# Supplementary material for: Molecular mechanisms of native ligand selectivity in catecholamine G protein-coupled receptors
Source: Nat Commun. 2026 Apr 23;17:4112. doi: 10.1038/s41467-026-71361-8 (PMC13150006; doi:10.1038/s41467-026-71361-8)
Supplement: Supplementary file 4 — Supplementary Data 2 [file 41467_2026_71361_MOESM4_ESM.zip]

Archive with 7 entries (6 files):
- MD-FEP_coordinates_trajectories /
- __MACOSX/._MD-FEP_coordinates_trajectories 
- MD-FEP_coordinates_trajectories /.DS_Store
- __MACOSX/MD-FEP_coordinates_trajectories /._.DS_Store
- MD-FEP_coordinates_trajectories /FEP.zip
- MD-FEP_coordinates_trajectories /MD.zip
- __MACOSX/MD-FEP_coordinates_trajectories /._MD.zip
