# Supplementary material for: Molecular mechanisms of native ligand selectivity in catecholamine G protein-coupled receptors
Source: Nat Commun. 2026 Apr 23;17:4112. doi: 10.1038/s41467-026-71361-8 (PMC13150006; doi:10.1038/s41467-026-71361-8)
Supplement: Supplementary file 7 — Source Data 1 [file 41467_2026_71361_MOESM7_ESM.xlsx]

## Sheet: Figure 1
D1R_Human
log [Compound] M	ADR			NADR			DOP
	Mean	SD	N	Mean	SD	N	Mean	SD	N
-3
-4	0.955896	0.181172	6	0.99676	0.108568	5
-5	0.973588	0.154519	10	0.924848	0.0943863	6	0.936518	0.116517	10
-6	0.871585	0.128967	9	0.868221	0.151851	7	0.954871	0.0668921	17
-7	0.526296	0.111987	9	0.590129	0.134119	7	0.946141	0.0698751	14
-8	0.180365	0.0591044	9	0.251813	0.0931286	7	0.724717	0.136325	14
-9	0.0628685	0.0244368	9	0.0956495	0.0213076	7	0.391193	0.165381	14
-10	0.0440115	0.0210489	2	0.123164	0.0156422	2	0.170281	0.112613	14
B2R_Human
log [Compound] M	ADR			NADR			DOP
	Mean	SD	N	Mean	SD	N	Mean	SD	N
-3							0.666739	0.0917256	7
-4				0.934665	0.159535	8	0.565986	0.104054	9
-5	0.940844	0.0837498	20	0.906259	0.140035	8	0.443794	0.115279	10
-6	0.928256	0.0776147	17	0.718495	0.10804	8	0.25704	0.0878752	9
-7	0.927632	0.0861351	11	0.537627	0.156352	8	0.142054	0.0754093	9
-8	0.708463	0.130984	10	0.289881	0.0762679	8	0.106183	0.0368791	2
-9	0.465	0.0935147	11	0.12961	0.0397855	8
-10	0.22166	0.0809201	10

## Sheet: Figure 3
B2R_Human_M1												D1R_Human_M1
log [Compound] M	ADR			NADR			DOP					log [Compound] M	ADR			NADR			DOP
	Mean	SD	N	Mean	SD	N	Mean	SD	N				Mean	SD	N	Mean	SD	N	Mean	SD	N
-3				0.732205		1						-3	0.46031	0.100402	3	0.67108	0.0376522	2	0.521062	0.00980833	2
-4	0.675072	0.229259	3	0.819518	0.00438667	2	0.49758	0.17972	4			-4	0.487878	0.0677503	3	0.637386	0.0402056	3	0.571364	0.0301668	3
-5	0.724956	0.251325	4	0.778178	0.0971884	4	0.397739	0.16507	4			-5	0.378964	0.122212	3	0.473681	0.0684581	3	0.657015	0.134014	4
-6	0.63893	0.146847	4	0.550995	0.0663024	4	0.218742	0.114551	4			-6	0.138238	0.0681788	3	0.130058	0.0212823	3	0.4664	0.138201	4
-7	0.523698	0.168571	4	0.307809	0.0707086	4	0.110101	0.0611284	4			-7	0.034548	0.00227495	2	0.0498366	0.0178821	3	0.211434	0.0501686	3
-8	0.29806	0.10882	4	0.0996175	0.0389091	4	0.0613904		1			-8				0.0337735	0.0206825	3	0.072817	0.0404993	2
-9	0.123621	0.0599248	4	0.06463	0.0270684	2	0.047891		1			-9				0.0489421		1	0.0290496		1
-10	0.0447902		1									-10							0.0370373		1
B2R_Human_M3												D1R_Human_M3
log [Compound] M	ADR			NADR			DOP					log [Compound] M	ADR			NADR			DOP
	Mean	SD	N	Mean	SD	N	Mean	SD	N				Mean	SD	N	Mean	SD	N	Mean	SD	N
-3	0.374696	0.0993777	4	0.50635	0.139337	4	0.345509	0.0832144	4			-3
-4	0.309773	0.0921497	4	0.339416	0.108338	4	0.270916	0.0920939	4			-4	0.867331	0.372581	3	0.772768	0.0514641	3
-5	0.134734	0.0364302	4	0.111452	0.0134631	4	0.117991	0.0595567	4			-5	0.892548	0.194919	7	0.77995	0.116456	3	0.796419	0.297881	6
-6	0.0383266	0.0192178	4	0.0279206	0.0227655	4	0.0363612	0.0133284	4			-6	0.920631	0.309028	8	0.534952	0.0434123	3	0.804497	0.327268	6
-7	0.0595943		1	0.0422023	0.0105316	2						-7	0.699539	0.25955	7	0.255698	0.0706514	3	0.531402	0.217269	5
-8												-8	0.357488	0.197396	7	0.0958662	0.00476861	2	0.240479	0.147322	5
-9												-9	0.169666	0.15173	6	0.0759548	0.0126861	2	0.146547	0.153725	4
-10												-10	0.108171	0.0529509	2	0.10434		1	0.0802284		1
B2R_Human_M4												D1R_Human_M14
log [Compound] M	ADR			NADR			DOP					log [Compound] M	ADR			NADR			DOP
	Mean	SD	N	Mean	SD	N	Mean	SD	N				Mean	SD	N	Mean	SD	N	Mean	SD	N
-3	0.664329	0.345915	4	0.81578	0.170103	3	0.601382	0.24605	4			-3	0.455403	0.162872	2	0.365365	0.117588	2	0.429203	0.182566	2
-4	0.662692	0.351634	5	0.717965	0.241973	3	0.68352	0.304615	5			-4	0.496553	0.244741	3	0.470674	0.189113	3	0.440106	0.138953	3
-5	0.398776	0.293505	5	0.419037	0.177063	3	0.605131	0.27749	5			-5	0.393761	0.109141	3	0.214735	0.0392098	3	0.404389	0.160913	3
-6	0.150539	0.154977	5	0.111518	0.0130421	3	0.322592	0.173095	5			-6	0.163652	0.0338567	3	0.0938479	0.0349288	3	0.211653	0.168706	3
-7	0.050749	0.0305583	4	0.0486603	0.0116347	3	0.0952426	0.0534587	5			-7	0.0682937	0.0290301	3	0.0539901	0.0335026	3	0.0518813	0.0107357	3
-8	0.0603454		1				0.0338969	0.0246037	3			-8	0.0654614	0.0378845	2	0.0458351	0.0140865	2	0.0577701	0.00557494	2
-9	0.0533473		1				0.0554776		1			-9	0.0858715		1	0.0567274		1	0.0572848		1
-10	0.0534767		1				0.0574884		1			-10
B2R_Human_M16												D1R_Human_M74
log [Compound] M	ADR			NADR			DOP					log [Compound] M	ADR			NADR			DOP
	Mean	SD	N	Mean	SD	N	Mean	SD	N				Mean	SD	N	Mean	SD	N	Mean	SD	N
-3	0.726743	0.144031	3	0.895675	0.143781	2						-3
-4	0.635791	0.11494	4	0.885408	0.18017	4	0.92461	0.196373	4			-4	0.687326	0.280407	6	0.731089	0.301385	6	0.533639	0.18217	5
-5	0.619598	0.152544	4	0.695372	0.188408	4	0.884285	0.19752	4			-5	0.673683	0.231024	6	0.693971	0.275695	6	0.30296	0.128482	5
-6	0.43114	0.112116	4	0.584354	0.07215	4	0.747293	0.122862	4			-6	0.583323	0.244242	6	0.568385	0.288226	6	0.0995431	0.0535659	5
-7	0.317989	0.121431	4	0.328782	0.067814	4	0.566797	0.184487	4			-7	0.254169	0.0917594	6	0.25974	0.102999	6	0.0446075	0.0320392	5
-8	0.287379	0.089272	3	0.259715	0.072368	3	0.362005	0.114401	4			-8	0.0875083	0.0428104	6	0.0837416	0.0430007	6	0.0339027	0.0285671	5
-9							0.305882	0.132482	3			-9	0.0569427	0.0502454	6	0.0627668	0.047912	6	0.0291973	0.0237779	5
-10							0.30135	0.110657	3			-10
B2R_Human_M16_BRET												D1R_Human_M74_BRET
log [Compound] M	ADR			NADR			DOP					log [Compound] M	ADR			NADR			DOP
	Mean	SD	N	Mean	SD	N	Mean	SD	N				Mean	SD	N	Mean	SD	N	Mean	SD	N
-3	0.559954	0.322137	3	0.728597	0.257442	3	0.772591	0.1614	3			-9	0.0138617	0.377772	6	0.0179124	0.262062	6	0.0757766	0.285981	6
-6	-0.136189	0.149824	6	-0.104708	0.156368	6	-0.0186254	0.165732	6			-8	0.0406487	0.292773	4	0.0175839	0.389832	4	0.0470119	0.331704	4
-7	-0.139818	0.130596	6	-0.146106	0.148722	6	-0.12825	0.156075	6			-7	0.0345337	0.303795	4	0.0274914	0.34158	4	0.0402339	0.263704	4
-8	-0.164948	0.176359	6	-0.154341	0.12679	6	-0.163392	0.155688	6			-6	0.165337	0.188667	6	0.134118	0.335987	6	0.0345876	0.313301	6
-9	-0.138087	0.142376	6	-0.153143	0.135838	6	-0.132587	0.156472	6			-5.5	0.239072	0.218566	5	0.176596	0.160556	5	0.0123582	0.184608	5
-10	-0.180202	0.236253	3	-0.200466	0.219473	3	-0.213118	0.149815	3			-5	0.421645	0.145033	6	0.407346	0.28792	6	0.0538056	0.304834	6
												-4.5	0.593525	0.0665971	5	0.468199	0.203533	5	0.0695131	0.158804	5
												-4	0.709671	0.151799	6	0.759195	0.212937	6	0.149653	0.307252	6
												-3.5	0.619312	0.171747	5	0.644838	0.144513	5	0.153436	0.149518	5
												-3	0.805375	0.0616495	5	0.756398	0.130262	5	0.243719	0.258369	5

## Sheet: Figure 4
B1R_Human_M16
log [Compound] M	ADR			NADR			DOP
	Mean	SD	N	Mean	SD	N	Mean	SD	N
-3
-4	0.829274	0.286371	4	0.881905	0.109166	3	0.745705	0.205431	4
-5	0.952094	0.180382	4	0.989644	0.32109	3	0.909491	0.248008	4
-6	0.736052	0.152889	4	0.689194	0.18489	3	0.976411	0.229829	4
-7	0.502576	0.136061	4	0.437798	0.0772334	3	0.843755	0.254323	4
-8	0.294976	0.0978182	4	0.275051	0.055736	3	0.530706	0.125308	4
-9	0.241807	0.0853647	4	0.224728	0.093079	3	0.276519	0.0864152	4
-10							0.190004	0.0955235	3
B3R_Human_M16
log [Compound] M	ADR			NADR			DOP
	Mean	SD	N	Mean	SD	N	Mean	SD	N
-3	0.665409	0.137658	3	0.651324	0.184744	3	0.753732	0.187131	3
-4	0.334707	0.0958919	3	0.35526	0.120771	3	0.546217	0.125132	3
-5	0.081496	0.0356549	3	0.0962377	0.0626229	3	0.214519	0.0622363	3
-6	0.0581795	0.0417983	3	0.0651918	0.0517506	3	0.0568035	0.0362694	3
-7	0.0300309	0.0246558	2	0.0350787	0.0165059	2	0.0544559	0.036452	3
-8
-9
-10
D5R_Human_M74
log [Compound] M	ADR			NADR			DOP
	Mean	SD	N	Mean	SD	N	Mean	SD	N
-3
-4	0.858846	0.0630955	4	0.895415	0.0855004	4	0.736171	0.0967695	4
-5	0.858412	0.0620451	4	0.89246	0.0841351	4	0.700712	0.110745	4
-6	0.784507	0.0855053	4	0.802202	0.075542	4	0.503606	0.116639	4
-7	0.682676	0.0670939	4	0.689568	0.123228	4	0.240616	0.0562986	4
-8	0.403188	0.128092	4	0.490292	0.122297	4	0.204251	0.0468693	4
-9	0.221216	0.0494119	4	0.260126	0.0914698	4	0.19826	0.0478191	4
-10
B2R_Human_M32
log [Compound] M	ADR			NADR			DOP
	Mean	SD	N	Mean	SD	N	Mean	SD	N
-3
-4	0.102201	0.0508872	4	0.101846	0.0561494	4	0.103403	0.0514844	4
-5	0.0884387	0.0516279	4	0.100508	0.057455	4	0.086745	0.0370324	4
-6	0.0802033	0.0355065	4	0.0990628	0.0572361	4	0.0815078	0.0367868	4
-7	0.0818105	0.0338486	4	0.0986733	0.054601	4	0.0835697	0.0301859	4
-8	0.085544	0.0386352	4	0.100946	0.0654529	4	0.0873743	0.0392043	4
-9	0.0889807	0.0419714	4	0.088889	0.0412402	4	0.0913705	0.0350331	4
-10
D1R_Human_M84
log [Compound] M	ADR			NADR			DOP
	Mean	SD	N	Mean	SD	N	Mean	SD	N
-3
-4	0.130466	0.0332767	4	0.125079	0.046269	4	0.15371	0.0209024	4
-5	0.11811	0.0256289	4	0.131951	0.0537551	4	0.130097	0.0237457	4
-6	0.137385	0.0371478	4	0.12711	0.0543085	4	0.138199	0.0335265	4
-7	0.135401	0.0399796	4	0.128668	0.055704	4	0.157017	0.0446153	4
-8	0.13059	0.0510938	4	0.11614	0.0563642	4	0.135665	0.0341392	4
-9	0.141467	0.0518944	4	0.134991	0.0672592	4	0.159982	0.0376778	4
-10

## Sheet: Figure 6
Panel C
System	Rep1	Rep2	Rep3	Rep4	Rep5	Mean	SD
β₂-WT-Inactive	0.396	0.335	0.186	0.262	0.218	0.2794	0.0858534
β₂-WT-Active	0.687	0.512	0.547	0.498	0.519	0.5526	0.0772224
β₂-M16-Active	0.862	0.884	0.902	0.808	0.813	0.8538	0.0420262
Panel D
System	Rep1	Rep2	Rep3	Mean	SD
D₁-M14-Active	0.441	0.395	0.376	0.404	0.0334215
D₁-M74-Active	0.56	0.527	0.559	0.5487	0.0187705
β₂-WT-Active	0.62	0.591	0.7	0.637	0.0564535

## Sheet: Supplementary_Information S1
Panel A						Panel B
sequence_id	UMAP_1	UMAP_2	pharmacology	subtype		sequence_id	UMAP_1	UMAP_2	pharmacology	subtype
ada1a_bovin	6.59106	-1.15192	alpha1	α₁		ada1a_bovin	12.2704	-6.68631	alpha1	α₁
ada1a_cavpo	6.70717	-1.47932	alpha1	α₁		ada1a_cavpo	13.2028	-6.48989	alpha1	α₁
ada1a_human	6.91287	-1.46339	alpha1	α₁		ada1a_human	12.6478	-6.05713	alpha1	α₁
ada1a_mouse	6.72013	-1.24706	alpha1	α₁		ada1a_mouse	13.7881	-5.51182	alpha1	α₁
ada1a_rabit	7.06889	-1.23607	alpha1	α₁		ada1a_rabit	13.6499	-5.81384	alpha1	α₁
ada1a_rat	6.71398	-1.17223	alpha1	α₁		ada1a_rat	12.9482	-6.23061	alpha1	α₁
ada1b_human	6.37843	-1.87181	alpha1	α₁		ada1b_human	13.6149	-7.31145	alpha1	α₁
ada1b_mesau	6.29462	-1.8195	alpha1	α₁		ada1b_mesau	14.4594	-6.55086	alpha1	α₁
ada1b_rat	6.17992	-1.6622	alpha1	α₁		ada1b_rat	13.9121	-7.02002	alpha1	α₁
ada1d_human	6.70099	-1.99719	alpha1	α₁		ada1d_human	14.5453	-8.01359	alpha1	α₁
ada1d_mouse	7.01988	-2.04342	alpha1	α₁		ada1d_mouse	14.1635	-8.17844	alpha1	α₁
ada1d_pig	6.90695	-2.10875	alpha1	α₁		ada1d_pig	15.1738	-7.85028	alpha1	α₁
ada1d_rabit	7.08519	-1.99949	alpha1	α₁		ada1d_rabit	15.1213	-7.40122	alpha1	α₁
ada2a_bovin	-6.27993	6.46575	alpha2	α₂		ada2a_bovin	12.2522	-5.56829	alpha2	α₂
ada2a_cavpo	-6.0558	6.30192	alpha2	α₂		ada2a_cavpo	13.3876	-4.65227	alpha2	α₂
ada2a_human	-5.9311	6.56597	alpha2	α₂		ada2a_human	12.7881	-4.94171	alpha2	α₂
ada2a_mouse	-5.93223	6.15217	alpha2	α₂		ada2a_mouse	11.9327	-5.25056	alpha2	α₂
ada2a_pig	-6.21929	6.47841	alpha2	α₂		ada2a_pig	12.1973	-4.64547	alpha2	α₂
ada2a_rat	-5.8302	6.16823	alpha2	α₂		ada2a_rat	13.4941	-4.76946	alpha2	α₂
ada2b_cavpo	-6.62055	6.01684	alpha2	α₂		ada2b_cavpo	11.5229	-1.48028	alpha2	α₂
ada2b_human	-6.76404	5.97201	alpha2	α₂		ada2b_human	10.8958	-1.04517	alpha2	α₂
ada2b_mouse	-6.64116	6.1304	alpha2	α₂		ada2b_mouse	11.4412	-1.65503	alpha2	α₂
ada2b_rat	-6.77216	6.22595	alpha2	α₂		ada2b_rat	10.9783	-2.53747	alpha2	α₂
ada2c_cavpo	-6.00061	5.70846	alpha2	α₂		ada2c_cavpo	10.2474	-2.33524	alpha2	α₂
ada2c_human	-6.24024	5.74191	alpha2	α₂		ada2c_human	10.9466	-2.06962	alpha2	α₂
ada2c_mouse	-6.16895	5.60204	alpha2	α₂		ada2c_mouse	10.1382	-1.36049	alpha2	α₂
ada2c_rat	-6.13483	5.67708	alpha2	α₂		ada2c_rat	9.9223	-1.90463	alpha2	α₂
adrb1_bovin	-0.428982	0.3006	beta	β₁		adrb1_bovin	-17.682	-2.48502	beta	β₁
adrb1_canlf	-0.596596	0.594123	beta	β₁		adrb1_canlf	-18.3749	-3.38698	beta	β₁
adrb1_felca	-0.735577	0.178645	beta	β₁		adrb1_felca	-17.8483	-3.39338	beta	β₁
adrb1_human	-0.8577	0.31901	beta	β₁		adrb1_human	-16.9372	-4.18334	beta	β₁
adrb1_macmu	-0.48254	0.535003	beta	β₁		adrb1_macmu	-16.3262	-3.41192	beta	β₁
adrb1_mouse	-0.563103	0.34809	beta	β₁		adrb1_mouse	-16.8585	-3.50488	beta	β₁
adrb1_pig	-0.708344	0.427953	beta	β₁		adrb1_pig	-16.7386	-3.06875	beta	β₁
adrb1_rat	-0.23498	0.117365	beta	β₁		adrb1_rat	-16.6558	-2.19951	beta	β₁
adrb1_sheep	-0.0495765	0.438704	beta	β₁		adrb1_sheep	-17.2276	-3.98197	beta	β₁
adrb2_bovin	1.63028	1.32145	beta	β₂		adrb2_bovin	-16.0472	4.98278	beta	β₂
adrb2_canlf	1.42567	0.912145	beta	β₂		adrb2_canlf	-16.257	5.82337	beta	β₂
adrb2_cavpo	1.63661	1.10665	beta	β₂		adrb2_cavpo	-16.6844	4.36269	beta	β₂
adrb2_felca	1.55545	0.699521	beta	β₂		adrb2_felca	-17.3171	4.64051	beta	β₂
adrb2_human	1.23635	0.877579	beta	β₂		adrb2_human	-16.9644	4.86478	beta	β₂
adrb2_macmu	1.23563	1.13834	beta	β₂		adrb2_macmu	-16.2698	4.01877	beta	β₂
adrb2_mesau	1.82617	1.01478	beta	β₂		adrb2_mesau	-17.1066	5.96843	beta	β₂
adrb2_mouse	1.82656	0.853544	beta	β₂		adrb2_mouse	-17.2487	5.23943	beta	β₂
adrb2_pig	1.47664	1.13904	beta	β₂		adrb2_pig	-15.0009	5.06191	beta	β₂
adrb2_rat	1.88581	1.25414	beta	β₂		adrb2_rat	-16.0986	5.15001	beta	β₂
adrb3_bovin	3.12241	0.0642221	beta	β₃		adrb3_bovin	-17.8873	-4.32283	beta	β₃
adrb3_canlf	3.1161	-0.243525	beta	β₃		adrb3_canlf	-17.0371	-2.72603	beta	β₃
adrb3_caphi	3.31335	-0.321799	beta	β₃		adrb3_caphi	-18.6801	-3.75397	beta	β₃
adrb3_cavpo	3.55362	-0.357499	beta	β₃		adrb3_cavpo	-18.1805	-3.11742	beta	β₃
adrb3_felca	3.25685	-0.326868	beta	β₃		adrb3_felca	-17.2208	-1.6505	beta	β₃
adrb3_human	3.23463	-0.492568	beta	β₃		adrb3_human	-17.6894	-3.82059	beta	β₃
adrb3_macmu	3.02806	-0.510152	beta	β₃		adrb3_macmu	-17.4401	-1.89297	beta	β₃
adrb3_mouse	3.76198	-0.209994	beta	β₃		adrb3_mouse	-18.8038	-2.1016	beta	β₃
adrb3_pig	3.04046	-0.566394	beta	β₃		adrb3_pig	-18.5394	-2.60458	beta	β₃
adrb3_rat	3.64844	-0.166546	beta	β₃		adrb3_rat	-17.903	-2.20191	beta	β₃
adrb3_sheep	3.18204	0.00358688	beta	β₃		adrb3_sheep	-16.0562	-2.84406	beta	β₃
drd1_bovin	2.61751	2.66241	d1-like	D₁ (D1-like)		drd1_bovin	-13.2295	4.60288	d1-like	D₁ (D1-like)
drd1_human	2.61387	2.57085	d1-like	D₁ (D1-like)		drd1_human	-14.0923	4.63738	d1-like	D₁ (D1-like)
drd1_macmu	2.39303	2.57704	d1-like	D₁ (D1-like)		drd1_macmu	-14.3617	3.73032	d1-like	D₁ (D1-like)
drd1_mouse	2.70647	2.49152	d1-like	D₁ (D1-like)		drd1_mouse	-14.2597	4.1236	d1-like	D₁ (D1-like)
drd1_pig	2.51525	2.59964	d1-like	D₁ (D1-like)		drd1_pig	-13.1739	3.57797	d1-like	D₁ (D1-like)
drd1_rat	2.69482	2.34994	d1-like	D₁ (D1-like)		drd1_rat	-12.721	4.59229	d1-like	D₁ (D1-like)
drd2_bovin	-6.26167	3.03266	d2-like	D₂ (D2-like)		drd2_bovin	33.0294	-39.7256	d2-like	D₂ (D2-like)
drd2_canlf	-6.43524	2.71457	d2-like	D₂ (D2-like)		drd2_canlf	33.4684	-39.498	d2-like	D₂ (D2-like)
drd2_chlae	-6.30165	2.76344	d2-like	D₂ (D2-like)		drd2_chlae	32.9687	-39.0837	d2-like	D₂ (D2-like)
drd2_human	-6.12671	2.54448	d2-like	D₂ (D2-like)		drd2_human	33.5454	-40.2832	d2-like	D₂ (D2-like)
drd2_mouse	-6.31721	3.19235	d2-like	D₂ (D2-like)		drd2_mouse	34.1115	-38.5832	d2-like	D₂ (D2-like)
drd2_muspf	-6.49779	2.67146	d2-like	D₂ (D2-like)		drd2_muspf	31.8835	-38.7221	d2-like	D₂ (D2-like)
drd2_pantr	-6.59311	2.49394	d2-like	D₂ (D2-like)		drd2_pantr	33.0262	-37.9264	d2-like	D₂ (D2-like)
drd2_rat	-6.50621	3.05726	d2-like	D₂ (D2-like)		drd2_rat	32.0062	-39.4223	d2-like	D₂ (D2-like)
drd3_chlae	-6.18476	3.72948	d2-like	D₃ (D2-like)		drd3_chlae	32.322	-38.6707	d2-like	D₃ (D2-like)
drd3_human	-6.02413	3.77965	d2-like	D₃ (D2-like)		drd3_human	33.2583	-38.0629	d2-like	D₃ (D2-like)
drd3_mouse	-6.11792	3.47959	d2-like	D₃ (D2-like)		drd3_mouse	32.2647	-39.697	d2-like	D₃ (D2-like)
drd3_pantr	-6.46501	3.86624	d2-like	D₃ (D2-like)		drd3_pantr	34.0953	-39.8535	d2-like	D₃ (D2-like)
drd3_rat	-6.34441	3.58987	d2-like	D₃ (D2-like)		drd3_rat	34.3631	-39.2956	d2-like	D₃ (D2-like)
drd4_human	-6.28873	4.31147	d2-like	D₄ (D2-like)		drd4_human	32.5662	-38.3515	d2-like	D₄ (D2-like)
drd4_mouse	-6.06324	4.04096	d2-like	D₄ (D2-like)		drd4_mouse	33.6954	-38.3077	d2-like	D₄ (D2-like)
drd4_muspf	-5.99963	4.22806	d2-like	D₄ (D2-like)		drd4_muspf	33.4349	-38.9204	d2-like	D₄ (D2-like)
drd4_rat	-6.36906	4.23299	d2-like	D₄ (D2-like)		drd4_rat	32.6231	-40.4019	d2-like	D₄ (D2-like)
drd5_human	2.08255	2.36166	d1-like	D₅ (D1-like)		drd5_human	-13.4651	4.14459	d1-like	D₅ (D1-like)
drd5_mouse	2.18035	2.2147	d1-like	D₅ (D1-like)		drd5_mouse	-13.2441	5.26659	d1-like	D₅ (D1-like)
drd5_rat	1.90803	2.15588	d1-like	D₅ (D1-like)		drd5_rat	-13.7961	5.10248	d1-like	D₅ (D1-like)

## Sheet: Supplementary_Information S2
D1R_Human
log [Compound] M	ADR			NADR			DOP
	Mean	SD	N	Mean	SD	N	Mean	SD	N
-11	0.00484599	0.372457	6	0	0.381016	6	0.0452541	0.337182	6
-10	0.0248409	0.278061	4	-0.0028039	0.431418	4	0.0963539	0.586356	6
-9	0.0173485	0.360343	4	-0.0231745	0.392201	4	0.0192836	0.28318	6
-8	-0.0043794	0.423124	4	-0.0032928	0.371053	4	0.100373	0.242584	6
-7	0.0179252	0.441687	4	0.0182421	0.384988	4	0.402982	0.181912	6
-6	0.218469	0.252948	6	0.195766	0.29082	6	0.854711	0.212978	6
-5.5	0.337861	0.127845	5	0.347759	0.230913	5	0.772393	0.0725448	5
-5	0.54593	0.134953	6	0.579453	0.250421	6	0.937794	0.230617	6
-4.5	0.708164	0.138815	5	0.683288	0.271258	5	0.958522	0.192977	5
-4	0.807489	0.244233	6	0.834304	0.252709	6	0.915851	0.219387	6
-3.5	0.746548	0.106636	5	0.742526	0.133009	5	0.940372	0.123646	5
-3	0.812331	0.158869	5	0.859268	0.154401	5	1	0.0824301	5
B2R_Human
log [Compound] M	ADR			NADR			DOP
	Mean	SD	N	Mean	SD	N	Mean	SD	N
-3	1	0.137035	3	0.978364	0.195615	3	0.466941	0.217749	3
-4	0.783941	0.197537	6	0.719553	0.198849	6	0.3125	0.225241	6
-5	0.724729	0.206252	6	0.588594	0.216971	6	0.0857066	0.242815	6
-6	0.659676	0.245534	6	0.253	0.171944	6	-0.0315962	0.136609	6
-7	0.174019	0.340897	6	-0.036891	0.17238	6	-0.0853858	0.179353	6
-8	0.077446	0.210663	6	-0.0559516	0.100434	6	-0.0199506	0.137027	6
-9	-0.0559888	0.176174	6	-0.0437238	0.111198	6	-0.0461092	0.132791	6
-10	-0.0683481	0.228231	3	0.0366851	0.256976	3	0.00761913	0.253854	3
-11	0.0125472	0.118606	6	0	0.117423	6	0.0104509	0.0788899	6

## Sheet: Supplementary_Information S4
Panel A
B2R	WT	M1	M2	M3	M4	M5	M6	M7	M8	M16	M24	M32
Expression levels	100	127.476	72.6174	59.1348	45.8569	78.0799	65.1809	51.8133	118.843	95.8993	85.1613	139.437
	100	148.852	66.4185	46.3172	49.8194	63.6232	90.6634	51.8323	102.764	98.4598	70.4918	180
	100	104.688	65.8018	45.9511	41.9355	51.7565	100.4	90.7142	131.898	128.172	82.7869	156.944
								104.8
Panel B
D1R	WT	M1	M2	M3	M4	M5	M6	M7	M8	M14	M43	M50	M74	M79	M82	M84	M85
Expression levels	100	87.923	99.9047	83.9059	122.788	107.788	172.986	110.356	101.934	81.6327	117.007	112.245	110.204	89.7959	57.1429	90.4762	162.585
	100	86.7677	131.908	64.7508	117.254	107.728	140.992	84.6415	103.576	94.9153	115.254	89.8305	131.356	55.0847	62.7119	98.3051	152.542
	100	102.879	90.1756	94.3239	108.844	127.211	129.932	71.3553	110.044	102.513	100.714	90	112.143	83.5714	65	90	168.571
				94.2159
Panel C
B1R	WT	M16
Expression levels	100	113.018
	100	95.2632
	100	123.247
Panel D
B3R	WT	M16
Expression levels	100	111.184
	100	138.562
	100	86.4458
Panel D
D5R	WT	M74
Expression levels	100	86.7347
	100	84.6154
	100	119.149

## Sheet: Supplementary_Information S5
β2R	rep1	rep2	rep3	mean	SEM
V3x36S-N7x38V	-0.325	-0.332	-0.964	-0.54	0.211843
N7x38V	0.164	-0.309	-0.179	-0.108	0.141083
V3x36S	0.432	0.413	0.62	0.488	0.0660614
WT	1.441	1.991	2.358	1.93	0.266466
D1R	rep1	rep2	rep3	mean	SEM
S3x36V-V7x38N	-0.444	-0.115	-1.196	-0.585	0.319922
S3x36V	-0.821	-0.599	-1.197	-0.872	0.174525
V7x38N	-0.924	-1.174	-1.426	-1.175	0.144915
WT	-2.78	-1.786	-2.28	-2.282	0.286945

## Sheet: Supplementary_Information S6
Panel A, B2R_Human_M24
log [Compound] M	ADR			NADR			DOP
	Mean	SD	N	Mean	SD	N	Mean	SD	N
-3							0.599035	0.00016637	2
-4	0.611953		1	0.623227		1	0.57924	0.17611	5
-5	0.618295	0.120097	2	0.662256	0.123555	2	0.467048	0.130385	5
-6	0.636554	0.194351	5	0.628244	0.154643	5	0.376926	0.102388	5
-7	0.65622	0.191517	5	0.61614	0.159027	5	0.29936	0.0923273	5
-8	0.56889	0.157234	5	0.42615	0.163069	5	0.232475	0.0851891	4
-9	0.54921	0.187441	4	0.311193	0.109385	4
-10	0.412815	0.157089	4	0.233951	0.0912323	4
Panel B, D1R_Human_M82
log [Compound] M	ADR			NADR			DOP
	Mean	SD	N	Mean	SD	N	Mean	SD	N
-3
-4	0.286327	0.173156	3	0.25832	0.136486	3	0.471429	0.245731	4
-5	0.211562	0.0899631	3	0.201566	0.0942468	3	0.448184	0.209844	4
-6	0.0802196	0.0579527	3	0.0774984	0.0388861	3	0.329743	0.149073	4
-7	0.0217413	0.015038	3	0.0234604	0.0249247	3	0.15911	0.0767229	4
-8	0.0209476	0.0167739	3	0.0261622	0.0295494	3	0.0394186	0.0154326	4
-9	0.0200093	0.0142498	3	0.0197813	0.0212643	3	0.0217961	0.0110238	4
-10
Panel C, D1R_Human_M85
log [Compound] M	ADR			NADR			DOP
	Mean	SD	N	Mean	SD	N	Mean	SD	N
-3
-4	0.91459	0.136351	4	0.930026	0.166907	4	1.05676	0.0519993	4
-5	0.833925	0.10777	4	0.846139	0.146737	4	1.03567	0.0819281	4
-6	0.533707	0.161174	4	0.502259	0.193397	4	0.983616	0.0994514	4
-7	0.291004	0.121644	4	0.369153	0.125464	4	0.91277	0.171079	4
-8	0.193322	0.0895971	4	0.27225	0.153869	4	0.544869	0.102002	4
-9	0.179281	0.0791538	4	0.208148	0.136247	4	0.202121	0.0813371	4
-10

## Sheet: Supplementary_Information S7
Panel A, Mock	adrenaline				acetylcholine				serotonin				histamine
log [Compound] M	Y1	Y2	Y3	Y4	Y1	Y2	Y3	Y4	Y1	Y2	Y3	Y4	Y1	Y2	Y3	Y4
0	0.115826	0.246272	0.186454	0.223858	0.115826	0.246272	0.186454	0.223858	0.115826	0.246272	0.186454	0.223858	0.115826	0.246272	0.186454	0.223858
-6	0.113587	0.23392	0.101224	0.214745	0.106121	0.221974	0.09458	0.17683	0.108894	0.16903	0.175609	0.181482	0.118919	0.123441	0.130484	0.204645
-5	0.114141	0.25387	0.100173	0.229338	0.107145	0.245175	0.094333	0.190977	0.101101	0.159847	0.175979	0.202597	0.116978	0.139247	0.134378	0.206416
Panel B, Mock + FSK	adrenaline				acetylcholine				serotonin				histamine
log [Compound] M	Y1	Y2	Y3	Y4	Y1	Y2	Y3	Y4	Y1	Y2	Y3	Y4	Y1	Y2	Y3	Y4
0	0.923675	0.940543	1.0065	1.05348	0.923675	0.940543	1.0065	1.05348	0.923675	0.940543	1.0065	1.05348	0.923675	0.940543	1.0065	1.05348
-6	1.01747	1.11665	1.02544	1.07112	0.954859	0.84424	1.08758	0.842605	0.928261	1.22535	1.03662	0.837316	1.02871	1.14063	1.09609	1.01459
-5	1.01768	1.04517	1.08234	1.06959	1.04432	1.14477	1.011	1.11495	1.02967	1.13144	1.148	0.961639	1.02754	1.13925	1.01974	1.06398
Panel C, B2R-WT	adrenaline				acetylcholine				serotonin				histamine
log [Compound] M	Y1	Y2	Y3	Y4	Y1	Y2	Y3	Y4	Y1	Y2	Y3	Y4	Y1	Y2	Y3	Y4
0	0.49124	0.363799	0.37283	0.3872	0.49124	0.363799	0.37283	0.3872	0.49124	0.363799	0.37283	0.3872	0.49124	0.363799	0.37283	0.3872
-6	1.01736	0.965517	0.96273	0.99203	0.473407	0.340965	0.3763	0.3983	0.294921	0.362718	0.3203	0.3023	0.466993	0.33114	0.3762	0.3872
-5	0.941808	1	0.9782	0.99923	0.465273	0.332468	0.3873	0.39884	0.303994	0.367198	0.3546	0.3243	0.500782	0.332932	0.3984	0.3923
Panel D, B2R-M16	adrenaline				acetylcholine				serotonin				histamine
log [Compound] M	Y1	Y2	Y3	Y4	Y1	Y2	Y3	Y4	Y1	Y2	Y3	Y4	Y1	Y2	Y3	Y4
0	0.103713	0.167223	0.13234	0.1432	0.103713	0.167223	0.13234	0.1432	0.103713	0.167223	0.13234	0.1432	0.103713	0.167223	0.13234	0.1432
-6	0.73772	0.464708	0.6632	0.698	0.165867	0.09526	0.10293	0.1323	0.112055	0.116487	0.1231	0.111232	0.097195	0.110339	0.1323	0.1213
-5	0.797476	0.462823	0.6293	0.698	0.170456	0.104252	0.1434	0.12321	0.131401	0.116549	0.1231	0.1242	0.103817	0.114046	0.1232	0.1232
Panel E, D1R-WT	adrenaline				acetylcholine				serotonin				histamine
log [Compound] M	Y1	Y2	Y3	Y4	Y1	Y2	Y3	Y4	Y1	Y2	Y3	Y4	Y1	Y2	Y3	Y4
0	0.297747	0.227506	0.213075	0.273013	0.397747	0.127506	0.213075	0.473013	0.397747	0.327506	0.213075	0.473013	0.397747	0.227506	0.213075	0.373013
-6	0.874022	0.744497	0.983178	0.941248	0.380592	0.176798	0.225631	0.494998	0.284753	0.196101	0.171021	0.282674	0.339665	0.224541	0.191134	0.330593
-5	1	1	1	1	0.346543	0.169162	0.193735	0.460078	0.260038	0.222997	0.196741	0.328936	0.370477	0.250755	0.27308	0.34697
Panel F, D1R-M74	adrenaline				acetylcholine				serotonin				histamine
log [Compound] M	Y1	Y2	Y3	Y4	Y1	Y2	Y3	Y4	Y1	Y2	Y3	Y4	Y1	Y2	Y3	Y4
0	0.168881	0.133222	0.201739	0.137539	0.168881	0.133222	0.201739	0.237539	0.168881	0.133222	0.201739	0.237539	0.068881	0.133222	0.201739	0.237539
-6	0.825999	0.80959	1.00016	0.937361	0.061425	0.089156	0.270164	0.229829	0.041558	0.054667	0.195238	0.155509	0.074512	0.072839	0.176059	0.117721
-5	0.996548	0.818211	1.00228	1.0028	0.089008	0.093678	0.219532	0.222437	0.075347	0.073629	0.136642	0.157484	0.063354	0.097944	0.224859	0.124285

[truncated: 4 more sheets: Supplementary_Information S8, Supplementary_Information S13, Supplementary_Information S16, Supplementary_Information S22]
