# Supplementary material for: Molecular mechanisms of native ligand selectivity in catecholamine G protein-coupled receptors
Source: Nat Commun. 2026 Apr 23;17:4112. doi: 10.1038/s41467-026-71361-8 (PMC13150006; doi:10.1038/s41467-026-71361-8)
Supplement: Supplementary file 8 — Source Data 2 [file 41467_2026_71361_MOESM8_ESM.zip]

Archive with 1,789 entries (1,777 files):
- SourceData/
- __MACOSX/._SourceData
- SourceData/.DS_Store
- __MACOSX/SourceData/._.DS_Store
- SourceData/Fig6E/
- SourceData/FigS15/
- __MACOSX/SourceData/._FigS15
- SourceData/FigS14/
- __MACOSX/SourceData/._FigS14
- SourceData/FigS13/
- __MACOSX/SourceData/._FigS13
- SourceData/FigS16B/
- __MACOSX/SourceData/._FigS16B
- SourceData/Fig6E/rotamer1_D1_WT_W318_run2.txt
- __MACOSX/SourceData/Fig6E/._rotamer1_D1_WT_W318_run2.txt
- SourceData/Fig6E/rotamer1_D1_WT_W318_run3.txt
- __MACOSX/SourceData/Fig6E/._rotamer1_D1_WT_W318_run3.txt
- SourceData/Fig6E/rotamer1_D1_WT_W318_run1.txt
- __MACOSX/SourceData/Fig6E/._rotamer1_D1_WT_W318_run1.txt
- SourceData/Fig6E/rotamer1_D1_M74_W318_run2.txt
- __MACOSX/SourceData/Fig6E/._rotamer1_D1_M74_W318_run2.txt
- SourceData/Fig6E/rotamer1_D1_M74_W318_run3.txt
- __MACOSX/SourceData/Fig6E/._rotamer1_D1_M74_W318_run3.txt
- SourceData/Fig6E/rotamer1_D1_M74_W318_run1.txt
- __MACOSX/SourceData/Fig6E/._rotamer1_D1_M74_W318_run1.txt
- SourceData/Fig6E/rotamer1_D1_M14_W318_run3.txt
- __MACOSX/SourceData/Fig6E/._rotamer1_D1_M14_W318_run3.txt
- SourceData/Fig6E/rotamer1_D1_M14_W318_run2.txt
- __MACOSX/SourceData/Fig6E/._rotamer1_D1_M14_W318_run2.txt
- SourceData/Fig6E/rotamer1_D1_M14_W318_run1.txt
- __MACOSX/SourceData/Fig6E/._rotamer1_D1_M14_W318_run1.txt
- SourceData/Fig6E/rotamer1_B2_WT_W313_run1.txt
- __MACOSX/SourceData/Fig6E/._rotamer1_B2_WT_W313_run1.txt
- SourceData/Fig6E/rotamer1_B2_WT_W313_run2.txt
- __MACOSX/SourceData/Fig6E/._rotamer1_B2_WT_W313_run2.txt
- SourceData/Fig6E/rotamer1_B2_WT_W313_run3.txt
- __MACOSX/SourceData/Fig6E/._rotamer1_B2_WT_W313_run3.txt
- SourceData/FigS15/strings4apo_WT/
- __MACOSX/SourceData/FigS15/._strings4apo_WT
- SourceData/FigS15/FES4apo_WT.npy
- __MACOSX/SourceData/FigS15/._FES4apo_WT.npy
- SourceData/FigS15/FES4apo_M16.npy
- __MACOSX/SourceData/FigS15/._FES4apo_M16.npy
- SourceData/FigS15/strings4apo_M16/
- __MACOSX/SourceData/FigS15/._strings4apo_M16
- SourceData/FigS14/E/
- __MACOSX/SourceData/FigS14/._E
- SourceData/FigS14/B_C/
- __MACOSX/SourceData/FigS14/._B_C
- SourceData/FigS13/.DS_Store
- __MACOSX/SourceData/FigS13/._.DS_Store
- SourceData/FigS13/4ldo/
- __MACOSX/SourceData/FigS13/._4ldo
- SourceData/FigS13/7ljd/
- __MACOSX/SourceData/FigS13/._7ljd
- SourceData/FigS16B/rotamer1_D1_WT_W318_run2.txt
- __MACOSX/SourceData/FigS16B/._rotamer1_D1_WT_W318_run2.txt
- SourceData/FigS16B/rotamer1_D1_WT_W318_run3.txt
- __MACOSX/SourceData/FigS16B/._rotamer1_D1_WT_W318_run3.txt
- SourceData/FigS16B/rotamer1_D1_WT_W318_run1.txt
- __MACOSX/SourceData/FigS16B/._rotamer1_D1_WT_W318_run1.txt
- SourceData/FigS16B/rotamer1_D1_M85_W318_run1.txt
- __MACOSX/SourceData/FigS16B/._rotamer1_D1_M85_W318_run1.txt
- SourceData/FigS16B/rotamer1_D1_M85_W318_run2.txt
- __MACOSX/SourceData/FigS16B/._rotamer1_D1_M85_W318_run2.txt
- SourceData/FigS16B/rotamer1_D1_M85_W318_run3.txt
- __MACOSX/SourceData/FigS16B/._rotamer1_D1_M85_W318_run3.txt
- SourceData/FigS16B/rotamer1_D1_M74_W318_run2.txt
- __MACOSX/SourceData/FigS16B/._rotamer1_D1_M74_W318_run2.txt
- SourceData/FigS16B/rotamer1_D1_M74_W318_run3.txt
- __MACOSX/SourceData/FigS16B/._rotamer1_D1_M74_W318_run3.txt
- SourceData/FigS16B/rotamer1_D1_M74_W318_run1.txt
- __MACOSX/SourceData/FigS16B/._rotamer1_D1_M74_W318_run1.txt
- SourceData/FigS16B/rotamer1_D1_M14_W318_run3.txt
- __MACOSX/SourceData/FigS16B/._rotamer1_D1_M14_W318_run3.txt
- SourceData/FigS16B/rotamer1_D1_M14_W318_run2.txt
- __MACOSX/SourceData/FigS16B/._rotamer1_D1_M14_W318_run2.txt
- SourceData/FigS16B/rotamer1_D1_M14_W318_run1.txt
- __MACOSX/SourceData/FigS16B/._rotamer1_D1_M14_W318_run1.txt
- SourceData/FigS16B/rotamer1_B2_WT_W313_run1.txt
- __MACOSX/SourceData/FigS16B/._rotamer1_B2_WT_W313_run1.txt
- SourceData/FigS16B/rotamer1_B2_WT_W313_run2.txt
- __MACOSX/SourceData/FigS16B/._rotamer1_B2_WT_W313_run2.txt
- SourceData/FigS16B/rotamer1_B2_WT_W313_run3.txt
- __MACOSX/SourceData/FigS16B/._rotamer1_B2_WT_W313_run3.txt
- SourceData/FigS15/strings4apo_WT/string177.txt
- __MACOSX/SourceData/FigS15/strings4apo_WT/._string177.txt
- SourceData/FigS15/strings4apo_WT/string163.txt
- __MACOSX/SourceData/FigS15/strings4apo_WT/._string163.txt
- SourceData/FigS15/strings4apo_WT/string36.txt
- __MACOSX/SourceData/FigS15/strings4apo_WT/._string36.txt
- SourceData/FigS15/strings4apo_WT/string22.txt
- __MACOSX/SourceData/FigS15/strings4apo_WT/._string22.txt
- SourceData/FigS15/strings4apo_WT/string188.txt
- __MACOSX/SourceData/FigS15/strings4apo_WT/._string188.txt
- SourceData/FigS15/strings4apo_WT/string375.txt
- __MACOSX/SourceData/FigS15/strings4apo_WT/._string375.txt
- SourceData/FigS15/strings4apo_WT/string361.txt
- __MACOSX/SourceData/FigS15/strings4apo_WT/._string361.txt
- SourceData/FigS15/strings4apo_WT/string349.txt
- __MACOSX/SourceData/FigS15/strings4apo_WT/._string349.txt
- SourceData/FigS15/strings4apo_WT/string9.txt
- __MACOSX/SourceData/FigS15/strings4apo_WT/._string9.txt
- SourceData/FigS15/strings4apo_WT/string201.txt
- __MACOSX/SourceData/FigS15/strings4apo_WT/._string201.txt
- SourceData/FigS15/strings4apo_WT/string215.txt
- __MACOSX/SourceData/FigS15/strings4apo_WT/._string215.txt
- SourceData/FigS15/strings4apo_WT/string229.txt
- __MACOSX/SourceData/FigS15/strings4apo_WT/._string229.txt
- SourceData/FigS15/strings4apo_WT/string228.txt
- __MACOSX/SourceData/FigS15/strings4apo_WT/._string228.txt
- SourceData/FigS15/strings4apo_WT/string214.txt
- __MACOSX/SourceData/FigS15/strings4apo_WT/._string214.txt
- SourceData/FigS15/strings4apo_WT/string200.txt
- __MACOSX/SourceData/FigS15/strings4apo_WT/._string200.txt
- SourceData/FigS15/strings4apo_WT/string8.txt
- __MACOSX/SourceData/FigS15/strings4apo_WT/._string8.txt
- SourceData/FigS15/strings4apo_WT/string348.txt
- __MACOSX/SourceData/FigS15/strings4apo_WT/._string348.txt
- SourceData/FigS15/strings4apo_WT/string360.txt
- __MACOSX/SourceData/FigS15/strings4apo_WT/._string360.txt
- SourceData/FigS15/strings4apo_WT/string374.txt
- __MACOSX/SourceData/FigS15/strings4apo_WT/._string374.txt
- SourceData/FigS15/strings4apo_WT/string189.txt
- __MACOSX/SourceData/FigS15/strings4apo_WT/._string189.txt
- SourceData/FigS15/strings4apo_WT/string23.txt
- __MACOSX/SourceData/FigS15/strings4apo_WT/._string23.txt
- SourceData/FigS15/strings4apo_WT/string37.txt
- __MACOSX/SourceData/FigS15/strings4apo_WT/._string37.txt
- SourceData/FigS15/strings4apo_WT/string162.txt
- __MACOSX/SourceData/FigS15/strings4apo_WT/._string162.txt
- SourceData/FigS15/strings4apo_WT/string176.txt
- __MACOSX/SourceData/FigS15/strings4apo_WT/._string176.txt
- SourceData/FigS15/strings4apo_WT/string160.txt
- __MACOSX/SourceData/FigS15/strings4apo_WT/._string160.txt
- SourceData/FigS15/strings4apo_WT/string174.txt
- __MACOSX/SourceData/FigS15/strings4apo_WT/._string174.txt
- SourceData/FigS15/strings4apo_WT/string148.txt
- __MACOSX/SourceData/FigS15/strings4apo_WT/._string148.txt
- SourceData/FigS15/strings4apo_WT/string21.txt
- __MACOSX/SourceData/FigS15/strings4apo_WT/._string21.txt
- SourceData/FigS15/strings4apo_WT/string35.txt
- __MACOSX/SourceData/FigS15/strings4apo_WT/._string35.txt
- SourceData/FigS15/strings4apo_WT/string362.txt
- __MACOSX/SourceData/FigS15/strings4apo_WT/._string362.txt
- SourceData/FigS15/strings4apo_WT/string404.txt
- __MACOSX/SourceData/FigS15/strings4apo_WT/._string404.txt
- SourceData/FigS15/strings4apo_WT/string376.txt
- __MACOSX/SourceData/FigS15/strings4apo_WT/._string376.txt
- SourceData/FigS15/strings4apo_WT/string389.txt
- __MACOSX/SourceData/FigS15/strings4apo_WT/._string389.txt
- SourceData/FigS15/strings4apo_WT/string216.txt
- __MACOSX/SourceData/FigS15/strings4apo_WT/._string216.txt
- SourceData/FigS15/strings4apo_WT/string202.txt
- __MACOSX/SourceData/FigS15/strings4apo_WT/._string202.txt
- SourceData/FigS15/strings4apo_WT/string203.txt
- __MACOSX/SourceData/FigS15/strings4apo_WT/._string203.txt
- SourceData/FigS15/strings4apo_WT/string217.txt
- __MACOSX/SourceData/FigS15/strings4apo_WT/._string217.txt
- SourceData/FigS15/strings4apo_WT/string388.txt
- __MACOSX/SourceData/FigS15/strings4apo_WT/._string388.txt
- SourceData/FigS15/strings4apo_WT/string377.txt
- __MACOSX/SourceData/FigS15/strings4apo_WT/._string377.txt
- SourceData/FigS15/strings4apo_WT/string363.txt
- __MACOSX/SourceData/FigS15/strings4apo_WT/._string363.txt
- SourceData/FigS15/strings4apo_WT/string34.txt
- __MACOSX/SourceData/FigS15/strings4apo_WT/._string34.txt
- SourceData/FigS15/strings4apo_WT/string20.txt
- __MACOSX/SourceData/FigS15/strings4apo_WT/._string20.txt
- SourceData/FigS15/strings4apo_WT/string149.txt
- __MACOSX/SourceData/FigS15/strings4apo_WT/._string149.txt
- SourceData/FigS15/strings4apo_WT/string175.txt
- __MACOSX/SourceData/FigS15/strings4apo_WT/._string175.txt
- SourceData/FigS15/strings4apo_WT/string161.txt
- __MACOSX/SourceData/FigS15/strings4apo_WT/._string161.txt
- SourceData/FigS15/strings4apo_WT/string159.txt
- __MACOSX/SourceData/FigS15/strings4apo_WT/._string159.txt
- SourceData/FigS15/strings4apo_WT/string165.txt
- __MACOSX/SourceData/FigS15/strings4apo_WT/._string165.txt
- SourceData/FigS15/strings4apo_WT/string171.txt
- __MACOSX/SourceData/FigS15/strings4apo_WT/._string171.txt
- SourceData/FigS15/strings4apo_WT/string18.txt
- __MACOSX/SourceData/FigS15/strings4apo_WT/._string18.txt
- SourceData/FigS15/strings4apo_WT/string24.txt
- __MACOSX/SourceData/FigS15/strings4apo_WT/._string24.txt
- SourceData/FigS15/strings4apo_WT/string30.txt
- __MACOSX/SourceData/FigS15/strings4apo_WT/._string30.txt
- SourceData/FigS15/strings4apo_WT/string401.txt
- __MACOSX/SourceData/FigS15/strings4apo_WT/._string401.txt
- SourceData/FigS15/strings4apo_WT/string367.txt
- __MACOSX/SourceData/FigS15/strings4apo_WT/._string367.txt
- SourceData/FigS15/strings4apo_WT/string373.txt
- __MACOSX/SourceData/FigS15/strings4apo_WT/._string373.txt
- SourceData/FigS15/strings4apo_WT/string398.txt
- __MACOSX/SourceData/FigS15/strings4apo_WT/._string398.txt
- SourceData/FigS15/strings4apo_WT/string213.txt
- __MACOSX/SourceData/FigS15/strings4apo_WT/._string213.txt
- SourceData/FigS15/strings4apo_WT/string207.txt
- __MACOSX/SourceData/FigS15/strings4apo_WT/._string207.txt
- SourceData/FigS15/strings4apo_WT/string206.txt
- __MACOSX/SourceData/FigS15/strings4apo_WT/._string206.txt
- SourceData/FigS15/strings4apo_WT/string212.txt
- __MACOSX/SourceData/FigS15/strings4apo_WT/._string212.txt
- SourceData/FigS15/strings4apo_WT/string399.txt
- __MACOSX/SourceData/FigS15/strings4apo_WT/._string399.txt
- SourceData/FigS15/strings4apo_WT/string372.txt
- __MACOSX/SourceData/FigS15/strings4apo_WT/._string372.txt
- SourceData/FigS15/strings4apo_WT/string400.txt
- __MACOSX/SourceData/FigS15/strings4apo_WT/._string400.txt
- SourceData/FigS15/strings4apo_WT/string366.txt
- __MACOSX/SourceData/FigS15/strings4apo_WT/._string366.txt
- SourceData/FigS15/strings4apo_WT/string31.txt
- __MACOSX/SourceData/FigS15/strings4apo_WT/._string31.txt
- SourceData/FigS15/strings4apo_WT/string25.txt
- __MACOSX/SourceData/FigS15/strings4apo_WT/._string25.txt
- SourceData/FigS15/strings4apo_WT/string19.txt
- __MACOSX/SourceData/FigS15/strings4apo_WT/._string19.txt
- SourceData/FigS15/strings4apo_WT/string170.txt
- __MACOSX/SourceData/FigS15/strings4apo_WT/._string170.txt
- SourceData/FigS15/strings4apo_WT/string164.txt
- __MACOSX/SourceData/FigS15/strings4apo_WT/._string164.txt
- SourceData/FigS15/strings4apo_WT/string158.txt
- __MACOSX/SourceData/FigS15/strings4apo_WT/._string158.txt
- SourceData/FigS15/strings4apo_WT/string172.txt
- __MACOSX/SourceData/FigS15/strings4apo_WT/._string172.txt
- SourceData/FigS15/strings4apo_WT/string166.txt
- __MACOSX/SourceData/FigS15/strings4apo_WT/._string166.txt
- SourceData/FigS15/strings4apo_WT/string199.txt
- __MACOSX/SourceData/FigS15/strings4apo_WT/._string199.txt
- SourceData/FigS15/strings4apo_WT/string33.txt
- __MACOSX/SourceData/FigS15/strings4apo_WT/._string33.txt
- SourceData/FigS15/strings4apo_WT/string27.txt
- __MACOSX/SourceData/FigS15/strings4apo_WT/._string27.txt
- SourceData/FigS15/strings4apo_WT/string358.txt
- __MACOSX/SourceData/FigS15/strings4apo_WT/._string358.txt
- SourceData/FigS15/strings4apo_WT/string370.txt
- __MACOSX/SourceData/FigS15/strings4apo_WT/._string370.txt
- SourceData/FigS15/strings4apo_WT/string364.txt
- __MACOSX/SourceData/FigS15/strings4apo_WT/._string364.txt
- SourceData/FigS15/strings4apo_WT/string402.txt
- __MACOSX/SourceData/FigS15/strings4apo_WT/._string402.txt
- SourceData/FigS15/strings4apo_WT/string238.txt
- __MACOSX/SourceData/FigS15/strings4apo_WT/._string238.txt
- SourceData/FigS15/strings4apo_WT/string204.txt
- __MACOSX/SourceData/FigS15/strings4apo_WT/._string204.txt
- SourceData/FigS15/strings4apo_WT/string210.txt
- __MACOSX/SourceData/FigS15/strings4apo_WT/._string210.txt
- SourceData/FigS15/strings4apo_WT/string211.txt
- __MACOSX/SourceData/FigS15/strings4apo_WT/._string211.txt
- SourceData/FigS15/strings4apo_WT/string205.txt
- __MACOSX/SourceData/FigS15/strings4apo_WT/._string205.txt
- SourceData/FigS15/strings4apo_WT/string239.txt
- __MACOSX/SourceData/FigS15/strings4apo_WT/._string239.txt
- SourceData/FigS15/strings4apo_WT/string365.txt
- __MACOSX/SourceData/FigS15/strings4apo_WT/._string365.txt
- SourceData/FigS15/strings4apo_WT/string403.txt
- __MACOSX/SourceData/FigS15/strings4apo_WT/._string403.txt
- SourceData/FigS15/strings4apo_WT/string371.txt
- __MACOSX/SourceData/FigS15/strings4apo_WT/._string371.txt
- SourceData/FigS15/strings4apo_WT/string359.txt
- __MACOSX/SourceData/FigS15/strings4apo_WT/._string359.txt
- SourceData/FigS15/strings4apo_WT/string26.txt
- __MACOSX/SourceData/FigS15/strings4apo_WT/._string26.txt
- SourceData/FigS15/strings4apo_WT/string32.txt
- __MACOSX/SourceData/FigS15/strings4apo_WT/._string32.txt
- SourceData/FigS15/strings4apo_WT/string198.txt
- __MACOSX/SourceData/FigS15/strings4apo_WT/._string198.txt
- SourceData/FigS15/strings4apo_WT/string167.txt
- __MACOSX/SourceData/FigS15/strings4apo_WT/._string167.txt
- SourceData/FigS15/strings4apo_WT/string173.txt
- __MACOSX/SourceData/FigS15/strings4apo_WT/._string173.txt
- SourceData/FigS15/strings4apo_WT/string114.txt
- __MACOSX/SourceData/FigS15/strings4apo_WT/._string114.txt
- SourceData/FigS15/strings4apo_WT/string96.txt
- __MACOSX/SourceData/FigS15/strings4apo_WT/._string96.txt
- SourceData/FigS15/strings4apo_WT/string82.txt
- __MACOSX/SourceData/FigS15/strings4apo_WT/._string82.txt
- SourceData/FigS15/strings4apo_WT/string100.txt
- __MACOSX/SourceData/FigS15/strings4apo_WT/._string100.txt
- SourceData/FigS15/strings4apo_WT/string128.txt
- __MACOSX/SourceData/FigS15/strings4apo_WT/._string128.txt
- SourceData/FigS15/strings4apo_WT/string55.txt
- __MACOSX/SourceData/FigS15/strings4apo_WT/._string55.txt
- SourceData/FigS15/strings4apo_WT/string41.txt
- __MACOSX/SourceData/FigS15/strings4apo_WT/._string41.txt
- SourceData/FigS15/strings4apo_WT/string69.txt
- __MACOSX/SourceData/FigS15/strings4apo_WT/._string69.txt
- SourceData/FigS15/strings4apo_WT/string316.txt
- __MACOSX/SourceData/FigS15/strings4apo_WT/._string316.txt
- SourceData/FigS15/strings4apo_WT/string302.txt
- __MACOSX/SourceData/FigS15/strings4apo_WT/._string302.txt
- SourceData/FigS15/strings4apo_WT/string262.txt
- __MACOSX/SourceData/FigS15/strings4apo_WT/._string262.txt
- SourceData/FigS15/strings4apo_WT/string276.txt
- __MACOSX/SourceData/FigS15/strings4apo_WT/._string276.txt
- SourceData/FigS15/strings4apo_WT/string289.txt
- __MACOSX/SourceData/FigS15/strings4apo_WT/._string289.txt
- SourceData/FigS15/strings4apo_WT/string288.txt
- __MACOSX/SourceData/FigS15/strings4apo_WT/._string288.txt
- SourceData/FigS15/strings4apo_WT/string277.txt
[truncated: 1,489 more entries]
