# Supplementary material for: Molecular mechanisms of native ligand selectivity in catecholamine G protein-coupled receptors
Source: Nat Commun. 2026 Apr 23;17:4112. doi: 10.1038/s41467-026-71361-8 (PMC13150006; doi:10.1038/s41467-026-71361-8)
Supplement: Supplementary file 8 — Source Data 2 [file 41467_2026_71361_MOESM8_ESM.zip › SourceData/Fig6E/rotamer1_D1_WT_W318_run2.txt]

-7.999862211622057373e+01
-6.133010246832773049e+01
-8.628593952175852166e+01
-8.030541220488551346e+01
-9.528117879109564115e+01
-6.831029546932947483e+01
-7.115683123786192255e+01
-8.522986197144356879e+01
-7.578135950911597263e+01
-7.116039415397503376e+01
-7.934319094435208797e+01
-7.796847530167480045e+01
-7.820538408409186104e+01
-7.377023099532122785e+01
-6.619602834106203204e+01
-7.292658988906246975e+01
-7.143998533136171147e+01
-7.086036934548292265e+01
-7.733181943810784276e+01
-6.236811812945467182e+01
-7.404641234268845551e+01
-6.565981057563317336e+01
-6.331466742424492367e+01
-7.141597826016555928e+01
-7.944622987021170957e+01
-6.285107881125085072e+01
-6.206775238027216801e+01
-7.132529336703559864e+01
-6.970176142588357493e+01
-7.167065764473822753e+01
-7.033344199231810023e+01
-7.383852370845025348e+01
-7.988571431186035454e+01
-7.990949447889279611e+01
-7.803498766483741633e+01
-7.898133413762128896e+01
-8.696089911697342245e+01
-6.448034930542256404e+01
-7.882104368692195351e+01
-6.748020281763676564e+01
-7.230080990166790400e+01
-6.186757516847597316e+01
-8.898006726203237804e+01
-7.081519906152064436e+01
-8.567845559698471902e+01
-6.673788444340118531e+01
-6.854099224849210259e+01
-7.429542779322466117e+01
-7.136207049712506034e+01
-6.257782069878447118e+01
-8.259860096367316373e+01
-8.211217258856939338e+01
-8.141860141960846420e+01
-6.316984369078893735e+01
-7.359141217665317924e+01
-6.465886820814944258e+01
-6.921031459377849160e+01
-8.570981106157449858e+01
-8.341179669491668847e+01
-6.791062575900015474e+01
-6.805569575449625574e+01
-8.464213758686234712e+01
-7.099158207846848256e+01
-7.558929831880347194e+01
-7.661370767491065692e+01
-7.231008338827481907e+01
-8.640043467746924932e+01
-8.285040267078684906e+01
-8.169595424234046277e+01
-9.922775334505298872e+01
-6.856748703854934490e+01
-8.709190256309972256e+01
-7.288606565898724909e+01
-7.824168573261553661e+01
-8.954609761618604580e+01
-7.490964555086543442e+01
-6.605336069604618388e+01
-6.885570631188741686e+01
-5.680860206522519462e+01
-7.501601012040497096e+01
-7.724533913442431299e+01
-7.520800678872802791e+01
-8.403835445440120111e+01
-8.119808215599057633e+01
-6.904375840314845902e+01
-7.796502819477331059e+01
-7.196293010596251349e+01
-7.099086975393768739e+01
-7.699170454681275544e+01
-6.963909491545321373e+01
-7.571974314395781391e+01
-6.657659498981834645e+01
-7.900421465601893090e+01
-6.707282397057856826e+01
-6.894013938013289078e+01
-7.233592420374388610e+01
-7.742520749999471263e+01
-9.257932476326409699e+01
-6.672770268346212674e+01
-7.583168593862635021e+01
-7.659217035560151032e+01
-7.721295058717031168e+01
-7.970235934805766931e+01
-7.640816559899377580e+01
-7.217886623844445637e+01
-6.511450643616504408e+01
-6.485058522433969586e+01
-6.982694874685229536e+01
-7.530371600363537254e+01
-6.150458972962174187e+01
-6.321684798802247940e+01
-7.258006077218256280e+01
-6.571081505269064849e+01
-5.997030996749337106e+01
-6.604130990156828318e+01
-8.188147123855425491e+01
-7.392060074019299520e+01
-8.846318581007754744e+01
-6.261132144148709955e+01
-7.025347558496046929e+01
-6.526538349389353755e+01
-7.115909001291956315e+01
-8.034280589937620221e+01
-7.767628329488265138e+01
-7.499334766973284161e+01
-8.258111361306494302e+01
-7.231292779807337467e+01
-7.487213650884061167e+01
-7.767381214005904155e+01
-6.704935043403199302e+01
-6.561948716335224674e+01
-9.247190189998704568e+01
-6.602221959052747025e+01
-7.322781591261130529e+01
-7.176895715911852847e+01
-6.650289482902842053e+01
-7.354092251067577024e+01
-7.242292671155362882e+01
-8.220587517875195260e+01
-6.945156010375576727e+01
-6.968887777224162505e+01
-8.289893717513596982e+01
-7.888766376910312772e+01
-7.549010559153542488e+01
-8.080539635030957868e+01
-6.078351801997749959e+01
-7.709305102152563904e+01
-7.144535107959637799e+01
-7.036004107677595698e+01
-5.529803357270668585e+01
-8.231288841883568352e+01
-6.850937446069995929e+01
-6.521109125377407167e+01
-7.363729657339779067e+01
-6.759682578214766124e+01
-6.935149607868288513e+01
-6.438715931544251703e+01
-7.767492669827473151e+01
-8.625060128539635684e+01
-9.391145872533405736e+01
-6.664827513443376006e+01
-7.897604134936416642e+01
-6.161959976417742268e+01
-8.238455153028324673e+01
-7.799876296042754120e+01
-8.131252810911631457e+01
-6.873958128317966043e+01
-7.379156394603079150e+01
-5.877537953329412801e+01
-8.815861002734449414e+01
-6.443699746111680327e+01
-6.753419910890471556e+01
-7.291526382387425542e+01
-7.561863225905923969e+01
-7.744080982276014424e+01
-7.994898566777983717e+01
-7.673355275098407446e+01
-7.648971251016236295e+01
-6.449935730027084446e+01
-8.603628677523657586e+01
-7.377618115275659250e+01
-6.886105857639228134e+01
-7.596313874910275388e+01
-6.674704323795126015e+01
-6.318875532123335148e+01
-7.353879310895656829e+01
-7.039336989564257863e+01
-6.185590550789925146e+01
-7.974193889457839646e+01
-8.118294218638932591e+01
-7.615775640931875046e+01
-6.959965603223194819e+01
-5.944614714850560233e+01
-8.152598655370897518e+01
-7.023736152980688985e+01
-6.720107185343070455e+01
-7.016597534156892380e+01
-7.812415581518560259e+01
-6.241444182315684941e+01
-7.469496916538226117e+01
-7.107380909450922957e+01
-8.038984984921262367e+01
-7.533861813934481688e+01
-7.308062790010359322e+01
-7.322059402010393114e+01
-6.602123569802679981e+01
-6.792534297789845255e+01
-7.866902133434668087e+01
-7.287597707473173614e+01
-8.421130930784124757e+01
-7.361059371675142415e+01
-7.863687896630031560e+01
-7.805914084764390282e+01
-7.824414333532519095e+01
-7.811276988925881426e+01
-7.628251426262328039e+01
-6.491162338968058521e+01
-8.474440166999758617e+01
-8.383131910974380219e+01
-7.982035745715094777e+01
-6.767484571162339080e+01
-6.943533365922844780e+01
-7.454818314293845560e+01
-7.019282914845436494e+01
-7.657001311570456892e+01
-7.528536042958386076e+01
-7.356153861465681132e+01
-6.235626225680771029e+01
-6.206956766195079211e+01
-7.169725227784154242e+01
-7.357137576076191010e+01
-6.759594034352693370e+01
-7.077009898675838429e+01
-6.941195741722061996e+01
-6.672599004581920212e+01
-9.061898050204825950e+01
-7.183489037997527760e+01
-7.888770379516532216e+01
-8.690172271351939060e+01
-7.348990847126746928e+01
-9.581882702199577295e+01
-6.937745163632746426e+01
-9.352877798039962443e+01
-8.288011928477067158e+01
-6.933037427298528144e+01
-8.359941471872660657e+01
-7.485344225059778012e+01
-8.924968807216390587e+01
-8.404736446929030080e+01
-9.328594309303872478e+01
-8.194174526350066401e+01
-9.301933015309617758e+01
-7.312157508596135358e+01
-7.811819899340032691e+01
-7.558468344669125827e+01
-8.412859081859579646e+01
-7.810890965632174243e+01
-7.715249175150881911e+01
-8.954002782665634186e+01
-9.548397347480310771e+01
-7.663997834356901251e+01
-6.211480036866237953e+01
-7.111961536175525112e+01
-7.511508774704508085e+01
-7.251311568620164394e+01
-8.052556304912172891e+01
-8.315748802288271690e+01
-9.499709960286394050e+01
-8.327836174163374494e+01
-8.512749543848472911e+01
-6.959603058501664918e+01
-7.173338957101232438e+01
-8.084727098064985285e+01
-8.551614012348305494e+01
-9.649670588409033201e+01
-7.447045892933155642e+01
-7.120048241829572078e+01
-6.177811600371602196e+01
-8.234961782039701461e+01
-6.368342484024321948e+01
-6.764807075782304935e+01
-7.720248659995985463e+01
-7.766543637577241554e+01
-1.059209422309286310e+02
-8.537019500737667954e+01
-6.103066907022915899e+01
-6.326104665949699069e+01
-8.723399748180915481e+01
-7.336056570788908004e+01
-6.862745139254633386e+01
-7.435237511688333711e+01
-8.614836105707952640e+01
-6.930940185097972517e+01
-8.867877382591007063e+01
-8.321731467761365764e+01
-6.727164968109019583e+01
-7.260354156385278657e+01
-8.434444009284653987e+01
-7.366023177844840575e+01
-8.536676261156762280e+01
-7.887787549813157284e+01
-8.949081857865537870e+01
-7.636022717799794179e+01
-8.311716266252014407e+01
-9.431393120411685516e+01
-9.319182945710788601e+01
-7.610234431191578608e+01
-7.213838690093916739e+01
-6.567293623820452808e+01
-8.424736443352603033e+01
-6.867131689277115925e+01
-7.399665486380112611e+01
-7.509165391305910475e+01
-8.329109412548187663e+01
-7.938260619329520296e+01
-7.543245285162001323e+01
-9.964121184829538436e+01
-8.891820998899950723e+01
-7.890618370619560551e+01
-8.195161241922212980e+01
-7.589949464727644113e+01
-8.296175662231962633e+01
-7.377180894614903650e+01
-7.280630518948888152e+01
-6.295207944430168823e+01
-7.531996241652616675e+01
-6.523668055329183346e+01
-5.927192131492865457e+01
-8.523358130993118209e+01
-8.716858247365493639e+01
-7.396187951865189802e+01
-6.503593632574903438e+01
-7.645681154173186655e+01
-8.036559040488474182e+01
-7.105462280758942484e+01
-6.841076065372160997e+01
-7.312573190319318428e+01
-7.352540055820482223e+01
-8.522908631680373048e+01
-7.450259506775498153e+01
-7.089402950947042825e+01
-7.967526487813154290e+01
-7.554040326210969170e+01
-8.474036084821321424e+01
-6.889340893581463376e+01
-7.957305987593433372e+01
-8.366226667439644871e+01
-8.067483006820418723e+01
-8.124116705573455022e+01
-7.884237094376237565e+01
-7.693951920227527808e+01
-8.585677950397638369e+01
-7.836908974826741314e+01
-8.222977495249890012e+01
-7.120460658626700479e+01
-8.526062381715375693e+01
-7.789488476093966085e+01
-8.504640524060621942e+01
-8.455308596186129932e+01
-7.412906302881835074e+01
-7.951697660034899684e+01
-7.057783669974854490e+01
-7.327675059837612537e+01
-8.884784743441294097e+01
-6.989519770523941133e+01
-7.966780869023629919e+01
-7.110654124264100062e+01
-8.426046018806826510e+01
-7.387947779626531997e+01
-8.172087857489660223e+01
-8.065885976979515704e+01
-7.157070122987479976e+01
-7.307578670662392994e+01
-8.286403070021258088e+01
-8.635895013198128822e+01
-8.869535694970498696e+01
-8.525567293582402328e+01
-9.754033266734225549e+01
-8.264076746919107563e+01
-7.695642770864637328e+01
-7.436533691153194070e+01
-9.605229554022211858e+01
-7.436499525710219416e+01
-9.905500694123480798e+01
-7.834365130857676718e+01
-8.332288751883609734e+01
-6.568111067291648908e+01
-9.199003094476282172e+01
-9.051766385138330406e+01
-7.482088925122251055e+01
-7.518721635859472485e+01
-8.279582429083029638e+01
-7.263112137341879304e+01
-8.961051862923761746e+01
-9.384516411867659258e+01
-9.102179714629349405e+01
-8.242545917006148670e+01
-9.430397570178460853e+01
-8.632626223450890279e+01
-8.457438545635093874e+01
-9.393724657399539524e+01
-7.354865634526437645e+01
-8.843120299500593262e+01
-6.981124791705597943e+01
-7.960235337104950304e+01
-8.758590546895230489e+01
-8.208083940920761279e+01
-9.567143596639029113e+01
-6.971352527789245812e+01
-8.307558262869794419e+01
-7.899439380078311501e+01
-6.727782965377649305e+01
-7.387314621777137802e+01
-7.803346720415092364e+01
-8.135537059888365263e+01
-7.873080766675440145e+01
-7.950272338123762950e+01
-8.002413216351598635e+01
-7.637125224434564075e+01
-8.119371500149597409e+01
-7.333098359302537972e+01
-8.280847453649938927e+01
-7.841209916087856868e+01
-9.709656684357108247e+01
-8.768680578663381198e+01
-8.190887222851952743e+01
-8.363503453848460367e+01
-8.978067828094856395e+01
-9.310170755178090474e+01
-9.386545508525375681e+01
-8.641449487106552851e+01
-8.730870201848071588e+01
-7.532349447311294455e+01
-6.542885286996289551e+01
-7.216044462382436109e+01
-7.537617638203796844e+01
-7.354714394353021589e+01
-6.438809743180451051e+01
-8.728328731110008221e+01
-8.086645945089655640e+01
-8.295388914663425339e+01
-7.560429734528391066e+01
-8.029626761908913579e+01
-7.082220871068959411e+01
-7.432322436585913294e+01
-7.913026320008532366e+01
-8.934837264502775156e+01
-8.324904201891564526e+01
-9.131958994771912330e+01
-7.096044218405253901e+01
-7.330180211561628312e+01
-6.762887483233485852e+01
-7.469665378527113830e+01
-6.630926226634326781e+01
-7.336929772847774700e+01
-8.014274968667868393e+01
-9.237711236894539013e+01
-6.924692584329403644e+01
-9.115445684888052824e+01
-8.371214902907385635e+01
-8.494356365012198751e+01
-6.632578933635497265e+01
-7.015652410449249032e+01
-6.097456455319940005e+01
-6.947900287031183097e+01
-5.726708677912692025e+01
-7.542345299818812521e+01
-8.787089863108791121e+01
-7.558969595439283751e+01
-7.912724006423701439e+01
-9.197104657400008421e+01
-8.930486774685051898e+01
-7.475379936004519266e+01
-7.248061038153433344e+01
-7.232716550786568632e+01
-7.436334073324374572e+01
-7.217167503676670037e+01
-6.798721274565612305e+01
-7.825970672905377512e+01
-6.470330925500908847e+01
-7.335841680556806921e+01
-7.729386851606594178e+01
-7.956286426796732769e+01
-5.939980356622263002e+01
-7.019200693487874787e+01
-6.989864039192896428e+01
-6.833723828593906546e+01
-7.238582214535921366e+01
-8.520239445798726763e+01
-7.250500790267663831e+01
-6.888742191798871772e+01
-8.057697800172022085e+01
-7.818795514803122160e+01
-7.317305260070057216e+01
-8.539873694653169878e+01
-7.700421999356559866e+01
-7.482352375611944240e+01
-6.769186967825672241e+01
-6.656127896232631258e+01
-7.157830455973345352e+01
-6.669597898553080029e+01
-7.500580943800309797e+01
-7.452165208874330915e+01
-7.136538668422414844e+01
-6.447229661311776283e+01
-5.737344777487395220e+01
-6.566752582855100684e+01
-7.725602591779849604e+01
-8.023748802592659501e+01
-6.342709156076447385e+01
-7.573652764677157734e+01
-7.126576673015172503e+01
-6.910938575566326847e+01
-8.435918027727323931e+01
-7.621216941394574462e+01
-7.554158321920566266e+01
-9.087303315341006282e+01
-6.449698525362136081e+01
-6.312728438986054158e+01
-7.712904079096939824e+01
-7.375930656851622302e+01
-7.108117241108273276e+01
-7.323871438210468909e+01
-6.972415063941988933e+01
-7.145516286181209864e+01
-9.291788756929466331e+01
-7.703734267658610690e+01
-5.751856419134990972e+01
-6.702793801280702723e+01
-7.927779720216729231e+01
-7.522830908289193985e+01
-8.574846886597157436e+01
-7.138523165834268980e+01
-7.221544004364665170e+01
-8.041638635545706393e+01
-7.012374457561010388e+01
-7.873690793482842309e+01
-7.017830115267740609e+01
-7.123628869163120214e+01
-8.476686004946837727e+01
-8.765410092718596502e+01
-7.918517539428277985e+01
-7.428805738212824394e+01
-7.630268483190054951e+01
-8.577903616686511157e+01
-6.432261107796621502e+01
-7.607409027906672350e+01
-7.726306977857875324e+01
-8.289651405136773121e+01
-7.528326438841047263e+01
-7.262849571458886544e+01
-7.908077116680857443e+01
-6.805981715289931344e+01
-7.928199114551516402e+01
-7.967083563229077470e+01
-9.476575781300870460e+01
-7.785521573661206673e+01
-7.223252231590952022e+01
-8.068045141968498513e+01
-7.835520676732788559e+01
-7.198579710470029625e+01
-8.348569473139887975e+01
-8.177820643592298211e+01
-7.770706006896226370e+01
-9.927368332253125516e+01
-5.979526947599081410e+01
-8.141076902690578265e+01
-7.305918297740531386e+01
-7.977968033287426408e+01
-7.549796737457282347e+01
-8.348821514941735700e+01
-7.206662110897261186e+01
-8.430470448922581284e+01
-9.263979391071882219e+01
-7.964245034651192157e+01
-8.385135588783421667e+01
-7.530410561015480653e+01
-7.821198152353731814e+01
-6.905155865251069258e+01
-7.277390963061090190e+01
-7.630931531100409870e+01
-6.535416896186134750e+01
-8.446935735761836384e+01
-8.156481811144466576e+01
-7.706165087295913452e+01
-8.352265470131557379e+01
-8.575834760996065143e+01
-8.327210011552030267e+01
-7.224040963326335429e+01
-6.002395913688200579e+01
-8.060038679475903223e+01
-7.629778716346936562e+01
-8.985787617782933978e+01
-6.939988314872891806e+01
-7.929624901410750226e+01
-6.725381815026557319e+01
-6.964037714809080626e+01
-8.044589271664580110e+01
-6.832533775850534141e+01
-8.883002737714703301e+01
-6.877232417486956706e+01
-7.793208180838114174e+01
-7.484040934976509618e+01
-7.316845104818318646e+01
-7.836899877484964350e+01
-7.985535511153193511e+01
-6.797385403378297042e+01
-8.356528737350433289e+01
-7.510081646066083749e+01
-7.279736270833159040e+01
-8.051051354906564939e+01
-7.308716802538840795e+01
-7.248866265392956620e+01
-7.648596841702857319e+01
-7.463426489129211916e+01
-7.115502363192776158e+01
-8.297195869845262450e+01
-6.951503272374472431e+01
-9.093856465735119343e+01
-6.573330823035013282e+01
-6.529998170882846864e+01
-7.798236842646896605e+01
-8.548607107422013485e+01
-7.949541468777691477e+01
-8.811892645556851278e+01
-7.275731761438503042e+01
-6.782991061418699985e+01
-8.124506275021789747e+01
-6.722269064948764594e+01
-7.474058794671596218e+01
-8.908745741851615207e+01
-6.647892557300083638e+01
-6.246777672389334413e+01
-7.992251084433222275e+01
-7.310536256612091677e+01
-7.058533287780031173e+01
-6.331782412191123655e+01
-6.965445764861935629e+01
-7.204312787349984148e+01
-6.358036024045968304e+01
-6.867805394440497935e+01
-6.386941958689226340e+01
-6.137018019345291009e+01
-7.442221599590708081e+01
-7.122336229096858062e+01
-7.825590833743308394e+01
-9.095472632549061132e+01
-8.118127356905137049e+01
-6.920527059341273457e+01
-8.144769955466323097e+01
-7.752980782359090028e+01
-7.316302554263944558e+01
-7.622485808765283366e+01
-7.348518249013413595e+01
-8.236877658788284862e+01
-6.548025424433240005e+01
-6.904513931263022641e+01
-7.279251020492770863e+01
-7.707426403949440896e+01
-7.480330620682002518e+01
-7.868036518198420026e+01
-7.057092744946366736e+01
-8.180059812462563684e+01
-9.320216881273037757e+01
-6.706497591989042917e+01
-6.702266437025330958e+01
-7.114485908299359096e+01
-5.984849016193302162e+01
-7.167462698500743556e+01
-7.627451634796416613e+01
-6.622447489159942791e+01
-6.407853718709975510e+01
-6.283566780870575030e+01
-6.359198934730177655e+01
-7.194135395260848043e+01
-5.680803581932667612e+01
-6.637542356327924153e+01
-7.477855280921664871e+01
-7.046011946444106400e+01
-7.872141566868577911e+01
-8.133682316283037039e+01
-7.978749373467483963e+01
-7.894326731932518726e+01
-7.202319118259619302e+01
-7.801726116531986577e+01
-6.740217625822826619e+01
-7.440144227008141797e+01
-8.005729114690055326e+01
-7.362656429572183470e+01
-8.807753883182056143e+01
-8.330367704198715728e+01
-7.444797396966265524e+01
-8.463912507275092878e+01
-8.794947488827172322e+01
-6.893432378932608628e+01
-8.081375938686301197e+01
-7.456705177397937234e+01
-7.827510200794182538e+01
-7.889361867475783185e+01
-7.225081777453014809e+01
-8.893246069576956359e+01
-6.920794401394074669e+01
-7.307693359301899250e+01
-8.082259489682552100e+01
-7.467896071999160768e+01
-7.026095884335421715e+01
-7.333087318694968815e+01
-7.628845153326628292e+01
-7.958995760474503811e+01
-7.535486552462299414e+01
-5.966915792264661178e+01
-7.065300163823141588e+01
-7.116117182490826565e+01
-7.859086997751704473e+01
-6.351600679231744095e+01
-7.873776026239529813e+01
-7.991241614250908754e+01
-7.179972314969737113e+01
-7.928966527405839315e+01
-7.070237328809059818e+01
-8.025642410998814569e+01
-6.980118061211857139e+01
-7.590433538399572910e+01
-9.454426681807765931e+01
-7.603916445312809458e+01
-7.234731017289360011e+01
-6.935233204315711930e+01
-8.050392291167013070e+01
-7.201393969589599919e+01
-7.341603199653367540e+01
-7.511526288624470737e+01
-8.322154785443825631e+01
-7.798807879517787001e+01
-8.677527391997510620e+01
-7.371037137807974204e+01
-7.118703994068653174e+01
-7.829592252191565649e+01
-7.963039390099731918e+01
-8.162423347890069181e+01
-7.834572658045392757e+01
-9.120119866084623084e+01
-8.568697133411484401e+01
-7.536134499532349196e+01
-8.464221469481634585e+01
-8.146729127761713585e+01
-6.380457246579522490e+01
-7.380275279586727777e+01
-6.308714817841133282e+01
-7.507836026813886576e+01
-8.407653015829161802e+01
-8.080751881655666580e+01
-7.365609771956665952e+01
-7.954370617334768667e+01
-7.115708881184134782e+01
-7.846641608312103244e+01
-7.108152490016702529e+01
-7.656427062657684246e+01
-8.192884012493061618e+01
-6.570876221307179321e+01
-6.311114388870471004e+01
-8.628503755140195608e+01
-7.308714791924866461e+01
-6.871019603305369117e+01
-7.028729041113348330e+01
-8.083361407523355524e+01
-5.919379171790100713e+01
-7.256620790279738742e+01
-7.939513961080000115e+01
-7.686472727737880462e+01
-6.285592819591882119e+01
-6.006300124788127448e+01
-7.029157595666525538e+01
-5.709073587414209783e+01
-6.795924634170208378e+01
-6.920703660180252825e+01
-6.431280152580104925e+01
-7.819615359092664164e+01
-7.204665530215366687e+01
-6.706988481230631294e+01
-7.534136849319901330e+01
-6.433040227999022420e+01
-8.536827869255260737e+01
-7.762192003112687644e+01
-6.860988559364021455e+01
-7.978162898830677818e+01
-6.739949767438241679e+01
-8.471537889147212752e+01
-7.167367356122402100e+01
-7.997641703169023231e+01
-8.615550373032382936e+01
-8.426859876634969737e+01
-8.333610683861847690e+01
-7.278649522150993789e+01
-6.123728888033855355e+01
-8.287810126045454240e+01
-1.039966339886579760e+02
-7.282070572890128801e+01
-6.926058513284415596e+01
-8.190670671743295372e+01
-8.282337386222835107e+01
-8.568773724781024725e+01
-8.763554738900018037e+01
-7.283641300350039671e+01
-7.714117924770999934e+01
-7.885808177483409054e+01
-8.301458579965284912e+01
-9.083378221904111172e+01
-1.067879351429258037e+02
-7.440045981204357872e+01
-9.088326180203422666e+01
-8.146185458108199384e+01
-1.028956998973051356e+02
-8.373460794738709012e+01
-8.829064876628159197e+01
-7.542704249926873672e+01
-7.406275192274452479e+01
-8.211157452178919414e+01
-7.791769390813507812e+01
-7.534896118091900519e+01
-9.023505065786233104e+01
-7.506124438936528520e+01
-8.224551980776038818e+01
-8.709853629094166649e+01
-8.599024841534452435e+01
-9.765962925041563381e+01
-8.950732221233327834e+01
-9.602215848300537004e+01
-7.871599249399952214e+01
-7.554079690192260443e+01
-6.890516372518173682e+01
-7.728182419315184859e+01
-7.284430607287720250e+01
-7.936416632915863545e+01
-7.954686997794529191e+01
-8.629170631839227212e+01
-7.216331991977382643e+01
-9.477910258854539904e+01
-7.859617985044769739e+01
-6.713897754913541860e+01
-7.974791750204788343e+01
-7.228541853088870539e+01
-8.866785858546248278e+01
-5.539281562769134126e+01
-9.276714997830083576e+01
-7.246902292858364092e+01
-8.537036301739379951e+01
-6.525214229605269622e+01
-7.583914952896338946e+01
-6.785414706858364298e+01
-7.423673444777878672e+01
-7.582367076971544861e+01
-6.302777961257976358e+01
-7.767687204694355785e+01
-7.066343084597001223e+01
-6.839215193573949136e+01
-7.019309493897145558e+01
-6.285361592650372131e+01
-8.235109945315399216e+01
-6.921315770349535512e+01
-9.083945619613353983e+01
-7.198370823082154857e+01
-8.126792937278550255e+01
-8.578817705158968465e+01
-6.351258653858686642e+01
-8.411369632719375034e+01
-7.352872550644313776e+01
-7.805102834212837593e+01
-7.849186082372033013e+01
-8.156350824791583420e+01
-8.399421697705534484e+01
-7.833462470693733337e+01
-7.121970614528733279e+01
-6.635132026457520737e+01
-8.959552370726964909e+01
-7.346508411070416855e+01
-6.907207270006171029e+01
-6.594972370562990704e+01
-6.353550182106724264e+01
-6.308075037366176474e+01
-7.432085485377268697e+01
-7.848674116426694525e+01
-7.295139299088432949e+01
-7.523689695525064280e+01
-6.995299889084935785e+01
-7.439554783820230455e+01
-6.602970709910377423e+01
-7.318310092228081487e+01
-7.116649263063118269e+01
-7.090606307056556545e+01
-6.074979361533094391e+01
-6.793351875229130599e+01
-6.468647277779271576e+01
-6.702565500919848773e+01
-6.728749116754288195e+01
-8.714173099580661130e+01
-7.162391141901770197e+01
-6.534998533586046676e+01
-7.443454059203958195e+01
-6.903599968812238785e+01
-7.578758668194284098e+01
-7.881713525414912169e+01
-6.401385391690747895e+01
-7.012076171650974743e+01
-7.780138524690791257e+01
-7.325025892488055490e+01
-8.538515665494068685e+01
-6.536390246864260689e+01
-7.109538987134446586e+01
-6.834815526352690540e+01
-7.423795375557006082e+01
-7.122587422636128451e+01
-8.121836147700717845e+01
-8.070935775611685870e+01
-8.044715180635735408e+01
-6.958287334193852303e+01
-8.447453133577303674e+01
-6.429460225269610874e+01
-7.420171989317341854e+01
-6.725435154429627005e+01
-7.732672587657316399e+01
-6.841540626235793354e+01
-6.396625914377271727e+01
-6.536506656161847673e+01
-4.978276211870912960e+01
-7.255507032245289167e+01
-7.120984433116947798e+01
-6.296168561394195962e+01
-6.169782356468137152e+01
-7.307684571236173099e+01
-9.132064172215680742e+01
-8.718165489489561537e+01
-7.536358033717908711e+01
-6.358855334098728207e+01
-7.537172278203925657e+01
-6.719856349821039032e+01
-7.178872716426809575e+01
-6.980297628116406372e+01
-6.158345995891212254e+01
-8.150310731772283646e+01
-6.891069215742076892e+01
-8.847917673842540864e+01
-8.181260785425655513e+01
-8.700047587166878316e+01
-7.256746750763034015e+01
-7.658166271073304188e+01
-8.085131221234178156e+01
-8.258364047783689443e+01
-8.382660710167778007e+01
-7.695221339094402424e+01
-6.741478008901611929e+01
-6.911174824508240988e+01
-7.233196687748470310e+01
-8.832140361592190914e+01
-1.018554647779682938e+02
-8.908037163250311607e+01
-8.194255741560463946e+01
-8.690733740409383756e+01
-6.851408026610428692e+01
-7.823122536909809810e+01
-6.751302778079555367e+01
-7.611259351280331487e+01
-7.437904115163421181e+01
-6.604046710746214899e+01
-6.180814660087021650e+01
-7.765724175006182861e+01
-8.243638920744527354e+01
-7.808056514980016516e+01
-6.586555197571519216e+01
-6.811484157818384233e+01
-7.618518377509897732e+01
-7.423557371817915396e+01
-6.276745542082930740e+01
-8.184876386900064915e+01
-7.263134423687033348e+01
-6.852082972824049989e+01
-6.847983060286910018e+01
-7.438606604205300243e+01
-8.153357416432382365e+01
-6.820322309516613757e+01
-7.801079077464670775e+01
-6.413747198448426445e+01
-7.321712262137678806e+01
-6.393117081357471676e+01
-6.576988540693871244e+01
-5.803861545673155575e+01
-8.709266353305393693e+01
-7.234322683718447422e+01
-6.757414293825985396e+01
-7.055519461343678245e+01
-6.773994844377060076e+01
-6.677390923065500772e+01
-6.517808058247143776e+01
-4.776129386272756250e+01
-6.876356653586192635e+01
-7.135004798051963348e+01
-7.223257504912425020e+01
-8.281160305480702277e+01
-6.508399567396506313e+01
-6.532988877957440366e+01
-7.318477675427610052e+01
-7.252840585534694640e+01
-7.915543807215473748e+01
-7.205043613328074059e+01
-6.917019978998784779e+01
-6.714956255766490756e+01
-8.723700923241455030e+01
-7.301099991373357057e+01
-8.467861163592773721e+01
-8.750791677859319861e+01
-7.099427591427723883e+01
-7.358853898011979311e+01
-6.572799761094530879e+01
-8.365190820904419411e+01
-7.594863244854842321e+01
-7.706589082199724317e+01
-5.819016248367550048e+01
-6.876838593112312026e+01
-8.350478906504835663e+01
-6.439410364643327966e+01
-6.535551369176083369e+01
-5.714237974818332333e+01
-6.453542846110691755e+01
-6.356981939045986252e+01
-6.537654421461978416e+01
-7.148353215493538926e+01
-6.994547770862229186e+01
-6.814688610866713248e+01
-7.853253152368014867e+01
-7.606554214271957903e+01
-7.467299031808346399e+01
-8.001501035247181903e+01
-7.168059885372935014e+01
-6.419162290664895920e+01
-6.943821293142094930e+01
-6.696290993039436046e+01
-7.914486379928601423e+01
-6.884829723925361122e+01
-6.283450367845749440e+01
-6.930849265833568040e+01
-7.807027762617995847e+01
-7.293713204323822197e+01
-6.862012262225185566e+01
-7.583898641991198986e+01
-8.273267257489330007e+01
-7.077809758244039529e+01
-5.691496651425762821e+01
-7.163585965532087130e+01
-6.650730479628684577e+01
-6.710851910193841263e+01
-6.823337806040825626e+01
-7.915994845217568354e+01
-8.162339781646500114e+01
-7.610084846630829247e+01
-7.595651799149426608e+01
-7.000595102109807044e+01
-7.564003128332394965e+01
-7.532110804452794639e+01
-8.618912318547232587e+01
-6.745788960784348376e+01
-6.664329765143433804e+01
-6.196801054710479661e+01
-6.044119857282954911e+01
-7.760980556628295801e+01
-6.848189628955186947e+01
-7.562077561892283484e+01
-8.932445422398363633e+01
-9.062467514047109773e+01
-7.047171245355542624e+01
-7.195529150979484712e+01
-6.914847869943179148e+01
-7.170214496581199626e+01
-5.642753480774950248e+01
-6.531689183026294643e+01
-8.293801028793819796e+01
-7.300347207455490661e+01
-6.823795405258688618e+01
-7.146649981642741523e+01
-6.987045600182784710e+01
-8.934354912212276645e+01
-7.243446810575157713e+01
-8.045924593941224146e+01
-8.163559185838725796e+01
-7.017077715144007755e+01
-6.580719822224941140e+01
-8.660044980052452956e+01
-6.673863174327610182e+01
-7.962481029662541232e+01
-7.516388140751533342e+01
-7.599369854988371742e+01
-8.354762234519516539e+01
-7.205575803387053213e+01
-7.516680034968651114e+01
-9.104106206975160376e+01
-7.041222583217431463e+01
-7.216908565796094877e+01
-6.801871470283045085e+01
-7.451992608243969585e+01
-6.190296849240236554e+01
-6.594712669459339338e+01
-7.569388287624892087e+01
-6.298656886707974678e+01
-7.609359306552147473e+01
-8.439458285559864237e+01
-7.287634307592222171e+01
-5.896741668764367716e+01
-8.129823096967513152e+01
-6.787265264439355406e+01
-8.680433739018219796e+01
-9.050561116014806373e+01
-7.646816623225944909e+01
-7.878819674265496076e+01
-7.007047433587186447e+01
-7.769706369474388907e+01
-6.681905135627650338e+01
-7.744048048332741985e+01
-7.734312256219993742e+01
-6.034147457067044229e+01
-7.386090489045410834e+01
-6.587887095542320992e+01
-7.164365507246894538e+01
-7.306659163459141837e+01
-8.246659691450999219e+01
-9.044394451240474098e+01
-7.466412630299942066e+01
-7.569944192106724756e+01
-8.060397929846114096e+01
-7.628648177889192539e+01
-6.766526532465191224e+01
-7.685387367038326545e+01
-8.931258761475747576e+01
-7.760698055261275385e+01
-7.909463685007891343e+01
-7.614488693752456072e+01
-9.259991553778709772e+01
-8.056489681006100056e+01
-7.543720241933061743e+01
-6.259220372345120609e+01
-7.910900138230340417e+01
-6.902103884618323093e+01
-7.514095621523929935e+01
-7.640442365305585781e+01
-6.945709801379757664e+01
-7.540500636772000576e+01
-7.463023481085950550e+01
-8.154275726718597639e+01
-8.023787954477229789e+01
-7.461364397144313898e+01
-8.550561491510210033e+01
-6.816910906333203002e+01
-7.387472294198136069e+01
-6.857201914361182560e+01
-6.868461046683111704e+01
-7.238703473885406936e+01
-8.656410113980597032e+01
-7.280527637404284746e+01
-8.756935507316921985e+01
-7.145577509898173219e+01
-7.362052646147689927e+01
-7.364599392010563861e+01
-6.869850662111363704e+01
-8.087126127874849146e+01
-8.269034866823619723e+01
-7.371363922391111601e+01
-8.083788798951188426e+01
-6.823791191764040320e+01
-7.137394280347085385e+01
-7.979999366727560073e+01
-6.695357002964010462e+01
-7.622083892031002961e+01
-8.457552104758524081e+01
-6.399456693957115050e+01
-7.852263504693189589e+01
-6.454641818003015885e+01
-6.447322630956335843e+01
-6.800760860808512120e+01
-7.245874016928999595e+01
-6.435471299691494096e+01
-7.446957345473074952e+01
-9.724573737280971386e+01
-7.474400793904064244e+01
-8.244063361502416853e+01
-8.927642888657511833e+01
-8.225332333179729005e+01
-7.560088961348310477e+01
-7.669078214299976537e+01
-7.630645764300538758e+01
-7.388718949929277358e+01
-7.442413582264495631e+01
-7.009641532609666115e+01
-7.110207931741001630e+01
-6.081323073836065873e+01
-6.633009787667482726e+01
-7.926945773829923780e+01
-8.384299914923654740e+01
-7.612615392452249807e+01
-7.179236935747248083e+01
-7.602991858957223315e+01
-8.636283438988445482e+01
-7.769742511523728012e+01
-9.237970811290556128e+01
-7.313179815095632819e+01
-7.930323319497405521e+01
-8.062767746001185287e+01
-8.871321488108195297e+01
-7.565707723653697769e+01
-6.875838626078640914e+01
-8.394183681627006877e+01
-7.557664416703991606e+01
-8.150994167303339566e+01
-7.862916799178384508e+01
-7.748387962492773795e+01
-7.788335100186880311e+01
-7.898623794413973087e+01
-8.198291157756474945e+01
-8.327134724547579481e+01
-9.017265761093956655e+01
-9.634916051540498927e+01
-7.470350884336932040e+01
-7.346243186979663164e+01
-8.727097437712450301e+01
-8.521442934347288656e+01
-9.298460794439696997e+01
-8.722058030955562913e+01
-7.403381177534228641e+01
-7.441681977379744239e+01
-8.000993463965441777e+01
-9.336818509547322265e+01
-8.308437945166924976e+01
-8.134982203704608139e+01
-7.422639639449262461e+01
-8.283352085111816621e+01
-7.584109843955152996e+01
-6.060000137122023034e+01
-8.616222074304550915e+01
-7.085289659196217826e+01
-9.686292203047044325e+01
-7.732565560709939234e+01
-8.466158887138405476e+01
-9.343662549523395455e+01
-9.484618005035585497e+01
-8.175422788324748069e+01
-8.442737018849699382e+01
-9.544754588132330753e+01
-7.877225020365867181e+01
-7.620567405334981004e+01
-7.509434197183247761e+01
-8.520630387528197502e+01
-8.013072358283251617e+01
-7.793311025916452195e+01
-7.438260699542082932e+01
-8.269106796365733203e+01
-7.891797073865595280e+01
-7.581347348522642449e+01
-7.727141582907528061e+01
-6.896869073033329300e+01
-7.563644091806352776e+01
-7.230169593208739798e+01
-7.393307684914189792e+01
-7.610607684922939598e+01
-7.350539099180988956e+01
-6.232051489958845281e+01
-7.907045799357076987e+01
-8.495088840468352487e+01
-8.732289180944827933e+01
-7.475047834669030067e+01
-8.384575891389904712e+01
-7.240573555596368749e+01
-8.519342660484267071e+01
-7.382933976945818699e+01
-8.536429602205217293e+01
-9.140741502336501867e+01
-8.390104247476307364e+01
-9.152249739279112362e+01
-9.105122464638853330e+01
-6.543972451991858463e+01
-8.916564337498543580e+01
-6.576938292879518144e+01
-7.723677654297118522e+01
-6.331734956043941764e+01
-7.594020522802917128e+01
-7.384755401325769242e+01
-7.534966583501632442e+01
-8.088610324519960670e+01
-7.514647830993233413e+01
-7.611089762986870255e+01
-7.685091759042809656e+01
-7.603717024183526974e+01
-8.239091909720538354e+01
-8.704051581758186273e+01
-8.349200053647409447e+01
-7.330288912137464763e+01
-8.716829093889556646e+01
-8.170487241364085662e+01
-8.799677363823164455e+01
-7.222214393985579761e+01
-8.790356910602821472e+01
-9.514531345802507190e+01
-8.098860110502187126e+01
-8.248750376693982389e+01
-7.772236422554630053e+01
-9.436834694462361028e+01
-8.037088833386928854e+01
-9.724893105802604509e+01
-8.700689503905998379e+01
-9.206402869210285189e+01
-9.568168778833901911e+01
-7.492344218669320810e+01
-9.013419484392460390e+01
-9.170407146825282041e+01
-8.644958011288954935e+01
-8.450979583065328882e+01
-8.180756336705492515e+01
-7.263429264330655144e+01
-7.646454027391629893e+01
-9.176342623528532272e+01
-7.996174559969830398e+01
-8.111160757085944795e+01
-7.528349270811999361e+01
-7.670493014460944892e+01
-8.003738806851498566e+01
-7.840649264198226831e+01
-8.451162617939931465e+01
-8.357292571530676639e+01
-7.846814732317352536e+01
-8.274014234242005728e+01
-8.208971979649778916e+01
-6.146756558584247188e+01
-6.664967944456437010e+01
-9.105957670262156967e+01
-8.016767231312202568e+01
-7.187875810803011234e+01
-7.450280100634219593e+01
-8.512400408987451783e+01
-6.363004498145100030e+01
-8.328461939345554299e+01
-8.910563385844025674e+01
-7.624947612008904230e+01
-6.465565520686571688e+01
-7.211128225553709115e+01
-7.433204963243834129e+01
-7.591044091382087800e+01
-6.328824981553880491e+01
-7.338686033967282185e+01
-5.958570562034029194e+01
-7.329497400127753792e+01
-8.447390792878967147e+01
-7.305790082472005054e+01
-7.222329976912617155e+01
-8.024682887347796623e+01
-7.991542949368013637e+01
-6.207602616820032182e+01
-8.134868561436063317e+01
-8.076799934161880401e+01
-6.425287351075395748e+01
-7.855519369393657314e+01
-8.078925508385908927e+01
-7.614808041992218079e+01
-7.291326191650946953e+01
-7.901287142285394793e+01
-8.284538620018159349e+01
-8.533833947491949345e+01
-6.904508506733282047e+01
-8.856970150259280672e+01
-6.466022681382622750e+01
-7.051128059308268803e+01
-9.039338322511520118e+01
-7.645890025068297291e+01
-7.612182213346507353e+01
-8.011190869019381466e+01
-7.511957069763914774e+01
-8.184680104589706673e+01
-7.981476496166133927e+01
-7.056348536384541603e+01
-6.964323029324690140e+01
-7.351135530665082740e+01
-7.522432438577057212e+01
-8.879696987349294091e+01
-7.048238668322876777e+01
-7.431787237011184288e+01
-7.978100985280099167e+01
-7.576214908457288288e+01
-6.709071812240752308e+01
-7.358433525059241731e+01
-7.225240125669581914e+01
-6.645078314669855502e+01
-7.688987439087674147e+01
-7.469914229647942250e+01
-5.801892542879200221e+01
-6.950947382760926985e+01
-8.328644290729558008e+01
-7.165775805141036869e+01
-8.732012524414753329e+01
-7.304287238208877397e+01
-6.723444537022612622e+01
-7.065219381226049222e+01
-6.619095578731668184e+01
-6.626973693965307177e+01
-6.346487234913616504e+01
-8.556502984133032896e+01
-7.266736322217792576e+01
-6.640825282607252689e+01
-7.154414919429025588e+01
-7.401589910762042734e+01
-6.437070159615679188e+01
-8.640001581522763274e+01
-7.297713800259522543e+01
-7.123999958099616947e+01
-7.245474271498605390e+01
-6.656250729311140901e+01
-8.465201187490978896e+01
-8.166900036687118813e+01
-7.212351734759251087e+01
-5.479706789983932680e+01
-6.460685918989527465e+01
-7.487736208797393545e+01
-6.018510114488495333e+01
-7.660513392500716634e+01
-7.369006998734357694e+01
-6.267171837491640218e+01
-8.720247431660442317e+01
-8.211691746627327859e+01
-5.849817846378070385e+01
-7.534983304420489958e+01
-7.986805331539528652e+01
-7.387226883680344258e+01
-6.771736252681280632e+01
-6.594758330535545099e+01
-7.902121483531533386e+01
-7.719756110379570657e+01
-8.349456301560985594e+01
-8.053678585306619198e+01
-7.772605460618234474e+01
-7.998791086253817184e+01
-5.835753128452958549e+01
-8.517470780866450752e+01
-6.780532977990630172e+01
-7.070744638685988548e+01
-7.772610740529492546e+01
-7.748806333307732075e+01
-7.005804922735507034e+01
-7.113843781183750536e+01
-8.269506187750693016e+01
-6.110623938827141899e+01
-8.406493893612427826e+01
-6.865175783608925997e+01
-7.402011714654804564e+01
-7.637553759603346748e+01
-5.976112410759152738e+01
-6.676282171382183606e+01
-7.341243011469499891e+01
-6.924946171830885078e+01
-6.805170650104400920e+01
-6.784555257470083234e+01
-6.408632827985978508e+01
-6.838977777829062177e+01
-8.067092269122827020e+01
-7.274659277883797870e+01
-8.295722465047963112e+01
-6.281930439796589383e+01
-7.511667170009826577e+01
-7.691782950997989587e+01
-8.168406851017354597e+01
-7.935625285102719317e+01
-7.973698964842529335e+01
-8.313208134547902262e+01
-8.894347544295003161e+01
-7.212318240417772586e+01
-9.242372268217427234e+01
-7.475703741434428196e+01
-7.455739670346868309e+01
-7.736446601902049736e+01
-8.427297041188751336e+01
-7.441838069593801208e+01
-8.664144299844765840e+01
-8.105268774301052304e+01
-7.735050343884297774e+01
-7.574690228751090615e+01
-6.320938837611753058e+01
-7.640982073553031739e+01
-7.509251018875801265e+01
-7.223159622995349594e+01
-8.243273913944520359e+01
-8.337603490850939636e+01
-8.305991508034436777e+01
-7.774470139177572037e+01
-7.050082824694204930e+01
-7.004137886887572506e+01
-7.771763937548467993e+01
-7.597981328460093664e+01
-6.343605132347759223e+01
-5.833760554557052558e+01
-6.554610333974754610e+01
-6.009047907548178813e+01
-6.315451635185214485e+01
-6.994697859045130883e+01
-6.226927426171901203e+01
-7.472506345819630269e+01
-7.163283119831740464e+01
-7.633597997013455938e+01
-8.445172565257652764e+01
-7.934946456441998919e+01
-8.449831207658608889e+01
-8.002947526761727204e+01
-7.255969708437579868e+01
-7.367145458547933856e+01
-8.357761883306825723e+01
-7.239953707158643681e+01
-6.790360775538327687e+01
-6.787014979728866138e+01
-6.893827216684756820e+01
-6.940770262612879549e+01
-6.959399472875306003e+01
-6.602303381237076962e+01
-7.725055875556181206e+01
-7.399518355517807322e+01
-7.256606315720361522e+01
-7.195110090417789195e+01
-7.671985284928094018e+01
-7.134970094071120172e+01
-6.514182793526921955e+01
-5.198338306819802312e+01
-8.564385013979472205e+01
-8.157838958580117605e+01
-7.519670792501412393e+01
-8.404713328693937058e+01
-7.830357577298639171e+01
-6.832862673064735759e+01
-7.123152571781476183e+01
-8.692624639586057356e+01
-9.935418937659753169e+01
-7.463211078406217780e+01
-7.513927277728194554e+01
-8.847232827360903684e+01
-8.298138886738229303e+01
-7.100784644542981994e+01
-6.912655648520599527e+01
-7.280057286046879028e+01
-8.428718213553221972e+01
-7.480913325546454473e+01
-8.027984342043329491e+01
-7.120029203461663769e+01
-8.145984982298605814e+01
-8.133870123098813565e+01
-8.084761020172915380e+01
-8.908479479504492815e+01
-6.298798607999966492e+01
-6.772960889227401537e+01
-7.510923129095121453e+01
-7.638706824634790848e+01
-8.156475714773252150e+01
-8.166217212105755152e+01
-7.678320752939632143e+01
-8.596323227113215637e+01
-9.038987080044304889e+01
-8.206529579278257813e+01
-8.852704108130281213e+01
-6.319877766417598508e+01
-8.101235881208427259e+01
-8.478490526892952062e+01
-7.439755480149074174e+01
-9.772748856830868647e+01
-7.921994248432179120e+01
-7.766228675251085178e+01
-6.873581524280837129e+01
-8.652195816653370741e+01
-8.200355000489059876e+01
-7.619477099706729462e+01
-7.843242552302601212e+01
-5.836165269200949268e+01
-7.590397428103410959e+01
-6.593191600327281776e+01
-8.554480306382670562e+01
-6.914706489073958551e+01
-6.935915590473756254e+01
-7.467110685059350317e+01
-8.454249414665613926e+01
-6.680476105312382629e+01
-6.863423380092618231e+01
-7.838851973787433280e+01
-9.057154017531743762e+01
-8.013437144560114689e+01
-1.005904626589068016e+02
-7.455861455998716281e+01
-7.934163490041095201e+01
-8.185142883815905179e+01
-8.331384207045604740e+01
-7.427431041337929685e+01
-7.070419033896101269e+01
-6.596427659482837669e+01
-6.085094611394570308e+01
-7.241851107811007182e+01
-6.055846001624585995e+01
-7.555392577081910588e+01
-6.755897221685583531e+01
-7.105072460743895135e+01
-7.858843584939934601e+01
-7.509694448492295749e+01
-7.983850507504642735e+01
-7.872702899468097826e+01
-8.571113330829012966e+01
-8.363601139139775853e+01
-7.371227099730768373e+01
-7.733057642658201303e+01
-7.404348472450939767e+01
-7.389960830838002437e+01
-7.920512429986126790e+01
-7.609316587672202559e+01
-7.386838105310646085e+01
-5.983885140324720453e+01
-6.567355521762485182e+01
-5.820783902830984857e+01
-6.879006413201689440e+01
-8.979381401983998501e+01
-8.289880202742268978e+01
-7.830471426468297125e+01
-7.842415340506664734e+01
-6.395197257088908316e+01
-8.321676155940656372e+01
-8.265173811979900620e+01
-8.220583865435746418e+01
-7.632045387450349949e+01
-8.167917789573274945e+01
-7.077612078925830019e+01
-7.702658531632923200e+01
-6.884474410035481640e+01
-7.866009881561201666e+01
-7.487165425090014992e+01
-7.004558776029168143e+01
-6.829720832194487912e+01
-8.199059058211899753e+01
-7.259529418882000584e+01
-7.563051554582820302e+01
-8.166072643910503359e+01
-7.698243835117267508e+01
-7.210800233383693580e+01
-7.942839224216189109e+01
-7.119286865440743384e+01
-7.576502496664272712e+01
-6.330984226831211714e+01
-7.580801922387774994e+01
-6.062107868010949119e+01
-7.486830640250524027e+01
-6.929628418685258850e+01
-8.089117993110448879e+01
-7.214266518146810370e+01
-7.394901913516353886e+01
-6.771532898883083362e+01
-8.145913130857042006e+01
-7.208167097794306244e+01
-8.347357991504151187e+01
-8.426410850722331247e+01
-9.025461564363294542e+01
-8.414353878246478757e+01
-7.997676410689525994e+01
-7.839686535260685218e+01
-8.906185215838482350e+01
-9.129964367839157546e+01
-7.369201448293806322e+01
-8.263261868591604298e+01
-6.704443440720810088e+01
-6.392429587448317108e+01
-7.918014551817321944e+01
-6.768206762624691919e+01
-8.910989548970896124e+01
-6.810111204660131534e+01
-7.206027582205399540e+01
-7.576809184225466254e+01
-7.869109310566142312e+01
-7.603993870366286956e+01
-7.624981749522339669e+01
-6.360773668454967833e+01
-7.367750372650758095e+01
-9.231075171797230894e+01
-8.004021037686443663e+01
-7.440605007188632669e+01
-7.428590690785092931e+01
-8.647284723395875972e+01
-7.448207829446701567e+01
-8.333938039911043916e+01
-7.116109469935882714e+01
-6.588657032396743318e+01
-6.296756461080500600e+01
-6.024801146949531727e+01
-7.414037263807507827e+01
-7.348285867814233541e+01
-6.548060743036576525e+01
-7.727406114475718368e+01
-7.603662063014883188e+01
-7.803156984409082497e+01
-8.786878493156632430e+01
-7.962974956762849388e+01
-6.933613270307337473e+01
-7.027689619692418432e+01
-8.436906247415886639e+01
-8.173943841878150351e+01
-9.415632222063042889e+01
-7.954323086916143382e+01
-7.597140463029683133e+01
-8.489638359118364974e+01
-7.025715971167306861e+01
-7.812223216656552438e+01
-7.515703374679418403e+01
-6.718904724613234691e+01
-6.606498511971224730e+01
-7.949159871642768849e+01
-6.838956623343847241e+01
-7.895601228387000958e+01
-8.558882686838116172e+01
-7.284881885844612270e+01
-7.738873352389478555e+01
-6.319224350622424424e+01
-7.417292928169192123e+01
-7.450398602437726936e+01
-7.633234532735622224e+01
-6.296809729651101151e+01
-7.156177753784059803e+01
-6.967809094722224472e+01
-6.847609462088432508e+01
-6.655289491722120943e+01
-6.776493058951454884e+01
-7.580561542044462442e+01
-8.300653686022216959e+01
-8.580170777574551266e+01
-7.554368780181404475e+01
-8.002562257130443868e+01
-6.739976618634129579e+01
-6.235075704048106360e+01
-7.358919959079001671e+01
-6.748667122322764556e+01
-7.642375464758910653e+01
-6.530271182027188104e+01
-8.325905125138295659e+01
-7.586479018182379264e+01
-6.924667321565841860e+01
-6.797453551900603941e+01
-7.140672238616686229e+01
-7.497692470841167278e+01
-6.198250455503740142e+01
-8.139269568211153683e+01
-7.508244389858727175e+01
-8.191392700940620841e+01
-7.113514340474078779e+01
-6.583586487349896288e+01
-6.998735163169594387e+01
-7.540201022013260967e+01
-7.854895527029459856e+01
-7.166914098585709780e+01
-7.752772271306889706e+01
-8.100571325971075964e+01
-7.760163516619770974e+01
-8.889349063483069813e+01
-7.402904684018388082e+01
-8.276994166538625564e+01
-8.673686019843890449e+01
-9.268973377494400268e+01
-8.290371793335710038e+01
-8.013680315532347720e+01
-6.973567382856982988e+01
-7.829619838019723943e+01
-7.118847616603530071e+01
-6.524134611349516888e+01
-6.839971848739641302e+01
-7.871540214454468298e+01
-6.496010139161738550e+01
-7.513974796274231949e+01
-7.450432076542396942e+01
-7.655772860722294126e+01
-7.720240269322620463e+01
-8.234408993473915928e+01
-6.679178855148913385e+01
-8.540945170093867489e+01
-7.430526610629725326e+01
-8.337204762195311503e+01
-7.349382300255412304e+01
-6.550516733084830889e+01
-9.102112830727365633e+01
-6.670381257361310645e+01
-8.167986372254468108e+01
-8.586305169952811411e+01
-7.670729062233039031e+01
-7.858376148054264831e+01
-8.403185774231505434e+01
-7.377624419641784925e+01
-8.027590596470656692e+01
-1.048524652944359445e+02
-8.100478812821640417e+01
-7.608351987525341542e+01
-8.333910440636893213e+01
-7.681808839163208802e+01
-8.447291893526717388e+01
-6.665385289349040931e+01
-7.721626385020230998e+01
-7.465426428798537017e+01
-6.963629412832291621e+01
-7.671465557414036596e+01
-6.680943469729636774e+01
-7.568990793506681314e+01
-7.541367715823979267e+01
-8.300125332970822001e+01
-7.792009750360946896e+01
-6.801289761918079080e+01
-8.419981920061560743e+01
-8.878663682916086941e+01
-7.598496724362756538e+01
-7.584803205708122675e+01
-7.464118052646622914e+01
-7.317839140207438220e+01
-6.492039063245145769e+01
-5.757826511237099965e+01
-6.896144016806758259e+01
-7.638933509797705312e+01
-8.241245016585466487e+01
-6.980248083033851003e+01
-7.311477729518115609e+01
-6.897737691235269608e+01
-7.678135639066651663e+01
-7.719782274074492534e+01
-6.875039408459176116e+01
-7.508042337832718260e+01
-8.022050708384544748e+01
-7.646091638228212162e+01
-8.372034066040838240e+01
-7.160344914438218211e+01
-8.921059361065718463e+01
-6.973262216550554626e+01
-7.085128030401847354e+01
-7.972768723473730290e+01
-7.890618690319229245e+01
-7.759384718666312608e+01
-7.513470264030523538e+01
-8.095575541404065234e+01
-8.386479984430380341e+01
-8.867623721374501145e+01
-9.053072927560147320e+01
-6.066470589503519761e+01
-7.692502710868664906e+01
-7.631368984454928750e+01
-7.240960342056682464e+01
-7.146272412310028699e+01
-9.193096301825900696e+01
-7.412338919444670182e+01
-6.615680588668109863e+01
-6.641955441578619457e+01
-6.201433234340912293e+01
-7.755544926449069010e+01
-8.406102896200528107e+01
-7.404993489784494898e+01
-6.986907750632097702e+01
-7.460669999776730776e+01
-7.343863979810397780e+01
-8.291846336332854150e+01
-6.888282549859519577e+01
-7.131264560292233057e+01
-7.277806717166050987e+01
-8.206370254709356971e+01
-7.013722110949461808e+01
-7.077955658496709646e+01
-7.373730707555557728e+01
-7.989705402434611869e+01
-8.448021801086558469e+01
-6.819149242877170991e+01
-6.809393213607768303e+01
-7.419158849729929273e+01
-5.477257869197961782e+01
-9.134875311741825499e+01
-8.736833338090045231e+01
-8.240844522281778950e+01
-8.108222284504461186e+01
-7.538481294241985609e+01
-7.271857622780784425e+01
-7.650961568342204089e+01
-6.630951194788484315e+01
-7.623478879173869416e+01
-6.477953487600579763e+01
-7.168620307443022455e+01
-8.104598605362896535e+01
-7.289449302702253419e+01
-6.685692210467774999e+01
-7.776238110113528990e+01
-6.374664223358072945e+01
-6.875114498086814763e+01
-7.967339002410301418e+01
-9.561144597552912217e+01
-7.053704644414280267e+01
-5.944735299811949858e+01
-8.860970119697377356e+01
-7.131415438337664625e+01
-8.807797439795805872e+01
-4.945257953901226244e+01
-6.858484673416224098e+01
-7.092297768716295536e+01
-6.827849935989323171e+01
-6.585000297973859062e+01
-8.137454106020749123e+01
-7.036999828560453807e+01
-7.212388152365213045e+01
-8.119317257493780460e+01
-8.171686313313125538e+01
-8.753656543726611972e+01
-7.525076258668717344e+01
-6.331148503395300509e+01
-7.459842171302386760e+01
-7.695121318629584550e+01
-7.540921970025854648e+01
-8.161667740657307490e+01
-8.194052486741342989e+01
-7.170625220344894046e+01
-7.033054432850026672e+01
-7.238472750130655697e+01
-6.615651675090437323e+01
-8.107613269136017209e+01
-6.923257292921201156e+01
-7.967368259354726945e+01
-8.603947377593132728e+01
-9.647975930706576264e+01
-6.680236737479643239e+01
-8.063206564460013226e+01
-7.692307722488024524e+01
-7.765007624040259770e+01
-7.978361624002447172e+01
-8.528368630339008405e+01
-7.575311412673522682e+01
-6.713397726671175292e+01
-7.092131185192944542e+01
-6.039738595747150640e+01
-6.786474304103990107e+01
-9.307222714029605015e+01
-8.020348981610182193e+01
-8.561220159828255305e+01
-7.620526517812626821e+01
-7.460123627724806283e+01
-8.858940834587568247e+01
-8.533455381417783769e+01
-9.062386930333160251e+01
-8.365450898386785639e+01
-8.469324498842594551e+01
-9.230175379133666524e+01
-7.344392022272516840e+01
-7.109100669306775444e+01
-8.031762338478516483e+01
-5.734733000475884523e+01
-7.617697245165336994e+01
-7.798897660988228608e+01
-8.216900613402013676e+01
-8.714341710693285847e+01
-6.492359995203551648e+01
-6.572859125892426846e+01
-7.088510505431591469e+01
-6.059350607609093231e+01
-6.987469859619596946e+01
-6.453438907724395790e+01
-7.410825466146319229e+01
-7.110366202987212603e+01
-6.689423621359439665e+01
-6.722643515796517022e+01
-6.507700008601972286e+01
-6.810476499789265858e+01
-8.714042527767279012e+01
-5.717119624802901257e+01
-6.315685566857466426e+01
-7.314075728559825507e+01
-7.398029791522040455e+01
-7.515298337147019936e+01
-7.741493151268497286e+01
-6.040351689538587721e+01
-8.732263677265346757e+01
-6.853646126646418679e+01
-5.890082071551490372e+01
-5.637849056350084709e+01
-9.010452479739782916e+01
-8.062125210704458311e+01
-6.530607540385472021e+01
-6.941876950433018578e+01
-6.774131830953035660e+01
-6.855577477798313168e+01
-7.679592939103423532e+01
-8.369626088202468850e+01
-7.754635049938923430e+01
-8.435787417474773520e+01
-8.739322594595884652e+01
-6.468051994029634955e+01
-6.827285215987375011e+01
-6.382130486250784429e+01
-6.238025942627236020e+01
-7.904575177903058147e+01
-8.916781062319073214e+01
-8.398488151795191925e+01
-6.950941425076428004e+01
-6.013664980557432926e+01
-6.148597914652237506e+01
-6.168149660307066284e+01
-7.693668479678355254e+01
-8.270927610281624709e+01
-6.796919540465781040e+01
-7.412889996429147743e+01
-6.652825277176195584e+01
-7.122586190192352262e+01
-6.842892233251831158e+01
-6.426077988835882593e+01
-6.766083974220953223e+01
