# Supplementary material for: Molecular mechanisms of native ligand selectivity in catecholamine G protein-coupled receptors
Source: Nat Commun. 2026 Apr 23;17:4112. doi: 10.1038/s41467-026-71361-8 (PMC13150006; doi:10.1038/s41467-026-71361-8)
Supplement: Supplementary file 8 — Source Data 2 [file 41467_2026_71361_MOESM8_ESM.zip › SourceData/Fig6E/rotamer1_D1_WT_W318_run3.txt]

-7.252840585534694640e+01
-7.915543807215473748e+01
-7.205043613328074059e+01
-6.917019978998784779e+01
-6.714956255766490756e+01
-8.723700923241455030e+01
-7.301099991373357057e+01
-8.467861163592773721e+01
-8.750791677859319861e+01
-7.099427591427723883e+01
-7.358853898011979311e+01
-6.572799761094530879e+01
-8.365190820904419411e+01
-7.594863244854842321e+01
-7.706589082199724317e+01
-5.819016248367550048e+01
-6.876838593112312026e+01
-8.350478906504835663e+01
-6.439410364643327966e+01
-6.535551369176083369e+01
-5.714237974818332333e+01
-6.453542846110691755e+01
-6.356981939045986252e+01
-6.537654421461978416e+01
-7.148353215493538926e+01
-6.994547770862229186e+01
-6.814688610866713248e+01
-7.853253152368014867e+01
-7.606554214271957903e+01
-7.467299031808346399e+01
-8.001501035247181903e+01
-7.168059885372935014e+01
-6.419162290664895920e+01
-6.943821293142094930e+01
-6.696290993039436046e+01
-7.914486379928601423e+01
-6.884829723925361122e+01
-6.283450367845749440e+01
-6.930849265833568040e+01
-7.807027762617995847e+01
-7.293713204323822197e+01
-6.862012262225185566e+01
-7.583898641991198986e+01
-8.273267257489330007e+01
-7.077809758244039529e+01
-5.691496651425762821e+01
-7.163585965532087130e+01
-6.650730479628684577e+01
-6.710851910193841263e+01
-6.823337806040825626e+01
-7.915994845217568354e+01
-8.162339781646500114e+01
-7.610084846630829247e+01
-7.595651799149426608e+01
-7.000595102109807044e+01
-7.564003128332394965e+01
-7.532110804452794639e+01
-8.618912318547232587e+01
-6.745788960784348376e+01
-6.664329765143433804e+01
-6.196801054710479661e+01
-6.044119857282954911e+01
-7.760980556628295801e+01
-6.848189628955186947e+01
-7.562077561892283484e+01
-8.932445422398363633e+01
-9.062467514047109773e+01
-7.047171245355542624e+01
-7.195529150979484712e+01
-6.914847869943179148e+01
-7.170214496581199626e+01
-5.642753480774950248e+01
-6.531689183026294643e+01
-8.293801028793819796e+01
-7.300347207455490661e+01
-6.823795405258688618e+01
-7.146649981642741523e+01
-6.987045600182784710e+01
-8.934354912212276645e+01
-7.243446810575157713e+01
-8.045924593941224146e+01
-8.163559185838725796e+01
-7.017077715144007755e+01
-6.580719822224941140e+01
-8.660044980052452956e+01
-6.673863174327610182e+01
-7.962481029662541232e+01
-7.516388140751533342e+01
-7.599369854988371742e+01
-8.354762234519516539e+01
-7.205575803387053213e+01
-7.516680034968651114e+01
-9.104106206975160376e+01
-7.041222583217431463e+01
-7.216908565796094877e+01
-6.801871470283045085e+01
-7.451992608243969585e+01
-6.190296849240236554e+01
-6.594712669459339338e+01
-7.569388287624892087e+01
-6.298656886707974678e+01
-7.609359306552147473e+01
-8.439458285559864237e+01
-7.287634307592222171e+01
-5.896741668764367716e+01
-8.129823096967513152e+01
-6.787265264439355406e+01
-8.680433739018219796e+01
-9.050561116014806373e+01
-7.646816623225944909e+01
-7.878819674265496076e+01
-7.007047433587186447e+01
-7.769706369474388907e+01
-6.681905135627650338e+01
-7.744048048332741985e+01
-7.734312256219993742e+01
-6.034147457067044229e+01
-7.386090489045410834e+01
-6.587887095542320992e+01
-7.164365507246894538e+01
-7.306659163459141837e+01
-8.246659691450999219e+01
-9.044394451240474098e+01
-7.466412630299942066e+01
-7.569944192106724756e+01
-8.060397929846114096e+01
-7.628648177889192539e+01
-6.766526532465191224e+01
-7.685387367038326545e+01
-8.931258761475747576e+01
-7.760698055261275385e+01
-7.909463685007891343e+01
-7.614488693752456072e+01
-9.259991553778709772e+01
-8.056489681006100056e+01
-7.543720241933061743e+01
-6.259220372345120609e+01
-7.910900138230340417e+01
-6.902103884618323093e+01
-7.514095621523929935e+01
-7.640442365305585781e+01
-6.945709801379757664e+01
-7.540500636772000576e+01
-7.463023481085950550e+01
-8.154275726718597639e+01
-8.023787954477229789e+01
-7.461364397144313898e+01
-8.550561491510210033e+01
-6.816910906333203002e+01
-7.387472294198136069e+01
-6.857201914361182560e+01
-6.868461046683111704e+01
-7.238703473885406936e+01
-8.656410113980597032e+01
-7.280527637404284746e+01
-8.756935507316921985e+01
-7.145577509898173219e+01
-7.362052646147689927e+01
-7.364599392010563861e+01
-6.869850662111363704e+01
-8.087126127874849146e+01
-8.269034866823619723e+01
-7.371363922391111601e+01
-8.083788798951188426e+01
-6.823791191764040320e+01
-7.137394280347085385e+01
-7.979999366727560073e+01
-6.695357002964010462e+01
-7.622083892031002961e+01
-8.457552104758524081e+01
-6.399456693957115050e+01
-7.852263504693189589e+01
-6.454641818003015885e+01
-6.447322630956335843e+01
-6.800760860808512120e+01
-7.245874016928999595e+01
-6.435471299691494096e+01
-7.446957345473074952e+01
-9.724573737280971386e+01
-7.474400793904064244e+01
-8.244063361502416853e+01
-8.927642888657511833e+01
-8.225332333179729005e+01
-7.560088961348310477e+01
-7.669078214299976537e+01
-7.630645764300538758e+01
-7.388718949929277358e+01
-7.442413582264495631e+01
-7.009641532609666115e+01
-7.110207931741001630e+01
-6.081323073836065873e+01
-6.633009787667482726e+01
-7.926945773829923780e+01
-8.384299914923654740e+01
-7.612615392452249807e+01
-7.179236935747248083e+01
-7.602991858957223315e+01
-8.636283438988445482e+01
-7.769742511523728012e+01
-9.237970811290556128e+01
-7.313179815095632819e+01
-7.930323319497405521e+01
-8.062767746001185287e+01
-8.871321488108195297e+01
-7.565707723653697769e+01
-6.875838626078640914e+01
-8.394183681627006877e+01
-7.557664416703991606e+01
-8.150994167303339566e+01
-7.862916799178384508e+01
-7.748387962492773795e+01
-7.788335100186880311e+01
-7.898623794413973087e+01
-8.198291157756474945e+01
-8.327134724547579481e+01
-9.017265761093956655e+01
-9.634916051540498927e+01
-7.470350884336932040e+01
-7.346243186979663164e+01
-8.727097437712450301e+01
-8.521442934347288656e+01
-9.298460794439696997e+01
-8.722058030955562913e+01
-7.403381177534228641e+01
-7.441681977379744239e+01
-8.000993463965441777e+01
-9.336818509547322265e+01
-8.308437945166924976e+01
-8.134982203704608139e+01
-7.422639639449262461e+01
-8.283352085111816621e+01
-7.584109843955152996e+01
-6.060000137122023034e+01
-8.616222074304550915e+01
-7.085289659196217826e+01
-9.686292203047044325e+01
-7.732565560709939234e+01
-8.466158887138405476e+01
-9.343662549523395455e+01
-9.484618005035585497e+01
-8.175422788324748069e+01
-8.442737018849699382e+01
-9.544754588132330753e+01
-7.877225020365867181e+01
-7.620567405334981004e+01
-7.509434197183247761e+01
-8.520630387528197502e+01
-8.013072358283251617e+01
-7.793311025916452195e+01
-7.438260699542082932e+01
-8.269106796365733203e+01
-7.891797073865595280e+01
-7.581347348522642449e+01
-7.727141582907528061e+01
-6.896869073033329300e+01
-7.563644091806352776e+01
-7.230169593208739798e+01
-7.393307684914189792e+01
-7.610607684922939598e+01
-7.350539099180988956e+01
-6.232051489958845281e+01
-7.907045799357076987e+01
-8.495088840468352487e+01
-8.732289180944827933e+01
-7.475047834669030067e+01
-8.384575891389904712e+01
-7.240573555596368749e+01
-8.519342660484267071e+01
-7.382933976945818699e+01
-8.536429602205217293e+01
-9.140741502336501867e+01
-8.390104247476307364e+01
-9.152249739279112362e+01
-9.105122464638853330e+01
-6.543972451991858463e+01
-8.916564337498543580e+01
-6.576938292879518144e+01
-7.723677654297118522e+01
-6.331734956043941764e+01
-7.594020522802917128e+01
-7.384755401325769242e+01
-7.534966583501632442e+01
-8.088610324519960670e+01
-7.514647830993233413e+01
-7.611089762986870255e+01
-7.685091759042809656e+01
-7.603717024183526974e+01
-8.239091909720538354e+01
-8.704051581758186273e+01
-8.349200053647409447e+01
-7.330288912137464763e+01
-8.716829093889556646e+01
-8.170487241364085662e+01
-8.799677363823164455e+01
-7.222214393985579761e+01
-8.790356910602821472e+01
-9.514531345802507190e+01
-8.098860110502187126e+01
-8.248750376693982389e+01
-7.772236422554630053e+01
-9.436834694462361028e+01
-8.037088833386928854e+01
-9.724893105802604509e+01
-8.700689503905998379e+01
-9.206402869210285189e+01
-9.568168778833901911e+01
-7.492344218669320810e+01
-9.013419484392460390e+01
-9.170407146825282041e+01
-8.644958011288954935e+01
-8.450979583065328882e+01
-8.180756336705492515e+01
-7.263429264330655144e+01
-7.646454027391629893e+01
-9.176342623528532272e+01
-7.996174559969830398e+01
-8.111160757085944795e+01
-7.528349270811999361e+01
-7.670493014460944892e+01
-8.003738806851498566e+01
-7.840649264198226831e+01
-8.451162617939931465e+01
-8.357292571530676639e+01
-7.846814732317352536e+01
-8.274014234242005728e+01
-8.208971979649778916e+01
-6.146756558584247188e+01
-6.664967944456437010e+01
-9.105957670262156967e+01
-8.016767231312202568e+01
-7.187875810803011234e+01
-7.450280100634219593e+01
-8.512400408987451783e+01
-6.363004498145100030e+01
-8.328461939345554299e+01
-8.910563385844025674e+01
-7.624947612008904230e+01
-6.465565520686571688e+01
-7.211128225553709115e+01
-7.433204963243834129e+01
-7.591044091382087800e+01
-6.328824981553880491e+01
-7.338686033967282185e+01
-5.958570562034029194e+01
-7.329497400127753792e+01
-8.447390792878967147e+01
-7.305790082472005054e+01
-7.222329976912617155e+01
-8.024682887347796623e+01
-7.991542949368013637e+01
-6.207602616820032182e+01
-8.134868561436063317e+01
-8.076799934161880401e+01
-6.425287351075395748e+01
-7.855519369393657314e+01
-8.078925508385908927e+01
-7.614808041992218079e+01
-7.291326191650946953e+01
-7.901287142285394793e+01
-8.284538620018159349e+01
-8.533833947491949345e+01
-6.904508506733282047e+01
-8.856970150259280672e+01
-6.466022681382622750e+01
-7.051128059308268803e+01
-9.039338322511520118e+01
-7.645890025068297291e+01
-7.612182213346507353e+01
-8.011190869019381466e+01
-7.511957069763914774e+01
-8.184680104589706673e+01
-7.981476496166133927e+01
-7.056348536384541603e+01
-6.964323029324690140e+01
-7.351135530665082740e+01
-7.522432438577057212e+01
-8.879696987349294091e+01
-7.048238668322876777e+01
-7.431787237011184288e+01
-7.978100985280099167e+01
-7.576214908457288288e+01
-6.709071812240752308e+01
-7.358433525059241731e+01
-7.225240125669581914e+01
-6.645078314669855502e+01
-7.688987439087674147e+01
-7.469914229647942250e+01
-5.801892542879200221e+01
-6.950947382760926985e+01
-8.328644290729558008e+01
-7.165775805141036869e+01
-8.732012524414753329e+01
-7.304287238208877397e+01
-6.723444537022612622e+01
-7.065219381226049222e+01
-6.619095578731668184e+01
-6.626973693965307177e+01
-6.346487234913616504e+01
-8.556502984133032896e+01
-7.266736322217792576e+01
-6.640825282607252689e+01
-7.154414919429025588e+01
-7.401589910762042734e+01
-6.437070159615679188e+01
-8.640001581522763274e+01
-7.297713800259522543e+01
-7.123999958099616947e+01
-7.245474271498605390e+01
-6.656250729311140901e+01
-8.465201187490978896e+01
-8.166900036687118813e+01
-7.212351734759251087e+01
-5.479706789983932680e+01
-6.460685918989527465e+01
-7.487736208797393545e+01
-6.018510114488495333e+01
-7.660513392500716634e+01
-7.369006998734357694e+01
-6.267171837491640218e+01
-8.720247431660442317e+01
-8.211691746627327859e+01
-5.849817846378070385e+01
-7.534983304420489958e+01
-7.986805331539528652e+01
-7.387226883680344258e+01
-6.771736252681280632e+01
-6.594758330535545099e+01
-7.902121483531533386e+01
-7.719756110379570657e+01
-8.349456301560985594e+01
-8.053678585306619198e+01
-7.772605460618234474e+01
-7.998791086253817184e+01
-5.835753128452958549e+01
-8.517470780866450752e+01
-6.780532977990630172e+01
-7.070744638685988548e+01
-7.772610740529492546e+01
-7.748806333307732075e+01
-7.005804922735507034e+01
-7.113843781183750536e+01
-8.269506187750693016e+01
-6.110623938827141899e+01
-8.406493893612427826e+01
-6.865175783608925997e+01
-7.402011714654804564e+01
-7.637553759603346748e+01
-5.976112410759152738e+01
-6.676282171382183606e+01
-7.341243011469499891e+01
-6.924946171830885078e+01
-6.805170650104400920e+01
-6.784555257470083234e+01
-6.408632827985978508e+01
-6.838977777829062177e+01
-8.067092269122827020e+01
-7.274659277883797870e+01
-8.295722465047963112e+01
-6.281930439796589383e+01
-7.511667170009826577e+01
-7.691782950997989587e+01
-8.168406851017354597e+01
-7.935625285102719317e+01
-7.973698964842529335e+01
-8.313208134547902262e+01
-8.894347544295003161e+01
-7.212318240417772586e+01
-9.242372268217427234e+01
-7.475703741434428196e+01
-7.455739670346868309e+01
-7.736446601902049736e+01
-8.427297041188751336e+01
-7.441838069593801208e+01
-8.664144299844765840e+01
-8.105268774301052304e+01
-7.735050343884297774e+01
-7.574690228751090615e+01
-6.320938837611753058e+01
-7.640982073553031739e+01
-7.509251018875801265e+01
-7.223159622995349594e+01
-8.243273913944520359e+01
-8.337603490850939636e+01
-8.305991508034436777e+01
-7.774470139177572037e+01
-7.050082824694204930e+01
-7.004137886887572506e+01
-7.771763937548467993e+01
-7.597981328460093664e+01
-6.343605132347759223e+01
-5.833760554557052558e+01
-6.554610333974754610e+01
-6.009047907548178813e+01
-6.315451635185214485e+01
-6.994697859045130883e+01
-6.226927426171901203e+01
-7.472506345819630269e+01
-7.163283119831740464e+01
-7.633597997013455938e+01
-8.445172565257652764e+01
-7.934946456441998919e+01
-8.449831207658608889e+01
-8.002947526761727204e+01
-7.255969708437579868e+01
-7.367145458547933856e+01
-8.357761883306825723e+01
-7.239953707158643681e+01
-6.790360775538327687e+01
-6.787014979728866138e+01
-6.893827216684756820e+01
-6.940770262612879549e+01
-6.959399472875306003e+01
-6.602303381237076962e+01
-7.725055875556181206e+01
-7.399518355517807322e+01
-7.256606315720361522e+01
-7.195110090417789195e+01
-7.671985284928094018e+01
-7.134970094071120172e+01
-6.514182793526921955e+01
-5.198338306819802312e+01
-8.564385013979472205e+01
-8.157838958580117605e+01
-7.519670792501412393e+01
-8.404713328693937058e+01
-7.830357577298639171e+01
-6.832862673064735759e+01
-7.123152571781476183e+01
-8.692624639586057356e+01
-9.935418937659753169e+01
-7.463211078406217780e+01
-7.513927277728194554e+01
-8.847232827360903684e+01
-8.298138886738229303e+01
-7.100784644542981994e+01
-6.912655648520599527e+01
-7.280057286046879028e+01
-8.428718213553221972e+01
-7.480913325546454473e+01
-8.027984342043329491e+01
-7.120029203461663769e+01
-8.145984982298605814e+01
-8.133870123098813565e+01
-8.084761020172915380e+01
-8.908479479504492815e+01
-6.298798607999966492e+01
-6.772960889227401537e+01
-7.510923129095121453e+01
-7.638706824634790848e+01
-8.156475714773252150e+01
-8.166217212105755152e+01
-7.678320752939632143e+01
-8.596323227113215637e+01
-9.038987080044304889e+01
-8.206529579278257813e+01
-8.852704108130281213e+01
-6.319877766417598508e+01
-8.101235881208427259e+01
-8.478490526892952062e+01
-7.439755480149074174e+01
-9.772748856830868647e+01
-7.921994248432179120e+01
-7.766228675251085178e+01
-6.873581524280837129e+01
-8.652195816653370741e+01
-8.200355000489059876e+01
-7.619477099706729462e+01
-7.843242552302601212e+01
-5.836165269200949268e+01
-7.590397428103410959e+01
-6.593191600327281776e+01
-8.554480306382670562e+01
-6.914706489073958551e+01
-6.935915590473756254e+01
-7.467110685059350317e+01
-8.454249414665613926e+01
-6.680476105312382629e+01
-6.863423380092618231e+01
-7.838851973787433280e+01
-9.057154017531743762e+01
-8.013437144560114689e+01
-1.005904626589068016e+02
-7.455861455998716281e+01
-7.934163490041095201e+01
-8.185142883815905179e+01
-8.331384207045604740e+01
-7.427431041337929685e+01
-7.070419033896101269e+01
-6.596427659482837669e+01
-6.085094611394570308e+01
-7.241851107811007182e+01
-6.055846001624585995e+01
-7.555392577081910588e+01
-6.755897221685583531e+01
-7.105072460743895135e+01
-7.858843584939934601e+01
-7.509694448492295749e+01
-7.983850507504642735e+01
-7.872702899468097826e+01
-8.571113330829012966e+01
-8.363601139139775853e+01
-7.371227099730768373e+01
-7.733057642658201303e+01
-7.404348472450939767e+01
-7.389960830838002437e+01
-7.920512429986126790e+01
-7.609316587672202559e+01
-7.386838105310646085e+01
-5.983885140324720453e+01
-6.567355521762485182e+01
-5.820783902830984857e+01
-6.879006413201689440e+01
-8.979381401983998501e+01
-8.289880202742268978e+01
-7.830471426468297125e+01
-7.842415340506664734e+01
-6.395197257088908316e+01
-8.321676155940656372e+01
-8.265173811979900620e+01
-8.220583865435746418e+01
-7.632045387450349949e+01
-8.167917789573274945e+01
-7.077612078925830019e+01
-7.702658531632923200e+01
-6.884474410035481640e+01
-7.866009881561201666e+01
-7.487165425090014992e+01
-7.004558776029168143e+01
-6.829720832194487912e+01
-8.199059058211899753e+01
-7.259529418882000584e+01
-7.563051554582820302e+01
-8.166072643910503359e+01
-7.698243835117267508e+01
-7.210800233383693580e+01
-7.942839224216189109e+01
-7.119286865440743384e+01
-7.576502496664272712e+01
-6.330984226831211714e+01
-7.580801922387774994e+01
-6.062107868010949119e+01
-7.486830640250524027e+01
-6.929628418685258850e+01
-8.089117993110448879e+01
-7.214266518146810370e+01
-7.394901913516353886e+01
-6.771532898883083362e+01
-8.145913130857042006e+01
-7.208167097794306244e+01
-8.347357991504151187e+01
-8.426410850722331247e+01
-9.025461564363294542e+01
-8.414353878246478757e+01
-7.997676410689525994e+01
-7.839686535260685218e+01
-8.906185215838482350e+01
-9.129964367839157546e+01
-7.369201448293806322e+01
-8.263261868591604298e+01
-6.704443440720810088e+01
-6.392429587448317108e+01
-7.918014551817321944e+01
-6.768206762624691919e+01
-8.910989548970896124e+01
-6.810111204660131534e+01
-7.206027582205399540e+01
-7.576809184225466254e+01
-7.869109310566142312e+01
-7.603993870366286956e+01
-7.624981749522339669e+01
-6.360773668454967833e+01
-7.367750372650758095e+01
-9.231075171797230894e+01
-8.004021037686443663e+01
-7.440605007188632669e+01
-7.428590690785092931e+01
-8.647284723395875972e+01
-7.448207829446701567e+01
-8.333938039911043916e+01
-7.116109469935882714e+01
-6.588657032396743318e+01
-6.296756461080500600e+01
-6.024801146949531727e+01
-7.414037263807507827e+01
-7.348285867814233541e+01
-6.548060743036576525e+01
-7.727406114475718368e+01
-7.603662063014883188e+01
-7.803156984409082497e+01
-8.786878493156632430e+01
-7.962974956762849388e+01
-6.933613270307337473e+01
-7.027689619692418432e+01
-8.436906247415886639e+01
-8.173943841878150351e+01
-9.415632222063042889e+01
-7.954323086916143382e+01
-7.597140463029683133e+01
-8.489638359118364974e+01
-7.025715971167306861e+01
-7.812223216656552438e+01
-7.515703374679418403e+01
-6.718904724613234691e+01
-6.606498511971224730e+01
-7.949159871642768849e+01
-6.838956623343847241e+01
-7.895601228387000958e+01
-8.558882686838116172e+01
-7.284881885844612270e+01
-7.738873352389478555e+01
-6.319224350622424424e+01
-7.417292928169192123e+01
-7.450398602437726936e+01
-7.633234532735622224e+01
-6.296809729651101151e+01
-7.156177753784059803e+01
-6.967809094722224472e+01
-6.847609462088432508e+01
-6.655289491722120943e+01
-6.776493058951454884e+01
-7.580561542044462442e+01
-8.300653686022216959e+01
-8.580170777574551266e+01
-7.554368780181404475e+01
-8.002562257130443868e+01
-6.739976618634129579e+01
-6.235075704048106360e+01
-7.358919959079001671e+01
-6.748667122322764556e+01
-7.642375464758910653e+01
-6.530271182027188104e+01
-8.325905125138295659e+01
-7.586479018182379264e+01
-6.924667321565841860e+01
-6.797453551900603941e+01
-7.140672238616686229e+01
-7.497692470841167278e+01
-6.198250455503740142e+01
-8.139269568211153683e+01
-7.508244389858727175e+01
-8.191392700940620841e+01
-7.113514340474078779e+01
-6.583586487349896288e+01
-6.998735163169594387e+01
-7.540201022013260967e+01
-7.854895527029459856e+01
-7.166914098585709780e+01
-7.752772271306889706e+01
-8.100571325971075964e+01
-7.760163516619770974e+01
-8.889349063483069813e+01
-7.402904684018388082e+01
-8.276994166538625564e+01
-8.673686019843890449e+01
-9.268973377494400268e+01
-8.290371793335710038e+01
-8.013680315532347720e+01
-6.973567382856982988e+01
-7.829619838019723943e+01
-7.118847616603530071e+01
-6.524134611349516888e+01
-6.839971848739641302e+01
-7.871540214454468298e+01
-6.496010139161738550e+01
-7.513974796274231949e+01
-7.450432076542396942e+01
-7.655772860722294126e+01
-7.720240269322620463e+01
-8.234408993473915928e+01
-6.679178855148913385e+01
-8.540945170093867489e+01
-7.430526610629725326e+01
-8.337204762195311503e+01
-7.349382300255412304e+01
-6.550516733084830889e+01
-9.102112830727365633e+01
-6.670381257361310645e+01
-8.167986372254468108e+01
-8.586305169952811411e+01
-7.670729062233039031e+01
-7.858376148054264831e+01
-8.403185774231505434e+01
-7.377624419641784925e+01
-8.027590596470656692e+01
-1.048524652944359445e+02
-8.100478812821640417e+01
-7.608351987525341542e+01
-8.333910440636893213e+01
-7.681808839163208802e+01
-8.447291893526717388e+01
-6.665385289349040931e+01
-7.721626385020230998e+01
-7.465426428798537017e+01
-6.963629412832291621e+01
-7.671465557414036596e+01
-6.680943469729636774e+01
-7.568990793506681314e+01
-7.541367715823979267e+01
-8.300125332970822001e+01
-7.792009750360946896e+01
-6.801289761918079080e+01
-8.419981920061560743e+01
-8.878663682916086941e+01
-7.598496724362756538e+01
-7.584803205708122675e+01
-7.464118052646622914e+01
-7.317839140207438220e+01
-6.492039063245145769e+01
-5.757826511237099965e+01
-6.896144016806758259e+01
-7.638933509797705312e+01
-8.241245016585466487e+01
-6.980248083033851003e+01
-7.311477729518115609e+01
-6.897737691235269608e+01
-7.678135639066651663e+01
-7.719782274074492534e+01
-6.875039408459176116e+01
-7.508042337832718260e+01
-8.022050708384544748e+01
-7.646091638228212162e+01
-8.372034066040838240e+01
-7.160344914438218211e+01
-8.921059361065718463e+01
-6.973262216550554626e+01
-7.085128030401847354e+01
-7.972768723473730290e+01
-7.890618690319229245e+01
-7.759384718666312608e+01
-7.513470264030523538e+01
-8.095575541404065234e+01
-8.386479984430380341e+01
-8.867623721374501145e+01
-9.053072927560147320e+01
-6.066470589503519761e+01
-7.692502710868664906e+01
-7.631368984454928750e+01
-7.240960342056682464e+01
-7.146272412310028699e+01
-9.193096301825900696e+01
-7.412338919444670182e+01
-6.615680588668109863e+01
-6.641955441578619457e+01
-6.201433234340912293e+01
-7.755544926449069010e+01
-8.406102896200528107e+01
-7.404993489784494898e+01
-6.986907750632097702e+01
-7.460669999776730776e+01
-7.343863979810397780e+01
-8.291846336332854150e+01
-6.888282549859519577e+01
-7.131264560292233057e+01
-7.277806717166050987e+01
-8.206370254709356971e+01
-7.013722110949461808e+01
-7.077955658496709646e+01
-7.373730707555557728e+01
-7.989705402434611869e+01
-8.448021801086558469e+01
-6.819149242877170991e+01
-6.809393213607768303e+01
-7.419158849729929273e+01
-5.477257869197961782e+01
-9.134875311741825499e+01
-8.736833338090045231e+01
-8.240844522281778950e+01
-8.108222284504461186e+01
-7.538481294241985609e+01
-7.271857622780784425e+01
-7.650961568342204089e+01
-6.630951194788484315e+01
-7.623478879173869416e+01
-6.477953487600579763e+01
-7.168620307443022455e+01
-8.104598605362896535e+01
-7.289449302702253419e+01
-6.685692210467774999e+01
-7.776238110113528990e+01
-6.374664223358072945e+01
-6.875114498086814763e+01
-7.967339002410301418e+01
-9.561144597552912217e+01
-7.053704644414280267e+01
-5.944735299811949858e+01
-8.860970119697377356e+01
-7.131415438337664625e+01
-8.807797439795805872e+01
-4.945257953901226244e+01
-6.858484673416224098e+01
-7.092297768716295536e+01
-6.827849935989323171e+01
-6.585000297973859062e+01
-8.137454106020749123e+01
-7.036999828560453807e+01
-7.212388152365213045e+01
-8.119317257493780460e+01
-8.171686313313125538e+01
-8.753656543726611972e+01
-7.525076258668717344e+01
-6.331148503395300509e+01
-7.459842171302386760e+01
-7.695121318629584550e+01
-7.540921970025854648e+01
-8.161667740657307490e+01
-8.194052486741342989e+01
-7.170625220344894046e+01
-7.033054432850026672e+01
-7.238472750130655697e+01
-6.615651675090437323e+01
-8.107613269136017209e+01
-6.923257292921201156e+01
-7.967368259354726945e+01
-8.603947377593132728e+01
-9.647975930706576264e+01
-6.680236737479643239e+01
-8.063206564460013226e+01
-7.692307722488024524e+01
-7.765007624040259770e+01
-7.978361624002447172e+01
-8.528368630339008405e+01
-7.575311412673522682e+01
-6.713397726671175292e+01
-7.092131185192944542e+01
-6.039738595747150640e+01
-6.786474304103990107e+01
-9.307222714029605015e+01
-8.020348981610182193e+01
-8.561220159828255305e+01
-7.620526517812626821e+01
-7.460123627724806283e+01
-8.858940834587568247e+01
-8.533455381417783769e+01
-9.062386930333160251e+01
-8.365450898386785639e+01
-8.469324498842594551e+01
-9.230175379133666524e+01
-7.344392022272516840e+01
-7.109100669306775444e+01
-8.031762338478516483e+01
-5.734733000475884523e+01
-7.617697245165336994e+01
-7.798897660988228608e+01
-8.216900613402013676e+01
-8.714341710693285847e+01
-6.492359995203551648e+01
-6.572859125892426846e+01
-7.088510505431591469e+01
-6.059350607609093231e+01
-6.987469859619596946e+01
-6.453438907724395790e+01
-7.410825466146319229e+01
-7.110366202987212603e+01
-6.689423621359439665e+01
-6.722643515796517022e+01
-6.507700008601972286e+01
-6.810476499789265858e+01
-8.714042527767279012e+01
-5.717119624802901257e+01
-6.315685566857466426e+01
-7.314075728559825507e+01
-7.398029791522040455e+01
-7.515298337147019936e+01
-7.741493151268497286e+01
-6.040351689538587721e+01
-8.732263677265346757e+01
-6.853646126646418679e+01
-5.890082071551490372e+01
-5.637849056350084709e+01
-9.010452479739782916e+01
-8.062125210704458311e+01
-6.530607540385472021e+01
-6.941876950433018578e+01
-6.774131830953035660e+01
-6.855577477798313168e+01
-7.679592939103423532e+01
-8.369626088202468850e+01
-7.754635049938923430e+01
-8.435787417474773520e+01
-8.739322594595884652e+01
-6.468051994029634955e+01
-6.827285215987375011e+01
-6.382130486250784429e+01
-6.238025942627236020e+01
-7.904575177903058147e+01
-8.916781062319073214e+01
-8.398488151795191925e+01
-6.950941425076428004e+01
-6.013664980557432926e+01
-6.148597914652237506e+01
-6.168149660307066284e+01
-7.693668479678355254e+01
-8.270927610281624709e+01
-6.796919540465781040e+01
-7.412889996429147743e+01
-6.652825277176195584e+01
-7.122586190192352262e+01
-6.842892233251831158e+01
-6.426077988835882593e+01
-6.766083974220953223e+01
-7.188104034839824408e+01
-7.448414586395345793e+01
-7.545530046080834552e+01
-6.245616564456398123e+01
-5.383048825122705239e+01
-8.505238822337898341e+01
-6.888660113873956448e+01
-7.213059240224180257e+01
-7.289056098667774108e+01
-6.890431710211716165e+01
-7.873357804119689263e+01
-7.016398433409099766e+01
-7.891971647790420263e+01
-7.669527644905284092e+01
-8.439297164269926554e+01
-7.724616308527747321e+01
-7.942055868980261835e+01
-7.334266510443247000e+01
-7.049003246139479018e+01
-7.227229695947720245e+01
-6.606729954113734493e+01
-6.266491472740252533e+01
-7.252031530832222472e+01
-6.541416015019738950e+01
-7.276784366513827251e+01
-8.279000564384001848e+01
-8.727474543759672088e+01
-6.292624261881856995e+01
-6.876535972576031952e+01
-7.718351750198023353e+01
-4.847028093361984702e+01
-6.517459616273879419e+01
-8.360089588106099256e+01
-7.145645557258202984e+01
-7.767056189181521120e+01
-6.071733119464832384e+01
-6.533302867880794906e+01
-6.416682977529130483e+01
-7.097276879082764367e+01
-5.984053883427152698e+01
-9.056853497774501704e+01
-8.084786840353410753e+01
-5.330985629334996645e+01
-8.737594308520060338e+01
-7.895018997366851465e+01
-8.126017324295781918e+01
-7.434295481598201150e+01
-7.475295328286260599e+01
-8.457194125035495347e+01
-6.858192138106214486e+01
-7.134530882879259650e+01
-8.114955309479894652e+01
-8.282063302908576929e+01
-7.661349317739423270e+01
-7.997663708684724782e+01
-7.545137192278779992e+01
-7.465999630195545933e+01
-7.433837275942219947e+01
-8.427064681710564287e+01
-6.960655541967457793e+01
-6.685578492146991891e+01
-8.475943163232663835e+01
-7.127537775980567858e+01
-9.911028900181642598e+01
-1.081111522151138615e+02
-7.010024750583536957e+01
-7.778788773193818429e+01
-8.645974482009820861e+01
-6.456959609851780613e+01
-7.878832435639338883e+01
-8.597645972681245041e+01
-7.974759342001243567e+01
-8.331240675748917113e+01
-6.921208683471772360e+01
-8.106715731140745618e+01
-6.845100452229701204e+01
-8.651119048635034403e+01
-8.075873873508801637e+01
-7.679952352722145292e+01
-6.868184302267883368e+01
-7.351909322337786534e+01
-8.227889719308100780e+01
-6.339013631785554281e+01
-7.496423570966851457e+01
-6.654587851745667137e+01
-6.991433150598223278e+01
-6.541636971193112515e+01
-8.003693263945658032e+01
-8.140580085134277510e+01
-7.908147426496600474e+01
-9.431467931627007317e+01
-9.595039569302893767e+01
-9.125896034740661378e+01
-8.672758155148677872e+01
-7.890379515523048326e+01
-6.635715928609390346e+01
-7.735863231600087886e+01
-9.255364774981096332e+01
-5.770163427733741912e+01
-5.911828907938706834e+01
-6.329621975728442607e+01
-9.444503418292912045e+01
-6.800310801942556793e+01
-1.019168371689057153e+02
-7.939298850086812820e+01
-9.089312224437537679e+01
-7.983078292324084657e+01
-8.913611059943380610e+01
-9.880119978323934049e+01
-9.376841224575038325e+01
-8.456951486122260064e+01
-9.897585369731383764e+01
-8.040674427818218817e+01
-8.355983766298145099e+01
-1.036993146076567882e+02
-8.277075965397146717e+01
-7.652002899982737461e+01
-1.008703656118609473e+02
-9.315433173024300118e+01
-9.564345015925114524e+01
-8.026747978835641106e+01
-6.474855250191433242e+01
-7.463453544690902675e+01
-6.377125647955397625e+01
-8.497355499448376293e+01
-7.619143714060955119e+01
-7.014192426531805324e+01
-7.189276566150182646e+01
-7.057762777164886359e+01
-9.868288684361603202e+01
-6.943758403143807811e+01
-7.766156116569294454e+01
-7.677114602699606394e+01
-7.611706061943473856e+01
-9.466132391361389864e+01
-8.772825205118830638e+01
-6.278431861959977311e+01
-7.255389434751782574e+01
-7.880058548046565647e+01
-7.287109134569389823e+01
-7.832449809537185104e+01
-7.880538493539691558e+01
-7.360021278511082699e+01
-7.429845522245135214e+01
-8.142454167540545029e+01
-7.474393299951097447e+01
-6.528980972258923998e+01
-8.155968346969751792e+01
-7.831731179210402161e+01
-7.324065859970353642e+01
-7.535345175897765557e+01
-7.583573980345727250e+01
-7.431780796468483175e+01
-6.870715146763372161e+01
-6.580272126448785741e+01
-6.215660238085356326e+01
-7.154007357626633734e+01
-6.481959975412192421e+01
-6.166843248233086427e+01
-6.926827202043608622e+01
-7.382240073951291492e+01
-7.152733360592172573e+01
-7.019771691239026268e+01
-6.580020112343134997e+01
-6.918227469604366320e+01
-6.718655433845981406e+01
-7.348398608837111112e+01
-7.714359613228238288e+01
-6.862921396245114636e+01
-7.708466160913097553e+01
-6.573829736998769135e+01
-7.621296472634874419e+01
-7.738098250744555173e+01
-6.077296086051173774e+01
-7.199426078066082368e+01
-6.231203910508915556e+01
-8.222278813063260827e+01
-7.865633589360392364e+01
-6.368287511809089096e+01
-7.155833156595075195e+01
-7.571338007155679861e+01
-8.899343311587205108e+01
-7.531994681197940622e+01
-8.447434466193261926e+01
-7.066712006052145512e+01
-6.815962759931169046e+01
-8.897338895521592406e+01
-6.841667585098002746e+01
-6.900675305538916859e+01
-8.188432150842173485e+01
-8.552917935449788445e+01
-8.881522772094909612e+01
-6.536320606173872250e+01
-9.403365150121956617e+01
-7.007866572470118172e+01
-7.785282219570390794e+01
-8.289581431057038685e+01
-7.153341250709631538e+01
-8.010104070420820221e+01
-8.062395525776928196e+01
-8.211653201848993433e+01
-7.781719861998645626e+01
-8.388278885401021512e+01
-7.303896575515040013e+01
-8.258854940331806915e+01
-7.856776708199377879e+01
-7.631659836982038314e+01
-6.947263101099352411e+01
-6.784191833638580249e+01
-6.240741862146585817e+01
-8.796439065691239989e+01
-7.624780727452947815e+01
-6.738668718196841212e+01
-7.649703145460745191e+01
-8.907532921117309854e+01
-8.139502156852597636e+01
-8.347220719374102771e+01
-7.512906123180445661e+01
-7.216746985047991814e+01
-8.197258962336523780e+01
-6.325524143745946759e+01
-7.390630793602856841e+01
-6.749223674240957394e+01
-7.527784737926251069e+01
-9.019499715438126941e+01
-7.929920313522129049e+01
-8.254642493071246179e+01
-7.149919612178207728e+01
-6.394097957193609005e+01
-6.538713822185195568e+01
-6.954038542547067436e+01
-6.956726248735486706e+01
-7.409369194840684258e+01
-7.564068903111116526e+01
-8.226042779364139790e+01
-8.677551478876458191e+01
-7.971248917707460180e+01
-8.204446804478709510e+01
-7.168954780987736797e+01
-6.939809361901717466e+01
-7.055565602989543095e+01
-7.842149756030920571e+01
-7.394869328607623515e+01
-8.493984899353029050e+01
-9.570231629698247389e+01
-6.986746754396062897e+01
-7.554236466683371987e+01
-7.981668259857630687e+01
-7.339871105037171617e+01
-5.946442168304184150e+01
-7.211153962228102898e+01
-9.077708322503474392e+01
-9.304693304185147440e+01
-7.433371655092604158e+01
-7.764498561898211904e+01
-8.531567716383467825e+01
-6.452311630134153120e+01
-7.431502583376540372e+01
-8.403535428401103502e+01
-7.908761854232825783e+01
-7.450754546905758957e+01
-5.727362814942664215e+01
-6.774310120071083929e+01
-9.322602031732050420e+01
-8.734509717569662257e+01
-9.383089552906913866e+01
-7.423629342369927997e+01
-7.165428980949606341e+01
-7.855936453791967722e+01
-6.653770035818378403e+01
-7.291180184597148184e+01
-8.781995062324050139e+01
-7.393625327991549057e+01
-7.059895280431149445e+01
-8.100760824614269495e+01
-6.722372494735570569e+01
-1.020757759985459217e+02
-7.658575563208788139e+01
-7.757300458892169104e+01
-7.454498536951814458e+01
-7.595468737686799443e+01
-8.406776600916219877e+01
-9.170932513026805566e+01
-9.761645152034650152e+01
-7.105014266143332691e+01
-7.439664753965239186e+01
-6.621425623089677970e+01
-9.588393543214573356e+01
-8.023284424546160665e+01
-6.809259926775253291e+01
-8.424820115985156121e+01
-8.451730466873326009e+01
-7.895963591456946062e+01
-7.655669418541170046e+01
-8.137427283669700273e+01
-7.132204533364298982e+01
-8.543684812601600242e+01
-7.555967191297264662e+01
-6.467208608928069680e+01
-8.090198572106235986e+01
-7.572913130404946003e+01
-7.730949413940410864e+01
-7.912543312474193158e+01
-9.291361756478782752e+01
-7.675485111593103227e+01
-8.052882384419812922e+01
-7.010738777590326265e+01
-6.783664468123961910e+01
-7.936115770529896452e+01
-7.308907307374117579e+01
-7.121934296305180112e+01
-6.786688363328282492e+01
-8.001934809593309694e+01
-7.367693843902566186e+01
-7.088941699210779745e+01
-7.733742068911173817e+01
-7.193753589058698594e+01
-6.748630146201037405e+01
-7.340787484475796987e+01
-8.472879202735005322e+01
-7.049970612383901880e+01
-7.131521203219310223e+01
-7.104293375514546938e+01
-7.091134041829337775e+01
-8.485659797166078988e+01
-7.102596273760896395e+01
-6.699632626959957804e+01
-6.202962925057032351e+01
-8.170208183402444035e+01
-8.552073045739579982e+01
-6.879340258965787314e+01
-5.650949132653916251e+01
-5.453745142723112593e+01
-7.491238687005373720e+01
-7.901468494942621135e+01
-6.563395488498063912e+01
-6.937986638419771168e+01
-7.184095398914708142e+01
-6.844531016477770891e+01
-6.631910847158988531e+01
-8.481901597956272099e+01
-7.363161707603160266e+01
-8.238749405490807476e+01
-7.031207409355948812e+01
-7.232394896275184237e+01
-7.291125987818884369e+01
-7.586061623536392062e+01
-7.883735370114139585e+01
-7.290556204444447985e+01
-7.544537302476537377e+01
-7.674352136957344328e+01
-8.771383858328179883e+01
-9.056359309703006488e+01
-7.220565499143717147e+01
-8.278057390956871586e+01
-7.485073991969252916e+01
-6.788836995678424557e+01
-7.599731930889308273e+01
-8.535584570422656725e+01
-9.084044204112802845e+01
-7.392784972851573855e+01
-7.282221060260232548e+01
-6.217821342619778591e+01
-6.415195901205972007e+01
-7.853999738814326292e+01
-6.363120812590686626e+01
-8.488504085382575681e+01
-6.144955416083889332e+01
-7.348347307292881680e+01
-7.018111629031312759e+01
-7.599042483267865578e+01
-7.700936167631449791e+01
-7.938984069355062445e+01
-7.143235335203708303e+01
-7.958154373201605836e+01
-8.011497748082351222e+01
-8.306018820550033865e+01
-6.695810686402126066e+01
-8.399502986316146291e+01
-5.146387266453216824e+01
-1.056042982948899862e+02
-8.438165801294050539e+01
-6.689304201765969538e+01
-7.581495038704309763e+01
-8.699078256968410017e+01
-7.692260827006143131e+01
-7.890958344428655380e+01
-8.058464277800953823e+01
-6.563967144462900194e+01
-7.816650244317905560e+01
-7.163271249745679370e+01
-8.277235766035373388e+01
-7.502973524205273748e+01
-7.778729825459177505e+01
-6.326421192770999369e+01
-7.115960223228773884e+01
-6.179247209458993950e+01
-7.200658361682671682e+01
-6.664420714897971720e+01
-7.348746108169072500e+01
-8.872798792346424079e+01
-7.503617651750539608e+01
-7.856434130639897262e+01
-8.144300075230616187e+01
-8.364132289568917145e+01
-7.974403881238396252e+01
-6.021870592768718211e+01
-7.873816931856364931e+01
-7.342398523932155285e+01
-6.331581720909900923e+01
-7.443516672485263541e+01
-8.044955647790122555e+01
-6.799631152727749850e+01
-9.163832970806217304e+01
-7.924511245403023452e+01
-8.727478689555559299e+01
-5.786635015758079703e+01
-7.148629109648473445e+01
-7.345268205323286281e+01
-6.986294083886659223e+01
-6.306535230681206627e+01
-7.503862419675635920e+01
-7.324860729821833161e+01
-6.954258512069705489e+01
-7.899706603776078850e+01
-6.953753282961973525e+01
-7.247152607846020089e+01
-6.935882216824869317e+01
-6.771440442542120763e+01
-6.913781770654942704e+01
-6.703665759928496470e+01
-7.606991072378423269e+01
-6.908451107559750426e+01
-8.076214603573617978e+01
-7.581995911490434992e+01
-7.944433319250224201e+01
-6.069416742753953997e+01
-6.990408051906865694e+01
-7.202750660662394466e+01
-7.490265209088160248e+01
-8.491988832879933113e+01
-7.446616840220744393e+01
-7.122955607119676813e+01
-8.789444846680082435e+01
-6.993820775733452422e+01
-7.003802515282073671e+01
-8.068189602138217253e+01
-6.705290692978672951e+01
-7.732209242376458747e+01
-7.777897943488574128e+01
-8.451137276423088451e+01
-6.876653771909717250e+01
-7.340501911202738938e+01
-8.930926641719632642e+01
-7.471541872359696868e+01
-7.525602943222072838e+01
-9.186843356255023707e+01
-7.615109432786228183e+01
-8.507253410174132568e+01
-7.864938042952758224e+01
-7.525345627964941286e+01
-7.832556353330896570e+01
-7.244052212081311382e+01
-7.663734087551304697e+01
-8.658985288853092754e+01
-7.542242337514315409e+01
-6.175670203808208925e+01
-8.250138632080965806e+01
-7.775576504969488667e+01
-6.148005676191083779e+01
-8.345464450186372574e+01
-6.490352388109059234e+01
-9.746973908005399778e+01
-7.220436878671857528e+01
-6.963345599325957380e+01
-8.054569062094535070e+01
-7.704214989433425842e+01
-7.134072190629804311e+01
-8.328589888818073916e+01
-7.095039395120710424e+01
-7.660466100941734169e+01
-7.313207746834390832e+01
-7.870481486067396304e+01
-8.018465403709630834e+01
-8.586062397857642736e+01
-8.904424553354104432e+01
-7.450357905286647053e+01
-7.262344887177962960e+01
-6.446910488696467212e+01
-7.591194389958936029e+01
-7.725112586917107649e+01
-6.998080498952585060e+01
-8.412066093628554597e+01
-6.888617120708191521e+01
-6.571444829714933178e+01
-6.878215472014674958e+01
-7.529719990107413707e+01
-7.684291513358159875e+01
-6.690661069580748688e+01
-7.618377315593728838e+01
-8.105026193185180716e+01
-6.219379695807028696e+01
-8.223014703419386251e+01
-7.225018376823857125e+01
-7.109562600340065330e+01
-7.396520295783027166e+01
-8.729104497357307935e+01
-6.650194312915796502e+01
-7.533432841360090038e+01
-8.140314144702678334e+01
-8.446647778836043585e+01
-8.898412149583822384e+01
-7.951573135091031475e+01
-7.352925771344440875e+01
-8.488606725354819105e+01
-6.210634342181331391e+01
-6.462895140534139671e+01
-6.844957262878412507e+01
-7.227827435594410588e+01
-6.928591779143688711e+01
-7.619279827984529163e+01
-8.013098228048986016e+01
-7.520330365684638707e+01
-7.547887083614898529e+01
-7.065431657335402349e+01
-8.182127078341204651e+01
-7.397442223932218042e+01
-7.760261780671137899e+01
-7.370951874314512509e+01
-6.168492212423670651e+01
-8.354182696620374315e+01
-7.704747708208293488e+01
-8.318316507301429397e+01
-7.285429482232146370e+01
-7.025376768179327769e+01
-7.153914911141541211e+01
-7.059611431046533880e+01
-7.320731492646781646e+01
-6.595801066878499341e+01
-6.672028008677654043e+01
-7.387997620115676511e+01
-6.953645629946825579e+01
-8.067785036644029617e+01
-6.596530946188073585e+01
-8.589070630882160629e+01
-6.555505390094911888e+01
-6.581429765664130116e+01
-6.662835925631709699e+01
-7.911898188091986128e+01
-7.111487787531972060e+01
-8.714336204745687553e+01
-8.285099121045931270e+01
-7.920655325854883699e+01
-6.583326415221550576e+01
-6.669465594165019695e+01
-7.326089197476761683e+01
-8.215155709043285981e+01
-7.893482607177446653e+01
-6.918295382992170062e+01
-7.645359903939308310e+01
-6.774094371168862949e+01
-6.303756357937843546e+01
-6.834780292007643254e+01
-8.075865754823252018e+01
-6.076877816308104485e+01
-7.456871779749832285e+01
-8.416698634959358571e+01
-7.140901015310926425e+01
-7.452061218096751816e+01
-7.869495211960939685e+01
-9.183201944246711435e+01
-7.944198271059453020e+01
-8.398457918785283027e+01
-6.970260910532918786e+01
-8.846886140466259008e+01
-8.217895619884717462e+01
-7.006718220827312393e+01
-8.293680241891119920e+01
-8.695335303068878829e+01
-6.998409749721498940e+01
-9.116512880264821206e+01
-7.044462167428920907e+01
-6.752616963240139114e+01
-6.646187548577357518e+01
-6.192806667300927614e+01
-6.827877320192511945e+01
-6.375238348124324261e+01
-7.040319893749513369e+01
-7.284326056593036469e+01
-6.227268805826223996e+01
-8.201890786179114912e+01
-7.508712691136071271e+01
-7.804874478449794140e+01
-8.147322222097693611e+01
-8.777392525081226893e+01
-8.162588321315897133e+01
-9.153633675033142936e+01
-7.672781592419734409e+01
-6.349565983745017661e+01
-9.251473755778926034e+01
-6.505262501031626243e+01
-8.670378952008337592e+01
-8.631523619049440299e+01
-7.073919481588224301e+01
-8.294798035850979545e+01
-7.320898253508089226e+01
-7.324085053118517408e+01
-7.224936861117220133e+01
-7.126707987043451453e+01
-7.049919161122257094e+01
-7.234134222900313205e+01
-7.074730782099467774e+01
-7.440109973460560866e+01
-9.359213845853227554e+01
-7.550890323326596842e+01
-7.738161591993180366e+01
-7.578202826211725096e+01
-7.965555204063161909e+01
-8.032674121847328763e+01
-8.469639747934520813e+01
-7.614234878138610441e+01
-7.719923412774970473e+01
-8.816606842223460205e+01
-7.358160211356980085e+01
-7.797427382123012762e+01
-8.967624531597903115e+01
-8.270280581081760829e+01
-9.487135663229712179e+01
-8.606588136368915798e+01
-8.827758100425285193e+01
-7.854361387545360174e+01
-7.267355195548002200e+01
-7.716104065897086173e+01
-7.586516153076803448e+01
-1.017624725775829546e+02
-8.622764184515078512e+01
-7.976929327374706702e+01
-7.585773630480991869e+01
-7.726034072392840812e+01
-7.932431233815125893e+01
-9.078056225238000820e+01
-8.846313080932138462e+01
-8.408394987116786012e+01
-7.566572076002435665e+01
-8.611722825307711560e+01
-7.595550125759416460e+01
-7.264307010752266081e+01
-8.172318804816057991e+01
-7.115997916111444965e+01
-8.094891730014289521e+01
-6.922747814537304123e+01
-8.444438626283134397e+01
-6.164115596313108369e+01
-6.806251312660072017e+01
-6.184674680072688346e+01
-8.332967863281227494e+01
-6.503952125451682775e+01
-6.587052935511205476e+01
-6.530646873519918927e+01
-6.628656129187467627e+01
-7.899181301034811042e+01
-7.796226383538797222e+01
-7.126156424048713234e+01
-6.546653267128527887e+01
-6.615480585417607529e+01
-5.836279083558944336e+01
-8.288741814464637514e+01
-7.443884416138919846e+01
-6.285652678975367280e+01
-7.896501896694326206e+01
-7.202804771727805644e+01
-6.074676793361177829e+01
-7.545962488401966084e+01
-6.147636022307274573e+01
-7.163705082346733377e+01
-6.783048538399215488e+01
-6.256047654614845044e+01
-7.408503996717659845e+01
-8.811715648945737200e+01
-6.812681612428137612e+01
-8.788915149168485641e+01
-7.940287367683764330e+01
-1.020238987856621264e+02
-7.126976531657282976e+01
-7.704407327657058602e+01
-9.666682986944610434e+01
-6.969092565477514256e+01
-6.760111712641366921e+01
-7.283446381730442454e+01
-8.923966040658466170e+01
-8.394925171343601278e+01
-7.934307662393449334e+01
-6.989881090594867885e+01
-8.386019200745755597e+01
-7.394266015948117854e+01
-7.308905058172237545e+01
-6.269141683155219624e+01
-7.128547602262047178e+01
-6.746896752310753698e+01
-7.993282232089892148e+01
-9.183162395952170698e+01
-1.012048055851964250e+02
-6.369866613590118476e+01
-7.816354979078411702e+01
-7.212477245745759546e+01
-7.611007611570360609e+01
-8.769530219406085791e+01
-7.062820040612152184e+01
-7.296802625361125649e+01
-7.655568774310715696e+01
-6.541436415973279850e+01
-6.802023278387500227e+01
-8.211576922693117808e+01
-8.334721964937777727e+01
-6.368365596533529782e+01
-7.544467214843912473e+01
-7.108919555086559683e+01
-7.780935985296834190e+01
-6.794344028829138438e+01
-6.296283155003884247e+01
-7.203809294478917025e+01
-6.059854877093774661e+01
-6.987010316788349940e+01
-7.336470000250082535e+01
-9.793475744711093967e+01
-8.315377506433839017e+01
-5.843067367012852742e+01
-6.458863032422816275e+01
-7.313383677459276555e+01
-6.493771509141512865e+01
-8.547799910860395300e+01
-7.231535178763920158e+01
-8.233935066338464992e+01
-7.052915997298040907e+01
-7.534821134463805947e+01
-7.672798862501211659e+01
-8.533222751406601958e+01
-6.683327165153063731e+01
-9.930184711364042016e+01
-7.869559729407113480e+01
-8.174082191843542944e+01
-7.036313935234490202e+01
-6.782456262799264834e+01
-7.333451143258047011e+01
-6.189367199096728456e+01
-7.848962363954098009e+01
-6.607274141923228683e+01
-8.020110781746821260e+01
-8.166777284533034731e+01
-7.848854683329493298e+01
-7.890418320232070926e+01
-6.578549825282988195e+01
-7.356986838948881768e+01
-7.573137405125761745e+01
-7.938552570683565079e+01
-7.066700888014010218e+01
-6.873669883346013876e+01
-7.004980251789646672e+01
-6.692301818417649883e+01
-8.155524478560960233e+01
-7.472799135883951749e+01
-8.461881128423867438e+01
-7.315516392758470943e+01
-7.039165525858273043e+01
-8.194547761356952265e+01
-6.698977961582836826e+01
-7.783648511009015181e+01
-7.833438254848141469e+01
-6.193048294962419220e+01
-7.431343094272386907e+01
-7.323739756188105332e+01
-7.399255823317049874e+01
-7.991940619182834382e+01
-6.711461335293738273e+01
-9.513037269023315901e+01
-6.964719547016255774e+01
-8.099633713259588319e+01
-6.563245514625104704e+01
-7.396520486608336853e+01
-8.387914379400631049e+01
-8.734063079167260923e+01
-8.379589379162472085e+01
-7.884255659975808328e+01
-7.655502789878468661e+01
-7.539736104533021432e+01
-7.175690964813701100e+01
-7.278100324790095499e+01
-8.335872115813411654e+01
-8.778841021230057606e+01
-8.682080229421990225e+01
-8.199723874494615927e+01
-7.520712716703832257e+01
-7.292543461708773123e+01
-5.904601115282559221e+01
-6.681704576599041445e+01
-7.600252017794389303e+01
-8.407983969655055034e+01
-8.123819583597241945e+01
-7.342411888904281625e+01
-8.146621801746587721e+01
-7.574090552361982986e+01
-7.181647610444707652e+01
-7.868466775682637149e+01
-8.317747190679367009e+01
-7.644489284723219669e+01
-8.159847697808972100e+01
-8.694631742072667180e+01
-8.750452440331464743e+01
-8.952628454236545963e+01
-8.440975277052278614e+01
-6.446635928934075821e+01
-8.051041674953516747e+01
-8.710376933962264445e+01
-8.925381122213025265e+01
-9.082251183322686927e+01
-1.027469858227387220e+02
-6.888667159850638200e+01
-5.914213821939171112e+01
-7.251579546844521929e+01
-8.426188231001462725e+01
-7.136176501031017949e+01
-7.353612331372377753e+01
-7.560867169464415838e+01
-7.944020828137885815e+01
-7.888858016817070506e+01
-7.656869151922987271e+01
-7.702742625563492140e+01
-7.913628654771443394e+01
-7.636218911700527201e+01
-8.102205217959892991e+01
-7.601734567649478436e+01
-8.083671321566552592e+01
-8.261579414986715619e+01
-7.657017731347428935e+01
-6.963168896808673480e+01
-6.957864086566854667e+01
-7.656268672979224732e+01
-7.960232766765517454e+01
-6.220679529492183946e+01
-8.005199709557039967e+01
-8.131023161032594260e+01
-6.285642915701221511e+01
-8.020695579537368758e+01
-7.146123503174544567e+01
-7.916859457311331028e+01
-7.235778959019218348e+01
-7.761313160434080771e+01
-7.013238124879936208e+01
-6.575439406251415164e+01
-7.181073052693456304e+01
-9.062755885349527318e+01
-8.659051993849620033e+01
-9.209836300137882859e+01
-7.656519378253393882e+01
-7.898514666149131358e+01
-9.337337992998398306e+01
-7.226393566194892060e+01
-7.683944660750010769e+01
-7.275342632581445912e+01
-7.249580977287854466e+01
-6.133477292141033388e+01
-7.865577941156878694e+01
-7.073422590500821627e+01
-6.580397724302252982e+01
-8.881890724582261498e+01
-8.185280060917072831e+01
-7.879774837232511686e+01
-8.474650881888941001e+01
-6.407435112633936569e+01
-7.018099429966818548e+01
-7.570497149377155210e+01
-7.796793416754196926e+01
-8.587565455098436473e+01
-7.952309785156700173e+01
-9.284013939582409591e+01
-8.274399805153187515e+01
-7.293871204430753608e+01
-7.961884113550529207e+01
-7.320369890479544495e+01
-7.712254899327444946e+01
-8.046849670627177886e+01
-6.307884235861270383e+01
-6.666691960810555884e+01
-6.556929195715943592e+01
-6.865813202409931648e+01
-7.089605177867225905e+01
-6.645131323715655469e+01
-7.914151634655154055e+01
-7.235849507839384387e+01
-6.478893149200048640e+01
-7.104633071738663830e+01
-6.466889333326614064e+01
-6.575645322123543224e+01
-7.511412424402449517e+01
-6.770606176396941578e+01
-7.546804749375920096e+01
-7.105763793626923075e+01
-7.247881152035546393e+01
-8.305963590640351413e+01
-7.426927737091190806e+01
-5.720126413861148507e+01
-7.127195825752288272e+01
-6.347086516999171124e+01
-8.301291769540610233e+01
-7.458408758486525869e+01
-6.763088456282672212e+01
-8.012377044948085825e+01
-7.799778345451609596e+01
-8.619951284708068329e+01
-8.258009616416819654e+01
-7.315145674293998468e+01
-8.045177596683707577e+01
-8.705263212986659482e+01
-6.876239830549079102e+01
-8.408563933875957730e+01
-6.541376931776648007e+01
-9.131263382649595428e+01
-7.799417420299155879e+01
-7.269552373397367262e+01
-8.833118816006951590e+01
-7.623767331454732243e+01
-7.518461030557627112e+01
-6.451081087816302784e+01
-7.910074270776323146e+01
-7.521738802888123132e+01
-7.159692948841168914e+01
-7.793766394266360464e+01
-7.209355267166853309e+01
-6.110913824416029883e+01
-7.238204793709633122e+01
-8.092472942748010212e+01
-8.164515541696324874e+01
-7.421939993491113796e+01
-8.483429383896448428e+01
-1.022081574754242439e+02
-8.250575601683054572e+01
-9.139572762781303084e+01
-8.401318826645574234e+01
-9.017367605249523876e+01
-8.141330596351528470e+01
-8.820943783462607257e+01
-6.625093490924197681e+01
-7.531934862599963765e+01
-8.505560031339831539e+01
-8.681791374379974968e+01
-7.135547234293451879e+01
-6.516912989697395631e+01
-6.658033420819337778e+01
-7.330114337215965747e+01
-7.989373002569473670e+01
-7.693553400741062376e+01
-7.265895672784607484e+01
-7.447532200852316464e+01
-6.650449720300443346e+01
-7.261386092679992998e+01
-7.349004408182501891e+01
-7.411294787039300047e+01
-7.526327963566194512e+01
-8.042880309803589967e+01
-6.895705893570291778e+01
-6.836896836375045439e+01
-7.930639658781353774e+01
-7.962755912196644204e+01
-6.867270441932717517e+01
-6.319126814005895909e+01
-6.869406013263090927e+01
-7.502198952324147285e+01
-8.699320847407193469e+01
-8.200069624146037484e+01
-6.399112653694091080e+01
-7.595167880124394344e+01
-6.466796607235718852e+01
-7.430762234314212833e+01
-5.890763503887628616e+01
-7.889086763394057300e+01
-8.449847172493878134e+01
-6.793479299949538586e+01
-8.026309731781751111e+01
-8.527072053674490348e+01
-7.359231468030587564e+01
-7.883334537732771707e+01
-6.297621641874651033e+01
-7.558847680690334414e+01
-6.469888128295511365e+01
-7.526581484097391694e+01
-7.223181984148186530e+01
-7.532948966108249067e+01
-7.676907583133736068e+01
-6.054193183058458061e+01
-7.729720620697682421e+01
-6.891673301310471800e+01
-7.862119056504675996e+01
-6.928859219026809058e+01
-6.764406571216238717e+01
-8.395715868868391851e+01
-8.153519113197127410e+01
-7.463518389356089244e+01
-6.704994037253513284e+01
-7.396256683285960776e+01
-8.018181581324543572e+01
