# Supplementary material for: Molecular mechanisms of native ligand selectivity in catecholamine G protein-coupled receptors
Source: Nat Commun. 2026 Apr 23;17:4112. doi: 10.1038/s41467-026-71361-8 (PMC13150006; doi:10.1038/s41467-026-71361-8)
Supplement: Supplementary file 8 — Source Data 2 [file 41467_2026_71361_MOESM8_ESM.zip › SourceData/Fig6E/rotamer1_D1_WT_W318_run1.txt]

-7.052694981381935690e+01
-5.938795011078155284e+01
-6.189662396124214183e+01
-6.076872157658454654e+01
-8.108234844029131239e+01
-7.556007847431999380e+01
-5.314986995917328017e+01
-5.999752390267684632e+01
-6.673832222126259239e+01
-6.713374774945454249e+01
-6.699340209631431264e+01
-5.854261178931478327e+01
-6.617725798503013834e+01
-6.960749023976724459e+01
-6.959474833117126025e+01
-7.778815651817869536e+01
-7.334611886003334291e+01
-7.176870582035273571e+01
-7.693096896552850694e+01
-7.193070376570840097e+01
-7.948903726180260776e+01
-4.974053507875796498e+01
-6.200506164751239879e+01
-7.924812707322688254e+01
-7.774254861706602071e+01
-6.055223292779993471e+01
-6.824595964353588329e+01
-7.186877784248284229e+01
-6.813097408920373255e+01
-7.294575382085390913e+01
-6.592495983062671883e+01
-7.488283998943354902e+01
-7.226813657552204972e+01
-5.707403140953348242e+01
-7.114877781472181084e+01
-6.265715196028434519e+01
-7.260969002313677834e+01
-7.158807906120696884e+01
-6.465657428497185322e+01
-6.528089915981591673e+01
-6.738437737803560879e+01
-7.194850635661788374e+01
-6.914220972687634514e+01
-8.140295270428904928e+01
-7.857086117012920568e+01
-7.151463072684745725e+01
-7.205813818031565177e+01
-6.603476834105210003e+01
-8.117105897512998069e+01
-6.851902437706903015e+01
-6.011894582361692585e+01
-6.942099843951801574e+01
-6.668378693107351296e+01
-5.715525652075650243e+01
-7.304730297531635586e+01
-7.615674343413290615e+01
-7.059348880873717746e+01
-7.151031271945109324e+01
-7.742084754813356540e+01
-6.887372822181053778e+01
-7.134412754347457053e+01
-8.112821844643431746e+01
-6.378610431404680270e+01
-5.004753909816935220e+01
-6.414265773977878382e+01
-6.813066862901217746e+01
-8.281016099562968691e+01
-5.807588816169862156e+01
-6.879366347308595664e+01
-6.164844912285000333e+01
-6.248932281807213229e+01
-7.266092284485402786e+01
-7.719007388334588882e+01
-6.041730963812734956e+01
-7.021902624510488522e+01
-6.830970407310805115e+01
-6.643498962435401722e+01
-7.481037545313741077e+01
-7.755861958718892879e+01
-6.599414397703125701e+01
-7.245121957758264841e+01
-6.851453396733192847e+01
-6.743139272608492263e+01
-6.975083773230433337e+01
-6.442018501992480140e+01
-6.017181008208368098e+01
-7.159765248404791294e+01
-7.284824710913238732e+01
-6.761987514851671222e+01
-7.303465488156449226e+01
-7.443515032623923844e+01
-7.836049423481969711e+01
-6.926423214400716688e+01
-7.088319004177334648e+01
-6.197415806374900882e+01
-7.514203560712525132e+01
-6.362307933571238294e+01
-6.640660510316509146e+01
-7.971816941625384345e+01
-6.886208704222046606e+01
-7.528471387110896273e+01
-7.821638539823868541e+01
-5.991672230699167301e+01
-7.261198884712948143e+01
-6.358034182238122867e+01
-6.364460663521325046e+01
-5.488677235906765617e+01
-6.113689873404649688e+01
-5.596806403729185320e+01
-7.923748225775830178e+01
-7.404000245093116916e+01
-5.371497813836430169e+01
-8.574280201884108976e+01
-6.506635429091750211e+01
-6.464307554868786099e+01
-6.824678056286872163e+01
-6.756790319703634395e+01
-7.678314081223952314e+01
-7.889045136110173928e+01
-7.328367371569679278e+01
-6.780830528208936414e+01
-7.409824946562592629e+01
-6.196952683984375199e+01
-5.457725066895547883e+01
-7.147083750512669553e+01
-4.209600588706720714e+01
-6.136164760425855746e+01
-7.003370975005474008e+01
-6.997395233513896073e+01
-6.927847290175058959e+01
-6.769615662518906163e+01
-6.908705988241429452e+01
-6.276556157809748271e+01
-7.385356307952385180e+01
-6.165340741245297806e+01
-6.451213771995304569e+01
-7.874041104310376227e+01
-7.571480515937524558e+01
-6.725921825174116009e+01
-7.141131421756189468e+01
-5.143612428474893505e+01
-7.701976750601714627e+01
-6.229229805622921390e+01
-7.400458501411425516e+01
-8.550483746908854243e+01
-6.989142204006526526e+01
-5.379976750376726358e+01
-7.395235408921136866e+01
-7.345686409389662685e+01
-5.664637826505147444e+01
-5.977748474333455420e+01
-5.768114365341226346e+01
-7.398590328618259093e+01
-7.772879646452982172e+01
-7.827492651918288402e+01
-6.853656700330114404e+01
-7.304367626672694769e+01
-6.801543615325651615e+01
-6.447688270750637685e+01
-5.878865229491017175e+01
-5.907462637173081532e+01
-7.690659242081667912e+01
-8.203590231917442566e+01
-7.771199741429539642e+01
-8.697171800616607129e+01
-7.515162088059011580e+01
-7.511139108627108385e+01
-8.117419011232686898e+01
-8.466360098033356962e+01
-8.195910273219834608e+01
-6.989976392485799295e+01
-6.217755248654724909e+01
-7.568497767793589048e+01
-7.447298001996757932e+01
-6.419256459479898069e+01
-8.227549681313280416e+01
-6.473446269525597074e+01
-6.797335807742770442e+01
-7.827479073926150477e+01
-7.330542602051261269e+01
-6.941771444690759552e+01
-7.247393130119188243e+01
-7.376394736948918762e+01
-6.717262122377462674e+01
-7.240023787417392498e+01
-7.830682802874324011e+01
-8.482482906435446068e+01
-8.315367713753178691e+01
-6.174960946095364989e+01
-6.408287750371414404e+01
-6.583544011121702511e+01
-6.080977014199090291e+01
-6.452184253875054765e+01
-6.397363878435523077e+01
-6.418259116280533760e+01
-7.767824435334867417e+01
-8.563472134997408602e+01
-7.878921158534593872e+01
-8.062822953658628933e+01
-7.918286856378499294e+01
-6.098549654662971875e+01
-6.887508144007526312e+01
-6.274493390339347343e+01
-6.490901778221974894e+01
-7.047542182139240197e+01
-5.860834539173530544e+01
-5.814422873538282488e+01
-7.085594804222743903e+01
-6.484389170342068098e+01
-7.102078033923029921e+01
-5.826429205002306588e+01
-6.405597926003139264e+01
-6.641766274800316694e+01
-6.764826979596435308e+01
-7.523456631869157718e+01
-7.717006327320504511e+01
-6.582029094088149179e+01
-4.504653670551250855e+01
-5.277508385669799651e+01
-6.320887528689559076e+01
-6.191628251350603307e+01
-6.538206921700589191e+01
-6.040887743264494247e+01
-7.579745564923565837e+01
-6.300767581031767861e+01
-6.252180841125669986e+01
-7.804921763226325027e+01
-7.323015858702517278e+01
-6.193579500744515798e+01
-6.732620848488814147e+01
-7.225383074562473951e+01
-6.029298786651224873e+01
-5.582461008757950083e+01
-7.265081504664796341e+01
-6.524242517703139299e+01
-6.996421136497123427e+01
-7.009338604749336810e+01
-5.766218457144383081e+01
-6.718639673113651156e+01
-6.605533581429629919e+01
-6.258415607000483050e+01
-6.950520796500404686e+01
-5.685169966490877158e+01
-6.524685508797159628e+01
-6.830986023156522435e+01
-6.538317536716894551e+01
-7.168475684385509794e+01
-4.943069265524547973e+01
-5.848761195047915606e+01
-7.307777879016592237e+01
-7.151582845269952315e+01
-7.818133458852500439e+01
-5.860835403127476440e+01
-7.177256001618084724e+01
-6.482331198184290599e+01
-6.389385694371226521e+01
-6.947089947752608907e+01
-6.951581041822134921e+01
-6.449967342932798431e+01
-6.484654436301467229e+01
-6.560667506925028647e+01
-6.408374995362832749e+01
-6.346535918898069895e+01
-7.939528806147468742e+01
-7.301185268406030104e+01
-7.249934038804042302e+01
-7.518487769249145458e+01
-5.999733126886072654e+01
-7.327041360294393257e+01
-6.325540970336776780e+01
-5.021487982960692165e+01
-6.634936467518276970e+01
-6.180402688396997490e+01
-6.620114494707902963e+01
-5.666577617522936805e+01
-7.682709059217667402e+01
-7.774191713848615848e+01
-6.739771190107295240e+01
-7.641889355651167648e+01
-6.859962814691803601e+01
-6.535041284423927266e+01
-6.860952635314848180e+01
-7.708492109337412046e+01
-6.081884560664451556e+01
-6.087339295778621562e+01
-6.470578051570474543e+01
-6.527500482650995650e+01
-7.147099356668049097e+01
-7.411904285032565554e+01
-6.305887518800996361e+01
-5.882928096822448794e+01
-8.604192603344515078e+01
-6.321564620348947017e+01
-5.545199224946798466e+01
-8.123082539716163808e+01
-7.195426010404418093e+01
-6.432957372166377752e+01
-7.997967306873306370e+01
-6.821329259032245318e+01
-5.640715739079658420e+01
-6.234731728152298302e+01
-6.857781999542366691e+01
-8.009915278148612572e+01
-6.160438847825465558e+01
-6.262031230793954961e+01
-9.020226579043308845e+01
-5.152937152930277165e+01
-7.255524020358528503e+01
-6.198982819759087448e+01
-7.558492655936127846e+01
-6.545793479153168448e+01
-6.423246591478296352e+01
-6.447779069865794099e+01
-5.889098405224076060e+01
-7.048968892111506079e+01
-8.326395086328911077e+01
-7.575259574791520834e+01
-7.238626999810622920e+01
-6.725193010568258956e+01
-7.526055932494712408e+01
-7.173071785869687744e+01
-7.095494904881329035e+01
-8.608493920010286615e+01
-6.196878116394258029e+01
-6.249022478042304840e+01
-8.385877645250897672e+01
-7.898442690366891838e+01
-7.474198868321312261e+01
-6.731009182401068358e+01
-7.991751743136575215e+01
-6.300544365959230220e+01
-7.227487382223725376e+01
-6.505491405807110539e+01
-7.283147364139716728e+01
-8.246601779592326409e+01
-7.283951532307732180e+01
-7.620988331205431621e+01
-7.286139311317413103e+01
-7.941390308108890395e+01
-7.613216827352603389e+01
-6.088708483700179386e+01
-8.673799193506489758e+01
-7.565193390610419044e+01
-6.577843477886632684e+01
-6.851234548596848128e+01
-8.749853307719078543e+01
-7.628024167547167167e+01
-8.734445037823886082e+01
-6.996994092977256230e+01
-6.770336855378251073e+01
-7.191517347288922224e+01
-6.443616796482587006e+01
-6.146394266867601885e+01
-6.211968518689180030e+01
-6.539569818799905931e+01
-5.725188395967150967e+01
-6.606437404233203381e+01
-7.511375992506587806e+01
-6.921496356697203112e+01
-7.774306730481072236e+01
-6.243359320832348658e+01
-5.830251911484231897e+01
-7.202520689997508896e+01
-7.679761183048148609e+01
-6.549079540115182851e+01
-5.996245936218166150e+01
-6.574011268110869821e+01
-7.092940743868996378e+01
-8.846378557616002070e+01
-8.549914557813313820e+01
-6.725587863784377873e+01
-6.367376076947407881e+01
-6.535375821419873432e+01
-6.910463306980233256e+01
-6.780764305266714587e+01
-6.360609491412191119e+01
-7.935113347706095510e+01
-5.783945018817590267e+01
-6.351578683680610737e+01
-7.210018258008416581e+01
-8.243982794742581177e+01
-6.157384040231362121e+01
-8.037615362317535528e+01
-6.319513432740250636e+01
-6.235066570142794973e+01
-7.422593432895025956e+01
-5.998103176579355278e+01
-6.640386965593627622e+01
-6.942897581714724708e+01
-6.308446438138150825e+01
-8.093242491664716454e+01
-7.656189622610467893e+01
-6.708603585714186579e+01
-5.800021820964489194e+01
-6.872790132845025823e+01
-7.075616361914659080e+01
-6.574351416264288162e+01
-6.515417332724067023e+01
-7.859514684293142750e+01
-8.716490345761417302e+01
-6.637499085266065890e+01
-7.187432823385323388e+01
-8.316753392437315995e+01
-7.149258572020647762e+01
-8.385095832658304005e+01
-7.269935710554408104e+01
-7.720569401769496665e+01
-8.317554521892381558e+01
-6.928171470024511791e+01
-8.074693036938582225e+01
-6.770399262578722244e+01
-7.213614870386547295e+01
-6.378711267643659966e+01
-7.549941328610701419e+01
-6.881608666172401456e+01
-6.092662900297421658e+01
-6.918598648106473092e+01
-6.248492816446685083e+01
-7.277188177968096738e+01
-6.388760976711868977e+01
-6.718565294259167331e+01
-6.106817907715414151e+01
-7.338601922833761648e+01
-6.474159795667323181e+01
-6.521824591915024882e+01
-6.760533779238407703e+01
-5.509595658318293943e+01
-6.010843979023402284e+01
-6.243780114750630617e+01
-6.721803419422610659e+01
-7.162189331401198444e+01
-6.786605895477097761e+01
-6.589645051018892730e+01
-5.896471321974001256e+01
-7.128132441426937760e+01
-6.541909262238446843e+01
-5.953927255577789168e+01
-6.295064209809153510e+01
-7.225979606654529164e+01
-7.681922444079663137e+01
-7.126896229649808845e+01
-6.560136357273766805e+01
-6.016353623068138035e+01
-6.569209889193177787e+01
-6.566671573725176358e+01
-5.979609415933628469e+01
-6.674110817924726291e+01
-6.509766012237280108e+01
-6.701280214145086234e+01
-6.298982229629656615e+01
-6.037618172190592958e+01
-6.731060693313885679e+01
-7.461796164408396237e+01
-7.965349135154768589e+01
-6.558567297317394207e+01
-7.390306397909901648e+01
-7.001243291375197941e+01
-6.260543914561721124e+01
-7.627441933779516603e+01
-8.229245171985344598e+01
-7.157038562324008524e+01
-7.101712774894814117e+01
-7.228750228281086265e+01
-8.389254995433384465e+01
-6.229158967242048561e+01
-7.634402703044490579e+01
-6.768407516984395045e+01
-7.563016140106849150e+01
-8.082952952728899731e+01
-7.824740771119964222e+01
-5.909427492599348852e+01
-5.833333847803299221e+01
-6.862603706247504931e+01
-6.829960573660842726e+01
-6.908127187075754705e+01
-6.415919799285070724e+01
-7.812091763166219494e+01
-7.083507538994587094e+01
-6.672251199569521418e+01
-6.752322722808536071e+01
-7.231412801720580319e+01
-8.193331362810154417e+01
-7.385944022357304561e+01
-6.961976442929304199e+01
-7.088970050728572403e+01
-6.873363662516534589e+01
-7.641187658364214030e+01
-7.612243833418459360e+01
-7.673976218187748088e+01
-7.056306391858004190e+01
-7.353330580405635430e+01
-7.792036147882677710e+01
-8.862235785668738686e+01
-9.393689149848384545e+01
-9.381959259287199870e+01
-6.189041344574542336e+01
-9.252808459230898563e+01
-8.313813389190764269e+01
-7.318622023396376619e+01
-7.071818263432955121e+01
-6.244636765398769285e+01
-8.000961569556449149e+01
-6.375903241078808037e+01
-7.513418805879373963e+01
-6.220318737518936558e+01
-8.066291172628321249e+01
-6.106030356007349980e+01
-6.173626389708354623e+01
-7.664008307843472778e+01
-5.878732904360724376e+01
-7.352225192736545978e+01
-6.886996489013496614e+01
-7.032389925968203670e+01
-6.180214145127945358e+01
-5.864116344929292524e+01
-7.337141086867545425e+01
-6.335100576468501998e+01
-7.365946203914542423e+01
-8.411420470459030696e+01
-7.830220447517666571e+01
-7.411704818122602489e+01
-6.121636192956002986e+01
-5.891424860018467768e+01
-6.396386977498963944e+01
-7.107358297801330593e+01
-6.663872717480025187e+01
-6.963288163106801676e+01
-5.722489593866447422e+01
-6.698001331406435099e+01
-6.665164382797527765e+01
-5.451628676723382938e+01
-7.165010164862943043e+01
-5.824184845778373187e+01
-7.573230327544050056e+01
-7.249994236721110497e+01
-7.198807025036495588e+01
-6.698824781349028967e+01
-6.546008422152948469e+01
-8.742857725213733033e+01
-8.649653046704450787e+01
-6.600380300682417101e+01
-7.553547096279412187e+01
-7.525805735710656563e+01
-6.933847976078833142e+01
-6.932419959071589233e+01
-8.881157041069060654e+01
-7.296956152803090845e+01
-7.121763564950585135e+01
-6.381597675520422541e+01
-6.866037829869270581e+01
-6.922587975065812316e+01
-7.412181380461622382e+01
-7.743925940912529882e+01
-6.681850775089966987e+01
-6.626043168591125720e+01
-8.109893114399325498e+01
-5.806320871007242346e+01
-8.330875905189958530e+01
-6.891510721869235567e+01
-5.651105307637344310e+01
-6.235227371975761201e+01
-6.095871661872136826e+01
-6.752028758234826000e+01
-6.522970461919354079e+01
-6.130365987243310144e+01
-5.823719825220142354e+01
-8.009617038390017285e+01
-6.190170048711039641e+01
-6.892584350540376192e+01
-7.438756996378481290e+01
-5.523275264708883014e+01
-6.679729020079518875e+01
-6.876090760921181300e+01
-6.282779149235282290e+01
-6.252987290786131069e+01
-6.525484595266780730e+01
-7.054950443766452395e+01
-8.303231281241099282e+01
-6.253055238989406917e+01
-6.924905368419291563e+01
-6.461405543699220289e+01
-6.689314887748081162e+01
-6.251263776015036910e+01
-6.591734780320305731e+01
-7.011295150298563783e+01
-6.191283938319890012e+01
-6.676058068620032770e+01
-6.693749386378931376e+01
-5.899898983865768543e+01
-6.662305156686348084e+01
-6.604541189210074492e+01
-7.423458969680241637e+01
-7.094975227860099665e+01
-6.745071600480119400e+01
-6.255554594937112967e+01
-6.960652531421661138e+01
-7.079659270767966461e+01
-7.383372503812263687e+01
-7.207878465935455381e+01
-7.515703705293482528e+01
-8.170068807277912981e+01
-6.887037902852775062e+01
-7.399645987700496619e+01
-7.278004410902342158e+01
-7.114417574810171629e+01
-7.036976463309900964e+01
-8.377855187506753509e+01
-8.290904657562384727e+01
-7.495732931747251371e+01
-7.705553580057696195e+01
-7.570781740524220993e+01
-6.636951753921056252e+01
-8.159901459167139137e+01
-6.445233804441511438e+01
-7.335026175325249653e+01
-8.589238374809423249e+01
-8.020609337114828463e+01
-8.083367716474195674e+01
-5.798239381501548451e+01
-7.171195867362315823e+01
-7.658695004174920484e+01
-7.462793232213530814e+01
-7.156466266357688255e+01
-6.184716361049247269e+01
-8.794720117074710686e+01
-6.277877314576357293e+01
-6.287855708752274353e+01
-7.116255786827061058e+01
-7.805361343146925890e+01
-6.495588132156905203e+01
-7.225572794619262140e+01
-6.719184324132854158e+01
-7.113798368901815650e+01
-7.843589168726258265e+01
-7.445392519356619232e+01
-7.094628457478502526e+01
-6.542708181835418202e+01
-7.895083844291038133e+01
-7.222480221816363155e+01
-7.227436797490423714e+01
-6.677835253355947032e+01
-6.035520152387004345e+01
-6.316010540712142785e+01
-7.153249681786689962e+01
-6.649714398751059719e+01
-6.237399481253098799e+01
-7.253538127256264545e+01
-7.628225310106604695e+01
-6.779205293661973997e+01
-7.606498800294757245e+01
-6.745063486588944102e+01
-5.566655632791940178e+01
-7.942207346260528311e+01
-7.358581837086732946e+01
-6.901388222337753575e+01
-7.813561635911023018e+01
-6.509174685224037660e+01
-7.270907021452400443e+01
-7.035283298316045375e+01
-7.862828111075955917e+01
-6.023332799196031573e+01
-6.776313465774410361e+01
-8.306444152949534043e+01
-7.261375127323303502e+01
-6.208966119709462106e+01
-5.634278949487192278e+01
-6.165900626368400594e+01
-6.087683230345260910e+01
-7.328558123906235267e+01
-7.144703394939968177e+01
-7.916837538937319607e+01
-5.722909653649461603e+01
-6.886937518449852291e+01
-6.389416350202939299e+01
-8.062201498758916784e+01
-7.489370910577343921e+01
-6.559330655126234433e+01
-7.556016018066088691e+01
-6.540585898925183983e+01
-8.663516780901953496e+01
-7.028931132434505002e+01
-6.577530691208873748e+01
-7.170427768596505302e+01
-6.907369229518081966e+01
-5.432747328482060567e+01
-6.840322848890765783e+01
-6.658372335499359451e+01
-6.907141921896378278e+01
-6.107101450685274102e+01
-5.975260562956989929e+01
-7.409886510662862236e+01
-7.143407397433912820e+01
-6.500563321185703103e+01
-8.130732517462635656e+01
-6.348988793449309043e+01
-7.940861410136932363e+01
-7.785713486003315609e+01
-7.458771817172197416e+01
-5.952786986111289735e+01
-8.661410013523776286e+01
-7.150559966828173231e+01
-7.220076967650348365e+01
-7.558542562743609494e+01
-6.235642250314979407e+01
-7.054632917173601925e+01
-7.136379141381975444e+01
-7.327928003969564941e+01
-7.535275021105407234e+01
-7.780439722325392893e+01
-6.758261203069500311e+01
-7.116586848393053799e+01
-6.122773311135810559e+01
-6.718305403169414092e+01
-6.900801491611034066e+01
-7.566998346092415773e+01
-7.743377536912831260e+01
-7.730032110239973520e+01
-7.305000156020004454e+01
-7.005884592170890812e+01
-7.237861306050629651e+01
-6.299517077293109679e+01
-6.543981104920425196e+01
-5.864006560711812455e+01
-5.941352943158302935e+01
-6.020785717694716510e+01
-7.310871589763182499e+01
-7.438364529854750629e+01
-7.346743503611902781e+01
-6.842566690122252737e+01
-7.641831395746756073e+01
-7.274011696007130467e+01
-6.121900968230067974e+01
-7.109563296540474653e+01
-8.692850972661676678e+01
-7.740126593588978210e+01
-7.748843177189583287e+01
-6.747019575445941086e+01
-8.143981839634278685e+01
-7.172660449532456539e+01
-8.240418879367037164e+01
-6.724493234701517963e+01
-7.000582780624895918e+01
-7.499474006933169790e+01
-6.815036464585575970e+01
-5.335261137222034478e+01
-6.691243590646475070e+01
-6.494057610606441244e+01
-6.881725491087308910e+01
-6.740314910260148906e+01
-6.978647639465280861e+01
-7.716481437556009837e+01
-7.235861000355914996e+01
-8.344563438752305728e+01
-6.863421865706413882e+01
-6.884292936056296242e+01
-6.460404975812807038e+01
-6.909603204835352130e+01
-7.756417421873743478e+01
-7.778075222577999170e+01
-7.255149684931390652e+01
-5.950367245893083634e+01
-7.622670243140633772e+01
-7.113106968418939857e+01
-7.684293640294067984e+01
-7.102824437091426546e+01
-7.860404439526918452e+01
-7.331705310231906481e+01
-6.705785941558144714e+01
-7.581474986130783122e+01
-7.841844927897179218e+01
-8.826186469875108287e+01
-9.518092208773461493e+01
-6.940065540107420361e+01
-7.878911747982633074e+01
-7.990275734196768553e+01
-7.343124619548966336e+01
-6.177072831202297465e+01
-7.298788437205041646e+01
-7.824908439682987193e+01
-7.914338243894148661e+01
-7.640751111471794843e+01
-7.174486125767435851e+01
-6.784127174246712855e+01
-6.146021039743411052e+01
-7.095796879994321671e+01
-6.556265944280531244e+01
-6.974203354882307337e+01
-5.795164440127754091e+01
-8.015866500239823722e+01
-7.536177715108624398e+01
-7.476650614433805231e+01
-6.960611153930520345e+01
-7.151797652998247656e+01
-7.877575828412301462e+01
-7.259609591661569539e+01
-7.129694015841609200e+01
-7.417840151086660683e+01
-8.427260255102575570e+01
-8.566564330430074392e+01
-7.763270097506092782e+01
-6.604563027399056807e+01
-6.287019329280202129e+01
-6.591118089926524704e+01
-6.472787464130196611e+01
-8.426116512086441901e+01
-7.349568806000804955e+01
-7.881096322909404250e+01
-6.611569905287552729e+01
-6.399544880653419199e+01
-8.699628032909436115e+01
-6.970905077548131601e+01
-6.588677500443559154e+01
-7.445654659060460290e+01
-7.092025431367689237e+01
-6.030073458374091899e+01
-6.986967307123337889e+01
-7.598615653842676920e+01
-7.339213798938851596e+01
-6.472449373141978413e+01
-6.364363845834151334e+01
-7.078553218477701137e+01
-7.950128398066783575e+01
-6.979744969982583314e+01
-8.199853624094060933e+01
-6.660715364404634897e+01
-7.486328074956192324e+01
-6.682810941829295359e+01
-8.563389397854885488e+01
-8.244831409720065096e+01
-6.868355606627967802e+01
-6.066554430403034814e+01
-8.443329382858459553e+01
-8.306108321136362349e+01
-7.089534068016716617e+01
-8.000279711964280693e+01
-6.815365060558669086e+01
-7.288901008203258414e+01
-6.957733270292196437e+01
-7.113126641481434831e+01
-7.131332472660162125e+01
-6.549234791811454670e+01
-5.480839505225864627e+01
-7.823242048769299117e+01
-7.172931139867672812e+01
-7.938901831001074072e+01
-6.772857173619240712e+01
-7.946624995730508090e+01
-7.038610708648104719e+01
-8.354988688719761569e+01
-6.832058159985015777e+01
-8.313083609833056187e+01
-6.736300159691076317e+01
-7.254724860625302085e+01
-7.912534639084157106e+01
-7.462585316689167314e+01
-7.574020217487283446e+01
-7.412461859294815270e+01
-6.854779236782835028e+01
-7.751953211938847232e+01
-6.426339451042082374e+01
-7.980724003080223383e+01
-7.209724473830443969e+01
-6.820768381108392475e+01
-7.970297735043855880e+01
-7.462231404379279809e+01
-8.517391685883407604e+01
-7.694633121465008685e+01
-6.367791244502026871e+01
-8.053127426414978629e+01
-7.462020802480148518e+01
-7.424639167272796669e+01
-7.867365862804510357e+01
-6.779692141954268436e+01
-7.234864393406733996e+01
-7.709510366174119156e+01
-6.777819558553954948e+01
-8.804323951568420625e+01
-7.888155734468770675e+01
-7.584780590480455942e+01
-7.058917722559117180e+01
-7.615946890775958877e+01
-6.534376759292439374e+01
-8.262053125470532677e+01
-7.509863710725815622e+01
-7.552606078578712356e+01
-8.028081680834718270e+01
-6.194197023431966187e+01
-6.856205736982194310e+01
-6.804941305887378178e+01
-7.405147774601397259e+01
-8.406083670924617479e+01
-6.351109290238946414e+01
-7.686520060934668663e+01
-6.362027568981471859e+01
-8.515157221881845828e+01
-7.883703752342054827e+01
-6.469333746120359763e+01
-8.012919804916626276e+01
-6.595392513745400720e+01
-6.926565308058137305e+01
-6.318800505244219323e+01
-6.058785349860906422e+01
-5.203700536019567835e+01
-6.757362002044341409e+01
-6.578415546137979675e+01
-5.824009341771909476e+01
-6.067194354638149889e+01
-7.966356357505873120e+01
-7.762923090688413197e+01
-6.709823765708453891e+01
-7.164451130508186338e+01
-7.275294076318091641e+01
-7.276120380966980861e+01
-7.068447485836705368e+01
-6.299375965812653533e+01
-8.443336389053531832e+01
-5.993303626229816672e+01
-6.826107089897675451e+01
-7.480620435443950100e+01
-6.838071005805502978e+01
-5.340490009268489757e+01
-6.746824868186959634e+01
-7.354535510296628331e+01
-5.195895266426465753e+01
-6.891614041544927716e+01
-7.213960005660581487e+01
-7.196822685371306250e+01
-6.173568106498020569e+01
-6.297575893240434652e+01
-7.166404204597428418e+01
-7.882970308694552841e+01
-7.601359883227063108e+01
-8.027430399852362086e+01
-7.641665400398200347e+01
-6.651262730819470903e+01
-6.694327220891088359e+01
-8.162331013902037569e+01
-7.960169939213480461e+01
-6.656163379246768841e+01
-7.166443935056567227e+01
-5.562822994684138678e+01
-7.378940212595664150e+01
-7.645725530657890090e+01
-7.542941997535221788e+01
-6.689430227936495044e+01
-6.781307334715874902e+01
-8.129669602120685568e+01
-7.362961907566888442e+01
-7.285320052252433243e+01
-6.754062252416055401e+01
-6.902500542868976652e+01
-7.430944347468256694e+01
-6.530824393177937282e+01
-6.692370997131324373e+01
-7.745419896711776175e+01
-7.710326770995762047e+01
-6.783963431435722669e+01
-5.861641323371010515e+01
-7.136982358107536584e+01
-7.049978340238112651e+01
-6.163317626155104278e+01
-6.568690030080773568e+01
-7.506178683090814729e+01
-6.292821525350877465e+01
-8.536484105988986926e+01
-7.473576301904250840e+01
-7.908038559386825739e+01
-8.401673692305831764e+01
-7.216965333975976193e+01
-6.718433518811875160e+01
-7.498847059924304403e+01
-7.117803600634809413e+01
-6.513021711517549761e+01
-7.220504682416284936e+01
-7.026556915870735054e+01
-6.290372943523131966e+01
-6.470426311469252312e+01
-7.320000853776822680e+01
-7.214402881872673845e+01
-6.813311442048679112e+01
-7.877388855007713175e+01
-7.111287775434529124e+01
-7.548096133360600390e+01
-7.348677492275943735e+01
-7.681142189093388595e+01
-7.261550812892994600e+01
-7.070066850158660543e+01
-5.135565478389860772e+01
-7.174411869689912180e+01
-7.290559133168991934e+01
-7.164176575347826770e+01
-6.502804137135855456e+01
-8.747614519966172963e+01
-7.224184821460789863e+01
-7.102346950521375391e+01
-7.310793472371256030e+01
-6.866695548625745005e+01
-7.164573996487143859e+01
-6.498502334345732834e+01
-7.107065858539247927e+01
-7.431215712388201666e+01
