# Supplementary material for: Molecular mechanisms of native ligand selectivity in catecholamine G protein-coupled receptors
Source: Nat Commun. 2026 Apr 23;17:4112. doi: 10.1038/s41467-026-71361-8 (PMC13150006; doi:10.1038/s41467-026-71361-8)
Supplement: Supplementary file 8 — Source Data 2 [file 41467_2026_71361_MOESM8_ESM.zip › SourceData/Fig6E/rotamer1_D1_M74_W318_run2.txt]

-8.378149993020265640e+01
-7.967620836214894098e+01
-8.138244648547130566e+01
-6.883040376415571870e+01
-8.913773055578819537e+01
-8.671345922219914826e+01
-7.243083506109667269e+01
-9.204317720921515900e+01
-7.178666108672454982e+01
-8.199394866462981213e+01
-8.253281366213415993e+01
-8.785935221334943890e+01
-9.228552259633846688e+01
-7.527709285858975363e+01
-6.804659136128206853e+01
-5.384358660657112949e+01
-8.417296930378192599e+01
-7.198582964685172669e+01
-7.987664446823421827e+01
-8.190833020999698988e+01
-7.593009561449410683e+01
-8.230107425348228389e+01
-7.752719683671858775e+01
-7.405678223273852723e+01
-7.130420019567570478e+01
-7.928545326251627046e+01
-8.680492533784919829e+01
-7.050293402106490248e+01
-7.781061808973505833e+01
-8.655974110815304812e+01
-7.293892888231319205e+01
-8.321853435603773619e+01
-1.062234895007877924e+02
-7.133563839904959991e+01
-9.882909457795683750e+01
-8.517664681909072044e+01
-7.948530673951178471e+01
-8.848533928205860377e+01
-8.973206409960981489e+01
-8.367841475046122923e+01
-7.896573543232014458e+01
-5.857719701771018350e+01
-6.749978643186317129e+01
-8.894277249883390368e+01
-7.161095091684413205e+01
-8.347150373892517905e+01
-6.315570104935533635e+01
-7.870248104669390443e+01
-8.859000590955258758e+01
-8.752316776037440604e+01
-7.671904978386885432e+01
-7.954730691233990569e+01
-7.987940430873651110e+01
-7.975155097894256073e+01
-6.990646907604428861e+01
-7.158217534683141992e+01
-6.893391429743526544e+01
-7.371298575856920365e+01
-8.814952715463395805e+01
-7.131402104400015673e+01
-7.319398156282548484e+01
-6.599093372484720987e+01
-8.364727073549634895e+01
-5.947752668143544952e+01
-7.945830609080871909e+01
-8.310600646720983775e+01
-7.575384204280375400e+01
-7.578610433550316827e+01
-7.908002744355934510e+01
-7.771368244393323721e+01
-7.949801213042668735e+01
-8.002123958272439097e+01
-7.839419085799953280e+01
-6.197010330404781087e+01
-7.324830798404538257e+01
-7.555388126524498205e+01
-8.246042786322817619e+01
-8.048342403163816527e+01
-7.187491859465458788e+01
-6.905744530575209694e+01
-8.008282736515953104e+01
-7.671858676008361044e+01
-7.603262306932104764e+01
-7.680992165138420091e+01
-7.464318301404784961e+01
-7.716519181531553784e+01
-8.422433927829438005e+01
-7.706848813205567694e+01
-6.838129088256826549e+01
-7.541870737369279709e+01
-7.205512598862375739e+01
-7.630530062557878068e+01
-8.784968151114890134e+01
-8.523675251896246152e+01
-7.340904325720440227e+01
-8.647726637083157186e+01
-8.058315090603416309e+01
-8.079517760844575491e+01
-7.231500715946285140e+01
-7.966582421491078492e+01
-6.938362320814981388e+01
-8.160248311396884446e+01
-7.442608759247441697e+01
-8.111922773555718891e+01
-8.908207983240001226e+01
-7.611269035024906771e+01
-8.200899283793667394e+01
-6.881360098194072350e+01
-8.558006558014965037e+01
-7.708852846914238910e+01
-7.355765673984548414e+01
-7.754124428551303083e+01
-7.348455353119312861e+01
-8.052931140312362857e+01
-7.565303364498832650e+01
-8.157394392231373104e+01
-6.139154292698150783e+01
-7.883745514706143354e+01
-8.830546392729324623e+01
-8.772366589453987729e+01
-8.086108624008019774e+01
-6.000346874144166520e+01
-8.652070790449026561e+01
-7.784072395636810882e+01
-7.377494004003672501e+01
-7.442776465309781031e+01
-7.600999690117018304e+01
-6.703742957800920976e+01
-8.129012911564507249e+01
-7.369406243219603425e+01
-8.730218961781292819e+01
-5.250165024309621487e+01
-7.827137994759422668e+01
-8.218816358012234957e+01
-6.579804255154465409e+01
-7.290041841763198249e+01
-8.027584813415589338e+01
-6.989325124524883392e+01
-6.329181528357344177e+01
-7.176456157746433462e+01
-7.244695770148638303e+01
-7.979164546968728189e+01
-8.040300273970106559e+01
-6.709928043969944156e+01
-9.494591359630989302e+01
-7.827066512934241871e+01
-9.364068883282131139e+01
-6.588375734318023547e+01
-7.807400711160744322e+01
-7.399080202097171366e+01
-7.872756658518636641e+01
-7.938442805279404979e+01
-8.476171784486224681e+01
-8.162198825225054577e+01
-6.432701786843200864e+01
-8.816591463957965402e+01
-8.541221729256761819e+01
-8.080549928887390365e+01
-6.520750045979302456e+01
-8.459229198988951737e+01
-9.248242480134578614e+01
-9.133187828557382204e+01
-7.739862646480806063e+01
-7.914511488213368295e+01
-9.783753651121793382e+01
-7.616603459861036640e+01
-7.990480541815325921e+01
-9.304782432596644526e+01
-9.758658132355625980e+01
-8.916136866405004469e+01
-7.871512134002804828e+01
-7.998603878801660017e+01
-7.059447597364275850e+01
-8.661601744045474049e+01
-8.219263341749328333e+01
-8.412614267347296959e+01
-8.851113307420565945e+01
-7.737810979239991127e+01
-8.961917319125977599e+01
-9.835422533406685375e+01
-7.275201473709269351e+01
-7.873060881029981317e+01
-8.482872149979078813e+01
-8.088354033799578247e+01
-6.685596559554225848e+01
-9.183565738671444478e+01
-8.260615929482918318e+01
-8.329139485541367094e+01
-6.888735061095182743e+01
-7.969585357843897100e+01
-7.875170965762188757e+01
-9.017722556940569234e+01
-7.587251910851117032e+01
-8.612086100967466962e+01
-8.142595000008395800e+01
-9.523096581062232246e+01
-8.426061465734460398e+01
-7.074732715529466986e+01
-9.939020687996813308e+01
-6.409179585036316951e+01
-7.835182369086302856e+01
-8.414848825236192909e+01
-9.862773153730591957e+01
-7.465897841676519420e+01
-8.401057187309974950e+01
-7.609776448097144907e+01
-9.197002179800570332e+01
-8.458428717547054987e+01
-9.442061563250683776e+01
-8.945639609365213119e+01
-8.247454960555755576e+01
-9.487061790042358211e+01
-8.862324041067330427e+01
-7.668297805048821658e+01
-7.898160052297838263e+01
-7.801156436282190043e+01
-8.515155016600691340e+01
-7.627649482063408470e+01
-7.338342651085736179e+01
-8.142812738266401595e+01
-8.212297730258333672e+01
-8.260531702081519256e+01
-6.999276017923580184e+01
-7.418700956209771391e+01
-7.857308131369302373e+01
-8.699846380378495780e+01
-8.345490848413510321e+01
-7.060568791400793032e+01
-7.941402120659810748e+01
-7.681549464750236211e+01
-8.598785907891014801e+01
-6.939810706331915924e+01
-8.721424321861137230e+01
-7.616296733920300710e+01
-6.982833202244222548e+01
-6.552850150419675401e+01
-7.735930214661081550e+01
-7.006829883916435620e+01
-8.187146583954529433e+01
-9.073133106587614805e+01
-8.121206384017635571e+01
-8.862396129877858186e+01
-9.108141534557479702e+01
-7.823269321570262491e+01
-8.259190251379955328e+01
-8.954438346508321445e+01
-7.950080450012502808e+01
-8.573558052085104464e+01
-7.439466321075316557e+01
-7.266107817541181646e+01
-8.471428824077877096e+01
-7.050429014913029846e+01
-6.717440029876118501e+01
-7.307852480933573247e+01
-8.073621119664557000e+01
-7.039663832647075026e+01
-8.302775473532122419e+01
-8.027019541170388095e+01
-8.762994865350796658e+01
-7.878981753897048179e+01
-7.841683389494968992e+01
-7.674274675595756889e+01
-8.582763409796065446e+01
-6.735460816467785605e+01
-6.436199006847910198e+01
-7.123908094338939634e+01
-8.821599295001126961e+01
-7.986870918202055236e+01
-7.344981350415514498e+01
-8.352151960529945995e+01
-7.284572496712677037e+01
-6.386170635787363636e+01
-6.554481624274178841e+01
-8.926334583931122779e+01
-8.317011981519533492e+01
-6.633150454763267589e+01
-7.962514822888142874e+01
-7.991098235276830053e+01
-6.949953266100131088e+01
-7.778136575860341395e+01
-7.744319028816205730e+01
-8.440306674650955188e+01
-8.504660185312785359e+01
-8.117777722488504821e+01
-6.709809616874960625e+01
-8.902831104652189254e+01
-9.278916552011719432e+01
-7.716509703556612010e+01
-9.062266865790545012e+01
-7.427578387532282989e+01
-8.070165334752174147e+01
-8.113316923748175213e+01
-8.628525365398961355e+01
-9.065920614066460814e+01
-7.552059226972689032e+01
-9.310407816794916869e+01
-8.920317441110270806e+01
-8.093350727348096996e+01
-8.621701919063647779e+01
-7.062490495543633529e+01
-7.575484015339105781e+01
-9.995012952220804436e+01
-7.999241526725876383e+01
-7.523750008201393769e+01
-9.280232024338643271e+01
-8.556283997745154579e+01
-8.105117535956776464e+01
-7.674486130889702906e+01
-8.664781188506535159e+01
-7.796464015058803909e+01
-7.897028833424923278e+01
-8.848371212572099864e+01
-8.645199533740004938e+01
-1.016130448304403870e+02
-8.156055237425429993e+01
-9.330083040252544890e+01
-7.271711811053374674e+01
-6.243877175333039276e+01
-8.990864046022431921e+01
-5.927042995926018421e+01
-8.006707586278302813e+01
-6.632249803532981502e+01
-9.636301231349686702e+01
-6.951110553194956765e+01
-8.541682924875696870e+01
-8.310730188947241004e+01
-8.840318569436080054e+01
-8.546027532451681452e+01
-8.061821869367294369e+01
-6.933348604063550624e+01
-6.153058254812678030e+01
-7.832270698512256502e+01
-7.501844217149790950e+01
-7.537903014239132915e+01
-7.283433699166312181e+01
-6.945489361598004052e+01
-7.731857191170306010e+01
-7.401899800296855858e+01
-7.211826502604981215e+01
-8.441898942072724310e+01
-7.750367538581329541e+01
-6.305080134488498089e+01
-7.254441023896129082e+01
-8.530808289546783385e+01
-7.544321983477168203e+01
-7.970079729049462003e+01
-8.152544087407639495e+01
-8.423131952445130821e+01
-6.792868017090270882e+01
-8.003259323032891359e+01
-7.704083098590695045e+01
-7.315262569636902867e+01
-9.763482860275946962e+01
-6.638746222157985244e+01
-6.719746582704324567e+01
-9.082925691686210712e+01
-6.455625290995452303e+01
-8.106865253366422053e+01
-7.534259704241044631e+01
-8.479269118970887575e+01
-9.670775871329672668e+01
-6.791775592543370976e+01
-7.879501775861599810e+01
-7.089829650625530633e+01
-8.426279498498104203e+01
-6.756794023590288134e+01
-7.929762914944861052e+01
-8.387894522947726728e+01
-7.451339843985270761e+01
-7.081533615274523186e+01
-7.253998639392550274e+01
-8.304290089307716016e+01
-8.979927951911761852e+01
-7.495277874018795217e+01
-8.045623689114816557e+01
-6.597298561594763555e+01
-8.242551859248165158e+01
-8.692470725018220890e+01
-8.249858924487297429e+01
-8.815627968056105601e+01
-8.453934711039688921e+01
-7.512723916261731461e+01
-8.710789263181408160e+01
-9.471347508986914931e+01
-7.373383910472189484e+01
-7.652745327042052281e+01
-8.617207462504853765e+01
-7.127962419854725340e+01
-7.857805911627883688e+01
-8.096538915150890148e+01
-7.912137844498417394e+01
-7.160705063668645209e+01
-7.886476408780616509e+01
-7.538481355008246965e+01
-7.584848904039411366e+01
-8.437244120239454048e+01
-1.002280796836109431e+02
-8.429023164694292802e+01
-8.392452335384349738e+01
-9.556483019552973701e+01
-9.547073945912231352e+01
-8.171882339948918172e+01
-1.112727776980139964e+02
-9.170555738289901626e+01
-8.641772674583732794e+01
-7.889651132840673142e+01
-9.245879012173249123e+01
-8.818835997007869310e+01
-9.709254135938697061e+01
-7.697370498222863944e+01
-8.473175953042303377e+01
-7.826532983839594237e+01
-9.118269035034124670e+01
-6.832492688126849600e+01
-7.564939325572450457e+01
-9.266023064439421830e+01
-8.116493850472626548e+01
-8.258854384310518526e+01
-7.216259144874932474e+01
-8.692582026673038342e+01
-8.310309477642351794e+01
-1.038347491778260405e+02
-9.064432826414815736e+01
-9.306443343746934715e+01
-8.957374938769240202e+01
-7.561159741898015341e+01
-8.779524972850721554e+01
-1.141851331043466473e+02
-9.091861855659362845e+01
-8.066854337476483749e+01
-8.566416395569869735e+01
-8.908194250834525008e+01
-7.374146701382341007e+01
-8.634520440511695938e+01
-7.567438014369204780e+01
-9.562906121411769789e+01
-7.751364093453516091e+01
-7.585931521205228023e+01
-8.161036604792575133e+01
-8.669059764461377426e+01
-8.399144659565546078e+01
-7.328392533549315147e+01
-8.022814312965505223e+01
-6.971131195928776947e+01
-8.233255906259481094e+01
-7.375294956801516832e+01
-7.761222627742826319e+01
-6.764709197086445158e+01
-7.343837567838697566e+01
-7.515443806869480170e+01
-7.086411447532805141e+01
-7.446955880403268679e+01
-7.623773418240004673e+01
-9.869159708843707790e+01
-6.531829080331864645e+01
-8.046817592784802287e+01
-8.542075594629748991e+01
-8.207776893303741872e+01
-7.550719987402818845e+01
-8.009817325697849810e+01
-8.569140658963362966e+01
-8.240695794781711925e+01
-7.826569236349415348e+01
-8.866369625027370205e+01
-5.561156927168438102e+01
-6.453883342822371105e+01
-8.173999860634191350e+01
-9.008457460345687196e+01
-7.509605933367649300e+01
-8.866257672585329885e+01
-7.813421214891036470e+01
-6.874907827644123870e+01
-9.991712894469067407e+01
-1.040329040752805696e+02
-8.658587109709385743e+01
-9.981752630846715135e+01
-8.186883000878992789e+01
-7.868203651797536224e+01
-7.547838883823230560e+01
-8.033223587205318950e+01
-8.394046703741476279e+01
-9.331087009849294134e+01
-8.391398802620466313e+01
-7.654449179621299493e+01
-8.158979501793761813e+01
-8.104157174834280397e+01
-6.874267472050618721e+01
-7.728800987797292521e+01
-9.226815672998475293e+01
-9.240798689112504860e+01
-8.935171577897402528e+01
-9.182990894458855280e+01
-8.639920392325635135e+01
-7.635087728703365428e+01
-7.860252903553181625e+01
-7.930428608595642004e+01
-7.775370185901179809e+01
-8.146333279645384096e+01
-8.212913114870799802e+01
-9.240658382286927974e+01
-8.373879355778058198e+01
-8.840383380911946176e+01
-8.302859542494276468e+01
-8.195842228254699080e+01
-8.075712011824082026e+01
-9.008490253488713506e+01
-9.817256469763029259e+01
-8.657035647274537382e+01
-8.753917984835332788e+01
-8.997351052341934974e+01
-9.223887539704324467e+01
-6.741474228892552389e+01
-5.706477282448047106e+01
-9.851706866776601146e+01
-8.176959979751562457e+01
-8.589746952150662196e+01
-7.479007770090166218e+01
-8.655102752279971412e+01
-9.740697892104833500e+01
-6.361741297780586279e+01
-9.035312084578470149e+01
-7.416326705027240962e+01
-7.883200601763759607e+01
-8.785359005800057730e+01
-8.149396760861890243e+01
-7.777201553709538473e+01
-5.874360777263151334e+01
-9.076587944517645212e+01
-8.395662098427290232e+01
-8.810150035291127324e+01
-9.519585220482083798e+01
-6.894815207679079094e+01
-8.494980140238098443e+01
-8.419337315533758215e+01
-8.549949890437100919e+01
-7.793575624906962673e+01
-9.024728307460863164e+01
-8.298318330892875849e+01
-7.002157036859490802e+01
-7.620148416115129919e+01
-8.327124777548965540e+01
-9.174846789073559705e+01
-9.030088564972585630e+01
-7.333327579265397844e+01
-9.580440305821740310e+01
-8.009076177382253547e+01
-8.313511765474373760e+01
-7.913358260947737222e+01
-8.921189836852114752e+01
-9.226059918125923787e+01
-7.754926017878497646e+01
-8.693738354369538968e+01
-8.763061792113401793e+01
-8.542276523808838817e+01
-8.964542391067178073e+01
-9.692043272814807153e+01
-8.559014825771598112e+01
-1.116466237294291233e+02
-1.112934592823732771e+02
-8.575617191967015174e+01
-8.611003477313255416e+01
-7.949706625868687127e+01
-8.385440807776072347e+01
-7.872508364806822101e+01
-8.295330365987430810e+01
-8.490568951607667714e+01
-8.079575837288570028e+01
-6.968537282708174985e+01
-9.407804367870355122e+01
-8.340641670209103609e+01
-9.814252080088640184e+01
-9.359147902960420140e+01
-7.536082376598010057e+01
-8.705330392056066557e+01
-9.317683797331662277e+01
-8.697704441900577876e+01
-8.847786143358320032e+01
-7.937835078581342430e+01
-8.230277797117699379e+01
-8.668620427125516414e+01
-8.076665347441993958e+01
-9.860887955085432566e+01
-7.574435380979484478e+01
-8.788367384185251296e+01
-8.212627454089454204e+01
-8.462425719627024989e+01
-8.154253969083133313e+01
-7.653075741479683813e+01
-8.160786722264403181e+01
-7.800031209890298101e+01
-8.310485760855138437e+01
-8.572880071342954977e+01
-8.986015501108630588e+01
-8.258516400785583755e+01
-7.211210799929473581e+01
-7.867764198772289319e+01
-8.308849541455241194e+01
-8.075007767350490440e+01
-9.761455056059932645e+01
-8.715052956889591940e+01
-7.815393137449694905e+01
-8.819509360660065056e+01
-7.411561681035225035e+01
-7.871832549530178369e+01
-8.107603930596141595e+01
-8.367714487756032327e+01
-8.063803743579427419e+01
-7.841549264711417777e+01
-8.155078543935297830e+01
-8.609581399160410342e+01
-9.739641172412392223e+01
-8.988715589918692217e+01
-7.515333702166499563e+01
-7.118874784475273998e+01
-8.698705207199265033e+01
-6.692380788140917502e+01
-7.506783633072241457e+01
-7.789028388396495473e+01
-8.421289279172408726e+01
-8.505175161279281326e+01
-8.751395978343536797e+01
-8.530251948512643878e+01
-8.165193862298666261e+01
-9.369175952625246850e+01
-8.368729757918649170e+01
-9.503583139757563458e+01
-8.447791409656844053e+01
-8.459116801560821841e+01
-8.156150212141398015e+01
-7.446519060181815064e+01
-9.617536178471402764e+01
-9.076202930533351321e+01
-7.955870149432008986e+01
-8.649490731260067378e+01
-6.956986869044000343e+01
-8.665879469098589993e+01
-7.570740671082094764e+01
-8.118795451198872115e+01
-8.756112740761471969e+01
-7.819769592721176821e+01
-7.799093678568014809e+01
-8.746643671882031867e+01
-8.175143813872448106e+01
-7.372527683083342254e+01
-8.387785189831249966e+01
-8.048007439544855401e+01
-8.429126710603406991e+01
-7.251097943235298260e+01
-9.172249809174051904e+01
-7.381161809659845119e+01
-7.188459007739147921e+01
-7.418153016319271842e+01
-7.827400224320314237e+01
-8.839478792746437819e+01
-6.629699365899432451e+01
-9.066243389018286791e+01
-7.667492671706973795e+01
-7.150583860868610486e+01
-8.924550302296877646e+01
-8.510909226495546420e+01
-8.060354140600485096e+01
-7.692581113932529036e+01
-8.146713263803793836e+01
-8.700967844965353493e+01
-8.457045377477523118e+01
-9.970853079989105083e+01
-9.032540897363455201e+01
-7.487114464916972167e+01
-8.074527415829381027e+01
-9.203580282507640220e+01
-9.135792428687288691e+01
-8.755243085590250018e+01
-8.900333363248277863e+01
-8.846470114921977768e+01
-7.838169906478907478e+01
-8.512198139791061635e+01
-7.556409244911269241e+01
-8.585797942241561032e+01
-7.555453638419925255e+01
-9.728681534378176821e+01
-7.640532013322348348e+01
-8.672340493453903321e+01
-7.403545936707344310e+01
-8.136942222427899196e+01
-8.347128370259234487e+01
-6.937510358686789402e+01
-7.671423686897752248e+01
-6.876641765405311446e+01
-7.299824400428870774e+01
-7.774009958632727546e+01
-7.467014388516403756e+01
-8.234809400807857571e+01
-7.566645831534768263e+01
-8.433910255970718595e+01
-7.682472611282430819e+01
-9.433048492077382718e+01
-8.089269795818145781e+01
-7.731025341060961864e+01
-8.070472813052464289e+01
-7.875943433757520040e+01
-7.630805831816041973e+01
-8.988554576871764823e+01
-9.113037509186298735e+01
-7.781018190719211702e+01
-8.257648307767027518e+01
-8.772006490722452554e+01
-9.123501323246510708e+01
-7.069789912144645427e+01
-7.313067303818070286e+01
-1.091965639662994505e+02
-7.209148551880470279e+01
-7.719568533382127384e+01
-8.477148498913533103e+01
-5.998990357943909402e+01
-8.235547894462773399e+01
-6.012451595857103115e+01
-7.294759262637286668e+01
-8.259837956892638999e+01
-7.934586461011691938e+01
-7.370172377785898732e+01
-7.927413898221549005e+01
-8.189054293213278868e+01
-8.539668936812815048e+01
-7.970473836207348484e+01
-5.852833101428612395e+01
-7.846645615722296441e+01
-8.317920600120821462e+01
-8.763255273677378909e+01
-7.946652796600892543e+01
-7.645078340200606704e+01
-8.003020239548085613e+01
-8.273642058640638197e+01
-9.180961787491560244e+01
-7.639758357029937486e+01
-7.841025366374694272e+01
-6.965104264317952243e+01
-7.567995949338732942e+01
-9.701054783112293478e+01
-8.647711805400682294e+01
-8.120264119094660771e+01
-7.883892207504510452e+01
-8.144121888044443835e+01
-7.857925408971270542e+01
-8.969546135330776337e+01
-7.795156999411292986e+01
-8.527215051373939048e+01
-7.771017663435351608e+01
-9.320871092412676262e+01
-7.051323185529714976e+01
-9.157878570520368555e+01
-9.090010095197706619e+01
-9.606336227544062467e+01
-7.262501418047946800e+01
-7.170107905319953545e+01
-9.625589429672626807e+01
-8.274433366019077596e+01
-7.568373837879079247e+01
-7.783045023477838242e+01
-9.329988715520896392e+01
-8.045449073962463160e+01
-8.326608397530080197e+01
-7.317590505386647237e+01
-9.034460046437170888e+01
-8.500777203785330016e+01
-8.409796843970069347e+01
-8.292412014835919365e+01
-8.235960028409648714e+01
-8.629401508590896697e+01
-7.675406375647766311e+01
-8.089405012171539511e+01
-8.071093550409669604e+01
-7.682014432348573507e+01
-8.115756079106311915e+01
-7.440846122002864149e+01
-7.663525108890026161e+01
-7.804218597322829964e+01
-8.276677018272383179e+01
-8.309961126150606958e+01
-6.431119376155007217e+01
-9.212486849810531453e+01
-9.052140172310099331e+01
-8.821237701200897163e+01
-8.524075851359572198e+01
-8.729041316926127081e+01
-7.529193089341569589e+01
-8.895772034206687806e+01
-9.167222363634250826e+01
-8.392136478387911325e+01
-8.492395744261359880e+01
-7.636995319657916070e+01
-7.661074445155273338e+01
-7.577942276342734829e+01
-8.394162420047194928e+01
-7.886883946067239037e+01
-8.126802485871148463e+01
-8.209591721777813689e+01
-7.626109990423383067e+01
-6.992127323802776573e+01
-7.651739923951269873e+01
-7.681037376836175667e+01
-8.236685909868398880e+01
-7.696448560635653280e+01
-8.006996103857962055e+01
-8.400002338654026346e+01
-7.578146951962550304e+01
-8.249643682915404952e+01
-8.449390491297056371e+01
-7.101976392401370219e+01
-8.114622844003478974e+01
-6.812668426447990555e+01
-7.510299960127453289e+01
-9.805054451861823850e+01
-8.128341851184667632e+01
-8.023452814982690029e+01
-9.244237948667456806e+01
-8.194171839208073038e+01
-8.629731121373353631e+01
-8.179855708854626073e+01
-8.449981901977461973e+01
-8.088513360616666148e+01
-8.165513482677080503e+01
-8.218613670606367805e+01
-7.656482053199754034e+01
-7.827663877594952169e+01
-8.744208696969235461e+01
-9.717996907371585280e+01
-8.356542132218770291e+01
-6.563482807894045834e+01
-8.035773054844972307e+01
-7.781997043983926687e+01
-8.184465887767385084e+01
-9.108431381305325658e+01
-8.179504580502103295e+01
-7.737211080984627642e+01
-7.546486964393811547e+01
-8.241725274512118915e+01
-8.277675131069183578e+01
-6.141568638982568729e+01
-7.095665545336235880e+01
-8.733927334966996625e+01
-7.799739967728270074e+01
-7.635644389625110762e+01
-8.248279007375711558e+01
-7.778859851814647186e+01
-6.257377888525177667e+01
-7.992452171901898339e+01
-7.773936911520813453e+01
-6.815634029882565414e+01
-6.884721810905973882e+01
-7.561808220134463454e+01
-7.107542353178007488e+01
-8.081639049466406277e+01
-8.172665676547427438e+01
-7.599513664252485512e+01
-8.519901423495390702e+01
-8.248699440055133891e+01
-7.525755302677823977e+01
-7.964622857394111577e+01
-7.939186929592172248e+01
-7.677055174217041156e+01
-7.459249891753677275e+01
-8.100301914225694588e+01
-8.967588328152993427e+01
-8.961867447106342865e+01
-8.100564537365853823e+01
-7.213190554182433800e+01
-7.854520925289506295e+01
-9.756172837286369770e+01
-8.432182784687432786e+01
-9.613623903542315929e+01
-8.354508773897730123e+01
-7.652361463628687943e+01
-7.084611763672330653e+01
-9.570785916049730702e+01
-9.134260906032585581e+01
-8.508901765584037946e+01
-7.544762553647775860e+01
-7.262139907102296377e+01
-7.880707713986519991e+01
-7.287072328039297986e+01
-8.325857847362071595e+01
-8.939947311825991960e+01
-8.970265773948194976e+01
-8.029949859167810189e+01
-9.301628772903978870e+01
-6.775015010575964425e+01
-8.340808793996076531e+01
-7.199837873355363627e+01
-8.622803877221966218e+01
-7.491600156792294740e+01
-7.341462727308535818e+01
-8.435726114702262635e+01
-8.303213138608624888e+01
-8.468279510172826008e+01
-8.302192973953215471e+01
-7.845393730927563070e+01
-8.130736464863278457e+01
-9.516627139985936878e+01
-7.354962300358926086e+01
-7.977224772349302384e+01
-8.176340991591035845e+01
-6.224636103774965790e+01
-8.101208445870094010e+01
-8.006861327472796575e+01
-7.349989304167966964e+01
-7.971840520458131607e+01
-7.768425754440288244e+01
-7.964887212012337159e+01
-9.203030499033478407e+01
-6.592375828667928772e+01
-5.815289262382051305e+01
-8.014588266515200132e+01
-7.613575240372482256e+01
-7.403770638718803809e+01
-7.786994513039660148e+01
-8.588328279725391212e+01
-9.224367042422188945e+01
-7.842722338306352015e+01
-9.104863052582950900e+01
-8.456169850923848230e+01
-7.796644859709695652e+01
-6.845126645392468845e+01
-8.073239178426791796e+01
-9.088936869283411113e+01
-8.261489469387265672e+01
-9.226980754521183314e+01
-6.410504528742106345e+01
-6.436465053055931662e+01
-7.322201184647911987e+01
-8.169893458937902153e+01
-8.067894991026280138e+01
-7.599813905117703428e+01
-8.436598031651817564e+01
-8.902836212375353853e+01
-7.576997282890847885e+01
-8.062472836054297431e+01
-8.481698849681538377e+01
-5.907392109940977321e+01
-7.818933204279092308e+01
-7.442007921007680693e+01
-8.322147545044151684e+01
-7.705342792550493414e+01
-7.035538872980640690e+01
-7.790584469425633074e+01
-7.001202740746209940e+01
-7.280806584313022256e+01
-8.234032027277162058e+01
-7.682420012856279357e+01
-7.041279035135426057e+01
-8.989077376888495508e+01
-8.356070400112923835e+01
-7.594723030792107465e+01
-7.341017823183369728e+01
-8.702185444473045095e+01
-7.491653883248011425e+01
-7.941284992280485255e+01
-7.002068929519398921e+01
-8.475775609571635982e+01
-8.356344309398912173e+01
-8.003245286780874324e+01
-8.836925296611036629e+01
-7.666178532542636503e+01
-8.055774851138173176e+01
-7.813203743592728756e+01
-7.005768855963658837e+01
-7.765419993192955417e+01
-6.883823243702025252e+01
-8.797371164262497700e+01
-7.278459278659188669e+01
-9.361722770504124469e+01
-7.496349766251000801e+01
-8.042131765564701595e+01
-7.830116207833383157e+01
-8.456852529144249786e+01
-7.795182054779427006e+01
-7.859892602924060157e+01
-8.053905775540771117e+01
-6.953097473847529386e+01
-8.397575893395801927e+01
-8.269723941550627444e+01
-7.328662234218319327e+01
-7.936803414626015751e+01
-7.945058273844217922e+01
-8.276787057185465812e+01
-8.541128346750701894e+01
-8.385681774147595036e+01
-8.821330798184376931e+01
-7.604462156275612017e+01
-7.421921565111020413e+01
-8.684402733992780554e+01
-8.135771144557575951e+01
-8.308564826845237405e+01
-8.797128728016366495e+01
-8.370583370690351899e+01
-7.991543460482964178e+01
-8.656444252889507140e+01
-7.741851411486352674e+01
-7.657519755518379156e+01
-8.594544958425277059e+01
-6.641893488106019561e+01
-6.318223725914194233e+01
-7.762296069686270528e+01
-8.145381634750690125e+01
-7.644148377444471976e+01
-8.119632343270872354e+01
-8.013990901972147185e+01
-7.579949127819308785e+01
-7.711728910789008751e+01
-9.044407819550747263e+01
-7.934439929746528719e+01
-7.144089407494342936e+01
-7.083771846539841022e+01
-6.889197176718357696e+01
-7.297278690921137922e+01
-7.386959137469807501e+01
-8.764917534822434675e+01
-7.822700833194105030e+01
-8.610507661733269913e+01
-7.357158454578608087e+01
-8.154382365474020844e+01
-8.140150960928988866e+01
-7.327003133216537378e+01
-8.614018080380640185e+01
-8.177223578271573956e+01
-8.223614032292448428e+01
-7.920592708883697242e+01
-8.019990301445466230e+01
-7.874230376009153076e+01
-9.091836283852406098e+01
-7.860558167387704032e+01
-8.030423754092149125e+01
-8.870928179776790046e+01
-6.799851811887363340e+01
-9.079092419186289931e+01
-8.827704568191653323e+01
-8.001658910643682532e+01
-7.440254728150404162e+01
-8.855035036351242184e+01
-8.738477629931389856e+01
-8.708856189116406199e+01
-7.779992942763664132e+01
-8.685891327050354960e+01
-7.401354181985894343e+01
-8.876414680398615076e+01
-7.145837336916149241e+01
-8.971632879592056042e+01
-8.319068941482903767e+01
-8.499917219883043629e+01
-8.412925203894594972e+01
-7.321566524766380724e+01
-7.925648552359344023e+01
-8.394576072033204639e+01
-7.511159440771642437e+01
-8.544246264283431458e+01
-7.559660647616436790e+01
-7.218824395436712393e+01
-7.362161211861561583e+01
-6.809626083129624874e+01
-7.406097357085347710e+01
-7.454740877475882144e+01
-8.012439147539404871e+01
-7.176720887089233258e+01
-8.058172164097788936e+01
-6.446781840954409404e+01
-7.409111339035597155e+01
-7.483749980559663584e+01
-7.228676767477149667e+01
-7.780674458891618883e+01
-7.659430703607135626e+01
-8.604685922597070658e+01
-7.793955904342277563e+01
-9.079557003930895576e+01
-8.914953278377326740e+01
-8.506703249267876288e+01
-8.756543398662458344e+01
-8.135930760032951525e+01
-7.451173083148982812e+01
-7.018916318415341493e+01
-8.091220467093476998e+01
-8.570767068298695790e+01
-7.613984481952365968e+01
-8.551750898888488450e+01
-7.744806269430546308e+01
-7.919634352316012382e+01
-7.885306814766113348e+01
-8.894607100430182811e+01
-8.289966568006882142e+01
-8.442531743506910402e+01
-1.001303925552430485e+02
-8.107822888634834158e+01
-8.185309984136620187e+01
-9.220999862913646439e+01
-8.926744624846593013e+01
-7.488349735539256358e+01
-8.686969610160630850e+01
-8.864324248724430788e+01
-8.685417898623859401e+01
-9.528297624374710040e+01
-7.781001628035771489e+01
-8.722506133802092165e+01
-7.203944574255292821e+01
-8.916702762132912596e+01
-6.470976129541450916e+01
-6.509605517245589112e+01
-9.179880229730217422e+01
-1.061236191837524956e+02
-7.540427684886483917e+01
-7.323169348137423640e+01
-8.528582877796139883e+01
-6.701218980584654616e+01
-7.168215725175488728e+01
-7.608480980074844524e+01
-7.894278954864988407e+01
-7.654615710441746046e+01
-8.627824553095973670e+01
-7.979614675939538415e+01
-7.800750081344003206e+01
-8.779203749133701251e+01
-7.261660432774519336e+01
-7.605221577326406646e+01
-8.512579308541378964e+01
-7.638589325214945802e+01
-6.259469864528610117e+01
-9.171864858752088878e+01
-7.367018376027158411e+01
-8.253414615076079031e+01
-8.938901284407101855e+01
-8.386987279212890201e+01
-7.259586531032790901e+01
-8.316867651398185046e+01
-8.669192792326593633e+01
-8.363089058004568699e+01
-7.800914937736258992e+01
-7.763978131695178320e+01
-1.044106519711864820e+02
-8.464739239960297823e+01
-9.426798361250064318e+01
-8.382290668487254948e+01
-8.997245704612620898e+01
-8.980041303918018514e+01
-9.681128042698328784e+01
-8.485231257155086837e+01
-8.461812887951968776e+01
-8.081009342720119548e+01
-6.794292170479045012e+01
-8.964666924434469308e+01
-6.675315960924470460e+01
-8.333143836838469554e+01
-8.576688540409212180e+01
-7.461350377983164606e+01
-7.832838356255189183e+01
-7.825570661763295277e+01
-8.028559152216848815e+01
-7.594449697580306236e+01
-7.802479760493775984e+01
-7.490523529544208259e+01
-7.118478897582163256e+01
-9.268292659676184542e+01
-9.815011900158496871e+01
-8.912218863021192305e+01
-6.991356717215781202e+01
-9.206392832685891392e+01
-8.389797219839552156e+01
-8.762973931453740306e+01
-9.636189573344054793e+01
-7.183598575672704101e+01
-8.294622967061285124e+01
-8.098561066654312413e+01
-8.349574796439748070e+01
-7.997151909436166761e+01
-8.292984360194040505e+01
-7.755450410391078719e+01
-9.091953000018501996e+01
-8.753830104542541335e+01
-9.433347359001885479e+01
-7.692752530253808629e+01
-8.831332372106719220e+01
-9.414730005533357371e+01
-7.573676675907172751e+01
-9.322386511003016096e+01
-9.117136144098789430e+01
-9.480292078466220573e+01
-9.458956613127485014e+01
-6.657896497303102024e+01
-7.168916372778478774e+01
-9.703382532807893313e+01
-8.766607871989194223e+01
-8.399991971256470435e+01
-7.369479119186405569e+01
-8.582830907596597569e+01
-8.532064558239906660e+01
-8.471949205750956935e+01
-9.144159782382764945e+01
-9.305980353274023287e+01
-9.180064779916263262e+01
-9.029155884059724713e+01
-1.030263376273174742e+02
-7.349031179210088283e+01
-7.453412337747094796e+01
-8.030447274632807364e+01
-8.926837837261682296e+01
-7.201366399719019284e+01
-9.516099452778131251e+01
-8.708599371568044489e+01
-9.312340441233875765e+01
-8.650427378520765842e+01
-8.858492280457593893e+01
-8.460364988106003636e+01
-7.994883726196442808e+01
-7.647850059851938909e+01
-8.175404805683565712e+01
-8.939404624367305985e+01
-7.634385589428060825e+01
-7.613350600237754406e+01
-9.247848121653572662e+01
-1.068688387527364512e+02
-1.092806541753930247e+02
-7.696632451179452516e+01
-8.141711534798692185e+01
-7.902064377136839823e+01
-7.842342021307305799e+01
-8.546101009732207388e+01
-7.961678669873199965e+01
-8.170485529924545176e+01
-8.770711410809882125e+01
-8.773885336326812023e+01
-7.915874709041619894e+01
-9.195837021811645684e+01
-8.505580112100034285e+01
-9.261688179482794681e+01
-7.420425481827078329e+01
-9.527392037439372530e+01
-7.770852999435406616e+01
-1.101037883165671190e+02
-7.815573665469126752e+01
-1.000906614963107444e+02
-7.525670980224309403e+01
-8.183261915055301472e+01
-7.812516903984484884e+01
-7.579224741380076580e+01
-8.141135594618687321e+01
-8.962332505321963083e+01
-7.621707095535667520e+01
-8.718766434813106514e+01
-9.012531482156300910e+01
-7.959790647640640771e+01
-7.726577397541356618e+01
-6.987023650753604898e+01
-8.934442783363144258e+01
-1.067286219877060489e+02
-7.958384931463922385e+01
-8.630561115124164928e+01
-8.452172864367132377e+01
-8.966176470801848097e+01
-8.284357294844549813e+01
-9.012448490630188758e+01
-6.488497437021568714e+01
-8.137383121967781108e+01
-7.662146455826957947e+01
-8.888255114820545089e+01
-8.392800654093484525e+01
-8.606646290195401150e+01
-7.552623567909948576e+01
-7.930522562129927167e+01
-7.651807860574341191e+01
-8.651776655525198123e+01
-7.861857122216315474e+01
-8.540536971059214011e+01
-7.993987774521039569e+01
-6.946327127205860563e+01
-7.041629381064596771e+01
-6.892997400746932612e+01
-9.231805532139665615e+01
-8.353095971779093531e+01
-7.112400704195457024e+01
-7.975499988163856813e+01
-8.071913503445338733e+01
-7.636244045156738025e+01
-8.489418233405893943e+01
-7.811139711256628004e+01
-7.947078584638016707e+01
-8.514179392463805129e+01
-7.744408848984782878e+01
-8.360940583231366929e+01
-9.055762954334817039e+01
-9.176783343455090858e+01
-7.739771143042733570e+01
-7.732542392140845777e+01
-7.776810634536245459e+01
-7.626441850381078780e+01
-7.642541898973617265e+01
-9.140693485323521372e+01
-8.451057839478067990e+01
-7.199168637354139832e+01
-5.426270955521894734e+01
-7.656890924486980055e+01
-7.457830573295704824e+01
-7.495859969907458265e+01
-7.875425149325755569e+01
-5.509663693528884210e+01
-9.157615473152127095e+01
-8.561414168965163185e+01
-8.068388211448565528e+01
-8.214050340631959557e+01
-6.962114222692299847e+01
-9.170146745622191986e+01
-4.621400732461790284e+01
-8.521716856605803514e+01
-8.658068589201161558e+01
-6.913728937433259603e+01
-9.224730826431272135e+01
-7.942872873080234797e+01
-8.049953642111343299e+01
-8.015951284018123602e+01
-8.008477667677350098e+01
-8.897235964321501456e+01
-6.496800594402304796e+01
-8.516830898401579475e+01
-9.886434264521656701e+01
-8.334437607134742620e+01
-8.111696757447276696e+01
-8.532275535293676683e+01
-7.867677403915516265e+01
-7.997694328945317466e+01
-8.129980262622171949e+01
-7.740396777608644641e+01
-8.357961912343802169e+01
-7.360629640739675494e+01
-8.454988831317159281e+01
-9.287137803206843500e+01
-8.303264116852683685e+01
-8.923896807223525229e+01
-8.381832669388637669e+01
-8.343645223975552483e+01
-8.878710234089497533e+01
-8.186534513507110944e+01
-8.648128951666949149e+01
-8.545304550782358888e+01
-8.217890886317105981e+01
-6.925790702928721032e+01
-9.734419435743772908e+01
-8.550787066663480118e+01
-7.827539606957743956e+01
-8.006498366000485589e+01
-7.570391006170386561e+01
-8.317587700059920053e+01
-9.186069725867042735e+01
-8.466332436331542510e+01
-8.608179855141440839e+01
-8.859561765054031923e+01
-9.553461684270129695e+01
-8.885021444411812297e+01
-8.624487059277529966e+01
-8.242205052080682037e+01
-8.453011586336108962e+01
-8.257607052872059228e+01
-8.697385546329614670e+01
-9.229096634028482526e+01
-7.121959624128484734e+01
-7.799320676788259732e+01
-7.461469600180755890e+01
-7.475316250960284492e+01
-8.257321351505373741e+01
-8.090916356473319127e+01
-8.208493323740813707e+01
-8.348707855523883836e+01
-8.065938026921742221e+01
-8.681230626947751716e+01
-8.099933870505361710e+01
-7.706239301135214248e+01
-7.748313271228680321e+01
-8.147266010511484069e+01
-7.316245715574578412e+01
-7.806196239777871426e+01
-8.611157765462351676e+01
-7.355361095823974438e+01
-8.352115717739947343e+01
-7.102927557289463323e+01
-8.846729886875048976e+01
-7.569853292846194392e+01
-9.013006405989884229e+01
-7.953986689392048959e+01
-8.837036460573780516e+01
-8.811022223033791079e+01
-8.976623636275290608e+01
-8.258787663885462393e+01
-8.953165262615252118e+01
-9.546275285841200287e+01
-8.306324409568003375e+01
-7.765539560559265908e+01
-6.984230249495385578e+01
-6.818404262360927248e+01
-8.515163060193897593e+01
-8.049536606110186199e+01
-8.905956210173332011e+01
-8.345079606215405477e+01
-7.834531505488423875e+01
-6.345955652341920228e+01
-9.454356268681256381e+01
-8.029837313211442051e+01
-7.809623775039939630e+01
-8.941571037753601559e+01
-7.886561768878944179e+01
-8.341771286231021065e+01
-9.189830623074779226e+01
-8.418510072848991399e+01
-7.603663338068459154e+01
-6.923231632513656564e+01
-8.030891472976767886e+01
-9.158472677409829998e+01
-8.510440964845163592e+01
-8.354000656786965351e+01
-6.521686649484729514e+01
-8.574686319428474235e+01
-8.563322222436788422e+01
-9.196565252819428338e+01
-8.405332538822378297e+01
-8.348343696770726297e+01
-7.970048275279873451e+01
-8.351427328513085513e+01
-7.907115297168165569e+01
-7.752273701718247878e+01
-9.395154497678433358e+01
-8.487223082541504482e+01
-6.950570682467102301e+01
-8.259784135627852208e+01
-9.431185099348265055e+01
-7.727372965831759188e+01
-9.560761555045763771e+01
-8.812291223492810843e+01
-8.742929402688601215e+01
-7.627902333059959972e+01
-7.359531684209480318e+01
-9.355052651561697985e+01
-8.433948142713813922e+01
-8.073213831248634165e+01
-7.959284879833154491e+01
-8.658829172437245347e+01
-8.285834750578452201e+01
-8.910036694794426637e+01
-7.726835468251663031e+01
-7.486354546961828760e+01
-8.275372724343405650e+01
-8.432515618443912331e+01
-8.523428376606447898e+01
-7.382672836192583077e+01
-9.232160077196651571e+01
-7.653190622428817846e+01
-8.996255032400368634e+01
-8.181832708072174398e+01
-8.970779816726515321e+01
-7.986580012409798712e+01
-8.281740901333665761e+01
-7.657098677098454687e+01
-7.470700112515723390e+01
-7.078539429696770924e+01
-8.480862891397732994e+01
-8.328719953874701787e+01
-7.093507679098424035e+01
-7.089276729506286756e+01
-8.408692908005755839e+01
-8.288213825231802900e+01
-6.697011956310250014e+01
-8.173585594146616984e+01
-8.279523336160227132e+01
-7.561569563059505583e+01
-8.125095975913423274e+01
-8.748340066097141232e+01
-8.079409556097260747e+01
-6.972897318729266658e+01
-9.242680263424630027e+01
-1.040825907232847527e+02
-8.186762123890521536e+01
-7.050507960999051704e+01
-6.902344985046261172e+01
-7.971208794428244460e+01
-9.260293628533614196e+01
-8.244544587241522038e+01
-7.683231224003512239e+01
-8.660990656943903332e+01
-6.914565858459471315e+01
-8.033899230757837984e+01
-7.322630829286336507e+01
-7.796190048667709505e+01
-7.477968284691689860e+01
-7.753809776326913550e+01
-8.307777218262128827e+01
-8.318516803518026848e+01
-8.522562064063872356e+01
-7.998023527176488301e+01
-8.538333337660050404e+01
-8.168852224078540303e+01
-7.983438163696847312e+01
-8.078260683489280325e+01
-8.297802117512458153e+01
-8.608160566924914292e+01
-8.595400511785943820e+01
-7.584712648171986871e+01
-7.472491230043024757e+01
-8.413285525653333252e+01
-6.955585814446619963e+01
-8.231999705288558289e+01
-7.074060429636681135e+01
-7.718826838503373722e+01
-7.773729783173273233e+01
-8.060017545143944062e+01
-9.332968112266915739e+01
-7.637549385612999231e+01
-7.955830352723836540e+01
-8.398049868423561293e+01
-8.574176389334444082e+01
-8.766738802597650704e+01
-7.872505110446032006e+01
-7.387365800757946488e+01
-8.596258640332668222e+01
-8.154797315184029571e+01
-8.766617089478481262e+01
-7.367599617365438291e+01
-8.824653979237997703e+01
-8.917829197800733709e+01
-8.148036373722433723e+01
-8.847786421188678219e+01
-7.500358505674419973e+01
-7.102807144005400630e+01
-7.327528611467047881e+01
-7.063495296267930712e+01
-8.500204205152937220e+01
-7.967453121720532749e+01
-8.116232166279898763e+01
-8.428025267887201721e+01
-9.515205266254254468e+01
-8.250110857287857868e+01
-8.153465877423990094e+01
-9.097677875560881944e+01
-8.202243155404755726e+01
-8.818260508240436479e+01
-7.697442255781255938e+01
-8.341522056583947631e+01
-7.785959300990553800e+01
-7.761565649611704032e+01
-9.645222807158398837e+01
-8.473650502357600089e+01
-8.645079547410647081e+01
-7.608378286234297150e+01
-6.579383485722766522e+01
-8.892499298634078286e+01
-8.438846746086070993e+01
-9.161590590157906888e+01
-8.634369376917729255e+01
-7.663842698357723293e+01
-8.214409498958572442e+01
-8.776712383525345729e+01
-8.799328028145384906e+01
-8.931998315973872593e+01
-8.443369201802394741e+01
-8.678835634221181294e+01
-8.288652782023939380e+01
-8.362486119138002039e+01
-8.425375425801692586e+01
-8.838630488010511499e+01
-9.494821532235948780e+01
-8.719656625897758317e+01
-7.961872489073985548e+01
-8.051970267632239597e+01
-7.837852513131235810e+01
-8.043432947040790282e+01
-8.745675193178931295e+01
-8.512026038893309021e+01
-8.102466827362204072e+01
-8.374244771754612771e+01
-8.279510076683023101e+01
-8.340246995072929792e+01
-7.023501439977796679e+01
-7.237895595226879664e+01
-7.504572795742465985e+01
-8.014741303393094540e+01
-7.355372327018986311e+01
-8.666841002170599495e+01
-6.631578414484117445e+01
-6.868233377280361651e+01
-8.391933769356658956e+01
-7.962775511328862876e+01
-7.583722654617196213e+01
-8.598249618742248401e+01
-7.052661346305738732e+01
-8.354501176209775792e+01
-8.786598059541569228e+01
-8.612136283324215924e+01
-6.976909238395333546e+01
-8.413898565087369263e+01
-8.053080212400882942e+01
-8.231334010632794218e+01
-7.790572706540486081e+01
-8.462693306233033752e+01
-7.163978933703781138e+01
-8.144875523664880745e+01
-7.691657480764185095e+01
-7.976581392280837690e+01
-8.442582940386837720e+01
-7.800558729691073268e+01
-8.062398753062366552e+01
-8.114551515692622274e+01
-8.324353737538712039e+01
-9.154575255525470823e+01
-8.798242241248360074e+01
-8.051667297447026783e+01
-7.874100298779931961e+01
-8.901572986627225248e+01
-7.590216864554248843e+01
-6.747213647538615078e+01
-7.554656396068388347e+01
-7.450884999656803132e+01
-7.851073778074623988e+01
-8.036617889093167832e+01
-8.008007190968304201e+01
-9.910875659238007529e+01
-7.507959755564301929e+01
-8.049228141242630841e+01
-7.372867592390508662e+01
-8.531632353662752166e+01
-9.386783700394100549e+01
-8.357669242498191409e+01
-8.766286354027177197e+01
-7.126021292777966210e+01
-7.636981327307915990e+01
-7.935430247640680079e+01
-8.268450419282324049e+01
-9.613079958788866008e+01
-8.361473971408473460e+01
-7.405713735753764126e+01
-9.198237376320199132e+01
-9.159060285012559177e+01
-8.369670514875654987e+01
-8.306618908792910361e+01
-9.178010475188786188e+01
-9.764027200540229501e+01
-7.993372358479889783e+01
-9.507334565172600094e+01
-8.694051976404335846e+01
-7.380051609475727048e+01
-9.249839329005423849e+01
-8.299471882661248401e+01
-8.356833383850376151e+01
-8.697746990283968671e+01
-8.942768144640604078e+01
-7.809578395991505317e+01
-7.939432187682614028e+01
-8.933882310813527283e+01
-7.490175383807915921e+01
-8.837843539693517414e+01
-7.086933825619917116e+01
-8.814440993266812541e+01
-9.099187627659371458e+01
-9.453869477465239868e+01
-6.802097527524283294e+01
-8.142945358780980314e+01
-8.377072222586566852e+01
-7.821000344381666025e+01
-7.748421410278281485e+01
-8.238175649385270560e+01
-8.278846105674199407e+01
-9.094733424009368150e+01
-9.575912076581535359e+01
-8.597132419793423708e+01
-8.288298540457030583e+01
-8.056837301885363445e+01
-7.890652154763962756e+01
-8.304185570875630162e+01
-7.750509512747116503e+01
-1.029029898951485933e+02
-7.280321189811601812e+01
-8.516833961647238027e+01
-8.712571861121602979e+01
-7.290112306351633720e+01
-7.493509770453162844e+01
-7.683541640584756749e+01
-6.383768879325047152e+01
-8.505917834547223322e+01
-7.240382415076332734e+01
-6.809934816830909199e+01
-8.156016514164315367e+01
-7.089515495956486291e+01
-8.436533609414986756e+01
-8.732650355487913885e+01
-7.207493108254125502e+01
-7.774054793615160008e+01
-8.522365690494694945e+01
-8.844479910536691136e+01
-9.112692425922547557e+01
-6.505905866354332545e+01
-9.247499326124359698e+01
-8.943128284029096164e+01
-8.781510109637319772e+01
-8.407114279378814103e+01
-8.788762207318669084e+01
-7.697341478169661855e+01
-7.456479912411043642e+01
-6.726291841434768060e+01
-9.625171962233676481e+01
-9.621529676569606693e+01
-8.266599607574352149e+01
-9.041413616061647929e+01
-8.597904285858666640e+01
-8.978703387218023124e+01
-8.296000171305838933e+01
-7.059611177032047635e+01
-8.507674526360847267e+01
-8.905626813687294430e+01
-8.129480380069175283e+01
-8.350218978144035020e+01
-7.624202291659210573e+01
-7.916340167710211517e+01
-7.939522210530705593e+01
-8.178746289421067672e+01
-8.756277500681416370e+01
-7.630055442862527570e+01
-7.088823817160985641e+01
-8.393234359284416257e+01
-8.760709955053536646e+01
-8.701103997474673690e+01
-8.351412886830254934e+01
-8.367327974673706592e+01
-8.825726343125951701e+01
-9.183874240299510916e+01
-8.985311531316931166e+01
-8.443741057649795323e+01
-9.051544714818210480e+01
-9.663376341937492953e+01
-7.238645862528778707e+01
-9.099039135071373607e+01
-9.265050546500819451e+01
-8.413535239170765578e+01
-8.395664172124790525e+01
-1.003831876577440028e+02
-8.416854688209319590e+01
-8.618769857837767745e+01
-8.232999063949783647e+01
-8.597485999993247674e+01
-6.797993854901783095e+01
-8.860895940211183586e+01
-9.416697170061179634e+01
-8.762519697164540844e+01
-8.781972223101013242e+01
-7.438717275758492065e+01
-7.534296519859390173e+01
-9.363930983848648282e+01
-8.176899799523989998e+01
-7.598891091902777362e+01
-8.177685748385638931e+01
-7.952947436624353372e+01
-9.365894015185978105e+01
-8.868774103559682942e+01
-9.513626031291103402e+01
-8.062560421386692155e+01
-7.806051535632870753e+01
-8.835980829005606552e+01
-1.001685572535190971e+02
-8.315646130701178151e+01
-8.218691268360129243e+01
-7.369452595377489956e+01
-9.515440154374341830e+01
-8.479575194295591700e+01
-7.586654949604303511e+01
-7.670957391869667674e+01
-7.153260004439211173e+01
-6.511976010286812766e+01
-7.446413108525744917e+01
-8.434860816546652984e+01
-6.973950613625692085e+01
-7.797680306907437853e+01
-6.459717741854530004e+01
-8.432707289114765103e+01
-7.875428128233541258e+01
-6.534903868453358200e+01
-8.049570264814192910e+01
-8.822297896148134555e+01
-7.451281896885511458e+01
-8.694367399343452973e+01
-8.092533124484602070e+01
-6.921656436770436471e+01
-6.615521382708223541e+01
-7.596370278926443120e+01
-6.726625116531027970e+01
-6.388651962723471911e+01
-8.556850456972584595e+01
-8.221135327299909079e+01
-9.201055904010821962e+01
-8.193051997677966369e+01
-7.266804197832716739e+01
-7.775459633568128481e+01
-7.516081633613013935e+01
-7.874829281769152090e+01
-7.466049530124668365e+01
-7.500760122186787271e+01
-9.007449752159524792e+01
-7.307702236201210155e+01
-5.250931971164963841e+01
-5.234827706316201557e+01
-7.683591716927386983e+01
-5.526944024926497434e+01
-6.536713100759131123e+01
-6.503574798145642433e+01
-7.067730961229420927e+01
-5.403485128182334307e+01
-7.527668949205185811e+01
-7.121976904067508940e+01
-7.022596299270323073e+01
-8.426931480577123068e+01
-7.266148886543898300e+01
-7.601310968543772617e+01
-8.009599795227623531e+01
-8.462181242274814963e+01
-6.792414667266156414e+01
-7.041849807431384534e+01
-7.897956240112651471e+01
-6.730302553137752852e+01
-7.667541058873685245e+01
-6.476803611313256681e+01
-7.115577097343683022e+01
-6.140564033601880567e+01
-5.208811015189675686e+01
-8.022413145723214711e+01
-6.760237131589978787e+01
-6.577580595765000737e+01
-6.952100461131982456e+01
-6.686177850900071462e+01
-6.929914733221349366e+01
-5.942409987697615747e+01
-8.145437468039931161e+01
-7.194947888833171135e+01
-8.965598390177807175e+01
-7.322872557384444292e+01
-6.958881043056396720e+01
-8.061916001049755209e+01
-8.649568981749106911e+01
-7.863263264444042022e+01
-8.363762388492457944e+01
-7.262515927390555248e+01
-5.419306252007999092e+01
-7.575438655991875692e+01
-7.558207171047337170e+01
-6.093990174322717479e+01
-7.840508193316725283e+01
-6.715234347387321634e+01
-6.716507376085208136e+01
-8.291733983800475016e+01
-8.200072246069230175e+01
-8.002027765899762812e+01
-8.866000775979773607e+01
-8.408738988817795246e+01
-7.711953125417672084e+01
-8.964814018768682047e+01
-8.068248420297842927e+01
-8.451222887066204237e+01
-7.922674450983397776e+01
-8.483619562399753988e+01
-6.905116766069885159e+01
-8.406491706215683735e+01
-6.741098811121234746e+01
-8.000007985167586355e+01
-8.637520237591763816e+01
-8.411435541186907017e+01
-9.215310579430391158e+01
-9.663689402740156709e+01
-1.005090611547324073e+02
-9.862231036312671506e+01
-7.893192009160377154e+01
-7.645431348298625096e+01
-7.907235329902773913e+01
-8.655765755955674479e+01
-6.800941337305417278e+01
-8.711682580262836950e+01
-8.606839351037851316e+01
-7.969931952272180808e+01
-8.484485351679992959e+01
-6.805574630505573452e+01
-6.782803742034857919e+01
-8.564410216462475489e+01
-7.636382159346858600e+01
-7.867241265762427815e+01
-8.767003963577623438e+01
-7.396612504781776920e+01
-8.216814993997348893e+01
-7.434039060864637349e+01
-9.008105169103960463e+01
-8.750019418469445043e+01
-6.639016039065393215e+01
-6.484431796086046518e+01
-8.723519609477281733e+01
-7.058012327662177654e+01
-8.485893986184287030e+01
-8.928703705805882862e+01
-8.686294220675743816e+01
-7.298637351008554219e+01
-8.532444221069536638e+01
-9.774774996815486361e+01
-8.689279737946374382e+01
-8.755442050619073768e+01
-9.534557085411672972e+01
-5.929782892680226070e+01
-8.449111459190544338e+01
-6.592737010037153311e+01
-9.206370010044341257e+01
-8.400843210399807504e+01
-6.697215532972558094e+01
-6.359676896982584537e+01
-6.631400847108464802e+01
-7.628989533895337161e+01
-6.760551674082057616e+01
-7.088242617574827875e+01
-7.457280728975266015e+01
-9.744658188909674834e+01
-8.041063134964640824e+01
-8.325366969311920684e+01
-6.415845055088857407e+01
-7.998100981631624506e+01
-6.281809993305265039e+01
-8.634123098408799990e+01
-8.402525910007923926e+01
-7.880044000900275591e+01
-8.449691925529114656e+01
-7.710348745612247967e+01
-7.097394252325923958e+01
-7.497157645051134978e+01
-7.348562381476133964e+01
-6.976908333477834390e+01
-6.924674435744002210e+01
-6.523789782322310771e+01
-7.570317873419736543e+01
-8.586262420552858998e+01
-7.660145754722925915e+01
-8.437820924915833132e+01
-8.546624563212853332e+01
-5.978880129173946045e+01
-8.459212130948027664e+01
-8.051937422978571135e+01
-8.770329277821238634e+01
-9.124212221765802155e+01
-7.242538382622146287e+01
-9.483010165542324899e+01
-6.431687584454172679e+01
-7.934970791560728287e+01
-5.888555468532942427e+01
-6.685218387675858764e+01
-7.234265457301577840e+01
-7.250921023472234594e+01
-5.645364459218931330e+01
-7.987857586835326629e+01
-7.121136642574892051e+01
-7.952634438365993219e+01
-8.860282769619588805e+01
-6.607299501198416181e+01
-7.600062094041720684e+01
-8.986638968792766491e+01
-9.169825354597784894e+01
-7.597810672359983641e+01
-7.335168967026528719e+01
-9.254917675964550483e+01
-7.112991994309264498e+01
-7.533677470979783664e+01
-7.366840557997267069e+01
-7.399048433156656301e+01
-7.383615669569647366e+01
-7.921648592363462171e+01
-9.517839045697471079e+01
-7.928566614362972587e+01
-7.892564061103688289e+01
-7.406404467133290837e+01
-8.404092419900105426e+01
-7.223381236693052188e+01
-8.987234851818031700e+01
-8.030816486408384947e+01
-8.165548370477365836e+01
-7.511317037829296339e+01
-8.481986063814129295e+01
-7.250784319758572849e+01
-7.327196480708215631e+01
-8.016042378917386202e+01
-9.316080545560230064e+01
-9.200888005688371152e+01
-8.571171664872045426e+01
-8.656230756089892964e+01
-8.092772352855821794e+01
-8.991677337443337592e+01
-6.950992023281783361e+01
-8.367622375153437986e+01
-9.295358528665730091e+01
-8.115507846734064401e+01
-8.043304635295829996e+01
-8.347726513524787606e+01
-8.310647103361885968e+01
-8.698638585218549224e+01
-8.361605719787957014e+01
-8.859049362149033868e+01
-8.470982253119147742e+01
-7.528284564761356989e+01
-8.192680449295305323e+01
-7.350057581464899670e+01
-9.371458201408682953e+01
-7.661330100225319484e+01
