# Supplementary material for: Molecular mechanisms of native ligand selectivity in catecholamine G protein-coupled receptors
Source: Nat Commun. 2026 Apr 23;17:4112. doi: 10.1038/s41467-026-71361-8 (PMC13150006; doi:10.1038/s41467-026-71361-8)
Supplement: Supplementary file 8 — Source Data 2 [file 41467_2026_71361_MOESM8_ESM.zip › SourceData/Fig6E/rotamer1_D1_M74_W318_run3.txt]

-8.956895426878664068e+01
-7.842942056431954256e+01
-9.206886975374433746e+01
-9.233494869236109537e+01
-6.640664047525194746e+01
-7.490470056573592217e+01
-7.717527685104512614e+01
-8.694089000172782278e+01
-6.868542675928834740e+01
-7.003567326139517490e+01
-8.407579553899643088e+01
-7.649117328313333530e+01
-7.031035552358383711e+01
-9.569059918089662631e+01
-8.103773041253495535e+01
-7.460734732376619149e+01
-6.837511959581743781e+01
-8.388202698957836390e+01
-7.258850125165658085e+01
-1.060328916896213656e+02
-9.971959584310205571e+01
-9.438141520212305124e+01
-8.149976231577210228e+01
-1.014062278099213188e+02
-8.149141250449379470e+01
-8.393503266646469285e+01
-8.346013615123294471e+01
-8.595620090456255014e+01
-8.172768596071828995e+01
-7.435077335071679272e+01
-7.687941250160622531e+01
-8.384222669754716151e+01
-7.034227202563103276e+01
-7.399774319012088597e+01
-8.770862324522478559e+01
-7.824779603251923277e+01
-8.894588682880369390e+01
-7.275930686430066885e+01
-9.011001098072296145e+01
-8.438610939650521914e+01
-8.329648421811157277e+01
-8.288514330918829387e+01
-8.338046558731996072e+01
-8.052632964781155067e+01
-8.587110063950196093e+01
-9.445918823432489830e+01
-8.296579462741922839e+01
-7.792611894218408963e+01
-7.601978377553018618e+01
-7.386895259836258276e+01
-7.277438815148130402e+01
-8.333944410207470810e+01
-8.249138672311808307e+01
-8.584097935095618936e+01
-7.392717233829451118e+01
-9.533547530579950546e+01
-7.719524493196995252e+01
-8.426084967025904859e+01
-8.230476959194815834e+01
-7.716013041537082984e+01
-6.935793113923253372e+01
-8.052313245428554467e+01
-8.310949376847118231e+01
-6.472262156810892009e+01
-6.315256897231410704e+01
-7.833600318469629542e+01
-8.206228173304738505e+01
-7.261669933148795053e+01
-8.804547531656393744e+01
-6.643789119041653635e+01
-6.892017218437507609e+01
-7.512030487948209156e+01
-8.617139534315037963e+01
-7.917173354360988924e+01
-8.105278714887056424e+01
-6.294492329024121346e+01
-9.713565513824299558e+01
-9.145278099285255280e+01
-8.396634379443261764e+01
-7.540356975452093025e+01
-8.493530596600173510e+01
-8.291479593152931216e+01
-8.362462131047490743e+01
-8.327392166565182663e+01
-6.854807304578879723e+01
-8.342496170274469591e+01
-8.767658942632172625e+01
-8.198853755469158955e+01
-8.259635037223966947e+01
-8.229340173566377814e+01
-8.716695443150548783e+01
-7.865966775550745638e+01
-7.450032156021192975e+01
-8.916882667300362186e+01
-8.194779229710087520e+01
-8.716504025288644186e+01
-7.972021538194019286e+01
-7.557331546561736957e+01
-8.478967456281326065e+01
-8.519647875189340880e+01
-9.067932704706038294e+01
-8.489940106806369613e+01
-8.898567891082427650e+01
-7.296717481039259212e+01
-9.987423771537814332e+01
-8.182650324202528225e+01
-8.023206004760245946e+01
-7.711089909736658399e+01
-8.256439900241275609e+01
-7.863972555139706344e+01
-9.003793152432811553e+01
-8.115202585105843980e+01
-8.599310035089069970e+01
-9.417712698771239843e+01
-8.754709122380606345e+01
-8.778725580356406510e+01
-8.353446368816304357e+01
-8.935032028781733970e+01
-7.730942621273175064e+01
-8.724467901041282403e+01
-7.449744553694127092e+01
-7.246512333136608675e+01
-9.242102164032769451e+01
-8.540789719843701278e+01
-8.863001632184108303e+01
-8.310667333229541498e+01
-8.973869203096904812e+01
-7.315859759234544413e+01
-7.999484256091892576e+01
-7.989411575714852631e+01
-9.561121718532058367e+01
-8.619446411905806826e+01
-7.743402181554786523e+01
-8.289612582760737780e+01
-8.101692163102782729e+01
-9.351510516085880909e+01
-8.776301818060997562e+01
-7.176292979904219749e+01
-8.327253330141574850e+01
-7.948597533518747582e+01
-8.610129677410209581e+01
-7.623031489365988023e+01
-8.726569215843750271e+01
-9.008503959005905415e+01
-8.623090516178774578e+01
-9.353008499555411959e+01
-7.566263467895157646e+01
-9.199766677746291066e+01
-8.686121849546879048e+01
-9.202368909062423086e+01
-8.220711485523597162e+01
-9.242605148066634513e+01
-7.690481271302115829e+01
-7.293552591711882371e+01
-7.844481811580601516e+01
-9.874603844319587154e+01
-9.565901332895195708e+01
-7.638573758093527033e+01
-9.582487447212700715e+01
-7.792598324442958813e+01
-8.386060964275704066e+01
-7.661215431063124015e+01
-9.074074935200960113e+01
-7.688731879290908466e+01
-9.587025064050290268e+01
-7.782122148361413849e+01
-8.295084443234581784e+01
-7.134107691941994744e+01
-8.808071160886952100e+01
-8.566445374081646946e+01
-8.612657302913592616e+01
-8.647745226371306160e+01
-7.997162630848211506e+01
-8.594404426438400435e+01
-9.230042844004586300e+01
-9.311491386510873269e+01
-7.137575944570815523e+01
-8.280137650133505645e+01
-8.515162256777171024e+01
-8.188626438295828791e+01
-9.018852440920652214e+01
-6.982198560088549755e+01
-8.248854139947627573e+01
-8.033905241266086250e+01
-8.798200216926240103e+01
-6.971769361895933059e+01
-8.414748339633416663e+01
-8.773117490668494156e+01
-8.022621638398845789e+01
-8.266225369090099662e+01
-9.329744069113839089e+01
-8.337844576036881961e+01
-8.736014236747435291e+01
-7.996204120839855989e+01
-8.245960124356192011e+01
-7.676198313904106385e+01
-7.884108676936358506e+01
-6.796278310939642608e+01
-7.569789214072325478e+01
-7.207306824108904664e+01
-7.934448282412927256e+01
-8.907033049156451909e+01
-7.824386760578140354e+01
-8.166756778821356022e+01
-8.044525665843181628e+01
-8.498832299938628410e+01
-8.977095339224037218e+01
-7.196020550874050059e+01
-8.439449857462069815e+01
-9.980288555889238467e+01
-8.274936080520717496e+01
-8.626586761065483699e+01
-9.218485754733394799e+01
-8.395824119886789560e+01
-7.755337325750102195e+01
-7.649779833332721068e+01
-9.344149595276860509e+01
-8.363181001484535670e+01
-8.590691585235586558e+01
-9.534256220112170865e+01
-8.934747319040627644e+01
-8.288693085178046260e+01
-8.106888622897012908e+01
-8.606312285711234722e+01
-7.512211761692864798e+01
-7.936736687231143605e+01
-9.128590314754063684e+01
-8.736358022503746668e+01
-7.753607338107585178e+01
-7.628453639201367764e+01
-9.134325643807622441e+01
-9.404019122294829458e+01
-8.192447692856401886e+01
-9.603796212584903458e+01
-8.796787464869316864e+01
-7.538432677259537229e+01
-8.404448228966384704e+01
-9.628131902714062562e+01
-8.210445647537851244e+01
-1.110140459619042730e+02
-9.828192876998259919e+01
-8.374994189742645290e+01
-6.982569706284816391e+01
-9.466114638647226798e+01
-9.066636373137909288e+01
-8.212910241358501651e+01
-8.195624175254192778e+01
-7.548056330387088053e+01
-7.015563323011153329e+01
-8.837059807226786745e+01
-8.716380834309291004e+01
-8.661410263327620385e+01
-9.316201760226834949e+01
-8.098706020525203542e+01
-6.436851784051943071e+01
-7.994093155820375785e+01
-9.034945691400093892e+01
-9.072572319151514364e+01
-8.386626680279817947e+01
-8.289666091974196149e+01
-8.218834906030897969e+01
-9.381288401151336132e+01
-8.989925612264860888e+01
-8.487544307596671445e+01
-8.284779484635576807e+01
-7.609319753787910656e+01
-7.005990965284480865e+01
-8.274185472677793030e+01
-9.091179613927592129e+01
-8.458286989956604884e+01
-7.501671963987706704e+01
-8.507550997992024122e+01
-8.246522459420100404e+01
-8.147680647904587659e+01
-8.100559035718924861e+01
-8.212974111812533806e+01
-8.811603978128388803e+01
-8.629320906554427495e+01
-7.949504961020528526e+01
-7.547759844065879520e+01
-8.848245168666730365e+01
-8.460159015358519241e+01
-7.945261475291796671e+01
-6.883772446099102638e+01
-8.938092573601852564e+01
-8.884446965752668746e+01
-8.117723217964088178e+01
-8.142393280159096491e+01
-9.095514040919026399e+01
-7.783269661540369100e+01
-9.356306691558880573e+01
-9.469040547560457810e+01
-8.950572477771176239e+01
-8.185107135612138052e+01
-8.072663098851138841e+01
-1.100045283741475686e+02
-9.514046712553178509e+01
-7.369872412575037401e+01
-8.636468399840757115e+01
-7.932597277072817121e+01
-9.171562753766833964e+01
-8.764090361047377087e+01
-9.003596300840133893e+01
-9.413814293243133591e+01
-8.056569221433757377e+01
-7.468953008866743914e+01
-8.637001225580596042e+01
-8.200272878828349121e+01
-9.465947810870372336e+01
-7.827379258781692783e+01
-8.473132491755171714e+01
-7.799220977529159882e+01
-7.879839768713425485e+01
-7.804794887144666404e+01
-8.770574341030648213e+01
-8.779823081429199760e+01
-9.296087096236485081e+01
-9.131671285026409635e+01
-9.751326079360633514e+01
-9.267271710239802474e+01
-8.744756195249597397e+01
-8.744748325871751149e+01
-8.361559158791496316e+01
-8.686009144594753195e+01
-7.672988701399501110e+01
-7.623395431979201931e+01
-7.897965086334536977e+01
-7.727731584549090371e+01
-8.755161693222724750e+01
-8.247680056643649493e+01
-7.911368512730126668e+01
-8.902832611229423776e+01
-8.330189060291709779e+01
-9.856024324710847395e+01
-7.686927226616992925e+01
-6.896367845344903458e+01
-7.951239866665478928e+01
-7.985438561889444031e+01
-8.153123502804049849e+01
-8.956235676814790736e+01
-7.873090430791644678e+01
-7.941130047675450498e+01
-8.129727230460353837e+01
-9.014140444069796843e+01
-9.254211339066790742e+01
-8.351495798469478871e+01
-8.488855308291611834e+01
-8.981724251654092939e+01
-7.885741892567129696e+01
-9.688605624840708685e+01
-9.288117538232393144e+01
-8.737372169654261711e+01
-9.550598325750831918e+01
-8.731546795642682923e+01
-9.676834359578775491e+01
-8.590930816667663805e+01
-7.667206877283923916e+01
-8.002908527384205684e+01
-8.168220857904549348e+01
-9.176344961915863507e+01
-7.793731894943749694e+01
-9.123820432787383083e+01
-8.556831291003774709e+01
-8.704094203213976755e+01
-8.830189231715709752e+01
-8.644315537963679219e+01
-8.740160431325712409e+01
-7.375814492633836039e+01
-7.614092634502054580e+01
-8.830044108531856750e+01
-8.107457840107629465e+01
-8.933006376471351473e+01
-9.730161603006962423e+01
-8.676703797092766024e+01
-8.373078600505016311e+01
-8.402296135446955816e+01
-8.205455273753551637e+01
-7.855258114942012071e+01
-7.595261824529242745e+01
-8.391551496627248241e+01
-8.265453941894374168e+01
-8.191742193520272508e+01
-8.027219334573908327e+01
-9.226124178281624211e+01
-8.107248557085721075e+01
-9.161181913662639431e+01
-8.953768117503203428e+01
-8.520635051832942963e+01
-8.655513393860103122e+01
-7.179790316710071352e+01
-8.478492088747722732e+01
-1.002580896647085211e+02
-8.009979077116888391e+01
-7.782781710188793056e+01
-8.004862135967331938e+01
-8.112940595709791580e+01
-8.593278909542227950e+01
-9.052544276040627835e+01
-9.373725292198869852e+01
-7.864008135720759185e+01
-7.462003895902759609e+01
-9.354012242970136981e+01
-7.135538486970257566e+01
-8.370336025744904873e+01
-7.818927235175186752e+01
-8.657493725596236800e+01
-9.334780258932902086e+01
-8.495002817750798840e+01
-8.098411106029354301e+01
-8.521138227054315450e+01
-8.700508788978457630e+01
-8.592382260925292314e+01
-7.243226933826650793e+01
-8.972376502035226054e+01
-9.039774521832077880e+01
-9.226812412245047312e+01
-8.389047637841676419e+01
-9.475954970726870386e+01
-8.501814709283866023e+01
-8.435412794588775398e+01
-8.691750531472102637e+01
-7.811512402378320985e+01
-8.719355011736716676e+01
-6.979100602836039968e+01
-7.897690545267592199e+01
-7.839849589341370972e+01
-7.631262065499490177e+01
-9.300757673879228093e+01
-7.743211957604403040e+01
-9.212242769671364329e+01
-9.013470939549959837e+01
-8.644719505333418397e+01
-1.008211787204117087e+02
-9.518700022139294958e+01
-9.441500979024186790e+01
-8.634135863249048271e+01
-8.357613749150283411e+01
-8.597725213997449600e+01
-9.167676305458400066e+01
-6.953737348878740931e+01
-7.874499445692053712e+01
-8.725385042164009519e+01
-8.103674815958561339e+01
-8.709347697291403279e+01
-7.047345167986279080e+01
-8.264476695106812087e+01
-8.025069866116236028e+01
-7.347716142826915586e+01
-8.208829032864471742e+01
-9.399627565986027378e+01
-7.237002828703268165e+01
-8.167456863196721883e+01
-7.855457856994043198e+01
-8.469688193259564457e+01
-8.739949460836773198e+01
-8.483600365980134939e+01
-1.012156005115076454e+02
-8.277140563736747936e+01
-8.256820388696898760e+01
-8.734142033196567922e+01
-9.453636817037794060e+01
-9.140790597408245333e+01
-7.511761895524939803e+01
-7.285270531236012914e+01
-8.364139654222947229e+01
-9.697616998506536845e+01
-8.543403895226224165e+01
-8.843190425580178271e+01
-8.445286822269913785e+01
-8.979688758466495813e+01
-7.949445940351390050e+01
-8.788071852132419792e+01
-8.798396233843818948e+01
-8.842915669091331665e+01
-9.114416571338313133e+01
-8.720395185530023241e+01
-9.469906742650196918e+01
-8.379681942525949978e+01
-8.748228969335652039e+01
-8.701781601171455804e+01
-8.045870872367639492e+01
-8.597004149067824130e+01
-9.025546654818609227e+01
-8.188636871609169532e+01
-7.273230358588037348e+01
-7.845641093093750840e+01
-7.326103410054865606e+01
-8.212196050426332761e+01
-8.817710941718881656e+01
-7.228359474606205026e+01
-6.909178300232085235e+01
-8.989572837353600221e+01
-9.623610971305893713e+01
-9.289707004178170280e+01
-8.154171167288873789e+01
-9.657403694391690863e+01
-7.630114643619133119e+01
-8.076873471489321332e+01
-7.952888159636897569e+01
-7.875203725494445450e+01
-7.693103134009318467e+01
-7.483790523081081858e+01
-9.450132226487889398e+01
-9.424752044281471797e+01
-7.887495317920489413e+01
-8.552739003872679291e+01
-6.732655182045216691e+01
-9.200148390977791735e+01
-9.320091931380601125e+01
-9.179523580075418465e+01
-9.289773102589140308e+01
-8.093473355282651482e+01
-9.197613329423678863e+01
-9.183443749276776202e+01
-7.928222747228296896e+01
-9.297384766589331662e+01
-9.824730142924178722e+01
-7.519938037556967458e+01
-9.060141547491963365e+01
-9.818252931058782451e+01
-7.974177283723984999e+01
-8.046744501940280259e+01
-9.303911311834988851e+01
-9.066308069121670599e+01
-8.259795966808181333e+01
-9.461060836602651136e+01
-8.882703446522397428e+01
-7.417082713627856094e+01
-8.763090043572017862e+01
-8.914694490348583145e+01
-8.868683826985201790e+01
-9.224015269350886115e+01
-8.138109433422832240e+01
-7.000107962791321370e+01
-8.219235023526836414e+01
-9.276492794630414096e+01
-8.855127701597758971e+01
-8.509799346982877921e+01
-9.641718880693025540e+01
-8.516847350075735790e+01
-9.853894113559131540e+01
-8.069666085645764042e+01
-8.224447669724082743e+01
-8.040798368254070283e+01
-8.550587668698479149e+01
-7.259004618429362665e+01
-8.284071666139342938e+01
-9.392678489756605131e+01
-8.437112268276392513e+01
-8.388043607031470117e+01
-8.085169030182866834e+01
-8.014356097168437998e+01
-8.186110860259918809e+01
-7.595329492432647100e+01
-8.025276903721679389e+01
-8.781036031684689647e+01
-1.005286001287455377e+02
-9.363402818988417664e+01
-8.906269105214721549e+01
-9.537238521590251139e+01
-7.659303943827956118e+01
-9.486209228950416161e+01
-9.337264322119554549e+01
-8.047364622148613478e+01
-8.218374684061866731e+01
-7.959740582505388318e+01
-1.077602352009692908e+02
-8.088658403505745298e+01
-9.175287673034146962e+01
-7.525985077467790063e+01
-9.480507877792284432e+01
-7.435618968611133539e+01
-8.455290642778179233e+01
-9.509769336045214061e+01
-9.257791766262039346e+01
-8.577064000417310297e+01
-8.348583941919024198e+01
-7.899175796854362375e+01
-8.170283467785736775e+01
-9.216651478390770080e+01
-7.982208508009146897e+01
-8.943828444411634848e+01
-9.263018330383334842e+01
-6.819312317797351852e+01
-8.638809899974506834e+01
-7.969044369815060236e+01
-7.283065834478635736e+01
-9.282037629476364771e+01
-7.832214587784561388e+01
-7.739104774342483495e+01
-8.020065319815259386e+01
-8.582472115568461390e+01
-8.397504664774855598e+01
-8.167775559307199273e+01
-9.170389261709392770e+01
-8.885146078231939271e+01
-8.246294641020416805e+01
-8.521214632536397460e+01
-8.320946422109085461e+01
-9.649094199906505764e+01
-7.712039813582043735e+01
-9.022883828066242984e+01
-9.979151908257793480e+01
-9.165998300531225595e+01
-8.320542157538893946e+01
-8.128915047503667779e+01
-7.764540243818282761e+01
-8.307945794181780741e+01
-8.049760590000219906e+01
-6.963977727942811669e+01
-7.854843460506403119e+01
-7.479925261050975394e+01
-8.035398066402207462e+01
-7.335747860905790674e+01
-8.619127650674376184e+01
-7.554745283615565654e+01
-8.460779732412086673e+01
-9.209973641626700669e+01
-8.421297736730537054e+01
-8.749098264042498840e+01
-8.235564517930362172e+01
-8.054505016217956381e+01
-9.192519522545428856e+01
-8.352947522639895794e+01
-8.299703572602703616e+01
-7.647729871788313005e+01
-7.576223904942001752e+01
-8.012141599623994637e+01
-7.750042431921103514e+01
-8.945356175135280807e+01
-8.382814968054664462e+01
-7.996030372700832345e+01
-1.016450523597538478e+02
-7.663387447566427113e+01
-8.006573204409696132e+01
-8.686476442138689436e+01
-7.510890768889824187e+01
-8.356869978365125462e+01
-7.564153746083954388e+01
-9.353410977428170270e+01
-6.660042290888206651e+01
-7.523538229717171077e+01
-7.559519790543836848e+01
-8.688715032306835440e+01
-7.765254920064602118e+01
-8.172708698356710499e+01
-8.425378043651049609e+01
-8.643471673886492113e+01
-8.931595411835610321e+01
-8.924458260406905197e+01
-8.680644546662220762e+01
-1.027229072549130962e+02
-8.141090463174072056e+01
-8.003432464086247933e+01
-8.208131252398298727e+01
-7.649609675722931001e+01
-8.862776081544211593e+01
-8.919540469971322239e+01
-8.300683043338274558e+01
-9.180623235921046899e+01
-7.878020343673613013e+01
-8.231604903927271266e+01
-8.281927658211542109e+01
-8.036438554936775347e+01
-1.001376881916901311e+02
-7.243278879940734782e+01
-8.271910280690873662e+01
-8.835865614769616627e+01
-8.272165792906054094e+01
-8.602407368201305360e+01
-6.284021579081571929e+01
-8.782710894528678125e+01
-7.560292801617498526e+01
-9.160945623358179546e+01
-8.095433546954336634e+01
-7.823011200716980795e+01
-7.998298795028026120e+01
-9.092058474798666623e+01
-7.847320955789197683e+01
-8.731347229150665612e+01
-7.515514619289729126e+01
-9.511403899969774045e+01
-8.412929778323486119e+01
-8.321400460262455567e+01
-9.098462444607747557e+01
-7.154981270372432789e+01
-8.310673729574517665e+01
-9.040283342680929479e+01
-9.651441251305550395e+01
-7.644794500476007215e+01
-8.722431486067992523e+01
-9.235220876152274627e+01
-7.099171237340235052e+01
-9.219983164128655062e+01
-8.986102243127287181e+01
-8.291944158887829985e+01
-7.620112492938187643e+01
-8.794645154577027313e+01
-9.120786918885865191e+01
-6.939542322358168747e+01
-7.771386587784395772e+01
-7.234190385512312105e+01
-7.919845425760517799e+01
-7.847168295103776359e+01
-7.299188892185435407e+01
-8.307365787042895988e+01
-7.439111021103565236e+01
-7.855694713888939873e+01
-8.073451004502922501e+01
-9.605361295046347436e+01
-9.403516859603547573e+01
-7.537081707272668041e+01
-9.227093852286527920e+01
-9.243781970761891387e+01
-7.300071059341621549e+01
-8.427817641267051840e+01
-8.528823341286789628e+01
-7.201528040833439093e+01
-8.085483930912400297e+01
-7.349878721065731213e+01
-7.921797151623253797e+01
-8.580153624399387979e+01
-8.710955062709676611e+01
-8.662171433703949219e+01
-9.322593981552459752e+01
-8.570887486706769209e+01
-8.242247847534645189e+01
-8.390623085794493363e+01
-7.154936506443512201e+01
-7.682595799204963782e+01
-9.485171126141122500e+01
-8.981559752461876656e+01
-8.457328450404365583e+01
-9.525793089799080349e+01
-9.334497596300020916e+01
-7.165248773852361808e+01
-9.392283650585234511e+01
-8.037859498878884779e+01
-8.670142581882723221e+01
-8.387735043110761524e+01
-8.184745436595220269e+01
-6.924837510614720770e+01
-8.669999786484437720e+01
-8.273664989389921232e+01
-7.550877405262144748e+01
-8.359529063127119741e+01
-8.663107492627287343e+01
-7.585749083228203915e+01
-7.418374650917479585e+01
-8.289651827194946065e+01
-9.373307579800331268e+01
-7.313977889777208929e+01
-8.540375756664145968e+01
-9.216238387959404577e+01
-7.912395612875262429e+01
-7.771313051970521713e+01
-9.148878716184775328e+01
-8.707463597551961243e+01
-7.531075940003695735e+01
-9.121207014166532190e+01
-7.558623004727567718e+01
-8.718232161018910631e+01
-7.401031451000450545e+01
-8.643108385090609147e+01
-8.240654798020781868e+01
-7.897815124089812855e+01
-7.240975384449916419e+01
-8.294183933566029054e+01
-8.752725480983926332e+01
-8.222046431174081249e+01
-8.333062947272054544e+01
-8.196641666824318406e+01
-7.855135733425267119e+01
-8.263846745832557872e+01
-7.049169775339848343e+01
-8.999753837761811326e+01
-8.047722135010710076e+01
-6.963818824604796021e+01
-8.280516216506732974e+01
-8.288058178588980240e+01
-6.935681731512119086e+01
-8.799647283889416371e+01
-7.993405820905408632e+01
-8.501191188381388031e+01
-8.010925108782400628e+01
-8.080932986338936530e+01
-8.111530254310285670e+01
-8.781974699333049728e+01
-8.708242388260295286e+01
-8.772160260280045918e+01
-6.062805019714812715e+01
-7.930840459148024024e+01
-9.710221614353268649e+01
-8.265143082485226955e+01
-8.772097013037246427e+01
-7.594521873664035638e+01
-7.274136772898545189e+01
-7.213989441309749395e+01
-7.745068694767434181e+01
-7.248808900432734958e+01
-7.512105078826400018e+01
-8.958375601446603298e+01
-8.334168645920699703e+01
-8.561047879006854089e+01
-7.674042493419062794e+01
-8.125177725415528585e+01
-7.740137027045980744e+01
-7.853687130242732906e+01
-7.738477247846783769e+01
-8.559441551981601037e+01
-9.451024364383705745e+01
-8.180387798771107555e+01
-8.532715045994470415e+01
-8.033136747267063527e+01
-8.415401279078010077e+01
-8.016874609207553704e+01
-8.585743543461219929e+01
-9.223166089730683836e+01
-8.036489228235475935e+01
-8.287148295132708142e+01
-7.755954020042385366e+01
-8.543582007666066147e+01
-6.866692900737784555e+01
-8.037708506583491896e+01
-8.496970876965248465e+01
-8.303097750857624249e+01
-8.549566306004648197e+01
-7.209098218329847896e+01
-7.676160381993861392e+01
-7.126958315396397836e+01
-8.672487314503936773e+01
-7.503719440182872802e+01
-8.212334262982652433e+01
-7.168439619658734330e+01
-8.092124100177841228e+01
-8.238564981091616346e+01
-7.513068754798830184e+01
-7.964788304377636052e+01
-6.621841335623219038e+01
-8.503488418039377450e+01
-8.864016146711570343e+01
-7.536369655265863798e+01
-7.004521854342208087e+01
-7.453337254637879994e+01
-8.191277548489435389e+01
-8.131829198309687001e+01
-8.965307358546988326e+01
-7.184046759856782671e+01
-7.645135726205867854e+01
-7.418402500653155585e+01
-8.492564336618870868e+01
-7.003284256067939850e+01
-8.704858589511647438e+01
-8.994236116857378249e+01
-7.620166106830276931e+01
-7.756709885794512616e+01
-8.575207014064292821e+01
-8.801951859332781680e+01
-8.216921054503366406e+01
-8.625964837548302455e+01
-7.365029768865726112e+01
-8.045652736828898810e+01
-8.219152021449293954e+01
-8.376319871778245840e+01
-8.358426166390870549e+01
-8.858826338636723108e+01
-8.581767899467149618e+01
-8.218104270151353319e+01
-8.356096518887095215e+01
-8.230259717752653614e+01
-8.094636177537833532e+01
-8.013488796845685158e+01
-8.232906481737094850e+01
-8.651537007216997210e+01
-7.870292710102545186e+01
-8.156905049288936027e+01
-8.445900862568836942e+01
-9.471523684421842404e+01
-7.543964242977878598e+01
-8.553945794370211786e+01
-7.163091161256097905e+01
-9.119076555009344531e+01
-8.966941036057488645e+01
-7.380407067406299859e+01
-8.539565667835296381e+01
-6.754622148581920271e+01
-7.655397641879521586e+01
-7.567486470518539932e+01
-7.839240515070318338e+01
-7.580244201173991314e+01
-7.123856233353924949e+01
-8.549850813967225349e+01
-8.549137907487747157e+01
-9.384384782013852089e+01
-8.620276513023587484e+01
-8.917105095807740156e+01
-7.424174259454628100e+01
-9.027669905619022472e+01
-9.965736690970470590e+01
-8.223304139469330210e+01
-8.103234765579705368e+01
-9.083977524882884325e+01
-8.848126354532246296e+01
-7.629390952361636380e+01
-7.916619263713643306e+01
-8.913095895690572945e+01
-8.755569129364667447e+01
-7.779346989547384794e+01
-9.916829442378872272e+01
-8.366730183965313472e+01
-8.946963088921546614e+01
-8.604121733540499406e+01
-8.583878598618620970e+01
-8.122966505362934697e+01
-8.696724062428155833e+01
-8.240685467023524780e+01
-8.892256116449458148e+01
-9.295583932465459043e+01
-7.510844623942227827e+01
-9.317000776077203739e+01
-8.006705366218410802e+01
-8.518848295887691791e+01
-7.290370119126801285e+01
-7.833721871698750761e+01
-9.166900240897835772e+01
-7.039820356878942675e+01
-8.145989108477165530e+01
-9.881463652088733340e+01
-8.947431623028057857e+01
-8.512207288141483730e+01
-8.698021599508160762e+01
-7.742783966274946295e+01
-8.089022759594790557e+01
-9.575963083415619792e+01
-9.064123036879155393e+01
-8.890122434689389763e+01
-7.776559651454667232e+01
-7.952783825772277737e+01
-8.057352408865379800e+01
-9.192728964890649479e+01
-6.983298336206131296e+01
-6.962921956176110427e+01
-8.881708883870284410e+01
-8.116306150841342060e+01
-9.380608347942010994e+01
-6.644300408467778141e+01
-7.885745668109895234e+01
-8.271106899774356691e+01
-8.810068289293855059e+01
-8.908848834760914315e+01
-7.732302519417136466e+01
-7.525262239764485628e+01
-8.256175010294214189e+01
-8.617832890953494029e+01
-7.588906146638663586e+01
-8.319352371585546280e+01
-9.099487964823951813e+01
-9.079000799194493254e+01
-9.046187180540987072e+01
-8.056564911844671428e+01
-1.057156439502705183e+02
-8.515810124280957893e+01
-8.654660619873760652e+01
-8.896212996437009224e+01
-8.640949118876520174e+01
-8.448627617073671559e+01
-8.852408505852396559e+01
-8.453966095388047108e+01
-9.876398418508925658e+01
-8.315784137339309723e+01
-8.262915889796764191e+01
-9.603240629793175742e+01
-7.315220664528601446e+01
-8.632841463938720494e+01
-8.906172234419349820e+01
-9.215355215046807302e+01
-8.168723077304159119e+01
-8.711946118305318976e+01
-7.790212687084184040e+01
-8.853840505054560595e+01
-7.547703445358119723e+01
-6.694770293220194901e+01
-7.864798445016717210e+01
-8.532932102387324846e+01
-8.174574227600585630e+01
-7.264998119901613904e+01
-7.751917880088502955e+01
-7.285907645084809303e+01
-8.730698798287632201e+01
-7.335927209014377581e+01
-8.039622849910895752e+01
-8.189902778293951258e+01
-8.420446418760589324e+01
-8.447915728128361934e+01
-8.862731162875529378e+01
-7.501585302605680283e+01
-7.636210740469783786e+01
-8.617755410357491996e+01
-9.147523430223402841e+01
-8.293800621756379599e+01
-8.795398078177686330e+01
-8.592769162489597079e+01
-8.401315454040583575e+01
-8.040641597389759454e+01
-8.045429703053764570e+01
-7.276848664218091756e+01
-9.714861523349287609e+01
-8.847344301188046245e+01
-8.720542125106605624e+01
-9.629850796157673187e+01
-8.642906286231050217e+01
-9.652788935684004912e+01
-7.836562849613042658e+01
-7.166760558539873216e+01
-1.008748650945313443e+02
-8.469943089132823388e+01
-8.831976371983002139e+01
-8.497659663683208464e+01
-9.152719905346845053e+01
-6.804724193204741312e+01
-9.169889567156728560e+01
-8.873265866122510204e+01
-8.915338770085672593e+01
-9.511691574192199994e+01
-8.118845655478037315e+01
-6.725993268394235258e+01
-8.225498392763516620e+01
-8.002613501304243471e+01
-9.000199195496963966e+01
-8.708056052671322789e+01
-9.161781455815278719e+01
-9.317908249555766531e+01
-8.433958570074588579e+01
-8.313456030624213611e+01
-7.916167060017716040e+01
-9.119899732259652581e+01
-8.276990977714748965e+01
-8.711041048445962076e+01
-8.197488544527222132e+01
-8.690787855350647817e+01
-9.391587271489291311e+01
-9.313397630909010161e+01
-7.265914791724425470e+01
-8.164988677638028491e+01
-7.989843717389115341e+01
-9.103257806831884125e+01
-8.350937951102949341e+01
-7.956261970573721953e+01
-8.777648972063639121e+01
-7.984355585435577041e+01
-8.193458723799537324e+01
-8.682142465817101140e+01
-8.337556779353525371e+01
-8.685908325925996110e+01
-9.183483171472897766e+01
-8.736775616097133934e+01
-8.174104659210456703e+01
-8.598897438414671512e+01
-7.928973201343995925e+01
-8.952192059931508084e+01
-8.716252671470154212e+01
-8.862696975832119506e+01
-8.111256490059085422e+01
-8.390848785316441649e+01
-8.732504044398449139e+01
-8.271870665898993025e+01
-7.911794131087337689e+01
-8.453807011633490731e+01
-7.965126080295435429e+01
-7.527377237385601916e+01
-8.127560645763614389e+01
-7.737094339704540857e+01
-8.773701642002195911e+01
-8.322351025604648100e+01
-9.085243761330259815e+01
-8.225024210395646662e+01
-8.314950056841513515e+01
-7.768604643741684868e+01
-9.257633067400145421e+01
-8.058576474210278207e+01
-7.576738019469755159e+01
-8.410139777123998783e+01
-7.369174241717105645e+01
-6.821462976563324787e+01
-8.329505467807445029e+01
-7.764663203103984301e+01
-6.912114495647418266e+01
-8.582838717600519374e+01
-8.889950207844086094e+01
-8.068391631811454090e+01
-7.976370226493558846e+01
-8.841819043498792041e+01
-8.437059642463862019e+01
-8.540903011981384907e+01
-9.081611957822688908e+01
-1.028499831751479263e+02
-9.361963772452078558e+01
-6.351867657183223059e+01
-7.322950789938506944e+01
-8.181184008939838748e+01
-8.059176887125745736e+01
-8.353102339418737188e+01
-9.144674713785028075e+01
-9.064908730071179832e+01
-7.740440360890636384e+01
-8.408960853225431720e+01
-9.855594237492724119e+01
-8.523449428565156438e+01
-9.106608177272293858e+01
-7.083134661464806925e+01
-6.221701891550745245e+01
-9.431976325541836559e+01
-7.468401358759001596e+01
-9.002955274762092586e+01
-8.891817449302163823e+01
-8.759686108238506108e+01
-8.727510789002653269e+01
-8.346968749004794574e+01
-8.621206042897762245e+01
-7.615278455766893728e+01
-7.878970552421915841e+01
-8.418803143029801106e+01
-7.928905703139568573e+01
-8.503933899737188540e+01
-7.377864184562024263e+01
-7.850117688123441440e+01
-8.260991682714124806e+01
-8.217406984869384701e+01
-8.357290030058955210e+01
-6.801118625682191521e+01
-7.576463846761976129e+01
-8.495415226071256143e+01
-7.197954661855064273e+01
-8.975560015020654703e+01
-7.572727879530869188e+01
-7.885533474948309163e+01
-8.984489644926351559e+01
-8.548768039387654483e+01
-7.847516016501380420e+01
-8.004698722164279445e+01
-8.579806622757749324e+01
-8.307387587037105448e+01
-8.000429892921874853e+01
-8.983550193666238215e+01
-7.828027805717549370e+01
-8.129808983344099715e+01
-7.840166546762162625e+01
-7.824261146255017252e+01
-8.422769484149176833e+01
-7.787153935223005874e+01
-8.955973774214166383e+01
-8.526089363966104884e+01
-8.455719662074724852e+01
-8.456670298764964855e+01
-7.549166892994423961e+01
-8.348327444805904918e+01
-8.685272934452666505e+01
-9.112432107174200269e+01
-8.073053909506704429e+01
-8.334981631209225839e+01
-9.116525800721707640e+01
-8.217354870747894324e+01
-8.707863089222223607e+01
-7.353643075579033450e+01
-8.458475763926197999e+01
-8.625233301511256911e+01
-8.256472463207067847e+01
-9.005087932645739102e+01
-1.005611360093542430e+02
-9.227204638511652490e+01
-8.298494210704819807e+01
-8.106532269621330045e+01
-8.172092946736535168e+01
-7.284599015922690057e+01
-7.761879833895399372e+01
-1.013785425077496427e+02
-6.823428561409512838e+01
-6.877276457924777731e+01
-6.682008311112782906e+01
-7.983433769481806053e+01
-7.822027215013305579e+01
-8.040680087418299138e+01
-9.768013074374010785e+01
-7.481211232718862902e+01
-8.264585163826478720e+01
-8.350444945944938979e+01
-8.584372192705262705e+01
-7.683774163426821247e+01
-8.427917235585107392e+01
-8.110258170204670591e+01
-8.844706813254498456e+01
-7.699424481774146045e+01
-7.330990126672753604e+01
-9.569900692912358409e+01
-7.505631184209066475e+01
-9.041882878305615634e+01
-9.343604848455615297e+01
-8.632602725155781798e+01
-9.507015206256433260e+01
-8.812283826880172910e+01
-7.915116720246521709e+01
-8.391242224153498341e+01
-7.804382750866318474e+01
-8.179267598016205909e+01
-8.185793860223805041e+01
-9.133493970404462914e+01
-8.237598178728866571e+01
-7.949279615190124559e+01
-9.734887736221089938e+01
-8.947121830793616937e+01
-9.027115065929666571e+01
-8.668310439819271096e+01
-8.334996671573195215e+01
-7.229518142820931814e+01
-8.905467886941201527e+01
-8.909389267026281800e+01
-9.808537189280207258e+01
-7.912916668717090829e+01
-9.385269604079294936e+01
-8.780510040256518778e+01
-7.837615571010734072e+01
-8.463148256015190896e+01
-8.098368960860717891e+01
-7.940690604433619626e+01
-7.686156199285747448e+01
-8.098175372838728947e+01
-7.940573310526269779e+01
-8.373269877758522739e+01
-8.058001147867275904e+01
-8.164136536082655482e+01
-8.003734539543229687e+01
-8.200662620550451720e+01
-8.252395516554685173e+01
-7.232856445586017458e+01
-8.096694063269769970e+01
-7.812426096998187575e+01
-8.800488028042458666e+01
-9.424837020043180758e+01
-8.960342708256790445e+01
-8.592737152473227979e+01
-8.835112918288527339e+01
-7.649707084891201703e+01
-8.396073699873036844e+01
-9.080280408364716038e+01
-8.774466600360845803e+01
-7.753664548669377155e+01
-7.847132656410025220e+01
-8.587112975730236997e+01
-8.268548495150896827e+01
-8.679983283704461883e+01
-8.675411972737997246e+01
-9.049499646481939408e+01
-7.908616024555057322e+01
-8.869767869495814239e+01
-8.374794278332278452e+01
-8.356452629995108339e+01
-8.489324281334438638e+01
-9.231790776095290596e+01
-1.025466541838470960e+02
-9.017189760802230580e+01
-8.646117888928650075e+01
-7.578593267646695608e+01
-7.518916672191156181e+01
-7.199902770225699555e+01
-9.199028276784567026e+01
-9.749103140577098259e+01
-8.530052288617996226e+01
-9.098600767615582185e+01
-7.611710511060265105e+01
-8.918382921881716641e+01
-9.688535405357285413e+01
-9.252775640044947636e+01
-8.485722901240606575e+01
-9.298551373040682222e+01
-8.525854031516669806e+01
-7.710881515355688975e+01
-9.759224213038972096e+01
-7.468798048494620900e+01
-8.601448587569690574e+01
-9.100839595403387250e+01
-8.319537393769171274e+01
-8.974224921602939276e+01
-8.165238289348739897e+01
-8.716102179457247701e+01
-9.115313414535889081e+01
-9.013397285365012124e+01
-8.442291887782371873e+01
-9.772032334757052752e+01
-8.148567170554601091e+01
-8.377108138463988496e+01
-8.098909581207561814e+01
-9.022675008957244813e+01
-7.335142447354020590e+01
-8.201350351402159333e+01
-8.050608405807126644e+01
-9.421209010011438068e+01
-8.983249206089277550e+01
-9.063847030042083475e+01
-8.394340614145828283e+01
-8.297368652045184945e+01
-7.968811072829674913e+01
-8.991841807378959572e+01
-8.321721862634220201e+01
-7.420055990511930588e+01
-8.416093038510996394e+01
-8.725665483125020216e+01
-8.731100793537154914e+01
-7.803897321514568830e+01
-8.682689737967079679e+01
-8.726560632697282927e+01
-6.160510879653795513e+01
-8.025532502593007678e+01
-7.787731931635907756e+01
-8.851226051439145692e+01
-7.846379910763033649e+01
-8.220093391171005237e+01
-9.173200588913627485e+01
-1.002105016981853254e+02
-7.896127618942016113e+01
-9.152051258652811327e+01
-8.943761399650873045e+01
-9.485916117128935809e+01
-7.589068235484322145e+01
-6.592084235423561722e+01
-7.515084625369136972e+01
-9.328682188661260000e+01
-8.659289486691810112e+01
-8.572881173321421500e+01
-8.964008370508861390e+01
-8.151667047430103707e+01
-8.284174839323881656e+01
-8.530206193309442142e+01
-9.264102629526483668e+01
-9.404908698982661974e+01
-7.890581042627894703e+01
-8.659173434218932641e+01
-9.305511636483635129e+01
-9.004056729870831077e+01
-9.788564593564237271e+01
-7.977090235487558800e+01
-8.714468982036133582e+01
-8.668763873484438420e+01
-8.973832258720949540e+01
-8.649119502972673956e+01
-8.256233524631679188e+01
-7.974682295256586428e+01
-7.878275835700358698e+01
-8.528251741271937192e+01
-7.732334489437609193e+01
-7.987270319364671423e+01
-7.521018875022470240e+01
-7.838626924059191481e+01
-8.516004754027798640e+01
-8.335981388778907331e+01
-7.636289123717403982e+01
-8.244250112616266790e+01
-9.664577950715255383e+01
-8.819805210580113908e+01
-6.896126911084260769e+01
-7.529701036573523254e+01
-7.469480687722435164e+01
-8.592113048531311392e+01
-7.681027658464165597e+01
-8.898149682002505756e+01
-7.966673315417142476e+01
-7.807804217712119055e+01
-7.948171501821410345e+01
-7.895507054783833212e+01
-8.930449417856463867e+01
-7.896170229643072958e+01
-7.721990577611326501e+01
-7.311107117816850121e+01
-8.088000967586143020e+01
-8.114152522284290114e+01
-7.917082680375060022e+01
-8.271337351993449261e+01
-8.388579471429633827e+01
-8.135507170651621323e+01
-7.782621426679403953e+01
-9.105095580545980738e+01
-9.210884991950430845e+01
-8.350213053107819405e+01
-8.031511761437478469e+01
-8.587538570839721785e+01
-8.491438385915687093e+01
-8.129128023308182094e+01
-9.149170387814400840e+01
-8.377273488122858680e+01
-8.311932644980537077e+01
-7.328560660255102732e+01
-7.840877460491515194e+01
-8.505724014538417066e+01
-8.144918847113959259e+01
-7.933246721494525389e+01
-7.552222217742698263e+01
-8.211229858248242408e+01
-9.323427744104830595e+01
-7.398941020717563788e+01
-8.483224938410779714e+01
-1.050363125455298388e+02
-9.806535110193819094e+01
-8.573026320483018026e+01
-9.280801555643837730e+01
-7.871296429315135867e+01
-7.960121935749374700e+01
-7.547775950801063516e+01
-9.155932956173658965e+01
-9.095462916286116695e+01
-8.159809252179312011e+01
-8.101759369777761322e+01
-7.998574480873124060e+01
-8.804849381100896721e+01
-9.227808744774166883e+01
-8.601299904774209892e+01
-8.550543623686402839e+01
-9.729798474305093237e+01
-9.318491216851865033e+01
-9.497569113522709472e+01
-9.361804199043430685e+01
-9.218672276339077598e+01
-1.035803288061587040e+02
-8.824832793725994406e+01
-8.429639628586814126e+01
-6.739051008484385363e+01
-8.013867626858304050e+01
-9.303707106102368130e+01
-8.662313520627158425e+01
-9.336246192271212863e+01
-8.216150586446097748e+01
-8.572475558522846484e+01
-9.181869561692955983e+01
-9.373213154724319907e+01
-9.592449736193748322e+01
-8.860427282654055148e+01
-8.397320635087078244e+01
-8.589972980217193310e+01
-8.677578427037221331e+01
-9.456085777209840160e+01
-8.767123173636082356e+01
-9.692669027477471388e+01
-7.946159014328544856e+01
-8.696175401171430508e+01
-8.742794625298527933e+01
-8.731045250715330042e+01
-8.652391897808522003e+01
-8.355448002911080607e+01
-7.880946925717645968e+01
-7.408654892883252785e+01
-8.299782656076094156e+01
-6.631484349706128967e+01
-8.284148250675383451e+01
-9.472492191190993083e+01
-7.397504449401608895e+01
-9.517406799120928440e+01
-9.076796675270854564e+01
-7.901226404117363700e+01
-8.117468022934235705e+01
-7.731668209159604999e+01
-8.437670941506517863e+01
-7.779401916785950277e+01
-8.877784103006119665e+01
-8.631185196286493522e+01
-7.680884642899918902e+01
-8.891379420264262023e+01
-8.920270408121739081e+01
-8.743629459764595424e+01
-8.148247767553397125e+01
-8.661519260232842043e+01
-7.838787766385732425e+01
-7.974902295723858003e+01
-7.011582106320310004e+01
-8.543051094608844664e+01
-8.189108886549450972e+01
-9.640244218477064919e+01
-9.000457725558565869e+01
-8.323087469168901009e+01
-7.865514561864193865e+01
-9.874880245493457664e+01
-8.576822122094748124e+01
-9.063931549466131798e+01
-8.069082702505076554e+01
-8.596008651535541389e+01
-6.945459402996138465e+01
-8.117139252305905472e+01
-7.638417765842427798e+01
-8.121344445978257909e+01
-8.384546326453782683e+01
-8.221433943757504892e+01
-7.921978036867240291e+01
-8.803342849471715681e+01
-8.611582889133219965e+01
-8.514724626805332264e+01
-8.311329297917019687e+01
-6.894903209689040580e+01
-7.348019304218438208e+01
-9.814873935725404408e+01
-8.429743423873300401e+01
-8.953559116696440867e+01
-7.220840657083697067e+01
-8.192565951260118595e+01
-9.047120254810002393e+01
-9.459331500691641281e+01
-7.824565471626068813e+01
-9.509538284879575087e+01
-8.025932302541572483e+01
-7.618979293024558785e+01
-9.371216875640169519e+01
-8.754107683712447852e+01
-7.602075665776271762e+01
-8.551107011533595426e+01
-9.424311876010816036e+01
-8.259136216670455610e+01
-8.332338438648666568e+01
-8.475432451993127358e+01
-8.381383862006933327e+01
-8.489673832109322404e+01
-8.221756244219346854e+01
-1.029710523534699007e+02
-9.339001622791677448e+01
-8.197462290692180886e+01
-8.828859624156494590e+01
-9.070994507557495012e+01
-7.643696291200753024e+01
-8.191488672797819959e+01
-7.323168856692986139e+01
-8.302312209778101249e+01
-9.418292407219969675e+01
-9.167540393115338304e+01
-8.681964656962718152e+01
-8.693747856753158487e+01
-7.729802565615354126e+01
-7.853291763720660867e+01
-9.225118820338190062e+01
-7.286375785293583363e+01
-9.080667030022684116e+01
-8.786688471318217353e+01
-9.888173401999729606e+01
-9.203245429636861275e+01
-8.081847435537270030e+01
-8.861904902300895515e+01
-9.504257747462509087e+01
-9.691858851237536499e+01
-8.330837312655351923e+01
-8.920239113377274975e+01
-8.039966803779155669e+01
-9.065931535106338401e+01
-9.161354630971162294e+01
-8.729561964232860305e+01
-8.164455318346819013e+01
-7.425644440468170160e+01
-7.993003287761763431e+01
-8.598482950162075156e+01
-9.435904426301628689e+01
-8.307582840682468373e+01
-7.912548046409796143e+01
-9.021474527069757698e+01
-8.586714826541773959e+01
-9.910226640602232351e+01
-7.851700998694624900e+01
-8.853845231939938287e+01
-8.857173047357272822e+01
-8.721271010670335500e+01
-9.268291241807453673e+01
-9.112421329442442186e+01
-7.478117882336115940e+01
-9.587121617191887424e+01
-8.485377340830802950e+01
-8.592803562615242186e+01
-7.676230079558429509e+01
-7.949081323105998820e+01
-8.648757324028615301e+01
-7.809535451346005175e+01
-6.271061915242436413e+01
-7.772176518833386183e+01
-9.017678660030647109e+01
-9.107367612514796917e+01
-7.222502523180492062e+01
-8.607003646917718243e+01
-7.515404489478243022e+01
-8.328238015000150085e+01
-9.795562653157227828e+01
-8.586768663065225837e+01
-8.926768571111979611e+01
-8.590826632430515986e+01
-8.423871334068512340e+01
-6.587937417356032199e+01
-7.773865495118995739e+01
-9.276827876639268311e+01
-7.879704713688087736e+01
-8.192868966024298061e+01
-7.027692061687848479e+01
-7.819553885286016737e+01
-7.816385107488036965e+01
-9.599197839075846161e+01
-7.983358757214890034e+01
-7.639706051990363278e+01
-7.904050286558700122e+01
-8.911134595206016229e+01
-6.976984007855861591e+01
-9.620867878643993265e+01
-7.903300863062366943e+01
-9.517613029001773839e+01
-7.714479816340872276e+01
-7.880623373004542032e+01
-8.650795689954483692e+01
-7.527886412127128324e+01
-8.966622774627732895e+01
-8.158188041284617498e+01
-8.674831720068449670e+01
-8.757520957435177422e+01
-8.826799995470331339e+01
-9.448903478608754369e+01
-5.817401475271409339e+01
-8.992927602978033974e+01
-9.811107893215019260e+01
-9.285269039021054027e+01
-8.737703766596227695e+01
-9.179242052334504365e+01
-8.196582718815193402e+01
-9.061949844241019036e+01
-8.893834869697261070e+01
-8.039708510920736728e+01
-7.855678718110176817e+01
-8.307022577868769986e+01
-7.016507705505762260e+01
-8.868527459468126040e+01
-8.719183886537332739e+01
-8.558211490566723967e+01
-9.065098703847220918e+01
-7.194995655958659597e+01
-8.648611935470242429e+01
-8.055361351074672882e+01
-8.268309865077912946e+01
-8.925854366844852450e+01
-9.654732184293743558e+01
-8.083771014579706105e+01
-8.484009974416711941e+01
-8.958155089036360152e+01
-8.672967878498525351e+01
-9.711280348058237166e+01
-8.559276098790536480e+01
-9.133898935921735074e+01
-7.491710190708833750e+01
-8.136598925003364968e+01
-9.054879877152306733e+01
-7.774466911504595146e+01
-7.733545446677460689e+01
-8.076717118288905795e+01
-8.689047588848421810e+01
-8.064003982335208320e+01
-9.193553013520698869e+01
-7.416590478680051035e+01
-7.479813216445377577e+01
-7.375281839866198652e+01
-8.559953945073202419e+01
-9.031435628929094150e+01
-9.569279366972892831e+01
-8.589404431295200482e+01
-9.368045211727203991e+01
-8.169942795752794495e+01
-7.885572741499970562e+01
-8.361566572865000069e+01
-9.305914433693190801e+01
-8.435287027911630275e+01
-8.267657399909568028e+01
-7.370739184853951542e+01
-6.293185006227764688e+01
-9.152137625197107695e+01
-6.971741701427070836e+01
-7.904988641930923166e+01
-8.678433536780065083e+01
-1.017573930786968930e+02
-1.000880320652928077e+02
-8.371628945081550910e+01
-9.069686542118876105e+01
-9.401473106118324097e+01
-8.210763712825247751e+01
-8.948355011949539062e+01
-8.643928224144673322e+01
-8.639619865938398391e+01
-7.365326701638156237e+01
-8.257675068534433649e+01
-7.141215644226150516e+01
-7.798994808776193111e+01
-8.483194002911280052e+01
-7.954901929934850102e+01
-8.452006693134421766e+01
-7.783382989036498145e+01
-8.897000728401960146e+01
-8.788606901518937775e+01
-8.153351435529749835e+01
-8.618618851904585654e+01
-7.221297044942512855e+01
-8.781227488896105626e+01
-9.558890171897644450e+01
-8.281795799653448853e+01
-9.849264066014714558e+01
-8.163750856931447686e+01
-7.458515738835772879e+01
-8.349051778592209416e+01
-7.749530771573451204e+01
-8.856535064221515086e+01
-7.160495455617586913e+01
-9.700624862859183395e+01
-7.697517677614999343e+01
-7.224439467712940655e+01
-7.625882230457594346e+01
-8.955755089365035815e+01
-8.999823248762029948e+01
-8.329122278835633608e+01
-8.325863271102450369e+01
-9.308258649922252914e+01
-8.872287637195930188e+01
-8.692980089325243398e+01
-8.268588957746904100e+01
-8.679827223094723365e+01
-8.793707681038532087e+01
-8.108305024024261343e+01
-9.479058093877002023e+01
-8.086249635831860871e+01
-8.303330388175997712e+01
-8.276109490201677943e+01
-8.786744155632786146e+01
-8.523762133593568535e+01
-8.846329062249226638e+01
-8.565254744912314777e+01
-9.091257038869918006e+01
-8.249638845026494494e+01
-9.261664967183409658e+01
-9.208675079260915197e+01
-9.377187167835096204e+01
-8.051261343928509007e+01
-9.063923685597228541e+01
-8.739677690448927194e+01
-7.949378193465038578e+01
-8.442529597253815155e+01
-8.908864531598965186e+01
-8.916937095816670933e+01
-9.400128772211716921e+01
-8.639519148744312815e+01
-9.073742259392408016e+01
-9.154781438992607434e+01
-9.103140399476184541e+01
-8.659886927795331246e+01
-8.824748570576923612e+01
-8.268125963472016338e+01
-7.552871859310452862e+01
-7.291583265938972147e+01
-8.270759981561811003e+01
-8.320075918558092098e+01
-8.745548834425366636e+01
-8.075818309504521153e+01
-9.504031098146721490e+01
-7.673834675417992912e+01
-7.369472790737208356e+01
-8.700702069839786645e+01
-7.810178927228274404e+01
-8.623348438319530374e+01
-8.192666973526907270e+01
-9.008268650378482789e+01
-8.385860604680368624e+01
-8.257679358888232457e+01
-7.174518599772419236e+01
-9.206893540062817749e+01
-9.813199640876629815e+01
-8.174880012017662523e+01
-7.722345614813467307e+01
-8.188233519910345137e+01
-6.136640023985440706e+01
-8.319334516759994358e+01
-8.142740889035874829e+01
-8.479778862358419644e+01
-9.029677448347759139e+01
-9.079437159828340498e+01
-1.033048744980390552e+02
-9.050392810991283454e+01
-8.498383227621091862e+01
-8.104121493831434009e+01
-8.469203455397970970e+01
-7.625895438160340234e+01
-7.486198289243085924e+01
-7.405848962050077944e+01
-8.606972361629783563e+01
-8.771052418052116195e+01
-8.339499699930122745e+01
-8.629694240346002232e+01
-8.578098162514831415e+01
-7.441304649414590244e+01
-7.571525505631669262e+01
-8.976602199849018859e+01
-8.062199758017511897e+01
-8.091954720163892034e+01
-8.495642311850443207e+01
-8.011776984440489002e+01
-7.717471512520729959e+01
-9.234851355196552447e+01
-9.042942765200901079e+01
-7.860672155400368410e+01
-8.048255661152528262e+01
-1.032814584904406416e+02
-8.805782313613896406e+01
-8.017706506037561098e+01
-8.623403618203664678e+01
-9.008191421372076491e+01
-8.808431011518169385e+01
-9.986886656836583143e+01
-8.356906658278602151e+01
-7.868730826349244012e+01
-8.252642967131346552e+01
-8.034106313455622228e+01
-8.212359388409805661e+01
-7.543999299937927105e+01
-8.734229093629529928e+01
-6.989299624547342660e+01
-7.952175547044912207e+01
-9.169084031774556820e+01
-8.158614262659199312e+01
-7.515878532180772709e+01
-8.484742753448809083e+01
-9.077669770912079628e+01
-7.709234020651233266e+01
-8.296453932933970066e+01
-8.131275180215247644e+01
-8.015826687200997469e+01
-7.965906811480783745e+01
-9.073341264708227527e+01
-6.532065590950769263e+01
-7.756964683105373126e+01
-8.075874418732436766e+01
-8.216049462590684982e+01
-9.015646505685573686e+01
-9.509626351775285968e+01
-9.057954638126322777e+01
-9.082484232282266134e+01
-8.762428594023035089e+01
-8.846982704780276663e+01
-7.807571034774524321e+01
-8.258385419889236800e+01
-7.260602886141639090e+01
-8.887764404723267830e+01
-7.962729845879326263e+01
-7.854054215303820285e+01
-8.966275210547331653e+01
-8.229948857678930096e+01
-7.633847122140581121e+01
-7.696809890000106691e+01
-9.013016018675831731e+01
-7.960914076091670211e+01
-8.394177484746791151e+01
-9.228608837375337259e+01
-9.291347915332430318e+01
-9.300035412680789193e+01
-9.616684550248309904e+01
-8.749633469149063103e+01
-9.248400631141264228e+01
-8.464726630319192680e+01
-8.779553682527327396e+01
-8.684935996724779272e+01
-8.444500339217664475e+01
-8.272618485171119573e+01
-7.966197198896621501e+01
-9.170353323714580540e+01
-9.298709885882779247e+01
-8.215495264323381264e+01
-8.434294537362086430e+01
-7.862697218103036789e+01
-1.049163881482081422e+02
-8.343745900803115489e+01
-9.910337569390493684e+01
-8.153232734089947087e+01
-8.768108519454163741e+01
-6.824936816947305829e+01
-7.191035886691966539e+01
-6.515785581712964358e+01
-8.590717282821704259e+01
-7.147509109448050424e+01
-7.862665626876101044e+01
-9.399808564739232963e+01
-7.517699717185817576e+01
-8.689093628951877690e+01
-7.721095489212119389e+01
-7.719573376251257457e+01
-6.496475842288359104e+01
-8.416464049431240824e+01
-8.317724937160207332e+01
-7.799092121519130671e+01
-7.499622990493460861e+01
-8.813633005842314105e+01
-7.697666400220479943e+01
-8.187265134841553049e+01
-8.799211879506037803e+01
-7.597568981816439759e+01
-8.037392117186928431e+01
-7.417917115668431904e+01
-7.599309847682371810e+01
-8.771182917454076744e+01
-9.347495673493450852e+01
-8.104071694487004152e+01
-7.363044406532848996e+01
-7.744235538981740774e+01
-7.357639762437038655e+01
-7.718429386169093220e+01
-8.574181068519374094e+01
-9.127429524213435741e+01
-8.072532921481162305e+01
-8.335882135769583101e+01
-8.496660696604362784e+01
-7.606970279459156359e+01
-7.826919370295131273e+01
-8.403674684801683270e+01
-9.371590100747285135e+01
-7.998163992152188939e+01
-8.190022212008258862e+01
-9.512207790256167073e+01
-7.451847688412604498e+01
-7.287856238870307379e+01
-8.156060224242516199e+01
-8.855148377107664714e+01
-8.901473564571848840e+01
-7.700190244331159306e+01
-9.546307892307430620e+01
-9.250446407980912511e+01
-7.882906274327832818e+01
-7.048984166567869636e+01
-8.888743192221390643e+01
-9.183508532901153387e+01
-8.464076007251367173e+01
-6.916869578896279336e+01
-6.820109197965882686e+01
-7.263387629393965028e+01
-7.882125830694491242e+01
-8.732192828694569187e+01
-7.413976131298396410e+01
-8.365004751987295606e+01
-8.276833861189048491e+01
-8.403245837208430657e+01
-8.030894655377524316e+01
-8.541101719311386375e+01
-7.524214225015806790e+01
-8.379024072753463770e+01
-8.060757535577951671e+01
-8.604360216452560906e+01
-9.010382402004270830e+01
-8.442177250694172130e+01
-8.177502862068514844e+01
-8.180758591934365143e+01
-8.409638739181990275e+01
-7.633012649273129568e+01
-8.237848434422210175e+01
-8.549565137512729507e+01
-9.723985641200249574e+01
-8.871744900306592285e+01
-8.726726056543226662e+01
-9.173492833049340334e+01
-8.088096623802509555e+01
-6.683919308150267113e+01
-6.934323237761982739e+01
-8.527334646963882392e+01
-9.334897347435293113e+01
-7.702950173731311168e+01
-8.109338523881964989e+01
-7.398742363396679877e+01
-8.667122628239255278e+01
-9.376903147885595047e+01
-8.465116713855316277e+01
-8.892581458052815435e+01
-8.758959746319884232e+01
-7.527620844577333514e+01
-9.506383267760220690e+01
-8.590203207969810251e+01
-9.316122305324759623e+01
-7.336269816378386111e+01
-8.894607620818841554e+01
-7.781193994968251104e+01
-8.660059557360374072e+01
-7.511960225362405197e+01
-7.371652596652702982e+01
-8.799585585572407354e+01
-8.067796626242189006e+01
-7.066118029080023177e+01
-7.361770477201984875e+01
-7.370781664042195302e+01
-8.553848957371822337e+01
-8.213021145476896834e+01
-7.982796246444507915e+01
-8.493754615664957441e+01
-8.873891916677892766e+01
-7.513412158708780453e+01
-9.274632741231249611e+01
-8.762926476410343923e+01
-9.227805150334282303e+01
-8.361405852204877931e+01
-8.660468070206769653e+01
-8.982908195449797972e+01
-7.821134578265397863e+01
-1.041515617212197924e+02
-8.399715065461403185e+01
-9.564345324407254623e+01
-8.308703689409465198e+01
-8.211289167853675508e+01
