# Supplementary material for: Molecular mechanisms of native ligand selectivity in catecholamine G protein-coupled receptors
Source: Nat Commun. 2026 Apr 23;17:4112. doi: 10.1038/s41467-026-71361-8 (PMC13150006; doi:10.1038/s41467-026-71361-8)
Supplement: Supplementary file 8 — Source Data 2 [file 41467_2026_71361_MOESM8_ESM.zip › SourceData/Fig6E/rotamer1_D1_M74_W318_run1.txt]

-6.318185852325370888e+01
-7.762315162834873661e+01
-8.145410162354495753e+01
-7.644161705692602027e+01
-8.119647126743740273e+01
-8.014050985250189285e+01
-7.579964420858622987e+01
-7.711711129172529411e+01
-9.044403910008955449e+01
-7.934421903038892765e+01
-7.144078525044494654e+01
-7.083765354558663319e+01
-6.889197172592413665e+01
-7.297291023433932367e+01
-7.386991843343332675e+01
-8.764918577927221577e+01
-7.822690498528457681e+01
-8.610518067920693852e+01
-7.357177773476333016e+01
-8.154370752555145430e+01
-8.140140757958873508e+01
-7.327043766849119777e+01
-8.613999599829550391e+01
-8.177255426983396092e+01
-8.223607681688439186e+01
-7.920548939106215869e+01
-8.019964019221083618e+01
-7.874180355028505574e+01
-9.091851332809304154e+01
-7.860559252393467489e+01
-8.030458596671121541e+01
-8.870920351927991021e+01
-6.799839591029930830e+01
-9.079125911001182203e+01
-8.827682948418811293e+01
-8.001682496552997748e+01
-7.440280012275881916e+01
-8.855056701778983097e+01
-8.738501502448217195e+01
-8.708851934810698481e+01
-7.779980143742271537e+01
-8.685884962490177941e+01
-7.401377697268327438e+01
-8.876447463964528595e+01
-7.145815147602334605e+01
-8.971595908457990731e+01
-8.319028669248655206e+01
-8.499913365457497605e+01
-8.412927366020427655e+01
-7.321538324431156752e+01
-7.925654029207099427e+01
-8.394517008755762788e+01
-7.511143019741487592e+01
-8.544280891666092259e+01
-7.559672582105915239e+01
-7.218833140801351078e+01
-7.362156848239926887e+01
-6.809642219353098369e+01
-7.406052341865874666e+01
-7.454775922934759080e+01
-8.012491486020567777e+01
-7.176746403027044607e+01
-8.058158150864007041e+01
-6.446745354203022771e+01
-7.409076497602148947e+01
-7.483741143678128083e+01
-7.228679321524454338e+01
-7.780719300355482915e+01
-7.659456918718470320e+01
-8.604744856958340904e+01
-7.794000342208238408e+01
-9.079520383203933420e+01
-8.914963561975670814e+01
-8.506728273001208152e+01
-8.756525235714416056e+01
-8.135965656591076822e+01
-7.451167655584725935e+01
-7.018926242391535197e+01
-8.091219735908973121e+01
-8.570792904467596429e+01
-7.614025938790605608e+01
-8.551726909719317860e+01
-7.744838246189335962e+01
-7.919612346360514721e+01
-7.885310019482780319e+01
-8.894572776585300744e+01
-8.289969104243468223e+01
-8.442533905305747055e+01
-1.001307954224935628e+02
-8.107780445601903807e+01
-8.185279964676580278e+01
-9.221037482993250478e+01
-8.926750847071068051e+01
-7.488355563125743686e+01
-8.686966241619491313e+01
-8.864339259461735310e+01
-8.685435477084035938e+01
-9.528313692997022599e+01
-7.781005637171269029e+01
-8.722524470594551360e+01
-7.203984130510670525e+01
-8.916719525779983258e+01
-6.470975557440324621e+01
-6.539068627945324863e+01
-9.179894387219147234e+01
-1.061234537158142786e+02
-7.540440083935106941e+01
-7.323157578720068273e+01
-8.528578062847070385e+01
-6.701219829036382691e+01
-7.168252985035628910e+01
-7.608461338155569820e+01
-7.894249256319753272e+01
-7.654629032605133432e+01
-8.627804940225287567e+01
-7.979572933985569705e+01
-7.800748196597361073e+01
-8.779216075488784554e+01
-7.261668553138717641e+01
-7.605255172092513760e+01
-8.512602499552762936e+01
-7.638596459867271449e+01
-6.259476709182115428e+01
-9.171885637528110635e+01
-7.367017308813427690e+01
-8.253393566827952554e+01
-8.938891132206020984e+01
-8.387026584320430800e+01
-7.259614657592402409e+01
-8.316870368884355003e+01
-8.669229902576287827e+01
-8.363082990108372883e+01
-7.800976058464415530e+01
-7.763972143917889923e+01
-1.044106490920222399e+02
-8.464724910856456574e+01
-9.426768147327203451e+01
-8.382291522510554671e+01
-8.997255727123949498e+01
-8.980033849471854523e+01
-9.681142388530520293e+01
-8.485185205022412447e+01
-8.461779579431974696e+01
-8.081000635248511799e+01
-6.794301568611237485e+01
-8.964697968300846753e+01
-6.675294258588965590e+01
-8.333124548517174901e+01
-8.576722515303238481e+01
-7.461355021659400677e+01
-7.832837715210787621e+01
-7.825570431006310912e+01
-8.028587093949768416e+01
-7.594465635769752510e+01
-7.802503890740675274e+01
-7.490485097991569319e+01
-7.118457035192581372e+01
-9.268288012019739597e+01
-9.815000080368980662e+01
-8.912196857615496981e+01
-6.991382876569251437e+01
-9.206407630861346547e+01
-8.389811865085195564e+01
-8.763007957895109712e+01
-9.636197818111659785e+01
-7.183599031247032940e+01
-8.294619348875768594e+01
-8.098574361477818684e+01
-8.349599548023263651e+01
-7.997163533948354086e+01
-8.293006913451561957e+01
-7.755427804304440542e+01
-9.091961422707346685e+01
-8.753809322057072961e+01
-9.433333237990754583e+01
-7.692769574020317691e+01
-8.831353958671313364e+01
-9.414696347441790181e+01
-7.573688304959998163e+01
-9.322386511003016096e+01
-9.117150707992077230e+01
-9.480292563011519746e+01
-9.458920645737534016e+01
-6.657917526022754373e+01
-7.168931454224663469e+01
-9.703350606920676569e+01
-8.766625469851706498e+01
-8.399958969633397032e+01
-7.369485654541408337e+01
-8.582806750034913534e+01
-8.532055020388519040e+01
-8.471950907317828694e+01
-9.144181649683581270e+01
-9.305950723847519157e+01
-9.180100905116015042e+01
-9.029165381844011051e+01
-1.030264252395645457e+02
-7.348989770097428220e+01
-7.453412337747094796e+01
-8.030429311509956847e+01
-8.926827206573285878e+01
-7.201378734464272213e+01
-9.516094796476022566e+01
-8.708595441503729262e+01
-9.312339480427594651e+01
-8.650370390285245037e+01
-8.858487940081769807e+01
-8.460403627904391044e+01
-7.994902996310494814e+01
-7.647863401707874687e+01
-8.175380850274510180e+01
-8.939402201486014121e+01
-7.634411271712254177e+01
-7.613408624302785199e+01
-9.247852582004438204e+01
-1.068687639657191824e+02
-1.092802941441324549e+02
-7.696628671963173929e+01
-8.141702994299245688e+01
-7.902066339422115959e+01
-7.842338760883976079e+01
-8.546091848798540980e+01
-7.961669133770186590e+01
-8.170450626377522951e+01
-8.770705211614132679e+01
-8.773866890954150222e+01
-7.915864524484432252e+01
-9.195826659392358238e+01
-8.505627737828655199e+01
-9.261660172531264834e+01
-7.420369308128108798e+01
-9.527375466436141949e+01
-7.770848203234749008e+01
-1.101039560443626044e+02
-7.815560147966471050e+01
-1.000910721321428696e+02
-7.525693007492382947e+01
-8.183265294919254984e+01
-7.812498569036462470e+01
-7.579242592672363799e+01
-8.141110248847341779e+01
-8.962349989921690963e+01
-7.621698972561819119e+01
-8.718777705844772186e+01
-9.012481681999015848e+01
-7.959788719518969913e+01
-7.726572274503524795e+01
-6.987040471112186424e+01
-8.934483628047979664e+01
-1.067287534213481450e+02
-7.958430667726524632e+01
-8.630566369859423048e+01
-8.452186605007867115e+01
-8.966202467842980184e+01
-8.284328638335628625e+01
-9.012452880265104227e+01
-6.488484734266290843e+01
-8.137388857110427409e+01
-7.662095135008802060e+01
-8.888256082809749614e+01
-8.392763951991216231e+01
-8.606634837441576735e+01
-7.552591774036942240e+01
-7.930522562129927167e+01
-7.651798917527645472e+01
-8.651769071071193196e+01
-7.861896748446565653e+01
-8.540526208647040107e+01
-7.994011758194814377e+01
-6.946305045938612466e+01
-7.041621844241424810e+01
-6.892993302408554257e+01
-9.231793719658595876e+01
-8.353060628983112679e+01
-7.112414983463817464e+01
-7.975505410234640635e+01
-8.071922315583967134e+01
-7.636235560684698953e+01
-8.489449832988721312e+01
-7.811151665696594648e+01
-7.947065241192153451e+01
-8.514160594336861720e+01
-7.744375223042635525e+01
-8.360921855749782594e+01
-9.055754638711476900e+01
-9.176748318862885867e+01
-7.739764572129818987e+01
-7.732571029700868337e+01
-7.776800640947861609e+01
-7.626455982769384434e+01
-7.642505934902189324e+01
-9.140696926744305983e+01
-8.451087066112717139e+01
-7.199146250411193648e+01
-5.426291035799741280e+01
-7.656905863796689005e+01
-7.457834911410473921e+01
-7.495869625528885649e+01
-7.875414822496239253e+01
-5.509661589217034106e+01
-9.157633671465828229e+01
-8.561403740378480620e+01
-8.068368222705456105e+01
-8.214052074206865939e+01
-6.962084905728438855e+01
-9.170161069664983700e+01
-4.621383318432535958e+01
-8.521768113512568732e+01
-8.658082929754181123e+01
-6.913726486475925981e+01
-9.224738722173121630e+01
-7.942837543533748601e+01
-8.049945933837437906e+01
-8.015976841714959278e+01
-8.008458855843362301e+01
-8.897270174836236833e+01
-6.496810368443574646e+01
-8.516789422664335518e+01
-9.886448094853953705e+01
-8.334405371663942219e+01
-8.111733837069431274e+01
-8.532291142560028163e+01
-7.867705965790922562e+01
-7.997694328945317466e+01
-8.129965470182301601e+01
-7.740406435887182113e+01
-8.357920964634662653e+01
-7.360667697984740698e+01
-8.454995031544173401e+01
-9.287111492853249217e+01
-8.303221137701673626e+01
-8.923899670720486199e+01
-8.381816511922676227e+01
-8.343645430298856525e+01
-8.878751691923650924e+01
-8.186556781800705096e+01
-8.648138523804837519e+01
-8.545289192724710858e+01
-8.217875175623115069e+01
-6.925810082815311830e+01
-9.734488114589099439e+01
-8.550796899703254894e+01
-7.827482945124189939e+01
-8.006480835542480179e+01
-7.570405393883079626e+01
-8.317595866473372723e+01
-9.186071980164750528e+01
-8.466337739162270282e+01
-8.608191628609282020e+01
-8.859555407630165291e+01
-9.553482411679183883e+01
-8.885014171725701715e+01
-8.624527521003105335e+01
-8.242204051781089902e+01
-8.452990146107688929e+01
-8.257569633380273899e+01
-8.697436646024648610e+01
-9.229097434754037010e+01
-7.121944805813718915e+01
-7.799306333829086668e+01
-7.461524466606630313e+01
-7.475272045829871104e+01
-8.257283034106237096e+01
-8.090897889612693916e+01
-8.208438983825594448e+01
-8.348707855523883836e+01
-8.065916429520314068e+01
-8.681260512194674561e+01
-8.099940858609100758e+01
-7.706213276182865002e+01
-7.748287691911177433e+01
-8.147228385615515833e+01
-7.316245373514514938e+01
-7.806192556026948637e+01
-8.611155303282636453e+01
-7.355367618919278527e+01
-8.352117008456646374e+01
-7.102910224256204685e+01
-8.846756292132916144e+01
-7.569857490375059683e+01
-9.013017227135765097e+01
-7.953949884045057672e+01
-8.837012965330650616e+01
-8.811057925394607082e+01
-8.976618510622850522e+01
-8.258749209049997830e+01
-8.953204109038888703e+01
-9.546267400490582133e+01
-8.306357615717207921e+01
-7.765562893180850779e+01
-6.984271651788590418e+01
-6.818449467556209243e+01
-8.515197005758543014e+01
-8.049531679916000826e+01
-8.905881082282168393e+01
-8.345118339438030830e+01
-7.834515137362397752e+01
-6.345903835456822151e+01
-9.454322750849348722e+01
-8.029865540102174748e+01
-7.809634377326788979e+01
-8.941542273854727796e+01
-7.886582061104051888e+01
-8.341778541040682171e+01
-9.189832738482469665e+01
-8.418512599456778389e+01
-7.603695981098763923e+01
-6.923266452663658299e+01
-8.030906212682292278e+01
-9.158457052486218686e+01
-8.510499681864055788e+01
-8.353957196990239709e+01
-6.521657559597342413e+01
-8.574669752537974432e+01
-8.563314567016820433e+01
-9.196604999639920663e+01
-8.405324762222575430e+01
-8.348366696507513041e+01
-7.969975360642315820e+01
-8.351446819053302306e+01
-7.907109080566949899e+01
-7.752237570768740227e+01
-9.395167955092573209e+01
-8.487181793785156003e+01
-6.950551391355395481e+01
-8.259798800016149301e+01
-9.431192648892832153e+01
-7.727387584663993891e+01
-9.560741289124290176e+01
-8.812237013671510510e+01
-8.742921748363326628e+01
-7.627887203627888368e+01
-7.359547563375755885e+01
-9.355089465923592229e+01
-8.433933364937826127e+01
-8.073200275053123676e+01
-7.959286048048257101e+01
-8.658843273311713062e+01
-8.285828683173578213e+01
-8.910045341542713970e+01
-7.726844786265279197e+01
-7.486357863834214754e+01
-8.275369850319131615e+01
-8.432511823430988329e+01
-8.523428881639952692e+01
-7.382677600090224246e+01
-9.232181003355997007e+01
-7.653176671488442651e+01
-8.996226142813308968e+01
-8.181831859778239391e+01
-8.970747990911713998e+01
-7.986554230148615829e+01
-8.281723894800299490e+01
-7.657120825785575846e+01
-7.470727001780485921e+01
-7.078505711610421258e+01
-8.480832558593327519e+01
-8.328702613906916952e+01
-7.093539260048325445e+01
-7.089282626667552734e+01
-8.408673204084441011e+01
-8.288203558185146846e+01
-6.697006450137578781e+01
-8.173570201989780060e+01
-8.279507181718651054e+01
-7.561561485431873564e+01
-8.125086295005326065e+01
-8.748339229949429807e+01
-8.079454116810107678e+01
-6.972882795657996269e+01
-9.242667817559461696e+01
-1.040826093517723052e+02
-8.186763837637273866e+01
-7.050518053652335482e+01
-6.902353144691032583e+01
-7.971237280654047197e+01
-9.260277375054548088e+01
-8.244533777707916045e+01
-7.683207868581992273e+01
-8.661014676648551358e+01
-6.914547057186879897e+01
-8.033886005029702915e+01
-7.322609268348315936e+01
-7.796210558710244243e+01
-7.477943526243508643e+01
-7.753752723728457852e+01
-8.307787287535239784e+01
-8.318511564522331980e+01
-8.522595588865198124e+01
-7.998095637559043780e+01
-8.538354273973560282e+01
-8.168834463160683867e+01
-7.983429630347272621e+01
-8.078306390459636077e+01
-8.297828944659985950e+01
-8.608170446481763349e+01
-8.595421752264068971e+01
-7.584745794807616903e+01
-7.472479019058037863e+01
-8.413261665576169435e+01
-6.955581995467228751e+01
-8.232041682766308099e+01
-7.074074296957113006e+01
-7.718810940123381670e+01
-7.773697005194293297e+01
-8.060000713490700264e+01
-9.332975775461274281e+01
-7.637551670669182613e+01
-7.955867096294140595e+01
-8.398031481499390338e+01
-8.574162326320562499e+01
-8.766721253723572715e+01
-7.872504272772128786e+01
-7.387409341955034847e+01
-8.596210292576735412e+01
-8.154808935112988877e+01
-8.766614532383925962e+01
-7.367607356211419756e+01
-8.824659389702753742e+01
-8.917824636223501500e+01
-8.148048799909925322e+01
-8.847797512034087219e+01
-7.500341858098765613e+01
-7.102816545663790748e+01
-7.327523478656912914e+01
-7.063445930078150070e+01
-8.500211912570401296e+01
-7.967485462361202053e+01
-8.116214480953851762e+01
-8.428042371077394534e+01
-9.515219574400022395e+01
-8.250119535469264065e+01
-8.153492890363888534e+01
-9.097701751934377512e+01
-8.202253955678733632e+01
-8.818274728165667398e+01
-7.697443731767644692e+01
-8.341584193860624907e+01
-7.785984306768420993e+01
-7.761541185200577786e+01
-9.645244272220836024e+01
-8.473642711087626367e+01
-8.645082150612176974e+01
-7.608393035929165649e+01
-6.579384854678920647e+01
-8.892490476253779264e+01
-8.438818230465780346e+01
-9.161580049749073851e+01
-8.634370463081735636e+01
-7.663850287700471142e+01
-8.214424621729708065e+01
-8.776684723026113488e+01
-8.799359866288503440e+01
-8.931992568952647105e+01
-8.443344894356981456e+01
-8.678850649686997087e+01
-8.288637988334815532e+01
-8.362492453206422738e+01
-8.425386342117855065e+01
-8.838653055335439035e+01
-9.494805780177323129e+01
-8.719652522757650104e+01
-7.961855441072820838e+01
-8.051960173372239638e+01
-7.837812206192232622e+01
-8.043445969658255024e+01
-8.745662937550537208e+01
-8.512020289497689873e+01
-8.102488412942017248e+01
-8.374285635347344225e+01
-8.279525672438811057e+01
-8.340254396814340510e+01
-7.023504315569294931e+01
-7.237896152768745139e+01
-7.504579663055858418e+01
-8.014742549678047112e+01
-7.355375704659979874e+01
-8.666807544666579588e+01
-6.631600655917023346e+01
-6.868236656011967511e+01
-8.391929476108199992e+01
-7.962798285172421231e+01
-7.583706976654254106e+01
-8.598258121605729798e+01
-7.052633090658231652e+01
-8.354483486018641258e+01
-8.786598889210189611e+01
-8.612096149997431382e+01
-6.976919688434630018e+01
-8.413897888379142387e+01
-8.053090572912422829e+01
-8.231347694350186828e+01
-7.790572422734098268e+01
-8.462671800151713342e+01
-7.163971036391417613e+01
-8.144866717763700592e+01
-7.691638992854052503e+01
-7.976539668877717304e+01
-8.442571576875972994e+01
-7.800550773252139436e+01
-8.062411959468386158e+01
-8.114583566654238211e+01
-8.324374778819736775e+01
-9.154515054563810850e+01
-8.798215009113395979e+01
-8.051680592660169111e+01
-7.874131764242905263e+01
-8.901566159908945508e+01
-7.590219741022227140e+01
-6.747235794270746112e+01
-7.554672674885756578e+01
-7.450893224173279350e+01
-7.851057746372788415e+01
-8.036625829167209645e+01
-8.008014245039977652e+01
-9.910872581560666106e+01
-7.507953501473177482e+01
-8.049232839627501335e+01
-7.372856839479825908e+01
-8.531641771776237704e+01
-9.386780649123156195e+01
-8.357686247830112336e+01
-8.766250959742488646e+01
-7.126040060464703174e+01
-7.636976500657182498e+01
-7.935423423704028778e+01
-8.268417583750076005e+01
-9.613085452245940132e+01
-8.361482023776326855e+01
-7.405720079659246835e+01
-9.198246650719522677e+01
-9.159094097787092892e+01
-8.369667018968537775e+01
-8.306603290862018696e+01
-9.177995291735726369e+01
-9.764017080216102329e+01
-7.993372507959338691e+01
-9.509315740797273975e+01
-8.694075029003042232e+01
-7.380068100205718906e+01
-9.249836507010407161e+01
-8.299449954077338987e+01
-8.356799465907847946e+01
-8.697736481560127686e+01
-8.942741454864224693e+01
-7.809578585480342383e+01
-7.939423628639079311e+01
-8.933906800499038070e+01
-7.490149916236929073e+01
-8.837815904631160890e+01
-7.086954091112751541e+01
-8.814444012768160519e+01
-9.099198385659404664e+01
-9.453902819681863434e+01
-6.802113426980787381e+01
-8.142945358780980314e+01
-8.377049377094992622e+01
-7.820961990356101978e+01
-7.748422608377262577e+01
-8.238141752557073971e+01
-8.278876966469026399e+01
-9.094743064329462356e+01
-9.575922333467971725e+01
-8.597101113394334959e+01
-8.288323761363660935e+01
-8.056800366678727698e+01
-7.890643195724901204e+01
-8.304209527916455613e+01
-7.750544186966156701e+01
-1.029024343462489242e+02
-7.280351447289974942e+01
-8.516815935576715901e+01
-8.712615412820440497e+01
-7.290092738835993202e+01
-7.493523119648507702e+01
-7.683570117423754198e+01
-6.383809672291170045e+01
-8.505944059272661661e+01
-7.240358255733283954e+01
-6.809949933972109193e+01
-8.156030428381470188e+01
-7.089505297000133055e+01
-8.436584072895061581e+01
-8.732654210040873011e+01
-7.207476763815927256e+01
-7.774043856329218727e+01
-8.522362041590761805e+01
-8.844449902359041005e+01
-9.112692303149131590e+01
-6.505890761140672396e+01
-9.247509280557824241e+01
-8.943096150856804627e+01
-8.781535848666112543e+01
-8.407120713609774043e+01
-8.788738695762437203e+01
-7.697363417257400897e+01
-7.456468748519439771e+01
-6.726315862854656302e+01
-9.625178543049018742e+01
-9.621544765168785318e+01
-8.266603670083176780e+01
-9.041384405657197476e+01
-8.597905665986253609e+01
-8.978673603909409451e+01
-8.296038891849229913e+01
-7.059629217975904680e+01
-8.507662344654175968e+01
-8.905631506517501350e+01
-8.129449095204108744e+01
-8.350229825882854584e+01
-7.624186566355427885e+01
-7.916346174301736482e+01
-7.939502984862299684e+01
-8.178727603503268995e+01
-8.756246848353752910e+01
-7.630051447201606152e+01
-7.088872446466496058e+01
-8.393221042830226963e+01
-8.760711291479256602e+01
-8.701085352051674704e+01
-8.351406555948248922e+01
-8.367330553788065117e+01
-8.825689200504780274e+01
-9.183939704224903267e+01
-8.985288525672234528e+01
-8.443719721611445550e+01
-9.051554355952399078e+01
-9.663368436405740169e+01
-7.238638254853016463e+01
-9.099032564875616913e+01
-9.265067739480836906e+01
-8.413551506081734033e+01
-8.395661794642393261e+01
-1.003827541596346293e+02
-8.416841489612362182e+01
-8.618742776171329467e+01
-8.232987020202531880e+01
-8.597478808531779748e+01
-6.797979624573933677e+01
-8.860914830124643515e+01
-9.416684170650599128e+01
-8.762514720248491074e+01
-8.781938716946773127e+01
-7.438722546103085165e+01
-7.534291501623937393e+01
-9.363908528781202278e+01
-8.176910448883191407e+01
-7.598882933072005130e+01
-8.177717156811151256e+01
-7.952919339309509894e+01
-9.365899242471590469e+01
-8.868809063889054300e+01
-9.513653640150619140e+01
-8.062534325398452495e+01
-7.806087169768531453e+01
-8.835956341272101611e+01
-1.001685419941347561e+02
-8.315652143203820401e+01
-8.218649527206159178e+01
-7.369442120669835106e+01
-9.515437971115150617e+01
-8.479579570088111495e+01
-7.586654011215861715e+01
-7.670976598670286251e+01
-7.153319815012748961e+01
-6.512017827775201795e+01
-7.446419235063895314e+01
-8.434849751139246621e+01
-6.973974291327003527e+01
-7.797695652338309458e+01
-6.459687694750716958e+01
-8.432673939916254824e+01
-7.875447048997517641e+01
-6.534876291599894671e+01
-8.049609578564768242e+01
-8.822329483638121417e+01
-7.451316792676662715e+01
-8.694383470314140538e+01
-8.092530227845161050e+01
-6.921668990295083290e+01
-6.615501202187326157e+01
-7.596385876609029708e+01
-6.726623252344006687e+01
-6.388669868217643000e+01
-8.556823675260416451e+01
-8.221178381602182128e+01
-9.201078930848011339e+01
-8.193097217811185828e+01
-7.266790195293738464e+01
-7.775460183650483259e+01
-7.516116294956427168e+01
-7.874833850226200127e+01
-7.466067189388984104e+01
-7.500787667715552232e+01
-9.007442641373937420e+01
-7.307704813334277105e+01
-5.250918454456319751e+01
-5.234813286201718086e+01
-7.683591320964966087e+01
-5.526943010014393565e+01
-6.536729406541650178e+01
-6.503574798145642433e+01
-7.067710218788683108e+01
-5.403496539918607766e+01
-7.527666911928750437e+01
-7.122004102813082227e+01
-7.022618360607060595e+01
-8.426956435374734156e+01
-7.266156769209747779e+01
-7.601303401096352275e+01
-8.009587179953602742e+01
-8.462211501191146112e+01
-6.792467979174884363e+01
-7.041879095530458699e+01
-7.897993395784824600e+01
-6.730260596933557338e+01
-7.667522956112040333e+01
-6.476789142311493208e+01
-7.115568999353733659e+01
-6.140557362254832441e+01
-5.208831108833000911e+01
-8.022428374406716500e+01
-6.760176541346839940e+01
-6.577580732006940423e+01
-6.952111534494873979e+01
-6.686180332532808279e+01
-6.929875959071185321e+01
-5.942396125493833381e+01
-8.145426755681621955e+01
-7.194934822870641256e+01
-8.965602325470808864e+01
-7.322870247497884577e+01
-6.958882939203550677e+01
-8.061941888068091089e+01
-8.649566631437510011e+01
-7.863226050962758507e+01
-8.363802143379616894e+01
-7.262488416371992628e+01
-5.419236110085937241e+01
-7.575430176873810240e+01
-7.558210265119524252e+01
-6.093973849120568786e+01
-7.840520882474640985e+01
-6.715247799413889140e+01
-6.716469504033302940e+01
-8.291763948031994858e+01
-8.200046236779745357e+01
-8.002022201369193510e+01
-8.866003632156993319e+01
-8.408746703545689627e+01
-7.711958530248159605e+01
-8.964809075440624042e+01
-8.068239615506573159e+01
-8.451232332646100076e+01
-7.922709632967294624e+01
-8.483632412355369468e+01
-6.905126237206651751e+01
-8.406515467681781217e+01
-6.741100300719156735e+01
-8.000065681974311360e+01
-8.637544346379186777e+01
-8.411397852061709557e+01
-9.215329737175460423e+01
-9.663674783688635728e+01
-1.005094364595504288e+02
-9.862231047319727395e+01
-7.893233056374950252e+01
-7.645416284134839202e+01
-7.907207014558242975e+01
-8.655760253878814581e+01
-6.800960069012958797e+01
-8.711680746917615181e+01
-8.606811313128460483e+01
-7.969917230914876427e+01
-8.484522736058174530e+01
-6.805556199466533940e+01
-6.782816510140190758e+01
-8.564420179491065710e+01
-7.636335280979500340e+01
-7.867206548808081834e+01
-8.767000194731637919e+01
-7.396595747922579278e+01
-8.216843467381973198e+01
-7.434036302056566115e+01
-9.008092796605471619e+01
-8.749998672504251829e+01
-6.639026947425152514e+01
-6.484408303546032926e+01
-8.723512975109655088e+01
-7.058025450959338798e+01
-8.485894215939008234e+01
-8.928712272020149499e+01
-8.686312766536158847e+01
-7.298654699596609419e+01
-8.532414913393706968e+01
-9.774821496249140296e+01
-8.689287206657660079e+01
-8.755442050619073768e+01
-9.534570284597050716e+01
-5.929758322725316333e+01
-8.449117160709839425e+01
-6.592714025459565619e+01
-9.206342694300040819e+01
-8.400854079103720551e+01
-6.697178874552049876e+01
-6.359669221841577524e+01
-6.631401252172271654e+01
-7.628991577535356328e+01
-6.760529673330357525e+01
-7.088243725366301362e+01
-7.457323702675910226e+01
-9.744661701385849994e+01
-8.041035823906757685e+01
-8.325359772346821785e+01
-6.415872567407618021e+01
-7.998106992632695267e+01
-6.281799358211779349e+01
-8.634096581001784898e+01
-8.402547651637115678e+01
-7.880063689477098876e+01
-8.449665611864313064e+01
-7.710374869407090159e+01
-7.097407698167720014e+01
-7.497183610156277211e+01
-7.348608448304318586e+01
-6.976951263829225525e+01
-6.924688067380083112e+01
-6.523799243398185865e+01
-7.570315263434488884e+01
-8.586256679401049041e+01
-7.660188778587438208e+01
-8.437797476640234606e+01
-8.546606636361259746e+01
-5.978915386671961585e+01
-8.459190874319325815e+01
-8.051936024277584636e+01
-8.770309398774816145e+01
-9.124243774445231736e+01
-7.242504785383638932e+01
-9.483026500595165942e+01
-6.431700596244593271e+01
-7.934954945494133938e+01
-5.888541417403155265e+01
-6.685180315856953825e+01
-7.234249209640519496e+01
-7.250922526230257859e+01
-5.645348193910790258e+01
-7.987826380022494277e+01
-7.121090567352925405e+01
-7.952628903576287200e+01
-8.860289914619572471e+01
-6.607288689410403038e+01
-7.600095720273594679e+01
-8.986637414754892461e+01
-9.169803746528192789e+01
-7.597825933886512928e+01
-7.335160288624635427e+01
-9.254920245836554216e+01
-7.113015155878794360e+01
-7.533683717886908937e+01
-7.366759156488117810e+01
-7.399077336665712323e+01
-7.383610291101732059e+01
-7.921658777099713689e+01
-9.517840064914868492e+01
-7.928586980304449128e+01
-7.892547927108606132e+01
-7.406393660908270249e+01
-8.404068010965326607e+01
-7.223397462078210651e+01
-8.987277464500326118e+01
-8.030836941175640220e+01
-8.165569935774088606e+01
-7.511330532119517045e+01
-8.481979649170595792e+01
-7.250803008884813039e+01
-7.327212200251921104e+01
-8.016044398254254588e+01
-9.316095794104427341e+01
-9.200901380849029465e+01
-8.571184621240558954e+01
-8.656297232477351145e+01
-8.092772560797668291e+01
-8.991664990732108720e+01
-6.950976595398331881e+01
-8.367638874461101750e+01
-9.295349283210424574e+01
-8.115504102837680023e+01
-8.043282627737741564e+01
-8.347696040946225082e+01
-8.310656938923003167e+01
-8.698672561586710117e+01
-8.361650545022946801e+01
-8.859052085439678592e+01
-8.471004294812422586e+01
-7.528223908991240876e+01
-8.192678033553711714e+01
-7.350021326645999409e+01
-9.371431458769272638e+01
-7.661312078462212583e+01
-8.956889118818409656e+01
-7.842948136759667932e+01
-9.206859729758653543e+01
-9.233495139712464095e+01
-6.640702265191428921e+01
-7.490471338762894504e+01
-7.717498026782314469e+01
-8.694089000172782278e+01
-6.868522568483990653e+01
-7.003575363301114010e+01
-8.407557876998365032e+01
-7.649101769518625815e+01
-7.031045091078975418e+01
-9.569096354502896418e+01
-8.103783928496893907e+01
-7.460725372165045144e+01
-6.837501950521429706e+01
-8.388187309650173518e+01
-7.258857477286389326e+01
-1.060327851646322017e+02
-9.971946855074081384e+01
-9.438150798124733853e+01
-8.150038728722661574e+01
-1.014063341119090609e+02
-8.149125769883070802e+01
-8.393515303732779387e+01
-8.345985257113484579e+01
-8.595607226829824299e+01
-8.172782234702081894e+01
-7.435080514636848648e+01
-7.687949538237327829e+01
-8.384198150942094685e+01
-7.034255402510387967e+01
-7.399792751615825637e+01
-8.770834394709422099e+01
-7.824802482951001537e+01
-8.894612080971866419e+01
-7.275880677349981340e+01
-9.011012035876774462e+01
-8.438629300439130532e+01
-8.329672408052374522e+01
-8.288547577246296783e+01
-8.338039626671516658e+01
-8.052629237281435337e+01
-8.587153780399491154e+01
-9.445914209549489726e+01
-8.296572862202015131e+01
-7.792542503506733453e+01
-7.601955371900616854e+01
-7.386880910771475328e+01
-7.277414312840392085e+01
-8.333943290288048900e+01
-8.249164432196226926e+01
-8.584117419413466621e+01
-7.392714107719758942e+01
-9.533554740434811947e+01
-7.719489124998646901e+01
-8.426065934626706166e+01
-8.230472446644476747e+01
-7.716001424701217104e+01
-6.935830147100071486e+01
-8.052323757273114779e+01
-8.310981871321750702e+01
-6.472240848003970370e+01
-6.315282323779540263e+01
-7.833649426942899652e+01
-8.206215267110361822e+01
-7.261687267975945304e+01
-8.804536012716579307e+01
-6.643744300510110179e+01
-6.892053079378392511e+01
-7.512008034309930338e+01
-8.617145778528720257e+01
-7.917189877089826666e+01
-8.105288635522350660e+01
-6.294529118562524417e+01
-9.713606535114391249e+01
-9.145271737427418657e+01
-8.396664578107797183e+01
-7.540326491034616652e+01
-8.493516472072778356e+01
-8.291454181841733373e+01
-8.362475862436302521e+01
-8.327404190764522696e+01
-6.854782816852102201e+01
-8.342471225929436685e+01
-8.767691960790116923e+01
-8.198874574569025242e+01
-8.259673875345247041e+01
-8.229343738712547918e+01
-8.716641041611613616e+01
-7.865967582016958204e+01
-7.450012824299000158e+01
-8.916865731190435440e+01
-8.194806039835958700e+01
-8.716526812720978512e+01
-7.972018384977047845e+01
-7.557351157378974449e+01
-8.478952658632539396e+01
-8.519644605031194828e+01
-9.067923150180386926e+01
-8.489944447507596692e+01
-8.898622920051539609e+01
-7.296735953719090162e+01
-9.987402484248336521e+01
-8.182651633675692437e+01
-8.023232908666072660e+01
-7.711086745288874056e+01
-8.256428685080049945e+01
-7.863934575241476921e+01
-9.003800217983268794e+01
-8.115213223801519860e+01
-8.599294412216876538e+01
-9.417707636750570543e+01
-8.754699197726658610e+01
-8.778725580356406510e+01
-8.353436585486387855e+01
-8.935040289346939346e+01
-7.731001758808311308e+01
-8.724443805994118861e+01
-7.449745360872366007e+01
-7.246505260009516292e+01
-9.242137897325171991e+01
-8.540782717635367760e+01
-8.863008457716178157e+01
-8.310703990352122617e+01
-8.973878620200260059e+01
-7.315900341621774317e+01
-7.999453816903428560e+01
-7.989414798866818046e+01
-9.561122945781261251e+01
-8.619455682733403989e+01
-7.743388486346437105e+01
-8.289621335953907533e+01
-8.101701960032809779e+01
-9.351508787664874944e+01
-8.776308854215047006e+01
-7.176312717534906938e+01
-8.327254038717403262e+01
-7.948615838561767077e+01
-8.610131165672549969e+01
-7.623028527967105106e+01
-8.726524804782576439e+01
-9.008532187481748110e+01
-8.623085990129584388e+01
-9.353054669892063089e+01
-7.566222946716270314e+01
-9.199771728116363079e+01
-8.686121328789575102e+01
-9.202372591555479175e+01
-8.220744374013794697e+01
-9.242581377483973881e+01
-7.690468870597347006e+01
-7.293543021488737566e+01
-7.844484091058893682e+01
-9.874614416132672545e+01
-9.565896814848603924e+01
-7.638575909050780410e+01
-9.582479432541497033e+01
-7.792583555581890664e+01
-8.386091539343446755e+01
-7.661223296516280357e+01
-9.074071072608634836e+01
-7.688726944131708763e+01
-9.587057701315156066e+01
-7.782137235924083996e+01
-8.295075081234068648e+01
-7.134081031571696485e+01
-8.808053584575193895e+01
-8.566447727797844891e+01
-8.612703951610266984e+01
-8.647722882019439794e+01
-7.997147037710682582e+01
-8.594363916574140205e+01
-9.230041437408469562e+01
-9.311442856808835700e+01
-7.137597138244346695e+01
-8.280162647198011427e+01
-8.515139152977489800e+01
-8.188633300698113260e+01
-9.018893563211582887e+01
-6.982243442977174652e+01
-8.248870267541292378e+01
-8.033892525682844621e+01
-8.798198722426730001e+01
-6.971751403154088678e+01
-8.414757908834734224e+01
-8.773085076573033803e+01
-8.022602857499488493e+01
-8.266253283956702091e+01
-9.329754649837261127e+01
-8.337829707650436717e+01
-8.736023129662724784e+01
-7.996185753756870440e+01
-8.245956534770013491e+01
-7.676225490877604329e+01
-7.884105613226975606e+01
-6.796210094651361544e+01
-7.569763666468796259e+01
-7.207297815943105945e+01
-7.934464408792707957e+01
-8.907023309024681623e+01
-7.824371889463627383e+01
-8.166734062221118506e+01
-8.044498569260122167e+01
-8.498889545311877214e+01
-8.977053969039725700e+01
-7.196025266086348893e+01
-8.439466052603495427e+01
-9.980324774635226959e+01
-8.274953214317667971e+01
-8.626584190994228152e+01
-9.218507883297640149e+01
-8.395800550957262942e+01
-7.755335389502319288e+01
-7.649736100000868078e+01
-9.344166350916805186e+01
-8.363152540888350472e+01
-8.590731434749224604e+01
-9.534288080276445498e+01
-8.934737991020394077e+01
-8.288706592213456759e+01
-8.106916615854036934e+01
-8.606277832017096330e+01
-7.512226747853071629e+01
-7.936752795550945905e+01
-9.128616004750222146e+01
-8.736352405032546642e+01
-7.753598360458823890e+01
-7.628489649917314352e+01
-9.134317490072569967e+01
-9.404025918323901578e+01
-8.192447692856401886e+01
-9.603788274916222178e+01
-8.796800343073471140e+01
-7.538414074929708875e+01
-8.404485045408976873e+01
-9.628123870218996672e+01
-8.210427657085770647e+01
-1.110138921707817303e+02
-9.828151682997844318e+01
-8.374985929749522029e+01
-6.982615896098559460e+01
-9.466116409030954060e+01
-9.066639583822427539e+01
-8.212868539975508497e+01
-8.195606406829453761e+01
-7.548084457390120861e+01
-7.015562251263268934e+01
-8.837061100057792373e+01
-8.716354795041786474e+01
-8.661368280656856200e+01
-9.316200258006355739e+01
-8.098728764995540530e+01
-6.436817600085049662e+01
-7.994102788221056244e+01
-9.034946390290308216e+01
-9.072535285153155371e+01
-8.386618724417020587e+01
-8.279377637242258459e+01
-8.218832454207688443e+01
-9.381283792059410587e+01
-8.989936671346870867e+01
-8.487559773505387284e+01
-8.284762763632667770e+01
-7.609304823609986101e+01
-7.005997268356277630e+01
-8.274171511990105898e+01
-9.091187635656834232e+01
-8.458264150500669132e+01
-7.501644059794109864e+01
-8.507601336257431512e+01
-8.246559358866164757e+01
-8.147674030544483514e+01
-8.100536444083503795e+01
-8.213010767662485989e+01
-8.811606125441484494e+01
-8.629327991928420261e+01
-7.949441413918253829e+01
-7.547760738332654284e+01
-8.848292678150811241e+01
-8.460152961445278663e+01
-7.945240816629676317e+01
-6.883782956708127188e+01
-8.938058022285721904e+01
-8.884433407995378218e+01
-8.117712201514787296e+01
-8.142413877483247120e+01
-9.095494503571646305e+01
-7.783301907210278614e+01
-9.356312214491788382e+01
-9.469040798220684962e+01
-8.950573380395388767e+01
-8.185074374694016797e+01
-8.072643918477290015e+01
-1.100045946678692701e+02
-9.514044230294359750e+01
-7.369874567756069439e+01
-8.636480674822182380e+01
-7.932622017751138799e+01
-9.171577467605733602e+01
-8.764103188417341528e+01
-9.003640845752110522e+01
-9.413866906650982003e+01
-8.056560826757781513e+01
-7.468922025719282942e+01
-8.637003545530615156e+01
-8.200268151404065975e+01
-9.465966902313152787e+01
-7.827352355513902182e+01
-8.473171896981992290e+01
-7.799197235278322182e+01
-7.879809472226359901e+01
-7.804756772642677731e+01
-8.770564012812268118e+01
-8.779807018502449978e+01
-9.296070344720121170e+01
-9.131664000056613872e+01
-9.751367287046876697e+01
-9.267256438615322622e+01
-8.744696863285579980e+01
-8.744734605718646492e+01
-8.361602173519132464e+01
-8.685995010559945229e+01
-7.673038019174552460e+01
-7.623360500344321622e+01
-7.897955855697858851e+01
-7.727727063629971838e+01
-8.755132077724846340e+01
-8.247679331035061523e+01
-7.911376562127489365e+01
-8.902843189090648934e+01
-8.330206263452419080e+01
-9.855969871264154847e+01
-7.686912676567339986e+01
-6.896402622195290633e+01
-7.951260886629339097e+01
-7.985396035110765922e+01
-8.153111968847714763e+01
-8.956211972442629587e+01
-7.873122320186142531e+01
-7.941117655786875673e+01
-8.129719320412682748e+01
-9.014169251482820755e+01
-9.254197661178972112e+01
-8.351486279209780150e+01
-8.488851617252068138e+01
-8.981709154250509641e+01
-7.885753206573266993e+01
-9.688604042164047314e+01
-9.288106011475107948e+01
-8.737329894206804681e+01
-9.550564472412693817e+01
-8.731558178202142528e+01
-9.676830430245335890e+01
-8.590919100775640516e+01
-7.667215978941960941e+01
-8.002918340812885845e+01
-8.168217232694541963e+01
-9.176344961915863507e+01
-7.793717569246088317e+01
-9.123811699551905008e+01
-8.556840710455483645e+01
-8.704047840741793607e+01
-8.830175434989114081e+01
-8.644366939129524496e+01
-8.740116809703359024e+01
-7.375806958722466788e+01
-7.614099719802740651e+01
-8.830046954197926823e+01
-8.107486531484236991e+01
-8.933047417683771130e+01
-9.730184325997116446e+01
-8.676736451562040031e+01
-8.373048628710691332e+01
-8.402292416743750891e+01
-8.205496963687853906e+01
-7.855252963701408930e+01
-7.595280360840058620e+01
-8.391532433820775339e+01
-8.265443455905105452e+01
-8.191725481748132154e+01
-8.027233405382732201e+01
-9.226127329725738946e+01
-8.107257545323342640e+01
-9.161168155684468672e+01
-8.953778547791053199e+01
-8.520629917573214129e+01
-8.655520641572030627e+01
-7.179804556979901520e+01
-8.478511776376626585e+01
-1.002578927731857590e+02
-8.009980202305479224e+01
-7.782774256278248970e+01
-8.004827341660973161e+01
-8.112949594369538886e+01
-8.593265700335624047e+01
-9.052505103471780501e+01
-9.373709779834602784e+01
-7.863965896599984262e+01
-7.461982837222377896e+01
-9.353988265536835911e+01
-7.135557220432536951e+01
-8.370381251314269377e+01
-7.818923225743097305e+01
-8.657521279099979949e+01
-9.334787275182694088e+01
-8.494987036236413758e+01
-8.098385485543650475e+01
-8.521153877551303424e+01
-8.700512721726235554e+01
-8.592445432361452617e+01
-7.243229513655376195e+01
-8.972349412019957526e+01
-9.039791642249626591e+01
-9.226807264800321207e+01
-8.389058458523334139e+01
-9.475957161951924945e+01
-8.501791839738964995e+01
-8.435399784217342756e+01
-8.691768792473382632e+01
-7.811487743910593906e+01
-8.719368398487880256e+01
-6.979086375864639535e+01
-7.897680198390639816e+01
-7.839863902592014711e+01
-7.631238923381664563e+01
-9.300757808117705849e+01
-7.743232222755128191e+01
-9.212255044625312905e+01
-9.013446752625162617e+01
-8.644695720578212672e+01
-1.008211854153040008e+02
-9.518700725191298773e+01
-9.441498133234341594e+01
-8.634171525826866400e+01
-8.357609429897462405e+01
-8.597730947298896353e+01
-9.167693509677150132e+01
-6.953713906671514167e+01
-7.874531632661948777e+01
-8.725417207010841025e+01
-8.103659862853577067e+01
-8.709326917624707676e+01
-7.047346130088223504e+01
-8.264469885695842777e+01
-8.025035740602720580e+01
-7.347682447123416694e+01
-8.208835349033894602e+01
-9.399640397364728983e+01
-7.237004086482473042e+01
-8.167449473010363192e+01
-7.855463297490682351e+01
-8.469690378581613288e+01
-8.739940167801273674e+01
-8.483606922071119527e+01
-1.012159813646630369e+02
-8.277119267394530766e+01
-8.256839350127548016e+01
-8.734106333839014269e+01
-9.453590565111930744e+01
-9.140794946960110678e+01
-7.511700364429100318e+01
-7.285275575540063642e+01
-8.364103317344513755e+01
-9.697628257182722677e+01
-8.543387361353816800e+01
-8.843164875304309192e+01
-8.445291383821485454e+01
-8.979676409375747426e+01
-7.949437537033409740e+01
-8.788078512427526334e+01
-8.798427357475316057e+01
-8.842939825990760028e+01
-9.114398213803407600e+01
-8.720393157148099306e+01
-9.469882667071300375e+01
-8.379675715785695900e+01
-8.748237744440712049e+01
-8.701782129748031025e+01
-8.045865783062441778e+01
-8.596974215597455782e+01
-9.025517583762258766e+01
-8.188629972119636591e+01
-7.273242910151505214e+01
-7.845617533827559953e+01
-7.326105014633628798e+01
-8.212196269309991692e+01
-8.817718258228221373e+01
-7.228361270344484524e+01
-6.909191044986647512e+01
-8.989576281503646271e+01
-9.623647249987122620e+01
-9.289739324378282959e+01
-8.154154492207348426e+01
-9.657395636494490532e+01
-7.630121475888545035e+01
-8.076867192014996988e+01
-7.952855181301060838e+01
-7.875178648560373063e+01
-7.693081930741871588e+01
-7.483757843548977462e+01
-9.450091092272779747e+01
-9.424773052824097874e+01
-7.887494830202926721e+01
-8.552724372373774031e+01
-6.732637053478322287e+01
-9.200150157281952090e+01
-9.320119814567145511e+01
-9.179508721390241988e+01
-9.289746103604892369e+01
-8.093462051804380053e+01
-9.197627366673543747e+01
-9.183428831700076955e+01
-7.928200359750540827e+01
-9.297373009475285244e+01
-9.824755939332048627e+01
-7.519914963866965252e+01
-9.060110734523013321e+01
-9.818263542639130037e+01
-7.974175670558969387e+01
-8.046754960098525089e+01
-9.303950358713262858e+01
-9.066237429724769470e+01
-8.259803016742635862e+01
-9.461076060576297664e+01
-8.882649850073711661e+01
-7.417088434038488742e+01
-8.763078536775655891e+01
-8.914711232941714059e+01
-8.868651418873069758e+01
-9.224036619594494368e+01
-8.138052204561640224e+01
-7.000110326935919147e+01
-8.219259415757858278e+01
-9.276454976533096897e+01
-8.855130714517574120e+01
-8.509779079089544496e+01
-9.641671345224176548e+01
-8.516817532643801769e+01
-9.853921262040698537e+01
-8.069655463504865622e+01
-8.224453258965631619e+01
-8.040804955849122848e+01
-8.550586738491328731e+01
-7.259025519036332241e+01
-8.284063283837402025e+01
-9.392716927912427138e+01
-8.437061553631646404e+01
-8.388027663712794890e+01
-8.085179763602641856e+01
-8.014371908600978145e+01
-8.186142616974802877e+01
-7.595321980492118996e+01
-8.025290432807194918e+01
-8.781010272250100002e+01
-1.005285329499426581e+02
-9.363388125294027020e+01
-8.906219574736216771e+01
-9.537214233155192744e+01
-7.659254517785532812e+01
-9.486204915688146855e+01
-9.337251542112805680e+01
-8.047379257090996418e+01
-8.218357029303408012e+01
-7.959734508573291123e+01
-1.077605453050863105e+02
-8.088620772450833840e+01
-9.175316259883584280e+01
-7.526029186911711122e+01
-9.480514305981009215e+01
-7.435628919834594797e+01
-8.455253102277175969e+01
-9.509750795933496192e+01
-9.257788947674468716e+01
-8.577100403728277911e+01
-8.348584324018256098e+01
-7.899124979406308000e+01
-8.170281213695363931e+01
-9.216631655820427227e+01
-7.982241074246182677e+01
-8.943865935381353438e+01
-9.263000885365767090e+01
-6.819301779718486500e+01
-8.638768272727672581e+01
-7.969019076450548766e+01
-7.283095355519701286e+01
-9.282039989550641224e+01
-7.832221088693356137e+01
-7.739092132939114776e+01
-8.020026511083349874e+01
-8.582455095042035964e+01
-8.397529226610726028e+01
-8.167822969171331238e+01
-9.170397375474944113e+01
-8.885145689915121636e+01
-8.246289384596303762e+01
-8.521233960403888830e+01
-8.320952697636579387e+01
-9.649106764710063544e+01
-7.712008320964872610e+01
-9.022883478764309473e+01
-9.979143810414805671e+01
-9.166009445469663319e+01
-8.320566477963693330e+01
-8.128898104539996439e+01
-7.764484230932457365e+01
-8.307961310637887209e+01
-8.049761694606993956e+01
-6.963975585973612681e+01
-7.854823406442150713e+01
-7.479929616621851096e+01
-8.035420677614713725e+01
-7.335741737511605720e+01
-8.619160720742827664e+01
-7.554778496217907957e+01
-8.460743704622176153e+01
-9.209950210001427706e+01
-8.421258234847699953e+01
-8.749116920323838542e+01
-8.235577982869287439e+01
-8.054484670264086787e+01
-9.192565358791004826e+01
-8.352952762420194688e+01
-8.299719050268052456e+01
-7.647742264981577875e+01
-7.576185996855656413e+01
-8.012165849567489317e+01
-7.750040496583298477e+01
-8.945346910031864240e+01
-8.382826111808626024e+01
-7.996050242171087064e+01
-1.016454041656127174e+02
-7.663403941321821833e+01
-8.006601960024322295e+01
-8.686503183650626170e+01
-7.510913237441204160e+01
-8.356834883682914494e+01
-7.564191005492354236e+01
-9.353417847794887052e+01
-6.660033090382943044e+01
-7.523584715844692994e+01
-7.559549829959615863e+01
-8.688716700830775608e+01
-7.765229893206903000e+01
-8.172718137946253592e+01
-8.425394296284372331e+01
-8.643458393151492203e+01
-8.931630574587960325e+01
-8.924445791237593539e+01
-8.680646475259310080e+01
-1.027228721758109344e+02
-8.141117988173527920e+01
-8.003444231149620691e+01
-8.208101293813589905e+01
-7.649624812380780270e+01
-8.862767168102676862e+01
-8.919509970778823060e+01
-8.300656920887294632e+01
-9.180635356604175001e+01
-7.877970935664239960e+01
-8.231620214638600430e+01
-8.281970631413972228e+01
-8.036430342350381295e+01
-1.001382076743240361e+02
-7.243254264220249183e+01
-8.271925404291133077e+01
-8.835871800229000428e+01
-8.272120453002159479e+01
-8.602389546184147662e+01
-6.284016083750361759e+01
-8.782721181366530061e+01
-7.560313421748224982e+01
-9.160979497772750335e+01
-8.095442398490324365e+01
-7.823071512510259140e+01
-7.998266922386113720e+01
-9.092031885907397282e+01
-7.847347282550762770e+01
-8.731355840719405137e+01
-7.515539609352821060e+01
-9.511408537869446889e+01
-8.412937806324752898e+01
-8.321400204447687088e+01
-9.098439872230181891e+01
-7.154975767877904502e+01
-8.310679356217224267e+01
-9.040278726087498740e+01
-9.651465614252055047e+01
-7.644827602576366132e+01
-8.722398365375998708e+01
-9.235231389161275217e+01
-7.099237373715024546e+01
-9.219998459764197207e+01
-8.986090076757442091e+01
-8.291977308809120473e+01
-7.620122480035318802e+01
-8.794600151684994671e+01
-9.120761042437841581e+01
-6.939555765245508212e+01
-7.771395694157178013e+01
-7.234177521307749714e+01
-7.919803471530225636e+01
-7.847167498413065800e+01
-7.299164626636166986e+01
-8.307379995293121056e+01
-7.439115246957965155e+01
-7.855677112901703651e+01
-8.073402265230944863e+01
-9.605393620797281073e+01
-9.403508568202131812e+01
-7.537066675986805819e+01
-9.227078306380967376e+01
-9.243787903474037648e+01
-7.300072627764059519e+01
-8.427827806528613053e+01
-8.528837341561975904e+01
-7.201555650618765014e+01
-8.085458726864999335e+01
-7.349873573844034524e+01
-7.921809801423654562e+01
-8.580185854802597589e+01
-8.710935610564237663e+01
-8.662162264444859261e+01
-9.322596741466666970e+01
-8.570931375528203944e+01
-8.242255350598640007e+01
-8.390616108547008878e+01
-7.154909893413446298e+01
-7.682609425069338727e+01
-9.485163920860135534e+01
-8.981596241784480128e+01
-8.457300315502729404e+01
-9.525791891214396401e+01
-9.334484869593518397e+01
-7.165247086993532832e+01
-9.392303976847090041e+01
-8.037838028762011788e+01
-8.670127349108334158e+01
-8.387698724097636216e+01
-8.184729021636825053e+01
-6.924824970519536294e+01
-8.669940036156506835e+01
-8.273646289006819643e+01
-7.550921052535811384e+01
-8.359510160330457040e+01
-8.663115437111932238e+01
-7.585739073166136848e+01
-7.418356596292665017e+01
-8.289612951127207907e+01
-9.373294214966179538e+01
-7.313931286099264639e+01
-8.540370897321881216e+01
-9.216260333957484363e+01
-7.912409411893499112e+01
-7.771280073112329490e+01
-9.148848722372433429e+01
-8.707455246840926577e+01
-7.531081671449474868e+01
-9.121163948480165118e+01
-7.558607826281044595e+01
-8.718253485700026317e+01
-7.401005999367754384e+01
-8.643113718935452994e+01
-8.240644930712061011e+01
-7.897823084274227767e+01
-7.241019432755805951e+01
-8.294147181040919747e+01
-8.752714446734673004e+01
-8.222008452480321239e+01
-8.333051805375674803e+01
-8.196643689971871538e+01
-7.855155307568712431e+01
-8.263855522573220469e+01
-7.049183434727474662e+01
-8.999758214738272954e+01
-8.047723422483802835e+01
-6.963824275500468275e+01
-8.280538772235924228e+01
-8.288052097976770938e+01
-6.935700388054232235e+01
-8.799689604095168249e+01
-7.993423481670659214e+01
-8.501166329971400160e+01
-8.010904187477689220e+01
-8.080944404982848539e+01
-8.111537381281438286e+01
-8.781973340351459001e+01
-8.708241930433233335e+01
-8.772168971606519960e+01
-6.062818426943765360e+01
-7.930837536303272373e+01
-9.710267925768359021e+01
-8.265145226673740808e+01
-8.772119427199787367e+01
-7.594538930745066807e+01
-7.274125020156944288e+01
-7.213973370447509126e+01
-7.745061028020761285e+01
-7.248841588358486376e+01
-7.512102162804785621e+01
-8.958375519367395157e+01
-8.334160204338144240e+01
-8.561061178378197667e+01
-7.674058736475586784e+01
-8.125254280600759671e+01
-7.740159170612174933e+01
-7.853651760284864736e+01
-7.738462041700411476e+01
-8.559388165118548386e+01
-9.451015198927507299e+01
-8.180391362171809533e+01
-8.532684252325961438e+01
-8.033122547584731876e+01
-8.415384464757207184e+01
-8.016889241694131840e+01
-8.585775173614823075e+01
-9.223125431067310842e+01
-8.036512994010037403e+01
-8.287157790593300888e+01
-7.755958100619004369e+01
-8.543608839747136585e+01
-6.866654317000771357e+01
-8.037729986162047169e+01
-8.496989185326007998e+01
-8.303118772522506674e+01
-8.549583095978664460e+01
-7.209083176911155988e+01
-7.676169988649860443e+01
-7.126931317355897022e+01
-8.672499690088798729e+01
-7.503708088391097419e+01
-8.212324849938953264e+01
-7.168433321955382098e+01
-8.092135091091431320e+01
-8.238580654443647688e+01
-7.513084993212169138e+01
-7.964764488276875909e+01
-6.621849381289537462e+01
-8.503507612227103607e+01
-8.863991548938095377e+01
-7.536361259149917657e+01
-7.004516391109468998e+01
-7.453372332029479708e+01
-8.191274675807876804e+01
-8.131812240934605995e+01
-8.965307883607881934e+01
-7.184025878671037901e+01
-7.645136729225330896e+01
-7.418387991368929590e+01
-8.492572645069957105e+01
-7.003279858329119634e+01
-8.704819460272219089e+01
-8.994229529281174962e+01
-7.620193750554045664e+01
-7.756704777734745448e+01
-8.575241176064241699e+01
-8.801961859848938730e+01
-8.216939937671577354e+01
-8.625967223892318714e+01
-7.365016769764301330e+01
-8.045677227542380194e+01
-8.219159330347578418e+01
-8.376325351297185762e+01
-8.358466958307677430e+01
-8.858895002472878843e+01
-8.581761136661398837e+01
-8.218137489142371521e+01
-8.356068499667297544e+01
-8.230244027196029322e+01
-8.094629802829967957e+01
-8.013463011946080883e+01
-8.232929354166229530e+01
-8.651565700186962715e+01
-7.870282649625292493e+01
-8.156911556258231144e+01
-8.445894563074520534e+01
-9.471565443862328948e+01
-7.543933746612478330e+01
-8.553921057422807905e+01
-7.163096356703020717e+01
-9.119108694304578933e+01
-8.966960334507045616e+01
-7.380396707028775438e+01
-8.539521659267408893e+01
-6.754629673718952176e+01
-7.655384865900394686e+01
-7.567464787903682577e+01
-7.839249596454438063e+01
-7.580220958301981682e+01
-7.123870617411060380e+01
-8.549857721120457654e+01
-8.549137764446774668e+01
-9.384393969432126426e+01
-8.620256267245869708e+01
-8.917128497490379857e+01
-7.424192010279953990e+01
-9.027707223430543593e+01
-9.965716418449295588e+01
-8.223307672486538422e+01
-8.103271119160298497e+01
-9.083973343823898006e+01
-8.848147156574336236e+01
-7.629408709869461802e+01
-7.916624664130826261e+01
-8.913126093362608060e+01
-8.755574899613303330e+01
-7.779342771125141098e+01
-9.916813074034568842e+01
-8.366721761786038769e+01
-8.946943945502657414e+01
-8.604111604284901205e+01
-8.583887790699817799e+01
-8.122987252611314091e+01
-8.696740010629054041e+01
-8.240706290967672487e+01
-8.892259808437238178e+01
-9.295617963335607215e+01
-7.510814251183519730e+01
-9.317041118060575400e+01
-8.006714938124942194e+01
-8.518850754165866590e+01
-7.290380896055819449e+01
-7.833713084185858122e+01
-9.166866650867832789e+01
-7.039813906563634305e+01
-8.145978333906556657e+01
-9.881458777068596078e+01
-8.947409302424129862e+01
-8.512224505172062550e+01
-8.697991999350411163e+01
-7.742802671444376017e+01
-8.089013530647295624e+01
-9.575960687126924142e+01
-9.064110007997810214e+01
-8.890117078715151422e+01
-7.776538611404571100e+01
-7.952780131105141948e+01
-8.057355940946015949e+01
-9.192721828768549130e+01
-6.983273103975331253e+01
-6.962908353755399560e+01
-8.881684588525692448e+01
-8.116351216869786356e+01
-9.380585344789506053e+01
-6.644271951813813359e+01
-7.885730361693262580e+01
-8.271140229432919000e+01
-8.810103326244056632e+01
-8.908815606281861221e+01
-7.732280261052541448e+01
-7.525312585843262525e+01
-8.256188308548702537e+01
-8.617807973860747950e+01
-7.588900321600110033e+01
-8.319351088276131634e+01
-9.099493743154624781e+01
-9.078988762134625290e+01
-9.046152471564165864e+01
-8.056568900213254381e+01
-1.057152987582540078e+02
-8.515840843388195935e+01
-8.654629912560999117e+01
-8.896217811675421672e+01
-8.641001138858251807e+01
-8.448654075396017049e+01
-8.852399527233886545e+01
-8.453983691863037109e+01
-9.876423734749204186e+01
-8.315764060023214199e+01
-8.262902758958391303e+01
-9.603247528829807322e+01
-7.315224227267574975e+01
-8.632904013193859782e+01
-8.906174333817260447e+01
-9.215371520808018602e+01
-8.168741894431471451e+01
-8.711926628404354744e+01
-7.790192373529140468e+01
-8.853867339150608018e+01
-7.547726546939536263e+01
-6.694769497067254349e+01
-7.864823045626813780e+01
-8.532933595544363925e+01
-8.174551046657323639e+01
-7.264938321935923682e+01
-7.751952236504487814e+01
-7.285897896940039686e+01
-8.730691757297415734e+01
-7.335936733773648655e+01
-8.039573433583471740e+01
-8.189912184652258986e+01
-8.420486835112126300e+01
-8.447926005175487774e+01
-8.862770171043943890e+01
-7.501573301390486392e+01
-7.636207226740323506e+01
-8.617782002490470461e+01
-9.147549712970418057e+01
-8.293762722499968731e+01
