# Supplementary material for: Molecular mechanisms of native ligand selectivity in catecholamine G protein-coupled receptors
Source: Nat Commun. 2026 Apr 23;17:4112. doi: 10.1038/s41467-026-71361-8 (PMC13150006; doi:10.1038/s41467-026-71361-8)
Supplement: Supplementary file 8 — Source Data 2 [file 41467_2026_71361_MOESM8_ESM.zip › SourceData/Fig6E/rotamer1_D1_M14_W318_run3.txt]

-7.585429655943524097e+01
-8.141175698614834744e+01
-7.213831472955412494e+01
-6.700942284219868839e+01
-8.702184064592859158e+01
-7.273974080341302795e+01
-6.517616873994693094e+01
-8.446917072510238711e+01
-7.541633501022445785e+01
-6.564197590658079662e+01
-7.125503181301083089e+01
-6.638962733770740954e+01
-7.827926630120008156e+01
-8.942488649049549565e+01
-7.812936262859787462e+01
-7.805175432993102902e+01
-6.948088732119806821e+01
-7.356542007122321536e+01
-6.634614263036343118e+01
-8.424061288096085320e+01
-7.590218807092976760e+01
-7.417600662164686298e+01
-6.431966490837471895e+01
-8.639828820797883679e+01
-8.283696379669888188e+01
-4.700379428020733741e+01
-6.682405151546127797e+01
-6.696782493949173443e+01
-7.686328051486681545e+01
-7.618734714995888169e+01
-8.677916596347077416e+01
-8.470756486113367600e+01
-7.322956130164575939e+01
-6.648750559841504071e+01
-7.022718896195661387e+01
-7.669772347031261006e+01
-6.323348767707946649e+01
-8.422506579608288746e+01
-7.126448682095391973e+01
-7.062376998205547807e+01
-6.947095380158114608e+01
-7.262451214329514926e+01
-8.017799863536070859e+01
-6.692560025597494189e+01
-7.315157498274507475e+01
-7.276132743639944067e+01
-6.745453402193093950e+01
-6.808510082221995674e+01
-7.413262598724796248e+01
-6.579413461663705220e+01
-7.155239748326684435e+01
-7.195835727877087606e+01
-7.703009197577871703e+01
-7.046057436931378959e+01
-9.188227548340667283e+01
-7.103465806677617422e+01
-6.797854394660781452e+01
-7.759776409232266303e+01
-8.112457116373636268e+01
-7.329727931288779530e+01
-7.461290366022251419e+01
-8.145362379272462761e+01
-8.140631401322542615e+01
-7.474291661106616402e+01
-7.457814768971196884e+01
-7.062625495216481397e+01
-9.286198677100489363e+01
-8.447909125569732680e+01
-6.671306527592362556e+01
-7.006915768466140548e+01
-8.155099761804088132e+01
-7.636980556409720577e+01
-7.045043201732127613e+01
-6.432280388319210829e+01
-6.999102195436415741e+01
-7.253741096841928027e+01
-6.438007075542715540e+01
-7.439261398259748148e+01
-8.181269410154673949e+01
-7.732647753907504296e+01
-7.848684439451918138e+01
-8.910913553100149898e+01
-9.090929048608171570e+01
-7.064588562428976104e+01
-7.359963675474270417e+01
-6.595925796310137912e+01
-7.589682587048558560e+01
-7.458517494489849753e+01
-7.404155758770716034e+01
-7.255650508474488447e+01
-6.086468268864394560e+01
-7.555709729237028682e+01
-7.415220918067913658e+01
-8.820428132371490904e+01
-7.591788929883996673e+01
-7.222187992413752511e+01
-7.753300216636634445e+01
-8.429061714895117063e+01
-8.305288960755892447e+01
-6.907058027448090343e+01
-6.731014451766225193e+01
-7.781174330905446368e+01
-6.560628994402807734e+01
-6.752834547051068625e+01
-5.324680489047511145e+01
-7.187399711548185621e+01
-6.624153407078844680e+01
-6.922898286734778139e+01
-6.092428826551620347e+01
-7.159437704504145472e+01
-6.736935357344296449e+01
-4.759448422944077350e+01
-6.991113036305721096e+01
-7.244655273869406642e+01
-5.633094429504194522e+01
-7.220951142445009907e+01
-7.469615695509051534e+01
-7.054948589897431077e+01
-7.217640913262101776e+01
-6.541021115164605249e+01
-7.434161781320119644e+01
-6.953402482256034034e+01
-6.308734994626843218e+01
-7.500554359335365007e+01
-5.941446594900595812e+01
-6.244559613537803244e+01
-6.311885433681265312e+01
-6.991670011640825066e+01
-7.052998338791449839e+01
-7.627788273827478349e+01
-6.725165699649163287e+01
-7.255036440401870834e+01
-8.970731163188889923e+01
-6.468637791826735395e+01
-7.697126784614113149e+01
-7.677084748660330149e+01
-6.886772342144115555e+01
-6.608652943264529256e+01
-7.759902286064486532e+01
-6.764200107385187266e+01
-6.664422394331182886e+01
-7.063276493647215659e+01
-6.915304239632833117e+01
-6.054978738694064333e+01
-7.168837149667251651e+01
-6.174085137816086188e+01
-6.945351187082998479e+01
-6.349304648506907967e+01
-6.529049133047590203e+01
-7.962705166103968679e+01
-6.265155671606180476e+01
-7.091236360225884994e+01
-6.487706381641676501e+01
-7.062996508820424424e+01
-8.059254588134645303e+01
-6.263938629413152626e+01
-7.805096108674995037e+01
-6.860386961224226354e+01
-8.297701581273871341e+01
-6.481088944720757183e+01
-6.310102687648653585e+01
-6.817762318415304890e+01
-6.535357462291291597e+01
-6.723293453579725565e+01
-7.044209637882380548e+01
-6.674787571835381073e+01
-5.524041010385208494e+01
-4.923322850369541470e+01
-5.945168460483988326e+01
-7.402059870551065046e+01
-6.822537270209231508e+01
-7.015424604604224612e+01
-7.333256593659898215e+01
-6.518083448110317590e+01
-6.539214856468345261e+01
-7.776512841619879168e+01
-6.339734295858087165e+01
-6.280421234502581029e+01
-7.019672817266290110e+01
-6.945987548282589330e+01
-8.070426696953921919e+01
-6.310738352510543336e+01
-7.514666344520877317e+01
-7.448978630753661889e+01
-6.258793971224584851e+01
-7.635737685271482178e+01
-6.584837184489670392e+01
-7.169430303908254132e+01
-7.301296567120891723e+01
-6.768866996068851449e+01
-6.582650813001693280e+01
-7.478376280567538004e+01
-6.921414496692807461e+01
-7.981633485769742720e+01
-7.565814340834768359e+01
-7.842806599756954711e+01
-7.128681361373853065e+01
-7.182588971317059645e+01
-6.799626071451395148e+01
-6.806302568186823976e+01
-6.552658836653108665e+01
-7.564239126180655148e+01
-6.757247425725275036e+01
-7.373776424599031998e+01
-8.233067181603648521e+01
-7.215538783288518232e+01
-7.830973645807706873e+01
-8.334112220647362790e+01
-7.076056513091626243e+01
-7.105477729297396650e+01
-6.845373893994266723e+01
-7.340353831892927872e+01
-8.020631321978743244e+01
-8.634554200964591075e+01
-8.038006169114567001e+01
-7.871543944613929966e+01
-7.961611093627416835e+01
-6.972370899790456633e+01
-6.251727866394752198e+01
-7.049740999233706873e+01
-6.780130086973042580e+01
-6.826726027310770917e+01
-5.684242199905744286e+01
-7.173936092933097086e+01
-7.418957820078378518e+01
-7.278096396277604185e+01
-6.155648259647981746e+01
-6.595300497489289171e+01
-6.686305473207112016e+01
-5.699275835799105039e+01
-8.281778407018030919e+01
-6.806944912565531070e+01
-5.834428586219320323e+01
-5.983322901857323473e+01
-6.576122522552240923e+01
-6.293380532998712340e+01
-6.429020813977706439e+01
-7.447031377575707722e+01
-5.807759771892757072e+01
-7.393994631155418062e+01
-5.444836950377295892e+01
-7.661816302821117119e+01
-7.147224857851175273e+01
-7.032855378626275922e+01
-6.101514890086859566e+01
-7.223039558141620375e+01
-6.391086250340299557e+01
-6.846470814081992273e+01
-7.129291453016131186e+01
-7.756744628147306742e+01
-6.376397405281920783e+01
-6.729963693473244746e+01
-7.888340423305250226e+01
-7.583349261067174041e+01
-7.540833128281227005e+01
-7.451199659495674155e+01
-6.873888112019530183e+01
-6.180493686614278204e+01
-7.895549985196569764e+01
-7.456186353312465087e+01
-8.460663857012048084e+01
-7.119600304360568543e+01
-7.527867979994795178e+01
-8.789886785360108945e+01
-6.526531514596041461e+01
-6.244509399765072999e+01
-8.613726139172160856e+01
-7.503838122548168599e+01
-6.404794567499040170e+01
-7.061747809343388838e+01
-6.569732416173725653e+01
-7.004374417858115009e+01
-8.459274371331135001e+01
-8.835736465824534491e+01
-8.253392200047397864e+01
-6.733337535023059672e+01
-7.179482760495405103e+01
-6.485980896188189604e+01
-7.860965496027576194e+01
-6.465575193174021251e+01
-6.911906795581035112e+01
-7.886706926347430624e+01
-7.925424298397584266e+01
-6.228784117030386369e+01
-7.103182279144863287e+01
-7.551761749958875214e+01
-7.803592185030365158e+01
-7.551851450983693326e+01
-6.395538958408226904e+01
-6.019136737235523071e+01
-7.382978472840524375e+01
-7.467041148846749365e+01
-7.893085720709197517e+01
-7.104755401215098232e+01
-7.562796240279737958e+01
-7.936605605929264584e+01
-6.182211941099817665e+01
-6.757832191439032954e+01
-6.868950356379433231e+01
-6.318474795831263435e+01
-6.502623330648916067e+01
-6.659246030257452276e+01
-8.423630438569520607e+01
-8.492786616419388679e+01
-6.858028142736220900e+01
-6.623947174852204967e+01
-8.349226807684335938e+01
-7.574364531057902639e+01
-6.892608437153184298e+01
-6.873349041004206583e+01
-6.153388998011929800e+01
-7.421731011572197190e+01
-6.951360483032013349e+01
-6.129436316903667858e+01
-7.246584076133173369e+01
-6.945949491280454424e+01
-6.541373516078911621e+01
-8.188324265502483001e+01
-6.533511005413984662e+01
-6.797345962563305477e+01
-7.123948419309479618e+01
-5.884297125904939207e+01
-6.941915662332998238e+01
-6.889089484819689346e+01
-6.960404092906642859e+01
-7.011328921998352826e+01
-5.639307279129986483e+01
-8.258946212665698283e+01
-7.297980367269906310e+01
-6.732859117610045985e+01
-8.636328573287606503e+01
-7.425377808286957304e+01
-7.312569491972966773e+01
-6.872497700289835620e+01
-6.865225574480221837e+01
-6.200381646605823960e+01
-7.282466674801599993e+01
-7.960699053211475018e+01
-6.617972405895866927e+01
-7.003416593305333038e+01
-8.136148182931019335e+01
-7.459189099848092042e+01
-6.936726388328159487e+01
-7.699661200265740035e+01
-7.464799463001578772e+01
-8.314207675124818309e+01
-7.965637687345831353e+01
-7.533128740665854650e+01
-7.128246604317102708e+01
-8.341531112300746997e+01
-7.789633288315144455e+01
-8.206914673285071160e+01
-6.743177227598849299e+01
-7.059410220554480020e+01
-7.099325902159419854e+01
-8.184843766270627441e+01
-8.492448780096009386e+01
-8.929302544301984312e+01
-8.962994135231278392e+01
-7.388221163112272905e+01
-8.498451581445914371e+01
-7.327594903367041468e+01
-8.040381857781031272e+01
-8.542200266567542144e+01
-9.084090674334545668e+01
-7.850709740428992234e+01
-8.484377220381313123e+01
-9.514500450905576656e+01
-8.334262774264874452e+01
-9.393389327037282044e+01
-8.730659230201634102e+01
-8.356671080190193379e+01
-9.236536811192476648e+01
-7.445662393815339897e+01
-6.298831033391138590e+01
-7.282238822262016242e+01
-8.237209277491919579e+01
-7.770788099437261565e+01
-6.110985516260153361e+01
-8.279520586320458619e+01
-8.856421207074370727e+01
-8.485421367962476324e+01
-7.834098820368738814e+01
-8.499618492151043370e+01
-7.679062279571087402e+01
-6.989744055782099963e+01
-7.345662351688426384e+01
-8.328053775908475131e+01
-7.667108029583481255e+01
-7.566293698668071954e+01
-8.508545768223125094e+01
-8.624442664314059925e+01
-8.025195846085637186e+01
-6.597071311965933660e+01
-7.464074377464814347e+01
-8.084194681644181912e+01
-8.215320758227774434e+01
-9.183363702975312037e+01
-7.832455499149655509e+01
-8.584323719917941276e+01
-9.690614070178325790e+01
-7.665795940900461858e+01
-8.885343308854207578e+01
-8.717969055099466402e+01
-8.196416951591709221e+01
-9.056747740139827840e+01
-9.076193220731823885e+01
-7.425587580685395039e+01
-7.178909544139285970e+01
-7.472783974359563786e+01
-6.757615822371006686e+01
-6.982247624329421853e+01
-7.371969011263715288e+01
-7.708074883978818548e+01
-5.957212065690293201e+01
-8.166136736952697106e+01
-7.025520195928594092e+01
-8.992754161405673585e+01
-8.622707561947461841e+01
-7.169886908610847343e+01
-7.825810933537397318e+01
-8.406769590300370965e+01
-8.167340260081813597e+01
-7.528424616038005013e+01
-8.656267068394559772e+01
-7.071887101829345568e+01
-7.753720662672604647e+01
-9.716846601937706396e+01
-8.124463822002955737e+01
-7.365019766843388993e+01
-7.176451220068288706e+01
-7.382017201351170854e+01
-7.770558637227428278e+01
-5.991689818707046555e+01
-7.240756621658489678e+01
-7.496716072670737674e+01
-7.109317402566986743e+01
-6.453414880657155095e+01
-7.284132909979214787e+01
-8.483505896466253660e+01
-7.322008499691527561e+01
-6.710122304293457773e+01
-6.188568602770452287e+01
-6.750935217846891589e+01
-6.329570135911627204e+01
-7.381190178862370033e+01
-7.252807368992847614e+01
-8.845404157894968478e+01
-6.439707219448072806e+01
-6.630706468191243630e+01
-8.136736459082672468e+01
-5.789265185965260940e+01
-7.924033358221787182e+01
-8.077151208453861386e+01
-7.557808304476634476e+01
-7.392203111167515317e+01
-7.362252849784346154e+01
-6.533713014610887626e+01
-6.980405573682297415e+01
-6.092755585971451637e+01
-9.216867514687710639e+01
-7.053178233749873982e+01
-8.109048363149138083e+01
-8.961742109440223203e+01
-8.128579880012051717e+01
-7.265855487664983059e+01
-7.372944481077442447e+01
-7.529603663725484353e+01
-6.902788309007905809e+01
-8.331891963332019202e+01
-7.539392086096022183e+01
-7.469992088949119591e+01
-7.402987318128199945e+01
-5.968869723451367548e+01
-7.796440723808701989e+01
-7.129975840531332665e+01
-6.720878904859387148e+01
-6.161443576090408669e+01
-6.554297894349642206e+01
-8.078199061573353390e+01
-6.494272615950237082e+01
-7.221223854877759152e+01
-7.216973020461156807e+01
-5.965367803883311382e+01
-7.332335248202132050e+01
-7.033371819907618772e+01
-5.090734304583233438e+01
-8.201490050899518280e+01
-7.041188425522966554e+01
-7.061233543902137910e+01
-8.159932663070549097e+01
-7.834219261727041328e+01
-7.063138147879401174e+01
-5.950601683883703430e+01
-6.079048715473800968e+01
-5.209330438283105735e+01
-7.906097529196513563e+01
-7.495244777131081548e+01
-5.482233882763822663e+01
-7.016208361024841622e+01
-6.620794466235969367e+01
-7.831640067074744138e+01
-9.015197118669210852e+01
-6.676931200064960592e+01
-6.894965419975002874e+01
-5.855039177783234550e+01
-7.412703494662287085e+01
-7.014831510476716403e+01
-6.967291641219789256e+01
-6.737861096895321111e+01
-6.184636430838565957e+01
-6.276891675686987071e+01
-7.687423584754057515e+01
-6.869729266590775296e+01
-8.050822325924123390e+01
-7.376119311566104386e+01
-7.371432730912583509e+01
-6.300570128693606620e+01
-7.062821523916231570e+01
-6.638612917854837292e+01
-6.401560893187875934e+01
-5.697513401818380174e+01
-5.600652523346897027e+01
-7.648316498107035954e+01
-6.973765247293572145e+01
-6.975345223935892136e+01
-7.503134057184789185e+01
-7.541900078620233216e+01
-7.519287658298927113e+01
-5.763813242107151780e+01
-7.455334892756944498e+01
-6.366522067481889735e+01
-7.935109760097741116e+01
-7.629611966539994228e+01
-6.955152948224275633e+01
-7.063496719265987167e+01
-6.960543810762719374e+01
-7.230693597392789229e+01
-7.779990534308952022e+01
-6.955916481872355916e+01
-5.488728481309764362e+01
-7.394535957809210913e+01
-7.743660126393616849e+01
-6.492694359490545253e+01
-8.861970657614868685e+01
-6.574793972335837111e+01
-7.377870794212826411e+01
-7.474700132771994276e+01
-7.628630621443826954e+01
-8.891250351949146591e+01
-8.082587798195773132e+01
-7.971268333361129521e+01
-6.601236259804352358e+01
-6.558290649873336520e+01
-7.575700100144042892e+01
-6.679028808802139849e+01
-7.690517709684861813e+01
-7.634047467197933656e+01
-8.050869920377218136e+01
-7.151947823943787341e+01
-8.128554782497043618e+01
-6.896160049930927016e+01
-7.288386683899913976e+01
-6.193245413402310362e+01
-7.540374483545322448e+01
-6.224595000466554495e+01
-7.998949232662725706e+01
-8.243696180262379869e+01
-8.028662124109183651e+01
-6.160013244285143941e+01
-6.597322389184876101e+01
-7.020025872574092318e+01
-6.570191326627207218e+01
-6.625334884541928204e+01
-8.963385021017613496e+01
-8.916570120656703580e+01
-6.721392250896245457e+01
-6.909094779810162379e+01
-8.267720669065045058e+01
-8.472902662488517933e+01
-7.612134541466055282e+01
-7.146571798149079768e+01
-7.249950620142789148e+01
-6.568003144804799831e+01
-6.500437035746175241e+01
-7.076829806294061598e+01
-7.111236219141696324e+01
-7.558185952915295047e+01
-6.187509097678493930e+01
-8.428476412579104249e+01
-6.833916231656814944e+01
-7.046386204988596091e+01
-6.672298079261034331e+01
-7.196584364386602317e+01
-6.946636316674174338e+01
-6.309093488252644022e+01
-7.010301254599728793e+01
-7.337140631688444614e+01
-7.764820534005919228e+01
-7.559982976245522934e+01
-7.538649002309225011e+01
-7.111728069650085615e+01
-8.038883646931924432e+01
-7.386331926148301363e+01
-6.252696497059691438e+01
-7.703399589879532527e+01
-7.577727909463727940e+01
-7.046854438285036792e+01
-6.170574469284704122e+01
-6.621731749035153314e+01
-8.039799960700467807e+01
-6.693089959466271921e+01
-7.150253272079169164e+01
-6.491649887449797518e+01
-6.579755267225033322e+01
-6.339808989784302184e+01
-7.472962905969953340e+01
-6.526073883022000643e+01
-6.720379650784845182e+01
-6.520058849148678348e+01
-7.646222797719461539e+01
-8.075121217770340820e+01
-7.477504591118416499e+01
-6.984757834902995910e+01
-7.161158744953154098e+01
-7.586520465173965988e+01
-7.128010854429128074e+01
-6.703683345587803899e+01
-7.828352331452474289e+01
-6.918624917351039016e+01
-6.880628025313828289e+01
-7.453093353782432473e+01
-8.359486859123775560e+01
-6.390399142617177120e+01
-6.658671870685464000e+01
-7.810366406957864172e+01
-8.774358703309898999e+01
-5.915100574033430547e+01
-7.691251039593250027e+01
-7.070279009853173591e+01
-6.894237417698033710e+01
-7.856248812682140681e+01
-7.381856539061656974e+01
-7.741891189685898667e+01
-6.882921680182242596e+01
-6.989285842945564298e+01
-6.895760017234016459e+01
-8.193649913514155969e+01
-7.380324794186836357e+01
-6.981962855686550995e+01
-6.681339178834092252e+01
-6.357670124342171647e+01
-7.675056207899886829e+01
-6.808204599552307457e+01
-7.163335599178697066e+01
-7.369163795759364177e+01
-7.419888430431331017e+01
-8.564272133233484396e+01
-7.090711159355153370e+01
-8.526792778784289339e+01
-7.161066310843108340e+01
-6.344224341708726911e+01
-7.883700953254239607e+01
-8.917553261686882138e+01
-7.691827236993376005e+01
-7.820714477797857000e+01
-7.724638336390255233e+01
-8.220649092194450702e+01
-7.110700100986595373e+01
-8.260242956393577174e+01
-7.644872363840615037e+01
-7.819272058596064312e+01
-7.519195963145004669e+01
-7.208794428026712353e+01
-7.230216242029018758e+01
-6.992069198466646185e+01
-6.915076496801583517e+01
-7.332784720437014414e+01
-7.150112712573069018e+01
-8.127546480246913063e+01
-6.785902267029514690e+01
-6.563509739565721191e+01
-7.932094194998293801e+01
-9.079182722804942784e+01
-8.485889764229989396e+01
-6.992786103338782766e+01
-8.124865816429641541e+01
-7.378207127000909793e+01
-7.971737786520843372e+01
-7.907055753246386587e+01
-7.859110288395295640e+01
-7.526791474214159905e+01
-7.063206698328551170e+01
-7.663608021060446163e+01
-7.132995295235518540e+01
-7.897067063522054298e+01
-7.908911678825830904e+01
-6.890205335801508113e+01
-6.969791644652823948e+01
-7.163117162840249819e+01
-6.015359568419152225e+01
-6.665046141046143191e+01
-8.012824355888227501e+01
-7.073808279233554686e+01
-8.248789033452551678e+01
-7.959474869493348592e+01
-8.158205411719930567e+01
-8.686162882978294419e+01
-6.521345500754625846e+01
-7.564063117327198427e+01
-9.780316988005560574e+01
-7.574147473072773096e+01
-7.468199866160178146e+01
-6.787409664486452243e+01
-7.572929184307852779e+01
-6.790822923488420315e+01
-7.464841291894688879e+01
-7.058110581464814004e+01
-6.735494113677313521e+01
-8.346709192423514878e+01
-6.722327278519284732e+01
-6.121852969884933060e+01
-7.612537232862145231e+01
-6.886288527036265350e+01
-8.368622320532003300e+01
-7.695013646264747820e+01
-7.277078781202222046e+01
-8.111200136390894500e+01
-7.154466848036692284e+01
-9.346885767488048202e+01
-8.180799540031127037e+01
-6.939600224860255651e+01
-8.402543272850165579e+01
-8.881618879876579342e+01
-8.695672880122496906e+01
-6.844225308179845513e+01
-6.598046316680108703e+01
-7.300607276174629590e+01
-6.476383312630589728e+01
-8.606980044271726626e+01
-6.520366273197562634e+01
-7.683402266576855766e+01
-5.560825661453719704e+01
-6.590309994484718459e+01
-7.572053462967889459e+01
-7.028786883889523551e+01
-7.494003735552344381e+01
-8.221573278567170462e+01
-7.553199791549637609e+01
-8.315758698962655160e+01
-6.930914170667317364e+01
-7.472532345377906893e+01
-7.087446537952028791e+01
-6.404109492008285542e+01
-8.009634486478657323e+01
-6.249507900247567704e+01
-8.030212636598125187e+01
-7.788737313571958509e+01
-6.863707553632623615e+01
-7.911518406544252002e+01
-8.072642731353582235e+01
-7.383377432522252093e+01
-6.117093352703751208e+01
-7.895710991149637437e+01
-6.781914223399785158e+01
-6.963838763317235703e+01
-6.930677986960338899e+01
-6.552666662590736735e+01
-6.785665607382942710e+01
-7.051206222098898024e+01
-7.159107887567405726e+01
-7.870274343208396317e+01
-6.879676373028776482e+01
-8.369115022995990216e+01
-7.584301923127559064e+01
-6.108672835983580995e+01
-6.540740251022616292e+01
-7.551995249360439288e+01
-6.865936095229574221e+01
-6.971169015851448592e+01
-7.395997650645752231e+01
-7.399768522499523726e+01
-7.372180561654687381e+01
-7.382891318249338042e+01
-7.326508216138651619e+01
-6.295668995114910160e+01
-8.058666436737209438e+01
-7.037439744936291675e+01
-6.668749350419841448e+01
-7.155698837486218622e+01
-7.810449351924312111e+01
-8.550947017695210661e+01
-7.407061000531827233e+01
-7.513506133565401512e+01
-7.276614204103618988e+01
-7.079700784865593732e+01
-8.618998999376010772e+01
-7.422977248275718409e+01
-7.956812884626748428e+01
-5.914755442757305559e+01
-6.900433241240941129e+01
-7.171103674396812266e+01
-7.756970411140751764e+01
-8.229331666430827852e+01
-7.500820004569987987e+01
-7.968499667797577501e+01
-7.660159773796902982e+01
-7.652693362321812742e+01
-7.346824109832262195e+01
-9.373023901917049727e+01
-7.851622601818347391e+01
-6.387174763157469926e+01
-6.913728416961303935e+01
-8.402273679051666022e+01
-8.292984684341456614e+01
-7.803656879950857217e+01
-6.538551703022243089e+01
-8.136878188781246024e+01
-8.397745645749455434e+01
-6.762559490443362620e+01
-6.906936547956229333e+01
-9.805543466392688856e+01
-7.129078302245645204e+01
-6.610615951216372821e+01
-6.482640875758907839e+01
-7.567861090496367638e+01
-6.919144271573586025e+01
-7.942428828226287862e+01
-6.818657402473731111e+01
-7.569475431899856233e+01
-8.309224047521810519e+01
-7.391696566869001117e+01
-7.556078789010111052e+01
-8.287004611367237317e+01
-6.596350953059526034e+01
-6.979143546223949102e+01
-6.470981058864474278e+01
-5.848057764640108047e+01
-7.116205802526661728e+01
-5.736573005388252255e+01
-7.461396808902851774e+01
-8.449041089647825231e+01
-7.962819412610095071e+01
-6.808218153354255264e+01
-7.569495510686789430e+01
-7.368588466867436182e+01
-6.673164387203890158e+01
-6.982263345904848961e+01
-7.061238685909296464e+01
-7.359131882783685796e+01
-7.965890978385581889e+01
-6.834336991405507433e+01
-6.733002100829253322e+01
-8.322510879794809568e+01
-7.470331138007624361e+01
-6.459423949342634330e+01
-8.388923088771791470e+01
-7.659296288060372149e+01
-6.673485059936773212e+01
-6.578830485272699491e+01
-7.193249119213822951e+01
-7.016621548221952764e+01
-7.224030591302116022e+01
-7.359609911659985926e+01
-7.763402607511629583e+01
-7.210272702206944473e+01
-8.580588373620805953e+01
-7.513447389710019308e+01
-7.393633125583038179e+01
-6.347772419829571788e+01
-6.885217231079853661e+01
-8.362195839787987950e+01
-7.452351055950671821e+01
-8.170921186005536185e+01
-8.339641348416162714e+01
-6.527735938641370694e+01
-8.155992524884834438e+01
-6.048356834177878483e+01
-7.209203690087944949e+01
-8.657767103709099388e+01
-7.509697409038446381e+01
-6.941723842139099077e+01
-8.517483783456329149e+01
-7.299357458067645155e+01
-7.960828725823795082e+01
-7.516893385323614041e+01
-7.528956328920050112e+01
-6.566945338360471851e+01
-7.212987113726654798e+01
-5.855989289313207280e+01
-6.919641966833164304e+01
-5.733614784841518031e+01
-6.403099205405128203e+01
-8.488747691255754546e+01
-7.200459900401561697e+01
-7.521731810467910861e+01
-8.987716423645194652e+01
-8.248600356250608456e+01
-7.635912664684711615e+01
-8.242336564578408797e+01
-7.178258612058995425e+01
-7.147045097891148657e+01
-7.054842783492725289e+01
-7.607530136759838513e+01
-7.048392913009757876e+01
-7.037274068367621283e+01
-7.401606318473243107e+01
-9.056215744879663987e+01
-6.245188601747729962e+01
-7.330540405239587187e+01
-6.794185690563227809e+01
-7.278585096195880055e+01
-8.043247968848044138e+01
-6.895728338823626302e+01
-7.222852560582381898e+01
-8.660075363309353236e+01
-6.895548830584687039e+01
-7.919250099930260944e+01
-8.678451918913486907e+01
-7.672930446838148555e+01
-8.221223797291993662e+01
-7.543853070685763385e+01
-6.982518211807558828e+01
-6.901846685378431800e+01
-6.235097087436356134e+01
-6.387709560844599821e+01
-8.249505259233367838e+01
-7.117060489253083233e+01
-7.823299551520065620e+01
-8.510389397653989363e+01
-9.018189330524268144e+01
-7.387433793879201005e+01
-6.808996339063405401e+01
-8.242337484875412201e+01
-7.389963641274050588e+01
-6.371642853526221728e+01
-7.640457469980378846e+01
-7.849209832448944724e+01
-7.865812550625417998e+01
-5.959846746002283879e+01
-8.569763047281695378e+01
-8.301143556052910810e+01
-7.562169053523548712e+01
-7.039740505614987853e+01
-7.353350108504167792e+01
-8.575324304504991346e+01
-7.202304041407566615e+01
-8.330847119818223234e+01
-6.445297538771211521e+01
-6.239193905581290522e+01
-8.524016508622848676e+01
-8.569135316746250908e+01
-7.744705424374544123e+01
-5.891053189404224355e+01
-7.409088539866962719e+01
-8.644959939024793982e+01
-7.711505807772111609e+01
-6.380337670497323188e+01
-7.567499969503907664e+01
-7.660459197567378453e+01
-7.525603120660383638e+01
-6.827493882806817282e+01
-6.579368850647861677e+01
-5.928772246826135017e+01
-7.339744821539855479e+01
-7.039115813408710665e+01
-8.107668089847025783e+01
-8.735862401889056628e+01
-7.604633288956307524e+01
-8.310257715704545944e+01
-6.948550647736647079e+01
-6.783297989992085775e+01
-8.307957640348926986e+01
-8.203010469867778909e+01
-6.589953474624645935e+01
-7.027719786994158824e+01
-7.268570955085220930e+01
-7.196730817582930229e+01
-8.119970822712598135e+01
-7.860419197161135685e+01
-6.869472535388521806e+01
-7.037678252832249370e+01
-6.657040500561895158e+01
-6.399089565982116312e+01
-8.122137554217022171e+01
-5.815654603747584162e+01
-7.472587130018204959e+01
-5.704246287428658491e+01
-6.931019492303178708e+01
-7.649681523485337209e+01
-7.125253425246393135e+01
-7.387339659044870643e+01
-6.402743701255047881e+01
-7.326312249974641588e+01
-8.072212805629051502e+01
-7.798283975060327577e+01
-5.849401676869526057e+01
-7.317137466424979664e+01
-7.332853197140966017e+01
-6.438696726318983110e+01
-6.388803521485139214e+01
-7.448403777132118364e+01
-8.335363378880080631e+01
-7.211338014209303537e+01
-7.698085788071753655e+01
-7.376406553182658854e+01
-7.309804782592276240e+01
-6.986014164538001125e+01
-6.703281130016713973e+01
-6.134028975604988432e+01
-6.809786219655062212e+01
-7.016914986704742319e+01
-6.753345720058891288e+01
-6.620271486527458649e+01
-7.679655246194808171e+01
-7.869617676522973682e+01
-7.848091569419925406e+01
-7.170802168160113865e+01
-6.923025714633121197e+01
-8.156700713485113852e+01
-7.099455639481269031e+01
-6.172642475085906000e+01
-7.823409469746282241e+01
-6.583390427788144450e+01
-6.045116499592878512e+01
-7.414708426667850460e+01
-7.736673271119872197e+01
-7.639964822278753331e+01
-6.979894936043343989e+01
-6.822623744689198588e+01
-7.685196580691389556e+01
-7.081878851175648037e+01
-6.419724246929553146e+01
-7.446673653275639992e+01
-6.991875457790983717e+01
-6.642251265382768111e+01
-6.879562238868601298e+01
-8.397506512062091133e+01
-7.474490495559506087e+01
-6.023250515067202571e+01
-7.367385967223266618e+01
-6.992271279374814696e+01
-8.248774924765176308e+01
-7.538190164762796996e+01
-8.029327050654070774e+01
-7.181714667226256665e+01
-7.795435063238522844e+01
-5.799833921155092042e+01
-9.592413128378758813e+01
-7.804268023333447957e+01
-8.513892557749719003e+01
-6.768802823745963337e+01
-5.753779718219082184e+01
-7.756468850706868068e+01
-6.723655404709644756e+01
-7.228423187920617465e+01
-8.008133639316213248e+01
-7.741992806470035760e+01
-7.776858030532547161e+01
-8.249824465668125129e+01
-8.254402847258117504e+01
-6.797430589589694705e+01
-7.755874266055667476e+01
-7.060040015223678722e+01
-7.309392873862354634e+01
-8.171136182519887825e+01
-8.263904586608467184e+01
-8.352920870430202172e+01
-7.240468062865073762e+01
-7.063312838575333785e+01
-7.086821269286210168e+01
-7.394604779604019029e+01
-6.020541974988729095e+01
-7.792035758601660689e+01
-7.351589844355382297e+01
-7.205879460722491103e+01
-7.685837750806291524e+01
-7.234588072649893320e+01
-7.874692562508072058e+01
-7.496157788354869922e+01
-6.489668774275398277e+01
-7.903577195478278838e+01
-8.705642585798685218e+01
-7.877855658553434637e+01
-1.011986437940520602e+02
-7.684157101353440567e+01
-7.564866728449253230e+01
-7.973875226438930497e+01
-8.165543106376235016e+01
-7.119637185777843058e+01
-6.402533664939772962e+01
-6.842319069201876403e+01
-9.300138270229089699e+01
-8.557376982995498338e+01
-5.869105616136766201e+01
-7.217620128700824012e+01
-7.201525978116586657e+01
-7.995872141680044365e+01
-7.359559597958835298e+01
-6.380171806754562880e+01
-7.433193389674879370e+01
-7.350646412204005742e+01
-7.082806934229647311e+01
-6.253881348025198150e+01
-7.277098841628907167e+01
-8.579135521773982020e+01
-6.350065197463032263e+01
-6.222463688582615049e+01
-7.372600191532528413e+01
-8.478818902404016455e+01
-7.998635140861289017e+01
-6.827901487359893906e+01
-6.984265449809578286e+01
-7.217476162342599366e+01
-7.194503338181998231e+01
-6.996078778531490627e+01
-7.340118354950587332e+01
-7.615465416869055559e+01
-6.894583582023230406e+01
-7.525763517445739126e+01
-6.764330086869144054e+01
-8.535561066266957653e+01
-6.239847065076544652e+01
-7.407239321485143080e+01
-7.557088337127666477e+01
-7.792906120702848227e+01
-5.346740286268743603e+01
-7.424210157341451577e+01
-7.435112471852356464e+01
-7.982226942451195839e+01
-7.740477792036340077e+01
-6.725880588545938110e+01
-7.154111979050743741e+01
-6.953090559309464425e+01
-6.516611850351551993e+01
-7.327226845696969804e+01
-8.250689953168442514e+01
-6.969518758137084546e+01
-7.860158546314437444e+01
-7.428971020455401231e+01
-7.444339954423968209e+01
-6.468258047811289657e+01
-8.160441721244207258e+01
-6.745938535255713475e+01
-6.619388164925726414e+01
-7.174838728031934920e+01
-7.476072832221862541e+01
-7.144562237205941813e+01
-7.429166772246722417e+01
-7.017550820511206666e+01
-7.955356923329308927e+01
-6.744252329320364936e+01
-6.794339627603410747e+01
-6.531629626849736781e+01
-6.641814353320701514e+01
-7.556138609383474147e+01
-6.998492945552163746e+01
-9.001088235623767275e+01
-7.545386705913108472e+01
-7.823377518942913866e+01
-8.484013558458751447e+01
-7.829850083394518379e+01
-6.468013416201736732e+01
-8.858953942028051642e+01
-7.527108502708921378e+01
-7.222648561159286373e+01
-8.081734337805633572e+01
-8.114157385387400723e+01
-7.568612962996273552e+01
-8.207739818043135926e+01
-7.906023934840014533e+01
-7.271087963582598945e+01
-7.701458209179298819e+01
-7.234250635232805848e+01
-9.108074780008261939e+01
-6.407001444593008443e+01
-7.905192965030711605e+01
-6.280792095987756340e+01
-7.575516528823609974e+01
-7.762146781507397009e+01
-7.254113661925111955e+01
-7.496069045888290816e+01
-8.504829422327458133e+01
-7.989127949680593588e+01
-6.661251738773292175e+01
-8.280397458504269537e+01
-6.739725527919806325e+01
-6.230758145846924378e+01
-7.125848099214405806e+01
-7.403023673560490181e+01
-8.398737092094242485e+01
-7.664855327772040994e+01
-7.683629067864281126e+01
-6.699353359930923091e+01
-6.809166891765367779e+01
-6.807415082785537663e+01
-8.102557840093167840e+01
-7.805305666503083728e+01
-7.415944581483584841e+01
-8.077428259831945923e+01
-6.943374412722340594e+01
-6.107535640774564456e+01
-7.863680621569082518e+01
-7.925627559683589141e+01
-7.248754983574256983e+01
-7.934394981966927674e+01
-8.002521588814171594e+01
-7.646135253811678467e+01
-7.694731422477005367e+01
-7.312781706020737715e+01
-7.189825955924368373e+01
-5.788536788529439292e+01
-6.670306545966172962e+01
-5.952255687818898622e+01
-7.529042461380429074e+01
-7.305912969114594091e+01
-6.833449116950866653e+01
-6.788047138684979132e+01
-8.043079019608867952e+01
-6.809387231090261139e+01
-6.534783307265671226e+01
-7.306435672639409518e+01
-7.464324826465356466e+01
-6.855226712887635188e+01
-8.746337021943487855e+01
-8.649767666585073300e+01
-7.334941559437982050e+01
-7.260826840127302262e+01
-7.049925025378752252e+01
-6.429770456272035517e+01
-7.082858423607902409e+01
-7.056448484381780872e+01
-6.613109290494801940e+01
-7.719146874543463355e+01
-7.006283089592396607e+01
-7.509820273364267962e+01
-6.633693728498526809e+01
-6.300766597937237634e+01
-7.457723558492494931e+01
-5.547703926012775355e+01
-7.745798336755530045e+01
-6.639476604897333800e+01
-7.489226423141101918e+01
-5.969711347992399197e+01
-6.422772176114510501e+01
-7.171729026138662277e+01
-7.141955981030631051e+01
-7.369651092955798788e+01
-7.650684741807624789e+01
-8.518724037568512131e+01
-7.030277428519711691e+01
-7.088845763110495568e+01
-7.959109239041160322e+01
-7.018231315793363478e+01
-6.927766698585448069e+01
-6.759990297379690105e+01
-7.151366470298748368e+01
-7.355581818891970158e+01
-6.983526547904101278e+01
-6.639823464547482956e+01
-8.082571989291719206e+01
-7.272059163665322501e+01
-8.340091421657224657e+01
-7.663416184327869018e+01
-6.638959639950948599e+01
-7.602559107924321324e+01
-6.764460655743634732e+01
-7.236303880303579206e+01
-6.877834693010242972e+01
-8.210607815306001100e+01
-6.453231148094596392e+01
-7.488463569421993782e+01
-7.089020892467631541e+01
-8.095126956058088297e+01
-7.868667905529216000e+01
-6.565445880397716394e+01
-7.208099587640892025e+01
-8.520959107024104640e+01
-9.181601446261545618e+01
-9.808832186795197572e+01
-7.021316605987659898e+01
-7.012179082821593568e+01
-8.080778577855534195e+01
-8.183623915374967339e+01
-7.655806013939223931e+01
-8.674373967541249897e+01
-8.515639204896267245e+01
-6.754038501317890564e+01
-8.980652316955514891e+01
-6.768209600223222822e+01
-4.950944154576244216e+01
-8.004814835926877947e+01
-7.073686394180195691e+01
-8.116584011696454581e+01
-8.411051282692052666e+01
-7.296194169482085101e+01
-7.074930893732768311e+01
-8.127169508168479695e+01
-7.052550589525560554e+01
-9.624463865888247938e+01
-6.889451262486166172e+01
-7.459322509198642592e+01
-7.237842181248255713e+01
-6.652356816439178999e+01
-7.033435211242365881e+01
-7.572848668798189919e+01
-7.358141349805909215e+01
-7.691367749098309048e+01
-6.641510544579060138e+01
-7.016862671189059597e+01
-8.093587764233674875e+01
-8.058346595639690690e+01
-6.834548785028034956e+01
-7.640385378886983858e+01
-6.327533188426399136e+01
-7.064808281040974691e+01
-7.534317256397342533e+01
-7.360460333302852121e+01
-8.429638156981580721e+01
-9.151507777641100461e+01
-6.588645827717162717e+01
-7.727122632770041832e+01
-7.284110271493295841e+01
-7.405104460893660701e+01
-8.207645418128204540e+01
-7.438121800588488952e+01
-7.033108059966484404e+01
-7.613385531334871814e+01
-8.592033654768103190e+01
-8.235515566258224851e+01
-7.514184064989171929e+01
-6.903465723869516069e+01
-7.350863404543018476e+01
-7.738563318414510661e+01
-6.868082227085315594e+01
-8.057667078881223688e+01
-7.086540702678173886e+01
-7.030305705929001192e+01
-8.238509957872531686e+01
-7.970131253232979418e+01
-7.644600702144003890e+01
-7.977517612410213133e+01
-8.054662420336204320e+01
-7.128505548216077159e+01
-7.756511441844517663e+01
-7.256051892900497080e+01
-8.453527514222942330e+01
-7.212663234201676232e+01
-6.945443167853818522e+01
-6.616259171242400328e+01
-7.500945177179255552e+01
-6.793470571303373617e+01
-9.234724436593806729e+01
-7.641166205043661819e+01
-7.350775671687105728e+01
-8.881019588958301370e+01
-7.457026749789521602e+01
-7.197952332771873785e+01
-6.537601540357849217e+01
-7.863162773192894406e+01
-7.824543405449414024e+01
-6.912002672640392120e+01
-6.199383983128946340e+01
-6.716447890367520301e+01
-7.545653293255928418e+01
-6.552256481972356994e+01
-8.957805403568195857e+01
-7.550572414775027141e+01
-7.592118106864991489e+01
-6.441018378405711076e+01
-7.195961127656647704e+01
-6.360142023192614147e+01
-7.723627749181721924e+01
-6.814041116591630498e+01
-8.400837115853153136e+01
-8.563801868573756337e+01
-6.943754109361222504e+01
-7.655407296573015685e+01
-7.756679683033364370e+01
-8.101029486297574067e+01
-6.971731289089133554e+01
-7.747096096762462025e+01
-7.403475715516337630e+01
-7.753750089384561761e+01
-7.951168720391535771e+01
-6.534474353889856957e+01
-6.194890741644337595e+01
-6.471500721606658146e+01
-6.259657579409250161e+01
-7.262409187012654854e+01
-7.807181271044761672e+01
-5.508847224312462032e+01
-7.589768620588583303e+01
-7.775711674006936391e+01
-6.970661738408777808e+01
-7.595477762974148561e+01
-7.667967226915612855e+01
-7.605668902076305926e+01
-8.300302609227107098e+01
-7.671319558913528169e+01
-8.158603756809017682e+01
-8.130185763740023219e+01
-8.988550042058349732e+01
-8.880865899025475585e+01
-6.706024347247566197e+01
-8.044932223013043426e+01
-7.117021219691464751e+01
-6.916965626942888434e+01
-7.283943991330029633e+01
-6.966356190510559543e+01
-7.130396935854807339e+01
-7.443653442526004937e+01
-7.457450497412446566e+01
-8.070057062155005667e+01
-7.196331875089241237e+01
-7.994654048875013075e+01
-7.944944002504071534e+01
-7.883366030201075603e+01
-8.924782518753922034e+01
-7.391316306017236570e+01
-7.083203352876452641e+01
-7.001953035391967717e+01
-7.817690588200713364e+01
-7.277378809955533256e+01
-7.913548864902220714e+01
-6.550084575018230737e+01
-7.163415152615280590e+01
-6.574387894548378597e+01
-6.006459679008366948e+01
-7.459592118329469201e+01
-7.124612134716313960e+01
-7.551008107782557488e+01
-7.955922588486164670e+01
-9.058875523943642349e+01
-7.246014919752231265e+01
-7.027194269770609480e+01
-7.547312766393550021e+01
-7.733234439289422824e+01
-6.154881402661180800e+01
-7.401121665854876142e+01
-5.725025466191139145e+01
-7.201835493129732413e+01
-6.661722316963135881e+01
-6.718755700943913212e+01
-6.877088186376396095e+01
-6.302776364143912247e+01
-7.802641579985609610e+01
-8.454401110797580543e+01
-6.296300584659174859e+01
-7.089877292585769908e+01
-7.738014803376424311e+01
-7.962719148992019313e+01
-6.200040542886753059e+01
-6.613472466117204362e+01
-7.937209104571934404e+01
-8.168493853399853322e+01
-7.422739278799214446e+01
-7.673596603164179442e+01
-6.959003231848748783e+01
-7.564965875244655535e+01
-8.191454380043965955e+01
-8.690707138876902604e+01
-7.978913578484313973e+01
-7.051405220361866100e+01
-8.034139158435476702e+01
-7.644163538160705684e+01
-7.697553652330857688e+01
-6.578328197447471837e+01
-8.019647027880358792e+01
-8.222927489427854653e+01
-7.626148376306264254e+01
-8.785088961906154736e+01
-8.096616813252744294e+01
-6.966760457430065401e+01
-7.871638974254624088e+01
-7.748288330349616615e+01
-7.464486845130004156e+01
-7.110684937236297287e+01
-6.657460852193699452e+01
-6.535392886428581960e+01
-7.091938150759820303e+01
-7.021956558121789271e+01
-7.652462185846169973e+01
-7.676573293869620329e+01
-7.766966446834680937e+01
-7.231095447465983739e+01
-7.796102104797269305e+01
-8.254275896992305661e+01
-7.799396695579602579e+01
-7.800631932526118817e+01
-6.820475848171028588e+01
-6.759574082663367278e+01
-6.617532659774323633e+01
-6.498489115289368101e+01
-8.457497760240588036e+01
-5.265582032936188739e+01
-7.230380784297152275e+01
-6.732720787994942668e+01
-7.176937081744553382e+01
-6.720430308409559927e+01
-6.760099585716055515e+01
-7.586827757867281719e+01
-6.994301681215254973e+01
-8.819903486342484200e+01
-6.975726309397539637e+01
-7.204616571256515556e+01
-8.446548489232351642e+01
-7.726149302334565050e+01
-7.007659259511558503e+01
-8.576457174120345428e+01
-7.224005605894799942e+01
-8.560807599219857877e+01
-6.905978842453940558e+01
-7.486458362331842409e+01
-7.091350504659126841e+01
-9.247653835606493544e+01
-6.391443826687515184e+01
-7.864447251650861404e+01
-6.949428153084393500e+01
-8.637105664827730322e+01
-7.616622362250157607e+01
-8.324447922541288847e+01
-7.077678966797923010e+01
-7.188632478269957460e+01
-6.857698477398071191e+01
-7.843277769219197637e+01
-8.140430055777181906e+01
-7.438448732382441619e+01
-6.618013169374580684e+01
-5.559324094212021095e+01
-8.641975998359204425e+01
-6.713607263960685145e+01
-7.851220866790954744e+01
-7.526348167304279002e+01
-6.427178488082546437e+01
-7.332023779949408038e+01
-7.130327390722247571e+01
-6.717719408084555255e+01
-8.345674053574639117e+01
-7.496203328191982962e+01
-6.380660163849772459e+01
-7.642164752881936352e+01
-8.235720766710996088e+01
-7.421535028110803012e+01
-5.197744723884143525e+01
-7.843840897841126036e+01
-7.861231921434350056e+01
-8.153819634746089662e+01
-7.199819989144015153e+01
-7.735492545418246380e+01
-7.709189173769975412e+01
-6.405727176403371459e+01
-7.604314219010959164e+01
-7.398800877466140946e+01
-8.051511246584495041e+01
-6.824293796838207982e+01
-8.286461725404898004e+01
-7.408150090070202509e+01
-6.863438561496056423e+01
-5.996342170114925807e+01
-7.622986204950201738e+01
-6.505112467373410823e+01
-7.858754618296509875e+01
-6.636810086236609152e+01
-6.869840723728376020e+01
-6.499858813195429263e+01
-6.113045486323389355e+01
-8.616929596124961677e+01
-7.947678331638181248e+01
-7.603910902047641684e+01
-8.071437938648108457e+01
-6.601524632732508735e+01
-6.291260664545702497e+01
-8.081499936783079363e+01
-6.823422931195850083e+01
-7.632641635733070018e+01
-6.818886901281121027e+01
-7.417115369293880178e+01
-7.663701946425176459e+01
-6.666563852184755490e+01
-8.827026808578870032e+01
-6.294338837476673376e+01
-8.025198239071350770e+01
-6.698600568179040238e+01
-5.924540086080101275e+01
-6.800661993508529690e+01
-6.640720862079014353e+01
-8.123711921743671383e+01
-8.123128091890619373e+01
-6.980321440555410106e+01
-7.628830088938951803e+01
-6.809635054481294958e+01
-6.376641361727963897e+01
-7.325793424050212366e+01
-8.094062985181966496e+01
-7.955584202496716273e+01
-7.908975598003506491e+01
-8.155859976720971360e+01
-6.367554705204669574e+01
-7.072710318945151187e+01
-6.232240540053474120e+01
-7.824933504321174382e+01
-7.618467169385476723e+01
-7.177719715072188933e+01
-7.726141963993595141e+01
-6.514481045412863125e+01
-7.226766000160429826e+01
-6.918929365420919453e+01
-7.714368508843432437e+01
-7.033217082104414430e+01
-5.981545961618682838e+01
-8.049230700323774101e+01
-6.660128342225026188e+01
-7.324927783127201053e+01
-6.632429597230915874e+01
-7.787398931318404038e+01
-6.428343047896522933e+01
-8.140287469822304445e+01
-7.436256777245118599e+01
-7.358269193313820722e+01
-5.840324799772722741e+01
-9.110770347381456702e+01
-8.585163296229382013e+01
-6.076391386945735462e+01
-6.639981906056810601e+01
-6.459735196609415198e+01
-6.690829186945542517e+01
-9.700977740243821756e+01
-7.203657247909877981e+01
-7.351669718962374134e+01
-6.169637406861200901e+01
-6.969396930695161529e+01
-8.051911032180441907e+01
-7.463231890121089407e+01
-6.209786489524144315e+01
-7.481327814543232080e+01
-7.612199471692390773e+01
-7.205904332447556726e+01
-7.414644542544452577e+01
-6.974168957175373862e+01
-6.815870719295969593e+01
-6.850707501184693626e+01
-7.035970042136375469e+01
-7.738960459610588316e+01
-6.952232815768689989e+01
-6.324592069945327211e+01
-5.899589335684736113e+01
-7.313533502537161723e+01
-6.556568566189289982e+01
-7.840367663374631491e+01
-6.586642784964779196e+01
-5.391598892139802501e+01
-7.254007898227303031e+01
-8.118018691476919457e+01
-6.360704500682826534e+01
-6.164946747953062811e+01
-7.776152307621048010e+01
-8.152803622304145392e+01
-8.131924051913667029e+01
-6.991670431417490761e+01
-5.401460642309481841e+01
-7.773152351049861863e+01
-6.200147333529487526e+01
-7.363116618353839726e+01
-7.138577104885600022e+01
-7.784096897478471533e+01
-7.177777500261419164e+01
-7.408951987494175739e+01
-7.572268450404033047e+01
-7.644753476024520467e+01
-7.231072093663816247e+01
-6.554967197944793611e+01
-7.180484681236750077e+01
-6.524399993196868763e+01
-7.516838385428950176e+01
-6.368310930920310398e+01
-6.290603924769385458e+01
-7.512682226427295973e+01
-7.296684421565961998e+01
-6.689455034297549219e+01
-8.470868744343343337e+01
-7.479386520520988313e+01
-6.292599953102417487e+01
-7.079088896107242590e+01
-7.846368293981457498e+01
-6.997922012422934301e+01
-8.364096960384260626e+01
-6.714652763329453933e+01
-7.842991834073129098e+01
-9.323210717466578501e+01
-8.387101845224778174e+01
-6.508639029603767767e+01
-7.137496241478366699e+01
-8.152675921516349433e+01
-6.091113124263473111e+01
-7.139599671082311261e+01
-7.848144343240778653e+01
-6.501446383945885543e+01
-7.067914335741896537e+01
-6.920283945730464836e+01
-7.636209200372474015e+01
-7.444317804355922874e+01
-6.650906774901700658e+01
-6.749990699037098807e+01
-7.724654848568647481e+01
-5.861905757103270531e+01
-8.528458916903898057e+01
-7.512814088795113321e+01
-6.179138134741207722e+01
-6.734650303929687709e+01
-8.047492869866330523e+01
-7.064914679282721011e+01
-7.379804240585252728e+01
-6.424685254194173467e+01
-7.803768489135555342e+01
-6.597913115182235799e+01
-8.180226936495465395e+01
-7.541741107642269526e+01
-6.850058883074440530e+01
-7.021635579458585141e+01
-7.119922218219610954e+01
-8.088466632120581323e+01
-8.373569700978573849e+01
-7.999103949915051714e+01
-7.611431192567992809e+01
-7.759344654848923994e+01
-6.762694165397056167e+01
-6.770147793564025562e+01
-8.284170604752611666e+01
-7.158091087711416378e+01
-8.169409844601730697e+01
-7.518698041154655698e+01
-8.801912498041929211e+01
-7.334032423276937607e+01
-8.018980146034593304e+01
-6.934456584521892353e+01
-7.735252081451656636e+01
-7.561872646767022843e+01
-6.974648798529847227e+01
-7.185509055584051907e+01
-8.291394003792098033e+01
-7.197054957831380761e+01
-8.308188832615358876e+01
-8.555052198087314252e+01
-6.550887734316948752e+01
-6.833849855429357945e+01
-7.854926907642759204e+01
-5.811890565355528082e+01
-8.300345159231234504e+01
-7.867548250713207381e+01
-6.329535635859962639e+01
-8.150493219935603406e+01
-8.555484269744502512e+01
-8.187988588060109407e+01
-8.112060397669786482e+01
-7.887984752181527881e+01
-6.140649921858313576e+01
-6.137148453664725878e+01
-6.230928836863178333e+01
-7.237212267352812489e+01
-6.790036155774252791e+01
-5.404188470072824657e+01
-7.071670711383620755e+01
-6.341628341359103160e+01
-5.729644154583373705e+01
-6.781595797134195891e+01
-7.384385585876003688e+01
-6.488192033986972262e+01
-8.782752280304025305e+01
-6.935277450951662104e+01
-7.029735868014046218e+01
-6.512568022468582285e+01
-6.410620288895830754e+01
-9.130457391642420362e+01
-8.025618017442668872e+01
-8.221973469099860665e+01
-7.456675773889853076e+01
-7.526780951950246390e+01
-7.012462082869038227e+01
-7.784017407651779763e+01
-8.193362983149852141e+01
-7.113086373508259896e+01
-6.140904128724270805e+01
-7.506980734689928170e+01
-7.612730748772968070e+01
-7.028000453256554181e+01
-7.227359331356007033e+01
-7.515518464669750642e+01
-7.303017662044835845e+01
-7.718749481526937473e+01
-7.244850525500662286e+01
-6.913305086775430652e+01
-6.600763767159291717e+01
-7.335346036050508189e+01
-7.458483542315143211e+01
-7.369522521333480825e+01
-7.956466226749795112e+01
-6.518303266987550160e+01
-7.716522524736106448e+01
-7.606223131911828261e+01
-6.210932742508397553e+01
-7.788208638779134674e+01
-7.921067330261645623e+01
-5.836579572161695495e+01
-6.748453251924225071e+01
-7.896819418989477413e+01
-7.773950161759465516e+01
-6.887253485998753888e+01
-8.091893025788067462e+01
-9.150791549009359471e+01
-8.961015983619498115e+01
-6.468228061162484721e+01
-7.138161583988610914e+01
-6.960385546232322440e+01
-7.944015888609220610e+01
-6.272956968666295552e+01
-7.204634366221610264e+01
-5.913621519377325342e+01
-7.481214641957427602e+01
-7.663852249258144411e+01
-8.572651441418273066e+01
-7.393971921452602203e+01
-7.592727639249250160e+01
-7.197867813331191655e+01
-7.183717060341361105e+01
-7.484511690348115565e+01
-5.793359188698136109e+01
-7.318766526115010151e+01
-8.283259746969062576e+01
-6.494730409424414574e+01
-6.103433052145158655e+01
-7.875428174396755310e+01
-8.239322521856151127e+01
-6.884017314961748468e+01
-6.679767840945216051e+01
-6.197777183203000106e+01
-7.583205288963740998e+01
-7.581956981304968224e+01
-7.869311042864148931e+01
-7.551462733348964207e+01
-6.314562487553702397e+01
-7.138646055918840716e+01
-6.674616571231797479e+01
-7.402369517053213599e+01
-5.611810716583551084e+01
-6.973155640505346753e+01
-5.687429575076301091e+01
-8.193483534320219519e+01
-6.965489392666421509e+01
-7.175273562064093369e+01
-6.535821913475651002e+01
-7.699931822587804220e+01
-7.454610910903421939e+01
-8.171016883589946644e+01
-7.656384126935355994e+01
-6.799511253812657685e+01
-7.289180059952025204e+01
-8.221351131414284907e+01
-8.021947688040876301e+01
-6.775779553686075474e+01
-7.265553399572193882e+01
-6.574331297044606970e+01
-6.302039799149162747e+01
-7.619758501995400479e+01
-6.940532137540188273e+01
-6.976100024971742641e+01
-6.873095906770079466e+01
-6.648691036152814604e+01
-7.867173012305208601e+01
-7.656759259536062245e+01
-7.062528359748408491e+01
-7.540210876655964967e+01
-7.481912313538495596e+01
-7.033652536235697994e+01
-6.910835882322565737e+01
-7.789648366985925065e+01
-7.611177367852889120e+01
-6.800314925516825326e+01
-6.367262301080075559e+01
-6.577327055597996264e+01
-7.116478957475484890e+01
-7.011271882808196665e+01
-8.145645948367487676e+01
-7.414933245489704916e+01
-7.712746407473629517e+01
-7.160207414734327358e+01
-8.430924632097169535e+01
-7.999100869544548686e+01
-6.956360191840609275e+01
-7.856418476580003585e+01
-7.281187850596180056e+01
-5.930663521127065252e+01
-8.215304893847240919e+01
-8.501705856636630187e+01
-7.527891647703543754e+01
-7.874508564120991139e+01
-6.493492104010486798e+01
-8.762975467251193606e+01
-6.124691604760323571e+01
-8.298041828707519585e+01
-7.263109675824409806e+01
-6.683868582041230866e+01
-8.177117330985315391e+01
-7.615107370222935401e+01
-8.842278272515972048e+01
-6.086945075250545045e+01
-6.765754458321386267e+01
-6.380087912803774941e+01
-6.816785437390952040e+01
-7.912817798938600333e+01
-8.715693483431827815e+01
-8.160906373577971351e+01
-8.274364686156957305e+01
-6.848176355814973704e+01
-9.284522571209264186e+01
-6.384641344963804244e+01
-6.769175218491997725e+01
-6.868128437776447015e+01
-7.029009514475202991e+01
-6.495836194905805883e+01
-5.362132337758243494e+01
-7.287214149309055244e+01
-6.635231883778997997e+01
-7.131377164901823562e+01
-6.742220884834351580e+01
-5.933652069302634402e+01
-8.212944358684934798e+01
-6.417332442981118845e+01
-7.204226777142241644e+01
-6.555840997805918846e+01
-6.774679447011943978e+01
-6.148232794228452036e+01
-7.865944350139429275e+01
-6.405669037566369184e+01
-7.751105673204121160e+01
-6.949865619615015078e+01
-6.531281010072413551e+01
-7.608835930373214751e+01
-6.399613263125304741e+01
-7.132953600189560461e+01
-6.830875342560943864e+01
-6.020378852062161457e+01
-7.867436442903063210e+01
-7.023615845401280922e+01
-6.913548083251932042e+01
-8.260904333102226360e+01
-7.840646565631594456e+01
-6.558671775424366501e+01
-6.333319189457305498e+01
-7.589589330717102200e+01
-7.325208606569567849e+01
-6.863565816233356998e+01
-7.591362275899797396e+01
-8.179751339810927391e+01
-8.184450235878718161e+01
-7.689380895981315689e+01
-5.858844368762624555e+01
-7.003350577047977765e+01
-7.178978572969029415e+01
-7.297168549747308930e+01
-7.822878961958859634e+01
-7.138231020703372565e+01
-7.726120628730650708e+01
-6.904811786552393471e+01
-7.193540727117022016e+01
-7.012667947966045290e+01
-8.266480503833665239e+01
-6.798433983534273750e+01
-6.259313316762207080e+01
-5.593325981489577003e+01
-6.789634965422651192e+01
-6.843996743193963539e+01
-9.402518639117569421e+01
-8.521571060441806367e+01
-8.033187458425278749e+01
-6.378638840308231295e+01
-6.707587205668565389e+01
-6.686837471206096950e+01
-6.335898284379475598e+01
-8.368729963300850727e+01
-7.607388524865183399e+01
-6.485605694038854097e+01
-6.525449873890551089e+01
-7.507307537274678566e+01
-7.349500154618233694e+01
-7.764155038125723252e+01
-6.469459110068170560e+01
-6.781828365626816435e+01
-7.468499844974847690e+01
-6.719152451109583524e+01
-7.312453097118861933e+01
-6.138750656142909179e+01
-5.880261289647693701e+01
-7.370091673289211087e+01
-7.635983388763585822e+01
-8.342684905957865737e+01
-6.485955497973436934e+01
-7.416842552752306972e+01
-6.406337940722939095e+01
-7.260838786085243157e+01
