# Supplementary material for: Molecular mechanisms of native ligand selectivity in catecholamine G protein-coupled receptors
Source: Nat Commun. 2026 Apr 23;17:4112. doi: 10.1038/s41467-026-71361-8 (PMC13150006; doi:10.1038/s41467-026-71361-8)
Supplement: Supplementary file 8 — Source Data 2 [file 41467_2026_71361_MOESM8_ESM.zip › SourceData/Fig6E/rotamer1_D1_M14_W318_run2.txt]

-7.176918501975318065e+01
-1.038835335514015696e+02
-9.138463555151318474e+01
-9.067943918117379098e+01
-8.033972610299744588e+01
-7.886269139778211468e+01
-8.398042724576697537e+01
-8.878145615481847130e+01
-8.543134297204214533e+01
-9.625352123632596602e+01
-8.201459412707957597e+01
-7.546291398053298849e+01
-9.753225867582835917e+01
-7.869999955827283600e+01
-8.080277748490868817e+01
-8.003702394363757833e+01
-8.839211349430848941e+01
-9.244876753203699593e+01
-7.450368684393106378e+01
-9.884561898600556162e+01
-9.163026953680929410e+01
-7.984786121946538628e+01
-7.627356700234196296e+01
-7.918060007375375164e+01
-6.379863434879420936e+01
-7.477032863132458829e+01
-7.077565213821011980e+01
-7.143516430895684266e+01
-8.083079946904395285e+01
-6.339049597749564668e+01
-7.817707228153746257e+01
-7.714290876602127867e+01
-6.559082059208812154e+01
-6.943978587764362942e+01
-8.801866310226671430e+01
-8.423815519592308476e+01
-6.955154748577314194e+01
-6.820403494272640899e+01
-6.210666350048916229e+01
-7.132484988391297520e+01
-7.998517741828145233e+01
-7.880928720027033307e+01
-7.041148711760966705e+01
-7.191287178045537587e+01
-7.311796946918494200e+01
-8.829963174367070167e+01
-7.116857219185477845e+01
-8.182255663988257766e+01
-7.791474309892882388e+01
-9.951403309098807881e+01
-7.479094666018042403e+01
-8.010579009603921463e+01
-7.442161180514573005e+01
-8.510396781057174564e+01
-8.132208441220537054e+01
-8.814375012881156124e+01
-7.153986650529640201e+01
-7.904826968381931351e+01
-7.577652789996004401e+01
-7.831161491146046671e+01
-7.306982543444772205e+01
-7.286940164863325720e+01
-6.569547268057596057e+01
-7.354144638336137518e+01
-5.907480635121896029e+01
-7.068542020655068825e+01
-7.193156699837901158e+01
-7.871307893703473724e+01
-8.256002803539678325e+01
-6.918185264122749345e+01
-7.023182854174518752e+01
-9.142552274636909715e+01
-7.186064219843777323e+01
-9.043531714153992596e+01
-7.706486307916340195e+01
-8.053022051251132041e+01
-7.505040790567261411e+01
-7.125832844138986388e+01
-8.135259763892769058e+01
-7.778167585524336403e+01
-7.314682718155411578e+01
-8.058445351441763194e+01
-7.972187584403285143e+01
-9.781351290414053778e+01
-6.364055382592889032e+01
-9.026893962899669077e+01
-7.798043780900745503e+01
-7.131343604350047372e+01
-7.136726621329228237e+01
-7.788971935387279188e+01
-7.231251756098819783e+01
-7.206559620575139036e+01
-6.841640020725701277e+01
-7.449426561638279054e+01
-7.845867223909998245e+01
-8.532749591024497704e+01
-8.543149737861402571e+01
-6.910967499062748232e+01
-6.886176979686057109e+01
-8.682494434621195012e+01
-8.520938414840182418e+01
-7.885448645528208544e+01
-8.999304066576910088e+01
-6.918333283121955901e+01
-8.175488515546044255e+01
-7.915479323048536742e+01
-7.639851049478086509e+01
-8.313973036802262584e+01
-7.945872789656664281e+01
-7.458123885690109489e+01
-9.158605468016429541e+01
-8.497499341685933416e+01
-6.704938695096416268e+01
-7.726404583976956530e+01
-7.897775409455169893e+01
-8.569519894113220460e+01
-7.604513703640084543e+01
-8.309216062896577171e+01
-7.342392443139675606e+01
-7.071695445670385993e+01
-6.545733167264715746e+01
-6.044134536000422031e+01
-8.060697831944828806e+01
-6.365461757257082809e+01
-6.720260761171185493e+01
-6.784077468515882003e+01
-8.370195597312131497e+01
-7.323137362229468295e+01
-7.078323311811642782e+01
-7.024389810551322455e+01
-8.260942270913069763e+01
-7.779528466225387717e+01
-5.910429505577238984e+01
-8.417744646071167836e+01
-6.493289308354107447e+01
-7.418266849826665066e+01
-6.555096013183036519e+01
-7.604644453276071658e+01
-7.022644720018290343e+01
-7.481074304136524233e+01
-6.712291708291883197e+01
-6.889316767442197431e+01
-7.511018147822058211e+01
-6.966116743886701101e+01
-8.086594905707846692e+01
-7.494318776663739357e+01
-7.150492092622491214e+01
-7.229915759043728940e+01
-6.631405363580435619e+01
-7.586978099905699935e+01
-6.456209504793200438e+01
-6.682660755252200602e+01
-7.139758429359967806e+01
-7.952663752525731411e+01
-7.644265809841381554e+01
-7.548845727903191971e+01
-6.761164907364154431e+01
-6.770238745589519169e+01
-6.871118652311631081e+01
-5.803174957270700673e+01
-7.679426730791496425e+01
-6.760521369287791060e+01
-5.959296093524452687e+01
-8.935605614005098118e+01
-7.599106608594425438e+01
-7.133708754558777798e+01
-7.073119746540945130e+01
-7.395464741813736964e+01
-6.456823039960488586e+01
-6.992358691894661149e+01
-7.955629788576439410e+01
-6.513989501950324268e+01
-7.839927618044356450e+01
-7.016585268907829231e+01
-8.057927683196923851e+01
-7.240204487043023107e+01
-7.081669182632424508e+01
-6.827720917836107617e+01
-7.079183939029712747e+01
-6.310544279374528287e+01
-7.137570826936847368e+01
-6.822590680272141128e+01
-6.579277810653520930e+01
-7.033413374473737179e+01
-6.077511066525909200e+01
-6.693054960395771502e+01
-8.045585357354683254e+01
-5.764249653140836216e+01
-6.325481085599862041e+01
-6.963901103858461283e+01
-7.267957370111696491e+01
-7.333380923709333388e+01
-7.482400380681417573e+01
-7.479764327737746044e+01
-7.648953311199346672e+01
-7.371181757053474826e+01
-7.435577234473663566e+01
-7.218896866149395919e+01
-6.960973068179927736e+01
-7.758225408575478355e+01
-7.612833600020704239e+01
-6.363143629035750592e+01
-6.578807795329770158e+01
-7.732181192131866965e+01
-7.232815627058687369e+01
-8.340300977520476522e+01
-7.501294472832110216e+01
-6.520805490278449668e+01
-6.965484630072090511e+01
-7.471766082178426416e+01
-7.445532211241892639e+01
-7.416658966858807389e+01
-6.964020546146885238e+01
-7.312200381182306330e+01
-7.468209238497378522e+01
-6.673940226687676613e+01
-7.829023976236946680e+01
-7.272005767108886687e+01
-7.914547512748983138e+01
-6.698750674439784802e+01
-6.817629140366575768e+01
-7.679475965950980765e+01
-7.841902436831878731e+01
-7.223537499701677689e+01
-8.290148306197932015e+01
-7.466698280667992549e+01
-7.121800696190068436e+01
-7.762096750397104472e+01
-7.589352863483493650e+01
-7.913340767709432555e+01
-8.388229400965732907e+01
-7.329495622881773897e+01
-6.987027791861540038e+01
-6.519020613392366670e+01
-6.875824675882655868e+01
-9.052853473314210930e+01
-6.560203260976103934e+01
-8.301786163210198310e+01
-6.247506770769695805e+01
-6.823366870670774631e+01
-7.898801791593447774e+01
-6.730112668023768663e+01
-8.136781756204339899e+01
-6.763200430005680630e+01
-7.365284226852753591e+01
-6.412595888445925141e+01
-8.270623627055557847e+01
-6.544408977069406319e+01
-7.399586049528338094e+01
-6.874649426097853677e+01
-7.417577926368775820e+01
-8.337685962344762913e+01
-6.259886235544480115e+01
-6.633740718298773231e+01
-7.948044703852136195e+01
-7.313868984629847603e+01
-7.992177687726807278e+01
-7.252212823545455933e+01
-7.376305378386651057e+01
-5.926109266558479050e+01
-7.043433493897300934e+01
-8.143911387531649382e+01
-7.077674822924552700e+01
-7.584535287956246918e+01
-6.972123232333646570e+01
-6.476422676887465002e+01
-7.991933538501655221e+01
-6.354375520828131130e+01
-7.124169358004147057e+01
-6.883091650039406773e+01
-6.562051671631674310e+01
-5.641763653688962421e+01
-8.161955242474580530e+01
-7.695549874561785941e+01
-6.733736954168112732e+01
-6.590058271500872422e+01
-7.446111268306387387e+01
-7.824709659786843474e+01
-7.035196634497933132e+01
-7.503537560960215558e+01
-8.065696217297532655e+01
-7.577148277860567305e+01
-7.247837058650151221e+01
-6.991205412468157476e+01
-7.084443251591125090e+01
-7.100594668988493652e+01
-6.746942666447935721e+01
-6.884721079430467228e+01
-8.678371371822005642e+01
-7.965443214486920454e+01
-7.425843539259781778e+01
-7.218286017928038234e+01
-7.056889398290917370e+01
-6.596024484222378703e+01
-7.023189981593975517e+01
-8.617621081013572848e+01
-8.051651061692932387e+01
-8.078961180011187082e+01
-7.205757306604780865e+01
-7.312964734687071200e+01
-6.651765863539003476e+01
-7.768515588718047127e+01
-7.476577532329929454e+01
-8.033499306550744734e+01
-8.832270729736102055e+01
-6.940825903664106988e+01
-5.818479316638410381e+01
-6.053091998380705974e+01
-7.158735419400039746e+01
-8.041550648574872184e+01
-5.792085929984730086e+01
-6.970546601302953604e+01
-5.770607601800447384e+01
-6.629560449873663686e+01
-6.960322934896237257e+01
-6.910094666505656846e+01
-7.240958782742629296e+01
-6.010677957258962323e+01
-6.933366633207704410e+01
-7.392636171869608575e+01
-8.916790197010084285e+01
-6.327747941703028545e+01
-6.595952978368505626e+01
-8.162211488901468215e+01
-7.003691969492153646e+01
-6.366434522105051030e+01
-7.628928820525123911e+01
-5.936670820401212012e+01
-7.135603665411957763e+01
-6.255515804560284465e+01
-6.959020018266812713e+01
-7.243234172093104917e+01
-9.112736569042378676e+01
-6.954022570134593195e+01
-8.100589453101257220e+01
-6.583130694184775678e+01
-8.139108460039810211e+01
-6.886151396089016430e+01
-7.201069846463853708e+01
-7.580398378093656220e+01
-7.699811695678097578e+01
-6.099055789210100897e+01
-6.406111653123957694e+01
-8.036715291371055514e+01
-6.989527740371872255e+01
-6.973073446944282239e+01
-6.130530887252950123e+01
-5.824806237493355354e+01
-7.933720270465660462e+01
-8.393468187642699263e+01
-7.616500250541031392e+01
-7.136476714636916086e+01
-7.181332875710688768e+01
-8.131087801539007387e+01
-7.117105244817041410e+01
-8.044015694871748678e+01
-7.514219544664437933e+01
-7.434841936932049578e+01
-7.147832096325710438e+01
-7.253094352331234518e+01
-6.905502548183663691e+01
-8.326955477547056717e+01
-6.845807734649639542e+01
-9.121865351904531849e+01
-7.243612185918971136e+01
-8.095765895127851763e+01
-7.169721106072302064e+01
-7.218726484215973471e+01
-7.037009501679780499e+01
-7.309062767607726130e+01
-8.716365748176065154e+01
-7.703731337256365919e+01
-6.677501184043613591e+01
-9.230240098580044616e+01
-7.157497045533756364e+01
-7.973958540790233940e+01
-8.790957638452809420e+01
-6.670785874442658780e+01
-7.966135697600641663e+01
-7.348986859677430061e+01
-8.902005219523829282e+01
-7.964767162180888249e+01
-6.682091815022494075e+01
-7.055776508467239694e+01
-7.488546733507271824e+01
-8.422857192776955060e+01
-7.959025810339446139e+01
-7.756179691703511025e+01
-7.608963002041210189e+01
-6.790512577696286201e+01
-6.270646671469603461e+01
-7.893672587805252761e+01
-7.736816769964286777e+01
-7.826334581432175241e+01
-7.921259074451074866e+01
-6.820744391901584436e+01
-7.426825701952128611e+01
-4.831672933198512254e+01
-7.524595143220102500e+01
-7.195861153440401381e+01
-6.728809708736405071e+01
-7.440870906058034961e+01
-6.679924704552337289e+01
-7.351982405040662627e+01
-6.800628843989784400e+01
-7.881488919231307477e+01
-7.513335832967423755e+01
-7.404719778460209056e+01
-7.451660644930583999e+01
-7.510832794008433666e+01
-8.114962298032109800e+01
-7.081709736694885748e+01
-7.328541223140760508e+01
-8.083018815144335179e+01
-7.005428325337517492e+01
-8.083914087395827153e+01
-7.550185349480983632e+01
-6.080005424102687783e+01
-7.057065854897805934e+01
-8.366230167154903086e+01
-7.472926261840601114e+01
-6.373069394788152664e+01
-8.214455937994718226e+01
-6.995126270362327148e+01
-7.615779473550584555e+01
-7.379482774696705860e+01
-7.073878173839250394e+01
-7.285116661175716501e+01
-7.842508046813070166e+01
-7.620590582735110274e+01
-6.198559718857222833e+01
-6.923329636202322490e+01
-6.561033852880746053e+01
-5.980979477905437136e+01
-9.293536887255808665e+01
-5.569498615141524311e+01
-6.477822637839943809e+01
-5.820281769408687467e+01
-7.986248157726694785e+01
-7.832031469994565498e+01
-8.148830466100785941e+01
-7.810357799779239940e+01
-7.793402814937881828e+01
-6.425149150442656776e+01
-7.345126927591604726e+01
-6.863243915320896349e+01
-7.034208672437441123e+01
-8.230099911931476697e+01
-7.200552110050108467e+01
-7.380513800002431424e+01
-6.348066462301684965e+01
-7.198634268773768952e+01
-6.910957087715492264e+01
-7.437562918572906767e+01
-6.317390405978360945e+01
-6.109964504475021130e+01
-6.899304158353602645e+01
-7.034028884121708813e+01
-8.399807616126616949e+01
-8.750001933110645780e+01
-7.252354223197225735e+01
-8.477287392310680048e+01
-7.846079268749389257e+01
-7.173002851049933781e+01
-6.828726009657937368e+01
-8.424925791236829298e+01
-7.832810064530268335e+01
-7.511550564113559858e+01
-8.433239759162051996e+01
-7.673740058904570560e+01
-7.831845998974695533e+01
-5.970166335332723406e+01
-7.294572290744400789e+01
-7.342882794326705209e+01
-6.648842570862701962e+01
-8.611380419668985553e+01
-7.373723986510879058e+01
-8.335562209940705714e+01
-8.963466814821231310e+01
-8.649047483141070813e+01
-7.486186818955515321e+01
-7.960405654872712944e+01
-8.736456995022155070e+01
-8.382114143897076985e+01
-8.336849199661740784e+01
-8.043741922554256973e+01
-4.751584116053737006e+01
-7.961721925201806016e+01
-5.077468553599851475e+01
-6.746233534412613153e+01
-7.945254043678254163e+01
-7.325538609727466621e+01
-5.789246757344609051e+01
-6.674864934558785023e+01
-6.192952339373871240e+01
-6.076771923615405058e+01
-7.222883000252960528e+01
-7.018794225867279124e+01
-7.598570351528587707e+01
-7.830617841039982352e+01
-6.969436613891311083e+01
-6.834078742412958718e+01
-7.049076177278166710e+01
-7.458369932283000026e+01
-9.051447526703437063e+01
-8.475219645727484874e+01
-6.521648380267355094e+01
-7.823406892404280200e+01
-7.082787928619222839e+01
-7.529726367905868756e+01
-6.204059721945139216e+01
-7.158999620830515198e+01
-7.816466268578993493e+01
-6.522255511937855488e+01
-7.995384117259195023e+01
-6.396962731270239289e+01
-7.640169173422188464e+01
-8.522504248168949914e+01
-7.347279128229783396e+01
-8.178287341083309059e+01
-7.849848870169918769e+01
-7.191680381727215376e+01
-7.199056492413279784e+01
-9.019204632140127842e+01
-7.953362928162272283e+01
-8.347971662040302476e+01
-7.069145051021551751e+01
-7.563336327901862433e+01
-7.847869439869378994e+01
-8.096607915189764526e+01
-8.341896181029173363e+01
-8.049084700626430333e+01
-7.746003429654174965e+01
-6.723003925672921355e+01
-7.924305095534951704e+01
-6.899782658389169399e+01
-8.496707677158586591e+01
-7.746251230240514474e+01
-7.446829076300862482e+01
-7.413975231913461528e+01
-7.718247697906487303e+01
-8.527123976989406628e+01
-7.261992985133873901e+01
-7.520471237064259640e+01
-7.005387387769729912e+01
-7.396284194469625106e+01
-7.579030586735831321e+01
-7.955552654465942908e+01
-6.559167187211559735e+01
-7.157259344444379678e+01
-6.156770932495069104e+01
-5.441744141955616954e+01
-6.951190474501912320e+01
-7.807864090877673391e+01
-6.488472587494271693e+01
-8.081091831696306826e+01
-6.021097076355027866e+01
-8.027362404865861834e+01
-6.913163368751379778e+01
-7.086061418890024299e+01
-8.341054381639371229e+01
-9.748942987423291129e+01
-7.271831846457605764e+01
-8.004388681418259921e+01
-6.027296661896376406e+01
-6.006648728507042279e+01
-6.019613007768918322e+01
-7.329682243654939100e+01
-6.513934750374835403e+01
-6.368672775086491811e+01
-7.580985320915476677e+01
-7.431680825211766717e+01
-7.655251721168080792e+01
-7.627692076371003793e+01
-8.464010609566237520e+01
-7.555201288348750666e+01
-6.213442891125394851e+01
-7.794148811912154429e+01
-7.485839147149098949e+01
-7.402286394205221143e+01
-7.682000201466169642e+01
-6.626571278562722966e+01
-8.885856147726796905e+01
-7.867657253868628686e+01
-7.903823239087135732e+01
-6.758688324220540267e+01
-7.110265061144106369e+01
-6.350190241496039789e+01
-6.666044023001043684e+01
-6.840371273471959057e+01
-7.183369107116148200e+01
-7.621179582494872307e+01
-6.114699889878402672e+01
-6.767181245917134902e+01
-6.735290981175812419e+01
-7.086885127694523590e+01
-6.498641644006688978e+01
-7.343458322330170063e+01
-6.164517771719869188e+01
-5.996793435755310497e+01
-5.718821092897199065e+01
-7.281861536969233839e+01
-8.329616269302816534e+01
-6.597813113753322511e+01
-7.245199302472805414e+01
-5.984589122820047891e+01
-5.528619254377036896e+01
-6.766030128768164786e+01
-8.627219517565562512e+01
-7.712128569378275245e+01
-6.456075672737722471e+01
-6.734753044187031890e+01
-5.795148933514764877e+01
-8.233146335494123491e+01
-7.372212170819398125e+01
-7.244032556726466510e+01
-7.234255507817677255e+01
-7.364753634058614296e+01
-7.491068027220681813e+01
-7.235823453488931989e+01
-6.606641191165564919e+01
-7.289142855436654145e+01
-6.629517656750122967e+01
-7.492260771217030424e+01
-8.401398433864831361e+01
-7.450723907805597435e+01
-8.117877700300819299e+01
-6.885753427639907898e+01
-7.582669584572400368e+01
-6.609951970965828139e+01
-6.192637918613759496e+01
-7.502524197747136725e+01
-7.413690251534534070e+01
-8.418552739479554248e+01
-7.474858984819691443e+01
-6.072831381922839000e+01
-8.081808286153359688e+01
-6.850779109236074760e+01
-7.117448021311689388e+01
-9.036035938297219161e+01
-7.347427416549028578e+01
-6.654397030858561379e+01
-6.529465467527582234e+01
-7.091190619500522985e+01
-7.950641872064959159e+01
-6.152772328653569645e+01
-7.993412804740145816e+01
-7.086897798686132433e+01
-6.804299115805289944e+01
-7.857533799298805377e+01
-8.808116594041770497e+01
-5.872301491399305462e+01
-7.343082929589739649e+01
-7.041811987556597785e+01
-6.979602225245260172e+01
-6.915738342409970585e+01
-7.888201109323998139e+01
-8.526876425798944581e+01
-7.565484587885849521e+01
-8.278189019359869860e+01
-8.461091578763550558e+01
-6.300249122631897336e+01
-7.468703467140809948e+01
-6.953719684192785166e+01
-8.374231262984437762e+01
-7.537960769712772446e+01
-8.359062426269723289e+01
-7.861226731773761855e+01
-7.725982871604158220e+01
-6.889140492403808480e+01
-8.735453248142684402e+01
-8.552283690038703412e+01
-8.671037809564266752e+01
-8.604721645540099928e+01
-8.442347996026774126e+01
-7.369949227219672139e+01
-8.351697973366043470e+01
-7.940400862729374865e+01
-8.164188669365856299e+01
-8.091232043426175835e+01
-6.832263517326441615e+01
-6.724622812976056707e+01
-7.240215828349157334e+01
-6.747388441917938451e+01
-7.057278967974100681e+01
-8.289084913369568142e+01
-6.707500156744899300e+01
-7.938141880790625748e+01
-8.362073882650503265e+01
-7.338888707736096251e+01
-7.274364447312817106e+01
-7.763154821651265536e+01
-6.388770690434784427e+01
-8.075289959405732532e+01
-8.533189037108972741e+01
-8.265488477105603238e+01
-7.222029928771216589e+01
-7.552278875748002918e+01
-8.236674168162355159e+01
-7.062331147302104739e+01
-7.199308791640656580e+01
-7.476000765219926336e+01
-8.292912854026008063e+01
-6.979626961247967643e+01
-6.883898578046176908e+01
-8.420221085321693977e+01
-6.410382099544177947e+01
-8.955133720451284773e+01
-8.191172624467664320e+01
-6.782132948048950993e+01
-7.478081978379242400e+01
-8.718931707997255387e+01
-7.543170418180545767e+01
-7.473305987602213918e+01
-6.231332101268319690e+01
-7.363515691226447757e+01
-6.932218188925847357e+01
-7.636884255568703850e+01
-7.258480064056223569e+01
-7.416142467479986067e+01
-7.792071201125769164e+01
-6.275496297191916995e+01
-7.184102834908514978e+01
-8.374325676724352263e+01
-8.264476945006536823e+01
-7.216330708353507362e+01
-8.140255445513830068e+01
-6.974592186343652145e+01
-7.877285144816787010e+01
-6.739822987908839025e+01
-7.463962587237291757e+01
-6.401537855653620568e+01
-7.699414892545826206e+01
-7.049043733216058172e+01
-6.473178138251589075e+01
-7.029340538938944860e+01
-6.636050733942896329e+01
-7.482903651362015296e+01
-8.720911387007511451e+01
-6.136090121733176517e+01
-6.499161640487632496e+01
-7.931239936366365839e+01
-9.211972016791693818e+01
-7.963119487733396795e+01
-6.785405619181635473e+01
-7.355927828284576719e+01
-6.903017204921843586e+01
-6.993057481715325707e+01
-6.774479685187607458e+01
-8.301724545058497995e+01
-8.314008849023070979e+01
-7.954610590997138786e+01
-8.151565214398337389e+01
-7.971144888417711627e+01
-7.891796668965319839e+01
-7.531092686642938361e+01
-8.228547721349555388e+01
-7.523602661959078830e+01
-7.307578117680324681e+01
-7.931034743309602675e+01
-7.947631730608992484e+01
-9.021675948423809643e+01
-7.778675345738690794e+01
-8.724721866886507371e+01
-6.409408066868361686e+01
-7.305583831726688970e+01
-7.389599925176271711e+01
-7.336862254891515533e+01
-6.817992699221366593e+01
-7.374019913470260690e+01
-8.269734862681204390e+01
-7.726178452456711909e+01
-6.475217522175881868e+01
-8.060733778968878482e+01
-7.363140493761889616e+01
-7.370027189379126753e+01
-7.896173109428359282e+01
-7.255281156445668955e+01
-7.868356450244181133e+01
-7.653752430305151222e+01
-6.715652455931599718e+01
-6.591541652682803942e+01
-6.891382096171743399e+01
-7.264633389281570430e+01
-7.605060096568182360e+01
-6.402713914759245029e+01
-8.540791404946372722e+01
-7.335616565248491838e+01
-7.326993618828618082e+01
-7.529996141042707336e+01
-7.269620378444615483e+01
-6.980783419145690516e+01
-7.009563836454907459e+01
-8.224839502511657940e+01
-6.760128252304983221e+01
-7.991484037708846699e+01
-9.095002348484115373e+01
-7.280215118820353837e+01
-7.473943652748407374e+01
-6.807244674881256685e+01
-6.671621488199316730e+01
-6.688084808117524460e+01
-6.864345151011224289e+01
-7.509112554950701224e+01
-7.990907589371960285e+01
-7.065438178100463062e+01
-8.878713188571987303e+01
-8.187390294224228171e+01
-7.542632887036477030e+01
-5.622907621509528298e+01
-9.098223456170308054e+01
-7.317804245805946550e+01
-7.690797841126443757e+01
-7.323837514923326353e+01
-8.494957733060351757e+01
-6.077802514234340947e+01
-7.450035503417988991e+01
-7.115736587422186687e+01
-6.656363210098864158e+01
-7.773138342037077564e+01
-7.879006590980642954e+01
-7.478737064641923382e+01
-7.194536237784237187e+01
-7.353798108250167331e+01
-7.000782672505063431e+01
-7.481079306142692076e+01
-8.493029392103289865e+01
-6.298043116704871380e+01
-9.101434488661352873e+01
-9.116847495229814058e+01
-6.503942546733776453e+01
-7.204461617722058975e+01
-8.675031106068604458e+01
-6.987636761660951379e+01
-7.973177381209733028e+01
-8.262804071308477205e+01
-6.754552151768479007e+01
-6.902986994267673992e+01
-7.898633073633503443e+01
-6.805725226235084335e+01
-7.644002816711733317e+01
-8.128563979502931147e+01
-7.915478242850927870e+01
-7.881244277089899697e+01
-7.411879764170764417e+01
-7.369046900336215344e+01
-7.608306308922601602e+01
-7.774750608204668367e+01
-6.355147694144025650e+01
-7.048055914145038514e+01
-8.243918212677965585e+01
-7.733169803209116822e+01
-7.668174782370607545e+01
-7.459653809916358114e+01
-9.014493648465635545e+01
-6.789624476532725339e+01
-7.604462049171634419e+01
-7.414300935702345896e+01
-8.093456761010828870e+01
-6.478263466980178009e+01
-7.034162288771375415e+01
-7.500968935264657489e+01
-7.461718135722892953e+01
-7.752859456703045282e+01
-6.557542167003610700e+01
-7.105483592327618680e+01
-6.896820644253794796e+01
-7.736048367385002678e+01
-6.274468098095384505e+01
-6.655302282514274737e+01
-7.886444346634614533e+01
-8.275457331322914456e+01
-6.013475558437210111e+01
-7.918199757825996699e+01
-7.541980332608029869e+01
-6.922091329382411118e+01
-6.576271660305604883e+01
-7.319941550490489135e+01
-8.441764218879950477e+01
-7.233680640195099443e+01
-6.689217768362436800e+01
-6.541451484592030852e+01
-7.835919352076258804e+01
-7.517308242377735894e+01
-7.744452288423903497e+01
-7.400091444514885097e+01
-7.637889811301846521e+01
-7.714460536254190970e+01
-7.279099201808146802e+01
-8.055309430903726309e+01
-7.574332925104120307e+01
-7.637518029752530424e+01
-7.414291678516011075e+01
-7.022053716925334754e+01
-7.754409944554586787e+01
-7.402088646121801219e+01
-7.097299603570505155e+01
-7.267863427574201296e+01
-7.679678833046678221e+01
-7.820384740313559746e+01
-9.254826136422208549e+01
-7.621133369113499612e+01
-6.919035309664195665e+01
-7.897094952738746088e+01
-7.172215979066243108e+01
-8.985605303361262486e+01
-7.162502067602576972e+01
-8.114124848783734478e+01
-7.645769696282538064e+01
-8.228317456025679633e+01
-8.296709002358824137e+01
-7.362624680585885528e+01
-8.657945095586163120e+01
-9.481541047962599578e+01
-7.806356494167057747e+01
-6.750215425947899917e+01
-6.834481161057622955e+01
-6.600815482709073478e+01
-7.298019884133917401e+01
-7.752530251026000485e+01
-7.308954956091940858e+01
-8.936459214710136223e+01
-8.372711587303015790e+01
-8.084646748230035485e+01
-7.363440796597170390e+01
-8.821075392118113712e+01
-7.373533176670950695e+01
-6.816441558486310726e+01
-8.079171149111471095e+01
-6.236217489411937720e+01
-7.788557050212432387e+01
-8.233931901452483260e+01
-8.441432740846923366e+01
-8.081774795820635404e+01
-8.469762030644326956e+01
-8.302041455166923356e+01
-8.582150293745195313e+01
-6.650049834143077021e+01
-6.749511493272646590e+01
-7.849486914712542784e+01
-7.471857167006396594e+01
-6.079407122249148188e+01
-8.238332186541934732e+01
-9.152136141644699308e+01
-7.495362603751840425e+01
-7.770420916725184668e+01
-7.960721499397044454e+01
-6.888227773943533805e+01
-7.452644708123554551e+01
-8.547197062408604040e+01
-6.393800258020592509e+01
-8.375828464227953418e+01
-8.203254636178891701e+01
-7.698320252570448474e+01
-6.705900639479747838e+01
-8.693272686796480286e+01
-7.853670518307544057e+01
-7.330209396865986093e+01
-9.142132689412322577e+01
-8.492033237912093568e+01
-6.734550189981909796e+01
-7.465970031094467174e+01
-8.342714941911951598e+01
-7.127519012009440758e+01
-6.725166246255990643e+01
-7.898926939145988513e+01
-7.968356850435536387e+01
-7.242374282848744826e+01
-6.633939304422067096e+01
-7.417794523589390110e+01
-7.832070867668676328e+01
-7.197674815857781994e+01
-7.562717950123732180e+01
-6.667859832391646080e+01
-7.433199571812126294e+01
-8.575879702274555427e+01
-6.705065391395022800e+01
-8.328630592524741871e+01
-7.137268475033958737e+01
-8.228275711185952446e+01
-7.191058057754098343e+01
-7.304039641145362793e+01
-7.466524482357384329e+01
-8.560739097873269543e+01
-7.435588770193248820e+01
-7.328795062105254488e+01
-7.324556117669722255e+01
-7.807502653672270299e+01
-7.057845091201238574e+01
-6.569687179169363844e+01
-7.117376615818169228e+01
-6.745569504933480687e+01
-7.578410960857827661e+01
-7.922298492933488490e+01
-6.473975790709728528e+01
-6.782790545630359702e+01
-7.171487157244519040e+01
-7.018271638624149489e+01
-6.805676871096294178e+01
-6.793950352957600103e+01
-6.743059658633892184e+01
-7.896857937031143138e+01
-7.606719984220320896e+01
-7.923802978112826167e+01
-7.081607109188719562e+01
-7.665029855487976818e+01
-7.995753392061925524e+01
-7.868400974659273572e+01
-8.739910035257577192e+01
-6.922023681895284142e+01
-7.033856911702855541e+01
-7.238548034270624498e+01
-5.564370238892584553e+01
-7.480501505020662023e+01
-6.901225213811858339e+01
-8.179800067094106453e+01
-6.161127119185064771e+01
-7.554935143381533180e+01
-7.747926890194902683e+01
-6.813691196096424108e+01
-6.945181420757462831e+01
-7.318914356925898801e+01
-7.136452363732102810e+01
-8.531536490143207629e+01
-6.699191917844079569e+01
-7.551545149731249751e+01
-8.352846341331633084e+01
-8.746301071647404513e+01
-7.305404388280565797e+01
-8.956031253200957565e+01
-8.011758855324573858e+01
-7.572520917572079213e+01
-8.338047262712373708e+01
-8.317563355979788753e+01
-7.187951469212946165e+01
-8.437101020784244554e+01
-6.729184843717260378e+01
-8.731895048461190356e+01
-7.348224022028399816e+01
-7.505374427459766196e+01
-6.719988409276679420e+01
-6.486851495648363652e+01
-8.186032041288522976e+01
-8.190511640429137685e+01
-6.321394682488884342e+01
-7.089784416551782442e+01
-6.766082063456227047e+01
-7.316320109397109661e+01
-5.584677107678619734e+01
-8.007601040142168358e+01
-8.046902088487568960e+01
-8.186931567217474992e+01
-8.472344041140129889e+01
-6.976065362130319158e+01
-8.198538036269208362e+01
-7.313027050886141467e+01
-8.100002433943835456e+01
-6.648406876591047876e+01
-6.043468604456717941e+01
-7.710575071686710658e+01
-8.303545381930796054e+01
-7.231590316060153611e+01
-7.328403909182488007e+01
-7.610504351344992813e+01
-7.894142791812407722e+01
-8.709872177674145632e+01
-6.375665492686427172e+01
-6.816833621252612829e+01
-7.513364374882284835e+01
-7.114676509705513752e+01
-7.258376875690319707e+01
-6.446833015790484467e+01
-7.616929040564895104e+01
-8.385529355225551740e+01
-8.502189562839900816e+01
-8.133277614399791844e+01
-8.086498687840608568e+01
-6.391635809324108664e+01
-6.554562440341412355e+01
-7.109495446209392355e+01
-6.986418042629489378e+01
-6.464427778724923712e+01
-7.819443337062966748e+01
-7.774664403410254465e+01
-7.430312231622897912e+01
-6.057263085583216622e+01
-7.826528347022835419e+01
-6.625469099707343901e+01
-6.441634526364555313e+01
-7.699438526698912710e+01
-8.708003841381133725e+01
-7.335679070356077602e+01
-7.424416215473807767e+01
-6.761914647689715707e+01
-7.958965071666970914e+01
-7.947510216339517797e+01
-7.735865872516627917e+01
-7.259388106650146710e+01
-7.825037335769654590e+01
-7.191498360223494046e+01
-6.506847764727685046e+01
-7.267022120516706707e+01
-6.725504775522597356e+01
-7.109274548121919679e+01
-7.252305595020341400e+01
-7.979099865226513089e+01
-8.034752501500962296e+01
-6.252769600397569860e+01
-7.581848650026482517e+01
-6.832726399146680762e+01
-6.931040224620986123e+01
-7.356817854574907756e+01
-7.300608153788905952e+01
-5.875676564537036484e+01
-7.335851333133300045e+01
-7.612770702296471370e+01
-8.569059014407926611e+01
-7.892667652290880653e+01
-7.336589890996748409e+01
-7.453179267741991509e+01
-7.379303162981344144e+01
-6.542426814785955003e+01
-6.878468261669559070e+01
-6.591340072576497278e+01
-7.807581143852968353e+01
-4.735146916989792487e+01
-8.533798771934071681e+01
-7.298752163759832001e+01
-7.402338857084173185e+01
-7.357615261488163583e+01
-7.257062415944025702e+01
-8.178361477840286398e+01
-7.722288251022487771e+01
-6.744509507456544384e+01
-7.206658111249576848e+01
-7.019143721101343658e+01
-7.922602417805497055e+01
-7.491876100009891104e+01
-7.111843420773048763e+01
-7.334796390329839255e+01
-7.119167335815976116e+01
-7.425861881647158214e+01
-5.978999613987191708e+01
-7.529640457921065888e+01
-7.406916354244776812e+01
-6.766675651478108477e+01
-7.924182400788922109e+01
-7.191935771375683828e+01
-6.423473125358610503e+01
-6.432918325610523880e+01
-6.993243370757825517e+01
-7.553195341632766713e+01
-8.635647525817839210e+01
-6.729473537309078779e+01
-7.309788357698019468e+01
-6.313428489682421940e+01
-7.598746840954585480e+01
-7.736270399757628979e+01
-6.023660097021478066e+01
-7.995351874126353664e+01
-6.949013764294825535e+01
-7.812059978685127248e+01
-6.503407182692991739e+01
-7.299403013987617328e+01
-6.167799975048216510e+01
-8.095970538715954490e+01
-7.233207362082980296e+01
-8.732280290429879699e+01
-7.513914346541515954e+01
-6.818726108653193307e+01
-7.591339688522727158e+01
-7.167835688946870221e+01
-8.345929513163177660e+01
-6.585369693685146331e+01
-6.635016525381969643e+01
-6.564483848499867236e+01
-8.090567852519370717e+01
-7.029269494385511052e+01
-8.250806404906214198e+01
-6.530884449195382047e+01
-7.570134109552444102e+01
-7.814939254146143810e+01
-7.867412293470043494e+01
-7.216063875274470263e+01
-5.652244287587909355e+01
-6.795338235769507662e+01
-7.299188863865180110e+01
-6.465559084842411153e+01
-7.166888494210930105e+01
-7.760070002484896179e+01
-7.843132590009933836e+01
-6.660262936427206171e+01
-6.722828136517168218e+01
-7.270238540624912105e+01
-7.611132193504778343e+01
-7.375631396332970269e+01
-7.759155311103862118e+01
-7.216884207307268184e+01
-7.645613378731987098e+01
-8.476849091632226418e+01
-6.868548589128923254e+01
-6.370178652160466726e+01
-7.841695577962688901e+01
-7.563666256858877546e+01
-7.030780188498289363e+01
-7.529041441782536026e+01
-7.145460552340672677e+01
-7.409766769200822978e+01
-7.819439923720926799e+01
-6.388598180496013867e+01
-6.045173541876940959e+01
-6.862745763742759664e+01
-9.048024567320520362e+01
-7.092998216099088893e+01
-7.402416744846648555e+01
-6.594304296106986385e+01
-8.223059298034542053e+01
-8.916541769767846404e+01
-7.814765763454111891e+01
-6.815314779623192010e+01
-6.614418520735809182e+01
-8.252458799891823560e+01
-7.147964036970961388e+01
-7.176465619301743004e+01
-7.314008498029593852e+01
-7.193930376161949880e+01
-7.746797375356344162e+01
-6.718852091260394843e+01
-7.876855611199552243e+01
-7.542866763195911517e+01
-6.537400735219856074e+01
-7.530597449717244274e+01
-7.995134490972658625e+01
-7.112352641093785621e+01
-8.229311997281503466e+01
-6.950814883041938685e+01
-7.254303356036560047e+01
-7.147774198375235244e+01
-7.117729479080507815e+01
-8.004186289391546438e+01
-7.145684793671171064e+01
-8.860383965136114170e+01
-7.129317775563254145e+01
-7.095193884954142050e+01
-7.008381149823219403e+01
-7.161892223021018822e+01
-6.457841228689295576e+01
-6.803771090726459647e+01
-6.079505654272806936e+01
-7.704239939592197572e+01
-7.530883703648476057e+01
-7.920643497416610046e+01
-6.910511935497619618e+01
-7.373866859133444507e+01
-7.935115714963804123e+01
-7.477383896927004514e+01
-6.020270958527466121e+01
-6.082758416427913062e+01
-7.746467632900377964e+01
-7.260894253800978504e+01
-6.943609459694749830e+01
-8.870806924530737092e+01
-7.644926998006688734e+01
-8.526972959242273475e+01
-8.212812970369161292e+01
-7.495852224160350374e+01
-6.636068655192600829e+01
-7.618907760963342923e+01
-7.308628083031747735e+01
-8.489505468444407654e+01
-8.224818667703574704e+01
-7.078133191566763571e+01
-7.598850387837843812e+01
-6.782115629253024736e+01
-8.828928235328696417e+01
-8.556744401710585635e+01
-8.396010689975490493e+01
-7.716008921395528830e+01
-7.345712528892907756e+01
-7.685897598074862458e+01
-8.217536808594013564e+01
-6.368473377179619632e+01
-5.969653957706030667e+01
-7.510729847352307331e+01
-7.752533534433266027e+01
-7.552443163718477592e+01
-7.095596836135825924e+01
-7.564994793716270749e+01
-8.003040780037636637e+01
-6.726732503080053505e+01
-7.302115302389138662e+01
-7.300197870183480120e+01
-7.857807706957487426e+01
-6.236591013569387343e+01
-7.700220882860499216e+01
-5.924492197006029670e+01
-6.294914411194602621e+01
-6.728993449236585889e+01
-7.657359493106234538e+01
-6.255998353523900590e+01
-7.293277228522950395e+01
-7.188991191412740989e+01
-7.338057339872052864e+01
-6.781867138518688876e+01
-7.079266632310884688e+01
-7.220406054371053983e+01
-7.741262397971500775e+01
-6.229770219442679036e+01
-8.098912787251300927e+01
-7.711455478452403156e+01
-7.796202512533353968e+01
-7.938411246049741976e+01
-9.005448412144782822e+01
-8.106327178423266844e+01
-8.106457451589085395e+01
-6.397587386806404908e+01
-7.505406990803014367e+01
-9.194097734870531724e+01
-9.690071608912798240e+01
-8.939392035152661720e+01
-7.402282287892693091e+01
-7.677419859410514391e+01
-8.199019402343229501e+01
-6.565046827356849235e+01
-6.906778174146580795e+01
-8.640317194649711041e+01
-7.536998740433860178e+01
-7.758490444649832796e+01
-7.527009618890124898e+01
-7.386460768496415596e+01
-7.742349082832508600e+01
-8.502511926094915395e+01
-5.946616769371573241e+01
-7.222139161713511157e+01
-8.092305210692840944e+01
-7.960314577702494887e+01
-8.799748135989794662e+01
-8.598808342562766427e+01
-8.319105157191825128e+01
-7.566712874799222277e+01
-7.699694875682982342e+01
-8.556968763905662456e+01
-8.256723364070978732e+01
-8.460907374135544501e+01
-6.165650810981390606e+01
-5.923102625939260690e+01
-7.486797075730989093e+01
-8.261956740124082899e+01
-8.274012113047787409e+01
-6.919423118621728008e+01
-7.398538989817377853e+01
-7.885570135897133071e+01
-7.764430335900611624e+01
-8.820550678053031390e+01
-8.080862915296815174e+01
-7.948645176342346019e+01
-7.223451937593252126e+01
-7.770932291034989703e+01
-7.666636134192469854e+01
-9.166401148880038363e+01
-7.312757234820392682e+01
-8.800570790917112163e+01
-7.808660248580291352e+01
-7.281808993006544029e+01
-7.336308847967265478e+01
-6.982055781478889855e+01
-7.347538607499028274e+01
-7.987613050890325894e+01
-7.281020331946568547e+01
-7.163557099591388067e+01
-7.677198601454190907e+01
-6.881362907449336319e+01
-8.192124083093921172e+01
-7.087283870154948318e+01
-8.205375165375878055e+01
-6.950199239259688966e+01
-7.823152168439521859e+01
-7.877260071410772468e+01
-8.645790451239891183e+01
-6.709436292113656464e+01
-7.638438172379959212e+01
-6.286603593022405789e+01
-6.869954638413187809e+01
-9.219430116978740841e+01
-8.376920676512720831e+01
-8.427114503860968853e+01
-7.195720136740122541e+01
-7.442581178201949399e+01
-7.493469163718484083e+01
-8.565930068801718278e+01
-8.787027443388524262e+01
-7.289987633068120942e+01
-8.075851305565477389e+01
-8.886694422327262544e+01
-8.075018351975323583e+01
-6.655870862411701694e+01
-7.597243458104810543e+01
-7.471641790258321691e+01
-8.008469342800270852e+01
-8.600536380747192311e+01
-6.712437218649138515e+01
-6.374555496223313611e+01
-8.211154395557377939e+01
-7.167998592512468292e+01
-6.288571852782111193e+01
-8.376068814317902422e+01
-7.390420862941518010e+01
-8.453847372309726893e+01
-8.014084094624531929e+01
-9.000312510631076179e+01
-8.387606178011402847e+01
-8.951966220718301770e+01
-6.917176989752100269e+01
-7.795189629508928419e+01
-7.887900919757936435e+01
-9.652466522988862607e+01
-8.129887190144788178e+01
-7.229066802271887582e+01
-7.803948565976403984e+01
-7.688305063844384790e+01
-8.284604795208568362e+01
-8.273477593287732645e+01
-5.427374647831525323e+01
-7.107570875703282809e+01
-8.671824326353549850e+01
-6.970021915426784176e+01
-6.854459628769222945e+01
-7.045097664977595286e+01
-5.704823905356892055e+01
-7.424506493947662022e+01
-7.163683504421098291e+01
-7.125795673794011975e+01
-7.802702089772178340e+01
-7.311579639425872301e+01
-6.770489656745773743e+01
-7.870455005152751937e+01
-7.287349256401449793e+01
-6.834930168352691737e+01
-7.391461416215634017e+01
-6.069070408348877521e+01
-7.443755410448918042e+01
-6.970267013766593323e+01
-7.573131844145164848e+01
-8.465725706893685754e+01
-6.939471523460656499e+01
-9.445792880279822157e+01
-8.486218453483064650e+01
-9.564479956749985945e+01
-7.791121493277948673e+01
-8.211497006618304795e+01
-7.001950417928627246e+01
-7.715555316241839989e+01
-6.370309859337082514e+01
-8.749568100345113919e+01
-7.484860369593518215e+01
-8.279483565316319016e+01
-8.302028286706202209e+01
-7.620919267226260274e+01
-6.924069720827397134e+01
-6.964428655151806424e+01
-7.248932464120815666e+01
-6.108697806958828380e+01
-6.630982105704266871e+01
-6.786536790820535714e+01
-6.186799461255971977e+01
-6.994329590831851817e+01
-7.232793323228372628e+01
-7.735121405660909488e+01
-7.104562660403742314e+01
-8.309480537250112775e+01
-7.995247965580239224e+01
-7.353548375884980715e+01
-8.454707883877458130e+01
-8.593939895126183615e+01
-8.617258392417008395e+01
-8.023775590879149888e+01
-7.291806771648127494e+01
-6.741157307516928654e+01
-7.757286057936651957e+01
-7.537434171385838511e+01
-6.785447499970689478e+01
-9.616487841388176605e+01
-7.111588393409076048e+01
-7.949020321093530583e+01
-7.173654191937060887e+01
-8.849940553211874317e+01
-6.894455167154215758e+01
-7.685207744370686100e+01
-6.326663417479073814e+01
-7.012549699008269499e+01
-6.848090806667946140e+01
-8.368464168908374745e+01
-7.438493722627296734e+01
-7.260980619527416025e+01
-9.040435839508150195e+01
-5.579613652138471735e+01
-8.464736671424624603e+01
-7.143678498378311303e+01
-6.134323397129704603e+01
-7.635856437718281597e+01
-6.245775858865317787e+01
-7.947072034879840885e+01
-7.355819979578575385e+01
-6.308698673772582310e+01
-6.436763271139749065e+01
-6.638275402530784675e+01
-7.396322991583180340e+01
-8.278880006096596844e+01
-8.546882760793971556e+01
-7.809843287726835115e+01
-6.862838442015080886e+01
-7.771391928939806348e+01
-7.805806244925733495e+01
-8.670304749930626542e+01
-7.600681874945594529e+01
-7.874885327192090756e+01
-7.791141345638941118e+01
-6.197669950864159460e+01
-6.643953891160174408e+01
-7.331595787663034969e+01
-7.343635701052953380e+01
-8.547878067458772477e+01
-8.933564703773006954e+01
-7.732834904033413181e+01
-7.142202432426512360e+01
-7.282917832951970638e+01
-6.788150104911365190e+01
-7.340209949334928297e+01
-6.871462997440460185e+01
-6.913614793245717749e+01
-8.153497666767466967e+01
-7.773931535538564219e+01
-8.284778715059036358e+01
-7.146734055458114199e+01
-7.958635433022553229e+01
-7.011902460532878933e+01
-7.217645946922984024e+01
-7.525937898271837412e+01
-8.392866287271387193e+01
-8.150555306436982050e+01
-7.371496351999029173e+01
-7.272706203141841286e+01
-7.311090857032655776e+01
-7.614591611903878743e+01
-6.727944039557812062e+01
-8.077691595914372158e+01
-7.695228964761368218e+01
-7.724924338164817073e+01
-7.344716680122500918e+01
-8.913132888002255072e+01
-4.932710936494038378e+01
-7.387171848408425490e+01
-8.101887437778628964e+01
-5.933672093167540851e+01
-6.857019912024782116e+01
-6.721864287845291130e+01
-6.294076677590572189e+01
-6.433485919714622980e+01
-6.572415350845972171e+01
-8.566810933746906187e+01
-7.844047594612146668e+01
-7.395985097211679715e+01
-7.392556033356444800e+01
-7.007860016588328733e+01
-8.234540293269172651e+01
-7.881233601870550842e+01
-7.045220491594930934e+01
-9.439521558963593861e+01
-8.586964635008878588e+01
-6.847794274356999722e+01
-6.616958622146783853e+01
-6.470149034481730155e+01
-8.036015148057634860e+01
-6.720591545095857100e+01
-7.285796267688522221e+01
-7.009669658081627119e+01
-8.350149309634772976e+01
-7.375709384280787617e+01
-6.499467789778839233e+01
-7.014848582579567449e+01
-7.496154619200254388e+01
-6.921829261435755143e+01
-7.200439819128277463e+01
-7.425752495820538002e+01
-7.081950022341135309e+01
-7.747696504045580923e+01
-5.976090469183345988e+01
-6.440448264717629456e+01
-8.595420857261251513e+01
-8.398768333527658569e+01
-6.904175919311715859e+01
-7.752468229509503317e+01
-6.779115917751242648e+01
-8.490515609131979602e+01
-7.337736570580669593e+01
-8.685176408894233191e+01
-8.723501180381646236e+01
-8.361424829861994112e+01
-8.577974430390744942e+01
-8.175009316077971278e+01
-6.653470110006176697e+01
-7.706188371355368361e+01
-8.425323542793104536e+01
-7.020240198290474609e+01
-6.534903792964091451e+01
-8.873625071143584364e+01
-8.970569659682522001e+01
-7.506685559502653859e+01
-7.364225952169604739e+01
-9.804837016727066157e+01
-7.229843695085889976e+01
-8.330973503969839555e+01
-6.781404249861650158e+01
-8.286705264876336230e+01
-8.501279259717148307e+01
-7.003773456257960106e+01
-7.806658660642116843e+01
-8.103400124866418253e+01
-7.593465259828927572e+01
-7.290060385675261045e+01
-5.579208582914370140e+01
-7.765109202975207836e+01
-7.113256366199266267e+01
-7.628844156862361103e+01
-6.212457660208377774e+01
-7.157759339009082566e+01
-7.878522004737661177e+01
-7.315604138005042500e+01
-7.264368656097698818e+01
-8.798990224401875082e+01
-7.032713340626526133e+01
-6.919229302081589594e+01
-7.407531884483321960e+01
-7.520433311207349902e+01
-7.463097400105830559e+01
-8.348906266423972511e+01
-6.672625038851158763e+01
-7.006097239604399363e+01
-7.192226188135917653e+01
-6.755797608130684750e+01
-8.584974039829772607e+01
-6.915401056865381690e+01
-6.974658169157524412e+01
-7.653183304265019160e+01
-9.028770816852387782e+01
-7.094940650525231263e+01
-7.673877065415329923e+01
-7.069234272036136701e+01
-7.295325187776826681e+01
-9.140700842102059198e+01
-7.561126376655154502e+01
-7.338702671536680100e+01
-5.811031716415041615e+01
-8.385608329211498813e+01
-6.751851360449605011e+01
-7.384202282449300014e+01
-8.710988173889170127e+01
-7.417919416408804523e+01
-7.424936206834634334e+01
-7.031126981059613001e+01
-7.637615797309902632e+01
-5.842249614229630339e+01
-7.393580632956933130e+01
-7.432346378708625423e+01
-7.771381180756766582e+01
-7.610620925945367787e+01
-5.724327266223674826e+01
-6.926306406890248013e+01
-6.288942270236297105e+01
-7.956520906796950499e+01
-7.243049217993637967e+01
-7.430622554844971717e+01
-7.194950658557168310e+01
-6.297054030523255364e+01
-8.062697003895792136e+01
-8.218418369148157865e+01
-7.747518491091041426e+01
-7.497383198197749721e+01
-6.372081681469026648e+01
-7.497584384093951826e+01
-8.304333544008375156e+01
-7.332099330198168730e+01
-8.759270553646098278e+01
-8.033286904684361218e+01
-7.665345920683422776e+01
-8.446534901233046355e+01
-6.403510454649368455e+01
-7.154492459165574303e+01
-7.058222522599749027e+01
-7.075118289947876349e+01
-6.475229427544263672e+01
-8.367823571058876553e+01
-7.349103017016484785e+01
-5.940094962460603512e+01
-8.806239977735612001e+01
-8.731300221796929861e+01
-7.646559995987945513e+01
-9.060529862749434926e+01
-7.462607618532894094e+01
-8.367244329926577961e+01
-7.406562513150836935e+01
-7.370642500767408478e+01
-7.972242540384291942e+01
-7.387995952040661507e+01
-7.382127925023226567e+01
-7.016797645743116618e+01
-7.898943870713839033e+01
-6.861373259361511145e+01
-6.348882067366207593e+01
-8.714515736289180836e+01
-7.127656323168743313e+01
-8.584361276224767323e+01
-7.375473570683378455e+01
-8.613246577411149474e+01
-7.203430541819989230e+01
-7.901384288047019311e+01
-7.519700889326944093e+01
-8.662082021269718268e+01
-7.437188773938453323e+01
-8.001511543200241761e+01
-7.536242914026232143e+01
-8.273998481860999732e+01
-7.345757882772804237e+01
-6.656272830416568809e+01
-7.787983086811573230e+01
-7.679251581073060606e+01
-7.602442251786955296e+01
-8.460199300991627069e+01
-6.035504770568794441e+01
-8.259819276304018842e+01
-6.572115455282489904e+01
-8.651356383590253074e+01
-6.777126909300417879e+01
-7.948544413043423162e+01
-7.557143006737926783e+01
-8.316150714839085367e+01
-8.353789953833987170e+01
-8.605355962023426741e+01
-7.999931545795193699e+01
-8.651233486559669927e+01
-8.311188934659331551e+01
-8.257444498320600701e+01
-7.009072813432682381e+01
-8.113736680942044188e+01
-8.098846874784263150e+01
-6.809792280590119162e+01
-7.075806426315295994e+01
-8.163262562134200095e+01
-7.493603955892362478e+01
-7.549864187465547616e+01
-6.999421132773819920e+01
-6.786639072471191980e+01
-6.946131460206166253e+01
-6.393969043657933327e+01
-6.906959038078183255e+01
-7.084123735279976586e+01
-6.084813988898542902e+01
-6.565003102217725939e+01
-5.939722618462186432e+01
-7.187273276113356246e+01
-7.071650023769001336e+01
-8.362809819352230534e+01
-6.647211777636516672e+01
-7.093432981649797853e+01
-6.287636918260010788e+01
-7.825684011193234824e+01
-8.746912588794836552e+01
-8.186730644985539129e+01
-7.148655961967344297e+01
-7.754301365765583398e+01
-8.804704738880856496e+01
-7.289089973963561420e+01
-8.354323956037373478e+01
-7.258031614596748682e+01
-6.363563648428031883e+01
-7.488593613847173458e+01
-6.875258984544693419e+01
-7.163802556286731260e+01
-7.830489455143803923e+01
-7.937880350480767788e+01
-8.365156030538091159e+01
-7.874456937632008646e+01
-8.427268336461391129e+01
-8.182006900194650711e+01
-8.702025811658677412e+01
-8.506938401969782149e+01
-7.856485000854856082e+01
-8.060210954047769860e+01
-7.288211623915134396e+01
-5.616943993959394987e+01
-7.915285965573714577e+01
-7.295239361766955710e+01
-7.509280552722812274e+01
-8.141077605685232754e+01
-7.132129889178730764e+01
-5.627023252146143051e+01
-7.546985173213099074e+01
-7.030427388558695156e+01
-8.217139452697462332e+01
-6.912746830241010798e+01
-7.493950650605060559e+01
-7.241530512998542690e+01
-8.160054150811899376e+01
-6.623068565761482773e+01
-7.050163264195299462e+01
-6.978796266449869279e+01
-5.975561562488142897e+01
-7.542635492669295161e+01
-6.694203149947725251e+01
-6.908978913672090982e+01
-6.722197077522024244e+01
-7.234118953219957859e+01
-7.260400506204182136e+01
-6.930331284090856059e+01
-5.788015632886853012e+01
-6.283330815156325144e+01
-8.564146425559295039e+01
-7.490608001282882356e+01
-7.697166898923758538e+01
-7.295962539797625368e+01
-7.334286154146124659e+01
-6.484900311352446067e+01
-7.367464140771787129e+01
-5.907735666868065039e+01
-7.787827739711966046e+01
-6.984988844964570376e+01
-9.045032057481621734e+01
-7.186397808400073473e+01
-7.138356048081865879e+01
-7.280192689253613025e+01
-7.051877733139586724e+01
-6.976850082407773357e+01
-6.876533512634047440e+01
-7.649215467519064759e+01
-6.946128055349190333e+01
-9.424880960883636760e+01
-8.486817930429639034e+01
-8.012956726283121611e+01
-7.883124485684464844e+01
-6.654313266312186670e+01
-7.069019715234730938e+01
-8.656638307339913752e+01
-8.761333928261568360e+01
-8.391441151717174307e+01
-8.151743104840547005e+01
-6.513057000816243658e+01
-8.279103884968101568e+01
-8.527998279845579077e+01
-6.388982018741658209e+01
-7.442483668823616938e+01
-7.454089510852112710e+01
-8.128578330434928034e+01
-8.568789108403420585e+01
-7.352690573141451580e+01
-8.850295740266005851e+01
-8.264845021144687109e+01
-6.366435890285713839e+01
-8.666275539987240961e+01
-8.790680155053628653e+01
-7.465627479956614820e+01
-7.896381839588156026e+01
-8.685263638633433914e+01
-6.222823304183093995e+01
-5.799561973568131634e+01
-7.754747210119305123e+01
-7.272661321125723077e+01
-8.274577767080353397e+01
-8.016668195674576225e+01
-7.922215371881364376e+01
-7.437926779816520195e+01
-7.099778412444540265e+01
-7.555836522715273418e+01
-7.585737350508067323e+01
-7.749675049986014130e+01
-8.711928002810589078e+01
-7.042592215139730172e+01
-7.541562935675041501e+01
-8.016099648225983287e+01
-6.953495151700271037e+01
-8.679310563102532683e+01
-6.650986705327264303e+01
-8.778949232907289968e+01
-8.490144630447359475e+01
-8.830151879355706512e+01
-8.575332735131910056e+01
-8.150832334218350184e+01
-8.002753597343416914e+01
-8.562466105946938910e+01
-8.292287600944429471e+01
-7.988210868364494388e+01
-7.807649833159563002e+01
-8.026458963896487830e+01
-7.495344477797223703e+01
-9.176412821273022757e+01
-8.260603964266908861e+01
-9.189001729849978517e+01
-9.152515733435519962e+01
-8.455605365407983243e+01
-8.469402576613767053e+01
-8.772873718932962106e+01
-7.380085645262686000e+01
-7.714030127326252284e+01
-8.292675308410112223e+01
-9.902062874516433055e+01
-7.009271443958412817e+01
-7.580525372606065559e+01
-5.681319049730410597e+01
-6.819484916586702639e+01
-5.986396629459594010e+01
-5.962531274475666976e+01
-7.602284868154499975e+01
-7.928287636917110603e+01
-9.827402777098295417e+01
-6.968414530923037375e+01
-7.032622755600507958e+01
-8.216045397425055796e+01
-8.456437118126852681e+01
-8.816577650699041158e+01
-7.953824571263510279e+01
-8.121788859563048391e+01
-8.203277576021659456e+01
-9.550181801036306695e+01
-6.211354555050685633e+01
-8.549262646023876755e+01
-7.674803218435178565e+01
-6.211938184050831779e+01
-9.220684545532597554e+01
-8.552910468487083051e+01
-7.584694574416734270e+01
-9.301676717328379596e+01
-6.453260545265129622e+01
-7.262769043184648865e+01
-6.663385700052651828e+01
-9.229185402155522411e+01
-6.356005267289216221e+01
-7.102132154805525488e+01
-6.442820170274941916e+01
-7.577580707223491174e+01
-6.193999400731414795e+01
-8.342313967526268925e+01
-8.180630243500749543e+01
-7.619443190024684043e+01
-7.810092687226176622e+01
-6.265342682806780061e+01
-8.301684656804700069e+01
-7.885108990943837171e+01
-8.467992909427842108e+01
-7.462503114673096150e+01
-7.501096483016958416e+01
-7.219168425466541805e+01
-8.011398730794772405e+01
-6.918278908693477547e+01
-7.779381998220321748e+01
-6.621923908684993876e+01
-7.978073595488284298e+01
-9.061782980631863893e+01
-7.342494948658729470e+01
-7.922622665073973280e+01
-7.844547645038890948e+01
-6.196664116642230624e+01
-7.632286225990795003e+01
-6.605791027171733276e+01
-6.331768220200594754e+01
-8.616950493221041540e+01
-5.791854476131743468e+01
-8.667761076616778837e+01
-6.848254707418877274e+01
-8.111982434966293454e+01
-7.300362930330693700e+01
-5.750809832773492047e+01
-7.649228188307462517e+01
-7.474837786511385218e+01
-5.864262368097788425e+01
-6.824100512334354107e+01
-7.543536526729351976e+01
-6.167020726681090537e+01
-7.516018482106201759e+01
-6.439982581878328460e+01
-6.342658126542416142e+01
-8.495132675902411279e+01
-7.361824461714937229e+01
-7.446945348940185738e+01
-6.869727331818771177e+01
-7.461283772043341855e+01
-7.412318067801319899e+01
-7.943516504589400995e+01
-7.156992638110986604e+01
-6.743496526258739721e+01
-6.752207754872564749e+01
-7.206276362781211731e+01
-6.520331553512355072e+01
-6.508120581093935186e+01
-6.167870112864151366e+01
-7.718196756871331843e+01
-7.649595018640921751e+01
-7.869329331031141805e+01
-6.194628815423666879e+01
-6.793952225802358669e+01
-7.081524652406763209e+01
-6.556434095166868303e+01
