# Supplementary material for: Molecular mechanisms of native ligand selectivity in catecholamine G protein-coupled receptors
Source: Nat Commun. 2026 Apr 23;17:4112. doi: 10.1038/s41467-026-71361-8 (PMC13150006; doi:10.1038/s41467-026-71361-8)
Supplement: Supplementary file 8 — Source Data 2 [file 41467_2026_71361_MOESM8_ESM.zip › SourceData/Fig6E/rotamer1_D1_M14_W318_run1.txt]

-6.759594328791796158e+01
-6.790768307036303497e+01
-6.364556125172357781e+01
-7.755162881043543166e+01
-6.806834821636917354e+01
-7.303548799190114948e+01
-6.164665807208973547e+01
-6.782525857310341166e+01
-7.029169298457065906e+01
-7.824064716872683789e+01
-5.591485199392460004e+01
-6.981968450952210503e+01
-5.573232685483183246e+01
-5.173512628966848581e+01
-7.285224261332938056e+01
-8.169049708547142075e+01
-6.881289591702329744e+01
-7.388152470941660965e+01
-7.610988151549729253e+01
-8.143412414766707741e+01
-6.909941411818266488e+01
-8.306916146851598626e+01
-6.256925888860740770e+01
-6.517779936962467957e+01
-6.349528616070073639e+01
-7.037362747841696375e+01
-6.901417053259231693e+01
-7.733713324215915463e+01
-6.794400196704359018e+01
-7.494463892886821554e+01
-8.329510494136124521e+01
-7.381640836389186688e+01
-7.589283223283624125e+01
-6.157042033293375027e+01
-8.734885980404686734e+01
-7.140078142606252243e+01
-7.249129590793789646e+01
-7.713099962247891028e+01
-5.760454803010888725e+01
-8.040531889418802791e+01
-7.933709366163786569e+01
-6.586532326537538040e+01
-6.362443718978339291e+01
-6.532384991435364441e+01
-6.868838211915809211e+01
-6.152436614975412965e+01
-7.355295417696937932e+01
-8.142725308804661211e+01
-6.475303515957538991e+01
-6.924492433924824297e+01
-7.945775808970897458e+01
-6.889717161752767538e+01
-7.356242163761680786e+01
-6.830342987344700134e+01
-6.934710065146161639e+01
-7.459026200599213041e+01
-7.587536533721245746e+01
-7.287775810423661937e+01
-7.220889127810100661e+01
-8.126336753322370043e+01
-7.014687244596713356e+01
-6.393254105161143741e+01
-6.647112433940503706e+01
-6.652815349274672485e+01
-6.736401539670011118e+01
-8.453125896642778514e+01
-7.461672951791864250e+01
-7.149769668200333683e+01
-7.284667506237644830e+01
-7.715767080961563806e+01
-6.924414916621714156e+01
-6.915758127243252318e+01
-6.819446624887557107e+01
-6.840505340336054019e+01
-7.137765746661999344e+01
-7.428603621021476044e+01
-7.889957373886676351e+01
-6.256168955841197032e+01
-7.882245259322584729e+01
-7.730973743701639478e+01
-5.357530646604309510e+01
-7.516300250902669688e+01
-6.749183211679930139e+01
-6.702030643353693051e+01
-8.230552428976601220e+01
-7.453792374089320560e+01
-7.405200435895726230e+01
-7.629747640917145191e+01
-8.082491945953410095e+01
-6.659482288527804883e+01
-6.592296593637789215e+01
-6.773368150633146456e+01
-7.779227909729425505e+01
-7.083968650353067176e+01
-6.134094312737173738e+01
-7.288307230603906817e+01
-7.657049398567259857e+01
-7.255129351566901619e+01
-6.165796732521976509e+01
-7.880690716348341596e+01
-8.444275752928551526e+01
-6.933326169644047354e+01
-8.538669148795635522e+01
-8.685437050116291857e+01
-9.198695805882233856e+01
-7.490132366625948634e+01
-5.895297212871662396e+01
-6.263286981029352063e+01
-8.108967363437361087e+01
-6.244402466551238007e+01
-6.377216928968343268e+01
-7.901511216483075373e+01
-6.654753195882821615e+01
-8.396712028620085277e+01
-7.125021675575005986e+01
-8.108888281107107332e+01
-7.869948565162319198e+01
-7.445886147994258408e+01
-7.919658525975673058e+01
-8.057571353549934656e+01
-7.621962514422217794e+01
-5.927549836539480310e+01
-6.497087756402400771e+01
-6.883251400632467210e+01
-6.926365900005717435e+01
-9.793984153221248334e+01
-6.752266959702305371e+01
-9.226300731895761942e+01
-6.726037602879243593e+01
-7.775230473013195365e+01
-7.854844655336997050e+01
-6.572642649114979463e+01
-6.995596544301541542e+01
-6.054683738098505330e+01
-7.123838969103005070e+01
-6.728301302778554316e+01
-6.766314276302213671e+01
-7.262889277408024213e+01
-7.120141307286820620e+01
-8.126370111919032979e+01
-7.202764977496646281e+01
-7.007489301369146517e+01
-6.623703329202272982e+01
-8.061441929710807131e+01
-7.674878884271430479e+01
-8.824852856117466615e+01
-7.893459524773567182e+01
-8.148138384068160178e+01
-6.693041143909289303e+01
-6.509222205025869812e+01
-7.029690818157071419e+01
-8.256406630922919021e+01
-6.647086083659762323e+01
-8.185707694463476969e+01
-6.951068705283857696e+01
-5.490215504357420429e+01
-7.076410251998466094e+01
-7.751280394709174004e+01
-7.425969089476066642e+01
-8.267240542750214161e+01
-6.389189734054035341e+01
-6.283219965223214132e+01
-6.176491032380221213e+01
-7.584973250346291707e+01
-6.819301156750061921e+01
-5.725841053706614758e+01
-6.370679023394867357e+01
-7.621488690451464265e+01
-8.666185674880183853e+01
-7.267982949876791565e+01
-8.396003181453524178e+01
-7.810931798145645644e+01
-7.421698412720314764e+01
-6.682943383435410567e+01
-7.123133106974668749e+01
-5.324241191728054190e+01
-7.755911603511394503e+01
-8.069190955433271029e+01
-7.679691419356682047e+01
-6.817663301777449192e+01
-7.757478826779545500e+01
-6.694285646238638776e+01
-6.902436658186174157e+01
-7.603914053810120777e+01
-6.930636544027532864e+01
-7.978238237917095432e+01
-7.688005970526990041e+01
-6.603227334206493992e+01
-7.084236822441542358e+01
-6.933988522977831792e+01
-6.616328881591618938e+01
-7.666253956983008777e+01
-7.483769776128909257e+01
-5.488576477292701128e+01
-6.591064792862140109e+01
-6.190646147804803689e+01
-6.301134033213047303e+01
-6.616974593781259273e+01
-6.850474317574180816e+01
-7.380860204726215557e+01
-7.064242343484465891e+01
-8.222506187594079563e+01
-7.551898696706254555e+01
-6.944220591668643294e+01
-7.280392978931332948e+01
-7.800740887941925905e+01
-7.131548260160403174e+01
-7.829563320567952189e+01
-5.569466056284066724e+01
-7.377158558292596524e+01
-6.404346438046532342e+01
-7.216981636119530208e+01
-7.502166598671384179e+01
-7.280626839074221834e+01
-6.978935464458888305e+01
-7.131210828486477737e+01
-7.327121255026401059e+01
-6.153620877066162365e+01
-8.905119581948626717e+01
-7.580009115233291084e+01
-6.053923610988515946e+01
-8.165607132340268492e+01
-7.372317207348248758e+01
-6.358695779950444660e+01
-6.991941648791204500e+01
-7.640023192814648212e+01
-6.661460819715033210e+01
-6.719616131869032927e+01
-7.770134654306006894e+01
-6.967467251935869399e+01
-6.801845368137956882e+01
-6.988016735879955377e+01
-6.714064731070108394e+01
-7.287509268450780553e+01
-7.330020853583690155e+01
-6.149024819002022468e+01
-7.553239396053255916e+01
-7.382822967514618995e+01
-6.926292554394353829e+01
-7.219364425889155257e+01
-7.508607670770095410e+01
-5.727747931509971124e+01
-6.816487418148430777e+01
-6.480661442945456940e+01
-7.265883054756410786e+01
-6.091202851770719917e+01
-7.166348533237098195e+01
-5.648016574770993969e+01
-6.069142240811656563e+01
-5.392359537904061995e+01
-7.445421880776748935e+01
-7.939582221567611953e+01
-7.096419726727883415e+01
-7.171904077110333731e+01
-7.510923048004993063e+01
-7.374862488276212957e+01
-8.355447211128829110e+01
-8.113389222943507662e+01
-6.968642048394211486e+01
-8.022137776557123345e+01
-7.839430661662699151e+01
-7.946185131446547700e+01
-8.068652256839932591e+01
-8.348586855710523480e+01
-6.638927016670692183e+01
-6.962881478790093581e+01
-7.697558585474089909e+01
-7.336477151279930808e+01
-6.247323648762181847e+01
-7.580592590938661601e+01
-7.576914319345742399e+01
-7.272426000510346000e+01
-7.255138639406311540e+01
-7.272171270855101000e+01
-6.491247092339803260e+01
-7.094090423762141029e+01
-6.185892200191867119e+01
-7.216698101286236522e+01
-8.025619153804848338e+01
-7.277149543919493624e+01
-8.043006139195416893e+01
-8.516909969346588127e+01
-7.502549596074869953e+01
-6.964089359871664442e+01
-7.296584692419727958e+01
-7.238160878117520269e+01
-8.095687222888584245e+01
-7.413269153175286874e+01
-6.947760816340439760e+01
-7.142739574995900398e+01
-7.132699607984690715e+01
-7.279180602737424977e+01
-8.021668709397059160e+01
-6.453937632977671512e+01
-8.399430299026734303e+01
-5.768351029348443149e+01
-7.762330587756483169e+01
-5.302425021056091481e+01
-8.204446506668392658e+01
-8.283959396427000854e+01
-7.038947655635820411e+01
-6.644339996106778301e+01
-6.970097961523568131e+01
-8.123632631157695982e+01
-6.330890634468095612e+01
-8.507352593560889886e+01
-6.602871270029120865e+01
-7.924494482644729487e+01
-7.743837620434563007e+01
-6.061292319368865833e+01
-6.553468317053243197e+01
-7.107343303520197253e+01
-6.495073444437952048e+01
-6.679981818251775394e+01
-7.952065605898815193e+01
-6.141677258717912480e+01
-8.278681830328753222e+01
-7.736572115959958751e+01
-7.432696309991172257e+01
-6.977491152001930175e+01
-6.535350154318851423e+01
-6.616001132801510209e+01
-6.801726324760939235e+01
-7.594653447795516854e+01
-8.190514670852003576e+01
-7.046080089721165507e+01
-8.848071252995283942e+01
-8.615333629054457276e+01
-6.345812655821988102e+01
-6.529467113342583673e+01
-6.842055920113300260e+01
-7.413390043807004304e+01
-7.773921650316731302e+01
-7.397092326966759401e+01
-6.662315397565475905e+01
-6.899591163994888632e+01
-7.917619348376678090e+01
-7.333586216878512687e+01
-7.514508475356608130e+01
-6.762950945867667940e+01
-7.561687302377953301e+01
-7.237623515632044757e+01
-7.501562464967595645e+01
-6.646688351300836928e+01
-8.286440749229744540e+01
-7.311760272904179203e+01
-6.761637217367537289e+01
-6.123600975838732552e+01
-5.975795117862534767e+01
-7.918310882142803564e+01
-6.841330800245717114e+01
-8.768603015647259724e+01
-7.356536006404249406e+01
-6.996350871410118089e+01
-7.198985331608160720e+01
-8.323698554711090480e+01
-7.347675615804043048e+01
-6.673914131207446587e+01
-6.131626936400913763e+01
-6.921407692153250935e+01
-7.580982583226766280e+01
-5.861523545163626636e+01
-7.968832351291922578e+01
-7.539848745631529425e+01
-6.070932580192309302e+01
-7.320871978337885366e+01
-6.387510292509680454e+01
-7.288589302812165727e+01
-6.212552812481785480e+01
-7.118848895047601388e+01
-7.228044455237545662e+01
-6.949328348262091026e+01
-7.451715536803492057e+01
-7.367756514217695951e+01
-9.260869534884629672e+01
-6.050190588296170091e+01
-7.681432859460652196e+01
-8.397577296323292728e+01
-9.060693959078169257e+01
-7.429819280698629314e+01
-8.127050927320452445e+01
-6.544208875432464367e+01
-7.646324918323520592e+01
-5.333534423852322703e+01
-7.074725077909197068e+01
-7.020578155279444843e+01
-8.020354212543522010e+01
-6.678755319398133850e+01
-7.371062043365985517e+01
-6.529883373264176782e+01
-7.839149867240469405e+01
-7.590041377644517695e+01
-7.657016519467025262e+01
-5.900038427663862706e+01
-8.002639675886246096e+01
-8.094597234201783920e+01
-7.108864486880159461e+01
-7.924238492130896816e+01
-7.670621171795029625e+01
-7.456328663393981060e+01
-7.612210137879021943e+01
-7.214777194216337364e+01
-6.849206484743416468e+01
-6.686683092851934873e+01
-6.319245919565585723e+01
-6.906205091074201619e+01
-6.617191048806498088e+01
-7.690246727667037874e+01
-7.450941682540580757e+01
-6.782658121772654169e+01
-7.076569988032062497e+01
-7.031007654691441644e+01
-7.924056811214582297e+01
-8.206792435400873842e+01
-7.962011178482543983e+01
-8.644170956111382509e+01
-7.634705677070164143e+01
-6.453242130833680790e+01
-6.785752500096918993e+01
-7.075189988233699978e+01
-7.225423804197816935e+01
-6.555983942522318841e+01
-6.898532554039972808e+01
-5.569896144584058817e+01
-7.563141876009358100e+01
-5.664795374607533773e+01
-7.189535425413261294e+01
-6.911378992946784194e+01
-6.668644311340969466e+01
-6.093461412955770840e+01
-5.504493496755719661e+01
-7.246905779719143936e+01
-7.094746598386284120e+01
-7.244020381478416937e+01
-7.467043063153242599e+01
-8.609686285160438501e+01
-7.577168879106692145e+01
-6.523897357099043859e+01
-8.640030396865552120e+01
-7.814700353703103985e+01
-7.808937308881928629e+01
-6.659575970038770265e+01
-7.565778392263285923e+01
-8.684403979151412045e+01
-7.801738111152000954e+01
-8.250924944211851653e+01
-6.822748319359862990e+01
-6.840002247384408918e+01
-7.774080317120173333e+01
-7.544202841410402982e+01
-8.019894721015579364e+01
-5.493345783727141907e+01
-7.871341834584382013e+01
-7.100339621724378958e+01
-6.452388134411222609e+01
-7.732861003716026005e+01
-8.141299318162278098e+01
-6.576237902412623271e+01
-8.815300562610039492e+01
-7.628397761863425330e+01
-7.859220441917852895e+01
-8.341219424348909683e+01
-7.822883839157255181e+01
-7.608246357421920436e+01
-8.127602429685687468e+01
-8.022444978369870228e+01
-7.169999711108387430e+01
-8.073400317982243735e+01
-6.932754632250573934e+01
-9.942559063952889176e+01
-8.466672019671854343e+01
-6.914342938835166308e+01
-7.575308952440269650e+01
-6.792049716874576859e+01
-8.272518604978003509e+01
-7.900987335379389265e+01
-7.097564615868006399e+01
-7.562464478980915317e+01
-7.387314999580272001e+01
-8.532538464612444784e+01
-7.136777418403742956e+01
-8.254043633647023626e+01
-7.084251073302660018e+01
-6.877186503558493769e+01
-6.937439227403227449e+01
-6.772770800433188754e+01
-5.949721026075403785e+01
-6.497837938022404103e+01
-7.375672286767976971e+01
-6.937493968735850558e+01
-7.417090724553484904e+01
-6.955016299713270200e+01
-7.084182554982157853e+01
-5.706284807031135387e+01
-6.505927945465872142e+01
-8.006442089088078262e+01
-6.542362666331568732e+01
-7.936354188113327268e+01
-6.356604659275592439e+01
-7.142373649334757602e+01
-6.611167628196011492e+01
-6.532628229249296226e+01
-7.980782381424489813e+01
-6.968003270209581501e+01
-6.870866665174808929e+01
-6.886214036465224808e+01
-7.158834930774442284e+01
-6.012858925740218297e+01
-7.755345856045795472e+01
-7.076755665001762452e+01
-7.545371263499082204e+01
-8.130749909242751983e+01
-9.329770422359432303e+01
-7.072678453989352931e+01
-7.818219204596709915e+01
-7.626566321437276486e+01
-7.453394041067997478e+01
-7.333587145046674038e+01
-8.655933772332734577e+01
-6.828883314939042748e+01
-7.889755621029999588e+01
-7.027670268058135150e+01
-8.740957167901804326e+01
-6.625738991938317213e+01
-7.514329785957598062e+01
-8.158375949842971409e+01
-7.261291153450811464e+01
-8.153594835147632125e+01
-7.356659981008314730e+01
-5.995425309890071475e+01
-6.450482501924952317e+01
-6.985836446032071478e+01
-7.321361200271304881e+01
-7.581314920540559399e+01
-7.807202684099759438e+01
-7.672881557651270157e+01
-8.354241878052498294e+01
-6.735587600456155144e+01
-6.503505501803985567e+01
-6.562866509592596742e+01
-6.912899435382252022e+01
-7.057797752704522054e+01
-7.061383065485038912e+01
-8.218715795741385932e+01
-6.676898176935404194e+01
-7.699706018294527610e+01
-6.610936876611084756e+01
-6.897031586233535450e+01
-7.291125846503878449e+01
-6.194083512780343881e+01
-7.634716212782366540e+01
-8.384642683500271687e+01
-8.013798153149387815e+01
-7.478000096170168831e+01
-7.405103134772956253e+01
-7.630211405755525789e+01
-8.371758871410500547e+01
-7.042924830075104126e+01
-7.366872173783522726e+01
-7.904447701248879810e+01
-7.796996377321686111e+01
-7.105344605913286671e+01
-6.334508197430110243e+01
-6.637534523292491428e+01
-7.579683087328214697e+01
-7.191081588511751477e+01
-7.303835914024941189e+01
-6.091428114051951326e+01
-7.026624193878423341e+01
-6.171283947635463107e+01
-7.901659614916462715e+01
-7.396287700148988620e+01
-7.254852001846771259e+01
-7.029866535854388587e+01
-6.210404442862463270e+01
-8.508642796198735425e+01
-6.776469694626116791e+01
-8.973609311657220644e+01
-7.109485898387666225e+01
-8.285985122069499198e+01
-6.642626433331484748e+01
-6.652433769725993784e+01
-6.582918480929643579e+01
-7.239480101353642283e+01
-8.459034939772814710e+01
-7.175244100423113025e+01
-7.480922390976913050e+01
-7.117856426373839440e+01
-7.933388408395629199e+01
-8.502893660222633798e+01
-8.287307446898890362e+01
-8.012019732654870552e+01
-7.689868921838478855e+01
-6.984936848515573615e+01
-7.650221027223147985e+01
-7.851425250693553437e+01
-7.725429900596068933e+01
-6.962456960102552728e+01
-7.815281798269013791e+01
-7.595799175648902235e+01
-7.104315780496801835e+01
-8.633685319107408418e+01
-7.854366080966609331e+01
-7.704472669620392367e+01
-7.919395650741891757e+01
-7.396695285411344400e+01
-7.539103648782261757e+01
-7.793862280180880475e+01
-7.183555709717705895e+01
-7.150698852119998605e+01
-7.479892047925110887e+01
-7.920934433285660248e+01
-7.064222459612771843e+01
-6.521918509573340828e+01
-8.526391911902183551e+01
-6.966289620842303520e+01
-7.940766499097365738e+01
-5.847980983911047304e+01
-7.070107251524497372e+01
-6.043013982816803775e+01
-7.217524427206100768e+01
-6.548288840225663421e+01
-6.634827978239081858e+01
-7.022638671183034376e+01
-7.273955722894650933e+01
-6.682678720173629472e+01
-6.001843498519993858e+01
-6.963234217108058033e+01
-6.828295608957802187e+01
-9.133521812697667031e+01
-7.153024978225951713e+01
-6.538282289812568138e+01
-5.797335568114230142e+01
-8.167028925326407318e+01
-5.951490779693106958e+01
-6.368153909013726377e+01
-6.187266343441560679e+01
-7.771853730607998045e+01
-8.096450262350121818e+01
-7.360526672280344940e+01
-5.921906157869263154e+01
-7.889059611379809667e+01
-6.799060092426269364e+01
-7.080398855518416212e+01
-7.627299145166300320e+01
-7.406129592925653071e+01
-8.044020271884704698e+01
-8.626388605999534320e+01
-8.146148086930685395e+01
-7.325759089795387524e+01
-7.160317493659911747e+01
-6.988727815548993760e+01
-7.155354136409704324e+01
-7.625366977826551818e+01
-8.096114525459942968e+01
-8.198466811240314200e+01
-6.811992211662362706e+01
-6.302398853162962666e+01
-7.104202891554261612e+01
-7.360978267428721722e+01
-8.991785148428840557e+01
-7.772384125114206199e+01
-7.451700332264600490e+01
-7.925619153743997458e+01
-7.067586600815143072e+01
-7.572507100476246933e+01
-8.109263945072260071e+01
-6.503867337681894867e+01
-8.513191075663429785e+01
-7.165337724301902256e+01
-6.469209401658569902e+01
-8.320247761745424953e+01
-8.265306478019491010e+01
-7.128537927422375731e+01
-8.044910248762282379e+01
-6.461384887936173982e+01
-7.081251348952463331e+01
-6.986074358365787873e+01
-7.515210922440424213e+01
-7.438942049870878748e+01
-6.846902226911316802e+01
-7.995187993427825290e+01
-6.796550735113075348e+01
-7.761701190387859128e+01
-7.365338383499512531e+01
-6.245077783819068884e+01
-7.329570989862136798e+01
-7.794411902062289244e+01
-6.555714168336930925e+01
-7.273511253927530618e+01
-7.218681430449512959e+01
-6.668823937597495899e+01
-8.032972527501695481e+01
-7.663306665121899641e+01
-6.166318874441663667e+01
-7.463183152843647861e+01
-7.901057759165912842e+01
-7.297406701282245933e+01
-7.120911259224396872e+01
-5.891239416597338874e+01
-6.338478530739473626e+01
-6.873227400407301957e+01
-6.566570686070872398e+01
-7.004748204540585732e+01
-6.570373509922337973e+01
-6.530621744928721739e+01
-6.786030611716856242e+01
-6.437745107953725210e+01
-7.697933645894299559e+01
-6.765519122634434268e+01
-7.522840766330392626e+01
-8.040600519801228074e+01
-8.580372007980976434e+01
-8.129952488885632533e+01
-8.483353449948124592e+01
-6.940834370009181953e+01
-8.266598518141883289e+01
-8.149441397372346785e+01
-6.071566608025791822e+01
-7.810512565253836215e+01
-7.560995732778121692e+01
-9.037944266033234442e+01
-8.010340480946905473e+01
-6.950741462592893072e+01
-8.563177849254465457e+01
-7.106224864304022049e+01
-7.110780493164189409e+01
-7.074633776326695056e+01
-7.057820188402409656e+01
-8.086546047675324189e+01
-7.658563223825254340e+01
-7.575444245092838003e+01
-6.640522470365432639e+01
-6.270262451334370013e+01
-8.646701344280718615e+01
-7.787479321240539321e+01
-1.011594103181298152e+02
-7.231914736125952459e+01
-9.230688319010104692e+01
-7.630420209584757174e+01
-7.815383121546548750e+01
-7.300692804069858255e+01
-7.922967214048621543e+01
-6.681569759331777902e+01
-7.562226733901263742e+01
-7.755405240891488461e+01
-6.852395426602818418e+01
-8.309431213508088376e+01
-6.677885007093553327e+01
-7.747744992695143651e+01
-7.855522120613359505e+01
-6.851534287439781679e+01
-8.750346172570351655e+01
-7.203408424495064821e+01
-7.575050612345863499e+01
-8.812027253474707322e+01
-7.490719384043156026e+01
-8.194268890230235058e+01
-7.788108485793091518e+01
-6.676431714762129843e+01
-7.520322510960154716e+01
-7.207656665814404562e+01
-7.230477363661255197e+01
-7.344454501931255663e+01
-6.615587833807991558e+01
-6.673210033878213210e+01
-7.028553026215512034e+01
-7.324533927361875385e+01
-7.703658136269517342e+01
-7.405955910818373411e+01
-7.914826637469779769e+01
-7.280123399236927639e+01
-7.362939245087284235e+01
-6.825428533936296560e+01
-6.714909442804359685e+01
-8.112868518663429995e+01
-7.110568324157927123e+01
-7.027499829607316428e+01
-7.361363240087193560e+01
-7.718801462295314764e+01
-8.044805431909719573e+01
-7.107777619346801146e+01
-7.011040021439538350e+01
-7.122025907188319138e+01
-6.997865996787867005e+01
-7.020241056164886118e+01
-6.266809162911249587e+01
-7.729678920435866019e+01
-8.118082771543666354e+01
-7.445678425814544710e+01
-8.153901051197888705e+01
-7.970072631641144767e+01
-7.592717768166396297e+01
-7.526504250925688666e+01
-8.325079618605779785e+01
-6.714221019577448146e+01
-7.018769881763543594e+01
-7.172100549376320089e+01
-8.224181161986250288e+01
-6.179029444278989303e+01
-8.636634357170495946e+01
-8.436194764967152082e+01
-6.829299866429175836e+01
-7.017772125257147309e+01
-7.700238237984775935e+01
-7.125040568492686077e+01
-7.073668574938899667e+01
-7.086582469423821351e+01
-7.661309548451353635e+01
-7.431315754147408370e+01
-8.044394556872779845e+01
-7.655941084227154647e+01
-6.773066415773226367e+01
-6.864405913371970769e+01
-6.708409847323859765e+01
-7.937237617576451498e+01
-7.158728275069134384e+01
-7.060731215707984632e+01
-7.852845591078860821e+01
-7.014378126943049097e+01
-7.118477340513936724e+01
-7.136327289013540565e+01
-7.084380687843110991e+01
-6.008317165746188238e+01
-7.092858178024319216e+01
-6.034606272848886022e+01
-8.607587821555114260e+01
-7.029414760178708832e+01
-7.136517985340593384e+01
-7.884900051638869911e+01
-7.692968160260546995e+01
-9.036682246199103474e+01
-7.584346151647272904e+01
-6.056017377958221459e+01
-6.147042813076353696e+01
-7.303827143488292961e+01
-7.229566540395936158e+01
-7.175129557469971076e+01
-6.269007824214852320e+01
-7.637105209805461925e+01
-6.917470595635148811e+01
-7.554620403803251349e+01
-8.656262650444364226e+01
-7.921232247779640545e+01
-7.277985230958209684e+01
-7.114129856587341294e+01
-7.964066656180858672e+01
-9.440436950871141164e+01
-9.135884280010573377e+01
-8.240133516305003525e+01
-1.010739918543960556e+02
-8.367956993340050076e+01
-9.691214152508689494e+01
-7.050162573520270826e+01
-8.569226438259741485e+01
-8.788969432185781727e+01
-8.201783436941114758e+01
-7.926951068863027672e+01
-7.954029651016624314e+01
-7.880232929212156989e+01
-8.476746801324365777e+01
-8.230420380168226302e+01
-8.377126874395501943e+01
-8.181457160363883929e+01
-8.532898929598006532e+01
-7.993298032191229652e+01
-8.632028542745359800e+01
-8.161946052728664824e+01
-8.673328972726395136e+01
-8.257461611483772401e+01
-8.472057020231534352e+01
-8.958684053938375769e+01
-8.123802912804539744e+01
-7.849869310511114406e+01
-7.143550835624289164e+01
-7.493812645023089658e+01
-7.059546827881449360e+01
-7.171839301201931960e+01
-7.686465014857287770e+01
-7.043608390316104817e+01
-7.293018969081369107e+01
-7.269736973543001568e+01
-7.253897509158306889e+01
-6.183003417333065244e+01
-6.842420506314577722e+01
-7.903430948161692982e+01
-7.323870767418675598e+01
-6.996107791792806552e+01
-9.246521637436936203e+01
-6.544215569877776773e+01
-7.663914785784540129e+01
-7.488471990489942698e+01
-6.233469836455802238e+01
-7.733984030675324561e+01
-9.652883128624655740e+01
-9.593380729397371454e+01
-7.606987092779215232e+01
-6.857730930824317284e+01
-6.577262388378998992e+01
-7.157805664099795706e+01
-7.286509089667912065e+01
-8.175013388798400626e+01
-8.401602585745895624e+01
-7.748192071371687462e+01
-6.684938369566665983e+01
-6.606947421242746543e+01
-7.377227177302138728e+01
-7.409769864804322026e+01
-7.007682757966465203e+01
-8.258002080625713859e+01
-7.999466738556095891e+01
-6.653755241976423918e+01
-7.288106912380304436e+01
-7.780855020124742794e+01
-7.108563123649778959e+01
-6.269913322986924697e+01
-7.179818427946598547e+01
-7.479395220940307354e+01
-8.431357183758449025e+01
-7.516873567008734369e+01
-6.642982125522121351e+01
-7.123242795453974452e+01
-6.713223765645004448e+01
-5.979935865060738109e+01
-6.504952400751869845e+01
-7.889696590437669954e+01
-7.030362371811888522e+01
-7.802054310300644602e+01
-7.549886737414396976e+01
-7.695154177500779724e+01
-6.674072122768565407e+01
-7.766515937027538996e+01
-6.718540532652737340e+01
-7.149156534599747204e+01
-8.283418242164025003e+01
-7.644219575003990030e+01
-8.369194948280059521e+01
-7.633308286649740637e+01
-6.982080460401033406e+01
-7.457531572812199272e+01
-8.572164948157407593e+01
-6.851878997480474709e+01
-7.067044954547972679e+01
-6.228650272188450998e+01
-6.514032404428417067e+01
-6.931918581873270568e+01
-6.595178503139264592e+01
-8.102767990724632341e+01
-6.388324788589270753e+01
-7.227800684417346133e+01
-7.285553143932536102e+01
-7.228357277297173766e+01
-6.169402398891188710e+01
-7.926058662662964593e+01
-7.811672964937220343e+01
-7.158471879942460703e+01
-7.116783342822165537e+01
-6.479552428121100149e+01
-6.898039348666544868e+01
-7.561736265391552081e+01
-8.739937661429870275e+01
-7.386935143573826679e+01
-8.794319491578605152e+01
-8.190179071165664482e+01
-6.194045628423499039e+01
-7.106731562746513475e+01
-8.394472146408118363e+01
-6.731369242552203502e+01
-7.159689191549605880e+01
-9.459582687513282906e+01
-8.004283394905016280e+01
-7.662349679428346860e+01
-7.307119904987159487e+01
-7.524045254589030662e+01
-7.389316217796580588e+01
-7.915060913718522784e+01
-7.479419441811877789e+01
-7.005147976814201627e+01
-7.380251428364280741e+01
-6.374049362715288680e+01
-7.597605435547995967e+01
-6.468376358847685026e+01
-6.866043426603087596e+01
-7.051310241762217856e+01
-6.525368836415462681e+01
-8.321530422550885930e+01
-7.093076979854181729e+01
-7.596708283045653332e+01
-7.572542150426689034e+01
-7.326158654564474659e+01
-7.426711332146240352e+01
-6.227389819903649482e+01
-6.885547498287210999e+01
-6.664957934773016746e+01
-7.128841757950537783e+01
-7.098234152164613420e+01
-6.754483977575932840e+01
-7.272702629514209605e+01
-7.876334543418488465e+01
-7.249703126729454539e+01
-7.150976470824646469e+01
-7.704606098160951433e+01
-7.969202795759622404e+01
-7.385539412991329300e+01
-7.771646498190875718e+01
-7.447933177869194310e+01
-8.206312620057664731e+01
-6.312804546676597539e+01
-9.155078744310728212e+01
-9.365898065031348096e+01
-6.482220569396857002e+01
-8.439087213904615226e+01
-7.535062713330620454e+01
-7.109734795332339274e+01
-7.423982474001965670e+01
-6.830106680728111712e+01
-7.740559677793055471e+01
-7.280238481961228558e+01
-7.928024921286622373e+01
-7.554497940282512047e+01
-7.205735682109452966e+01
-6.816241106321901100e+01
-7.702430270535970180e+01
-8.340871890764952923e+01
-6.794159392931379671e+01
-9.112224647724916338e+01
-6.420800729505012328e+01
-6.576723524712632241e+01
-6.813609107607491921e+01
-7.002819494270735845e+01
-6.160085092228037951e+01
-7.474947454430299842e+01
-7.661111042750953004e+01
-7.295294776552881899e+01
-7.418562907179754973e+01
-7.738161522785938473e+01
-6.647995574747831427e+01
-6.687202568006449610e+01
-7.781907187722313779e+01
-7.722244487973439675e+01
-8.370533976231493511e+01
-6.900824177549748129e+01
-7.751581281383316480e+01
-6.434193940949215573e+01
-7.620143803162213203e+01
-6.204938010680101712e+01
-6.951950408285473770e+01
-6.069162222056674949e+01
-7.181777424636717910e+01
-7.395111293471070724e+01
-6.769093050974908010e+01
-8.005692997186829984e+01
-7.662280438876452138e+01
-7.965645786615252177e+01
-8.009688180610648089e+01
-7.442738603041748036e+01
-7.057415443141738365e+01
-5.896076787901994720e+01
-6.447344249495506574e+01
-6.206881690831192344e+01
-9.015895139511096090e+01
-6.953517853722574671e+01
-5.849469988169700230e+01
-7.822596342954841475e+01
-8.371330357561856772e+01
-7.311101849940385478e+01
-6.906683164105845663e+01
-8.156544196917923273e+01
-7.491716482996427828e+01
-6.703884274513465868e+01
-7.201686839160502984e+01
-6.597800093207288796e+01
-9.069941395872254475e+01
-8.238875381736588110e+01
-6.473531949376331340e+01
-7.642687837809006624e+01
-7.958027564377093199e+01
-8.040205161255543942e+01
-9.409634502444423276e+01
-7.683698271109207667e+01
-8.058521477624381646e+01
-6.477458016338668756e+01
-6.642821165087941893e+01
-9.169337276690042415e+01
-7.894702193988590011e+01
-9.001901674009299370e+01
-7.302246078557456599e+01
-6.844822688687679602e+01
-7.300893333546514441e+01
-7.834421643838739158e+01
-6.549415840295100111e+01
-7.636263036083562383e+01
-7.636725398105019735e+01
-8.755764868067022633e+01
-6.671211073875504383e+01
-7.676457297363867838e+01
-7.536358923646788810e+01
-7.096229849935650691e+01
-6.601463506162788519e+01
-5.797729720438615431e+01
-7.591016129985605687e+01
-7.061878067500029488e+01
-7.192554204378650695e+01
-8.648207325268298007e+01
-7.419257680357421236e+01
-6.496613164299016319e+01
-7.616801894342526680e+01
-8.511743058269750861e+01
-6.468700031155135832e+01
-6.718872093996368733e+01
-6.386411311187793416e+01
-7.616629180857447068e+01
-6.783618589172000668e+01
-8.144751482770996631e+01
-8.184191115849581877e+01
-8.461663510699840174e+01
-7.487080575789468639e+01
-9.897755864946903159e+01
-6.419503540716124235e+01
-8.381137647712375838e+01
-7.406592783277538672e+01
-8.529697353120485559e+01
-8.963488177114868449e+01
-8.183401558554864152e+01
-7.002699193682016698e+01
-7.186731556848657476e+01
-6.726780584102175453e+01
-7.273297131766679513e+01
-8.573933736828885799e+01
-8.018561315884097951e+01
-7.878716273009867166e+01
-6.412580103886629956e+01
-8.003437209365398530e+01
-7.653282022841251830e+01
-7.367303966679610028e+01
-6.181170923013619500e+01
-7.725164866582676382e+01
-7.135037606638009322e+01
-7.086268079003549758e+01
-7.787407383603051869e+01
-8.657936357884153722e+01
-7.721826153669681503e+01
-6.628083159338672203e+01
-7.762776426604158075e+01
-6.857431607901574466e+01
-7.266490435060164543e+01
-6.967194050846117648e+01
-6.825490136284199139e+01
-7.705136006335823140e+01
-6.507310961720605746e+01
-6.894731037269838225e+01
-6.587363222927388051e+01
-7.136760391179902285e+01
-7.556530148264296542e+01
-8.472686389389727424e+01
-7.519246283779007456e+01
-5.948584865902455476e+01
-7.113574546131944487e+01
-7.972853921051877535e+01
-7.091738099342099133e+01
-6.169556231478459551e+01
-7.248280778974334737e+01
-6.989681052127453142e+01
-6.002524022125760439e+01
-7.078188347103943556e+01
-7.499991703272519317e+01
-7.247666817849912491e+01
-6.828678636491005705e+01
-8.348894902718481603e+01
-8.694107517028501775e+01
-8.884654253050192096e+01
-6.960538176969977542e+01
-8.492095191412776956e+01
-7.150266004956527865e+01
-7.533672433731344142e+01
-7.803725740440843595e+01
-6.712955244593655380e+01
-7.336448870913430653e+01
-7.436446197868578167e+01
-6.133065665932674904e+01
-7.471347908719683062e+01
-6.857892162744538211e+01
-7.359878427744590113e+01
-7.451309400888871437e+01
-8.115172138627249865e+01
-7.198588775880791957e+01
-8.168467220647329441e+01
-7.605487038426593926e+01
-8.334837922819210121e+01
-7.560364207869638165e+01
-6.668019643319647116e+01
-6.957266237778375739e+01
-7.373249928555557631e+01
-6.819514111932312517e+01
-7.784425196568065530e+01
-8.459208930955311700e+01
-7.020976224280046551e+01
-9.080077152890760317e+01
-8.271076567623860853e+01
-7.627784502081135543e+01
-8.180681051049960217e+01
-7.266853821935407609e+01
-6.296501600139837507e+01
-7.581316291917440253e+01
-8.034652643936107097e+01
-7.838871313181083167e+01
-7.909583948876698400e+01
-6.774951395830095180e+01
-7.466072584439775994e+01
-6.848059961253147776e+01
-7.839127618911285822e+01
-7.633981992439910869e+01
-7.742503421634235394e+01
-8.625057824533247697e+01
-6.885052102474774927e+01
-8.221880242712229858e+01
-8.253100979252367608e+01
-6.741239485544198828e+01
-7.226940791085205262e+01
-8.654104436575376269e+01
-8.283136313609087154e+01
-7.436452377976908679e+01
-7.253616840318024117e+01
-6.184040551829728116e+01
-7.457920942751881910e+01
-7.234301469867681078e+01
-8.022044277307244897e+01
-7.533832108585380638e+01
-7.539216471972675038e+01
-8.719419100135974077e+01
-8.167182804938209983e+01
-7.485920295858460349e+01
-8.153288780398985125e+01
-8.108572766243554497e+01
-8.190564666425888163e+01
-8.974909847270482999e+01
-8.731271208455363819e+01
-7.248075959707789195e+01
-9.535862515966823594e+01
-9.231632540835562395e+01
-7.736869510861528454e+01
-7.711242172450512555e+01
-8.398879218051426676e+01
-9.348928967041308624e+01
-7.574582994927955326e+01
-8.962360337706650171e+01
-7.478009752283008993e+01
-6.623098245154446317e+01
-7.483840523164474234e+01
-8.196588025523625731e+01
-8.140145244129659829e+01
-7.767793209600910131e+01
-7.161583288208994702e+01
-7.459139159413425091e+01
-7.542144206590182876e+01
-8.731637880057019174e+01
-7.310244153289501412e+01
-8.806392216338757351e+01
-7.744348743397945611e+01
-9.781856901143147809e+01
-8.684630515767655368e+01
-8.541587691073415556e+01
-8.203742138603055878e+01
-8.580900470583193851e+01
-7.156117061563323034e+01
-7.666252257486844712e+01
-6.756866016869436464e+01
-7.760544794291880066e+01
-6.346527330323924332e+01
-8.357596980083332028e+01
-6.118006694231091558e+01
-6.436802488286353707e+01
-7.804042984954919859e+01
-7.922915578639931766e+01
-7.574322939419018041e+01
-7.338438528539059291e+01
-7.293210369816119965e+01
-6.911778314571112958e+01
-8.185229161695900757e+01
-8.344623591728124268e+01
-6.507825282213018170e+01
-8.059778130434978038e+01
-6.727665176271180769e+01
-7.538907816823726193e+01
-7.443932100849755784e+01
-8.913932568969410397e+01
-8.511344238449173361e+01
-7.786193484406101106e+01
-6.915985672518316107e+01
-7.745169721084477032e+01
-8.103357027668423029e+01
-7.847400799547612849e+01
-8.272420869200733762e+01
-7.863708275268623993e+01
-6.717028092910105386e+01
-6.907675398839070624e+01
-8.256748669719928557e+01
-6.915493190425725345e+01
-8.162574832990586060e+01
-6.595461623036595711e+01
-7.148867534429116688e+01
-8.728969521487411498e+01
-7.033564962493056782e+01
-8.567524325725293011e+01
-8.218928981674783074e+01
-8.745038147007583973e+01
-7.138368838961717699e+01
-7.597935206821880172e+01
-6.995614093198784644e+01
-8.276805309054023496e+01
-7.240106880424207247e+01
-7.338563772037552724e+01
-7.632125649074697549e+01
-8.807560749954775758e+01
-7.757144739649400833e+01
-8.074666469571242544e+01
-6.715518181379115958e+01
-8.012557563691056828e+01
-7.053013730173364593e+01
-6.747635421784706011e+01
-7.686941327158822901e+01
-6.930162258659815677e+01
-8.811470174308863079e+01
-8.665514862590293887e+01
-8.092943661308285641e+01
-7.671127561738930467e+01
-7.994425732018805775e+01
-6.623119468065233661e+01
-8.032070584403662394e+01
-7.090566146952694737e+01
-6.844662295199145774e+01
-7.468637385139101070e+01
-8.432141930652036876e+01
-7.005671767338742484e+01
-6.290037144335472874e+01
-7.802142633645668468e+01
-7.941185623425928952e+01
-8.561970427526398453e+01
-8.045458809206543549e+01
-7.391410586989609044e+01
-7.289460792371157538e+01
-7.982954359606878825e+01
-6.569425187902916718e+01
-8.592921196720956800e+01
-7.478469516622571689e+01
-8.030125331911526132e+01
-6.794732321876942649e+01
-6.525912777084162997e+01
-7.550645566155874633e+01
-6.457404032017751661e+01
-8.641569454446839416e+01
-7.723568000729744654e+01
-6.181245949065117173e+01
-7.908968126919630492e+01
-6.799949563352659254e+01
-7.448199621473781917e+01
-6.859367978452708314e+01
-8.081081101971392400e+01
-6.081082755737365630e+01
-6.266987586385076980e+01
-7.390063975887719039e+01
-7.676018166512652385e+01
-7.631108728301276756e+01
-6.608302729126681641e+01
-6.143754007817923224e+01
-6.566765126647727868e+01
-7.684534748537866733e+01
-6.277927106154515258e+01
-7.100174627564179275e+01
-5.697305938771255995e+01
-6.893031599455454739e+01
-8.180478263061459643e+01
-6.857447046163194670e+01
-6.578081065415396722e+01
-5.672790196837959797e+01
-6.723506351783026957e+01
-6.503580285286932394e+01
-7.318472384233581352e+01
-7.330737383369053362e+01
-7.268605081274010615e+01
-7.703356163426037995e+01
-6.744891418786455972e+01
-8.262634164858984320e+01
-7.356518305720533135e+01
-6.822906106261913806e+01
-6.570398614724672370e+01
-6.691873902393108153e+01
-8.202895716585940988e+01
-7.063814473890795398e+01
-7.038858076860230994e+01
-7.078434334189307719e+01
-7.182325747407099925e+01
-7.219285206807862210e+01
-8.250069076963848147e+01
-5.909867043224688388e+01
-7.702627827907181768e+01
-7.060590468022199673e+01
-8.887303367968810619e+01
-7.584340488426784077e+01
-7.366287802653755534e+01
-8.310353656352194207e+01
-8.930637398525649928e+01
-7.012377235270382414e+01
-7.533014601758108597e+01
-6.347095148354690508e+01
-7.118894081107606553e+01
-6.950233844840001041e+01
-6.679084441097913327e+01
-7.820267261348109855e+01
-8.298378785384085177e+01
-6.851630558740578181e+01
-6.920955314005023240e+01
-7.270297171703188610e+01
-7.347991150819893846e+01
-7.470831308535596804e+01
-6.893425997035595287e+01
-7.572374382511932822e+01
-7.285367975316663092e+01
-7.129783987051126815e+01
-8.227098636392055653e+01
-6.737552411730742108e+01
-7.772349984488097618e+01
-6.285749055032869848e+01
-7.143519483191779784e+01
-7.600235203415674334e+01
-6.792112764363639599e+01
-6.971448056473252564e+01
-6.780289471177654548e+01
-7.126940542074193274e+01
-7.415488175952420136e+01
-7.693604665096367512e+01
-7.421680062018531032e+01
-8.763074890338762657e+01
-7.121170406566831446e+01
-7.473009687053995265e+01
-8.142699466998472246e+01
-6.655815181093558408e+01
-7.658129802685186860e+01
-8.118580160405132062e+01
-7.953065523374961288e+01
-6.704183041767167595e+01
-8.337975104079347943e+01
-8.800176553264343227e+01
-9.008844703610895976e+01
-7.881615472454922156e+01
-8.912538197871802481e+01
-7.115166202611979429e+01
-8.302568410728564174e+01
-6.359001388369016183e+01
-6.725207253118887252e+01
-6.902671163498270346e+01
-7.824604574282295744e+01
-6.307929551512065558e+01
-6.825435949372933919e+01
-8.054042140497523405e+01
-7.148999387590048116e+01
-7.714697940513869412e+01
-6.235531314855266061e+01
-7.690544616109457365e+01
-6.887752999685690725e+01
-7.714549834432990849e+01
-6.310284161473961007e+01
-7.181912130133896710e+01
-8.417302630560267573e+01
-6.987095695595493794e+01
-7.634662783724655810e+01
-7.421445282567697177e+01
-7.519902044971064470e+01
-6.557821912560591215e+01
-7.267934614432957119e+01
-5.670326229683136177e+01
-7.323526347209214293e+01
-6.889639228136071836e+01
-6.560800283217527351e+01
-7.008740702628969643e+01
-6.102374227560279252e+01
-6.618465924791922816e+01
-6.195044922483623395e+01
-6.705283463703617031e+01
-8.361304315262346165e+01
-6.680648914421482232e+01
-7.433636633159059670e+01
-7.537602187273002130e+01
-7.363960355501109234e+01
-8.142492197237800156e+01
-8.435379805840553047e+01
-7.247599827617617052e+01
-6.889425057467855140e+01
-7.838043222392471421e+01
-7.503577127632834731e+01
-7.605586945249791597e+01
-6.587037533710653747e+01
-7.823993528077988913e+01
-6.017194838469871598e+01
-6.625715296959390344e+01
-7.480482854478533739e+01
-7.067112800195242528e+01
-5.343627438598955592e+01
-7.703369827354850941e+01
-6.840117278915866450e+01
-7.551811161490743984e+01
-7.571874492755671326e+01
-6.644446763695721359e+01
-7.551693582040579145e+01
-7.606622438196642122e+01
-5.684927875377485407e+01
-7.341443532052521448e+01
-8.934743306737188107e+01
-6.547857322676388492e+01
-8.293779232000277091e+01
-8.592495882776617577e+01
-7.328371799354188454e+01
-6.522676588717099833e+01
-7.221676769526500550e+01
-9.342054906850543716e+01
-8.539283855137900048e+01
-7.980338461137507977e+01
-8.165342224091753565e+01
-7.607833812609284507e+01
-6.496531589320841249e+01
-6.219029322323167008e+01
-6.787028068336117315e+01
-7.271710119304792386e+01
-7.584150932059552019e+01
-6.269306944293098383e+01
-8.850313659501966868e+01
-7.371267869243412463e+01
-7.401879079871862643e+01
-7.470130466004036407e+01
-7.356433876653386505e+01
-6.874526422515972968e+01
-7.299171077230876392e+01
-7.103365388465891783e+01
-6.582661912988480424e+01
-6.949338586331055012e+01
-8.101821153349600024e+01
-7.742326090381450854e+01
-9.034885857668174935e+01
-7.721848375177181367e+01
-7.081984548088232145e+01
-8.078960662122710801e+01
-7.305802802493727199e+01
-7.996540409029371688e+01
-6.790233559301417188e+01
-6.845371021820017177e+01
-8.142437628065083288e+01
-6.613237247760315540e+01
-6.923644345883363371e+01
-6.565505950556388370e+01
-8.347388333213866929e+01
-7.537224143648120389e+01
-7.531704713879759083e+01
-8.976641898314426271e+01
-8.547048890941067611e+01
-7.778652002175755342e+01
-7.118945127912162718e+01
-8.317682595553067415e+01
-6.929772395267552554e+01
-8.241736258193104447e+01
-6.339883594176347259e+01
-8.173640667825895889e+01
-8.233077504186134377e+01
-7.309846107146080385e+01
-8.097466355284561246e+01
-7.935921023016874187e+01
-7.174084166395586237e+01
-7.860900232925709474e+01
-9.196094168002650804e+01
-7.254680160960606372e+01
-7.490237407887218524e+01
-7.072129289054386447e+01
-8.326019364975901738e+01
-9.917260630907470897e+01
-8.282101043123785189e+01
-8.571240863497195051e+01
-6.092286774379622472e+01
-7.912954748604992972e+01
-8.034110790942551716e+01
-7.902471254902000908e+01
-8.248118044758449230e+01
-7.594152554838089486e+01
-6.223189588398513195e+01
-6.780458926193904290e+01
-8.434758702813627451e+01
-8.613902544663335448e+01
-7.301697521806208613e+01
-7.721006615283661745e+01
-6.723916212507440093e+01
-6.839879848313688626e+01
-6.863556205769685903e+01
-7.402538124975787071e+01
-6.937085592414173618e+01
-9.105834910004938365e+01
-7.827476083618368818e+01
-8.584597343545296155e+01
-9.232254276321373254e+01
-8.464081850785846939e+01
-8.805754108190616591e+01
-6.987430180182079198e+01
-7.954978206782406858e+01
-7.158583125865605723e+01
-7.460800425063213481e+01
-7.414485669023893877e+01
-7.785761555297975178e+01
-7.150138447287450560e+01
-7.026884314403785936e+01
-7.664668939072591058e+01
-7.836755173201937907e+01
-8.471112948900635331e+01
-7.028867887730800135e+01
-7.107749172117972591e+01
-8.536485565179694390e+01
-7.702576201991867322e+01
-7.372671705589796431e+01
-7.718040986850819252e+01
-7.260708830133164327e+01
-8.304783042914009172e+01
-7.360193797626148182e+01
-8.142233610172641534e+01
-7.720276227970124694e+01
-8.168004060313067782e+01
-8.433134639087549544e+01
-7.388657459763318514e+01
-8.541531379482916009e+01
-6.844191705209910026e+01
-8.193230759778096228e+01
-6.192633877482580118e+01
-6.830135961934026056e+01
-7.095761050272129467e+01
-6.523990164457755725e+01
-7.078891458493114897e+01
-7.264377217405943554e+01
-7.301174193871123919e+01
-8.285446051532842660e+01
-7.891931509613660012e+01
-7.771686638099038191e+01
-6.889052678603441393e+01
-7.222322852473514843e+01
-9.928015612498359133e+01
-8.668181249493284213e+01
-8.498640703789935458e+01
-7.739821483875051911e+01
-8.894490571312962857e+01
-8.667402809208135750e+01
-7.857437775875554564e+01
-7.890411188964631606e+01
-8.242474712877518073e+01
-8.258143348215439516e+01
-7.939404202398954169e+01
-7.524127794210170350e+01
-7.811793832936172066e+01
-8.435299924132338845e+01
-9.499356699550190797e+01
-1.015710648683931652e+02
-8.363693740865794268e+01
-8.860738795587481320e+01
-8.087482003697627420e+01
-8.161361056775371026e+01
-8.807556118233088682e+01
-6.751566236461550830e+01
-9.226054670474215413e+01
-8.843956141894531697e+01
-7.125869263676916887e+01
-6.774920667794236806e+01
-6.144954796357158244e+01
-8.521410662143482284e+01
-7.920888662179599748e+01
-8.581131036599194317e+01
-7.578217739987698565e+01
-8.232402447174351323e+01
-8.850722085350614066e+01
-7.195734979374584839e+01
-7.269572647710735680e+01
-6.902201781562773419e+01
-7.731264109366932757e+01
-8.695332735101675325e+01
-6.372081844856035104e+01
-6.515596379225651447e+01
-8.076811585279322969e+01
-7.019069461459451986e+01
-7.125869143158743668e+01
-7.341193039061491277e+01
-8.944538934842501021e+01
-8.286479474615987328e+01
-8.243921084759625728e+01
-6.617428316370143193e+01
-7.319391194775846543e+01
-7.274746203060455230e+01
-7.223219979193112295e+01
-6.890116960786185984e+01
-6.541529491533026430e+01
-8.407589383217218426e+01
-6.694654915273531515e+01
-8.900579756639963591e+01
-6.779244260353397067e+01
-7.318516582504732071e+01
-6.669453486469095083e+01
-7.020019943075629953e+01
-7.248930536562230031e+01
-7.161816460997795275e+01
-8.188646545904798302e+01
-6.807935986786770854e+01
-8.148239714881840712e+01
-7.388561884552522940e+01
-7.444670333841204979e+01
-7.729063405538049381e+01
-6.926102240813212063e+01
-7.901116620677349545e+01
-6.823076914878654975e+01
-8.338243761181293223e+01
-6.366940134370232585e+01
-7.243542660049735105e+01
-7.733540473086978295e+01
-6.480376393565984472e+01
-6.723588318966788790e+01
-7.713632359403894156e+01
-6.915817632349369148e+01
-7.319667467847050091e+01
-7.126924050220509343e+01
-7.121952098376395668e+01
-8.814326350274171773e+01
-8.249144124494640096e+01
-7.555128561502000650e+01
-6.679036840038121170e+01
-7.730218376805163416e+01
-7.905416951250454360e+01
-8.072133940071714164e+01
-7.552513954086808212e+01
-7.678986588911932643e+01
-7.499278260642657301e+01
-6.313935608210585571e+01
-7.771521707629335651e+01
-6.903053234380244874e+01
-7.642499147477049348e+01
-7.038102395911910492e+01
-7.357661777395132674e+01
-7.677334486893097676e+01
-8.581068444894667380e+01
-6.857565525601371803e+01
-7.189774281651787646e+01
-7.147900666804130765e+01
-7.646216424541066203e+01
-7.861062250770889648e+01
-9.094456922637948537e+01
-7.787578152727253666e+01
-7.806845203792835264e+01
-6.442416009242293740e+01
-8.526690520657183470e+01
-6.409370673640883354e+01
-7.183070353256357521e+01
-7.732473842353229543e+01
-6.755297360071500634e+01
-7.983708340379676827e+01
-8.369252075916332956e+01
-8.342128470933647577e+01
-6.662604935334557865e+01
-6.306327212642943891e+01
-7.809819862672054569e+01
-6.471185075222292937e+01
-7.701586278757841342e+01
-7.738540005654317611e+01
-7.269216810351292679e+01
-7.201901107815646697e+01
-8.857158531742358321e+01
-8.938953818185615319e+01
-7.122927782244539685e+01
-7.708930142102737193e+01
-7.152220413042573455e+01
-8.244916206127679459e+01
-7.046752396520375328e+01
-6.811333782291922034e+01
-6.653463933253354412e+01
-9.200723863737940178e+01
-9.227098528457173643e+01
-7.466141402622285739e+01
-7.541671269330876726e+01
-6.134690642938889482e+01
-9.732021503004934004e+01
-7.053922027744948764e+01
-6.297971708856488959e+01
-7.089561381348333668e+01
-7.228324942101657768e+01
-9.075960735707251104e+01
-8.212424056974437292e+01
-8.044668540898472031e+01
-8.153726106895841497e+01
-7.115587437923505831e+01
-8.801064191467114028e+01
-7.813236121380099064e+01
-6.332663263316983659e+01
-7.863338627159670580e+01
-8.525792425732770141e+01
-9.083847102152502373e+01
-7.379380320901138646e+01
-7.095010557660943107e+01
-7.602928458781941856e+01
-8.246803571399163957e+01
-8.924469953014030921e+01
-7.428055516168156203e+01
-8.524452123291838745e+01
-7.364577709938347994e+01
-7.562316645946928872e+01
-6.434452705301058018e+01
-8.600532131502343702e+01
-7.563686266812749182e+01
-7.540488565896876594e+01
-7.188567768315851936e+01
-7.347363613289022055e+01
-8.026480041946784638e+01
-6.883091347171995267e+01
-7.372738812625168237e+01
-7.885632990047830049e+01
-7.742403812240860361e+01
-7.804957749569555858e+01
-7.419823801299591537e+01
-8.315186292320532857e+01
-6.778958703166738076e+01
-6.554750097510688533e+01
-6.555016456190816143e+01
-7.292542669558129376e+01
-7.551756690376605263e+01
-7.631797039663733528e+01
-7.373418652067876167e+01
-8.192476545244919350e+01
-7.086074070965221949e+01
-8.465940856539222636e+01
-7.048737908645496475e+01
-7.789876090273679665e+01
-8.116037339715353482e+01
-8.215337166537715063e+01
-7.438978013944576162e+01
-6.657201933832980956e+01
-7.145155960811807461e+01
-7.816590304547470680e+01
-7.364985511684997732e+01
-7.415426575102074480e+01
-8.053419032103508357e+01
-7.654733917107355978e+01
-8.019400054379717346e+01
-6.986332311154585284e+01
-6.649359503399796267e+01
-8.868091258301569724e+01
-7.666751866327000187e+01
-7.377807507457504244e+01
-6.838098860912320731e+01
-7.691135777834507792e+01
-7.114634662636244400e+01
-6.433174684327546800e+01
-8.291882631345441723e+01
-7.916973470318646378e+01
-6.720281349816866623e+01
-9.005199252244908337e+01
-6.321278129323097517e+01
-7.903977524679973499e+01
-7.334967606070495094e+01
-6.596852862087365565e+01
-8.486054350387094303e+01
-7.065955487361196674e+01
-8.724097334913750501e+01
-6.479127841109082908e+01
-8.062068839635313111e+01
-8.958223186867869003e+01
-7.764064381967678230e+01
-8.294889173432201801e+01
-7.797065490889121975e+01
-6.666117372174237232e+01
-8.463122979827616632e+01
-6.830535246632584290e+01
-8.201201025702768277e+01
-8.180484529826826190e+01
-8.912931240649355402e+01
-8.326262135536447317e+01
-7.967991457993659310e+01
-8.571274865728156556e+01
-7.854795407201829960e+01
-7.974206065606004756e+01
-6.723055498124941209e+01
-7.561705941742313541e+01
-7.336692251981037316e+01
-7.210118242529246402e+01
-6.697655587654494980e+01
-7.877775100022655863e+01
-7.911589123645191535e+01
-6.796562831568644469e+01
-6.874209549514665696e+01
-6.924140008348794595e+01
-9.740807788716644211e+01
-8.673872844027880546e+01
-6.622099423134667973e+01
-8.902482846849139264e+01
-9.018848170471396486e+01
-8.587948321796818618e+01
-7.034744214063572088e+01
-7.693937331084070763e+01
-7.833175354434544602e+01
-7.247218619175920651e+01
-7.939944784307181180e+01
-8.947141647117145169e+01
-8.715344981760328835e+01
-5.980223045146053806e+01
-8.332227345525072337e+01
-8.631397919085286219e+01
-7.774413367847002121e+01
-8.290657944469096208e+01
-9.275833974377712821e+01
-7.382910671582897066e+01
-8.740858059358204457e+01
-8.639130134912892345e+01
-8.332884650042362296e+01
-7.378506002642683370e+01
-7.520853955931846713e+01
-8.202613649047272304e+01
-8.695327024733639121e+01
-7.374562459823137317e+01
-6.474467560491744678e+01
-8.264179138748335163e+01
-8.218143586350866769e+01
-8.201037395846871902e+01
-6.900413822668686237e+01
-8.642377827909886889e+01
-9.689440729974666056e+01
-6.873953376371194679e+01
-8.507062289477188699e+01
-7.418194757207895407e+01
-7.821533987414255762e+01
-8.769834851920505514e+01
-7.507435015568576375e+01
-8.663080382319255079e+01
-8.064313041798182269e+01
-7.360200529244410461e+01
-7.200171333492893666e+01
-7.380668606873628335e+01
-7.666624255746495464e+01
-7.555076625767107146e+01
-9.426079448050930409e+01
-7.704979270793941737e+01
-7.485996571181003389e+01
-7.475173311040110491e+01
-8.275121013743689957e+01
-9.604489026038325505e+01
-8.827689711797383154e+01
-8.933767221294590399e+01
-7.918877180423780260e+01
-8.224051356217852060e+01
-8.888809524758218572e+01
-8.310311879186014039e+01
-9.552140573634157761e+01
-7.139760543312090135e+01
-7.369750918323504152e+01
-7.165692515575101140e+01
-7.728727559191712260e+01
-7.879634830087491082e+01
-8.180470646011247027e+01
-9.002080373115319389e+01
-8.079893436225574987e+01
-6.872640159274155280e+01
-6.553023729697761723e+01
-7.285160437127068178e+01
-7.195007257019082658e+01
-7.832573806854358622e+01
-6.939586903926806372e+01
-7.044754475114191905e+01
-7.573754635148806358e+01
-9.706705677724313830e+01
-7.063103193050899620e+01
-7.823324289081575955e+01
-8.565762444077613225e+01
-7.000885276977304272e+01
-8.386981154428649177e+01
-7.682426710087118238e+01
-8.004864139397889744e+01
-8.131903515767103841e+01
-8.419633106413090218e+01
-7.564308871768685094e+01
-7.498353469604465715e+01
-8.038550107938810640e+01
-6.520668660248276183e+01
-7.861593539117374974e+01
-8.068985679265574618e+01
-7.308183877724577826e+01
-7.347503076310970016e+01
-7.175208866298731891e+01
-7.208647558257557364e+01
-8.660385652306635507e+01
-7.869582509411546312e+01
-7.568811261240801969e+01
-8.057482974068535952e+01
-8.015720164156510918e+01
-7.284880405515976065e+01
-7.239701635641469579e+01
-7.682701999690100081e+01
-7.391634388277132928e+01
-6.836721903066082007e+01
-7.355141877109409165e+01
-7.404994324431417851e+01
-6.764097984999925472e+01
-6.577839901564851743e+01
-6.902334882988886022e+01
-7.926195924661909942e+01
-7.489643195396811848e+01
