# Supplementary material for: Molecular mechanisms of native ligand selectivity in catecholamine G protein-coupled receptors
Source: Nat Commun. 2026 Apr 23;17:4112. doi: 10.1038/s41467-026-71361-8 (PMC13150006; doi:10.1038/s41467-026-71361-8)
Supplement: Supplementary file 8 — Source Data 2 [file 41467_2026_71361_MOESM8_ESM.zip › SourceData/Fig6E/rotamer1_B2_WT_W313_run1.txt]

-8.703939619385920423e+01
-8.912378558543274210e+01
-8.848188852514209657e+01
-7.579375655895434249e+01
-7.945066727489344771e+01
-9.388809009066028466e+01
-8.686848993759458892e+01
-8.840834142551804575e+01
-9.320947697996503223e+01
-8.019244935243419548e+01
-8.804724142094518413e+01
-9.236186720227522073e+01
-9.556481423639498018e+01
-8.224027745894524344e+01
-8.988142394542312275e+01
-8.626935629507744352e+01
-7.539695737429774169e+01
-7.729333822966832201e+01
-8.887374590600215640e+01
-7.149876862975952463e+01
-8.811066251685316786e+01
-8.354270675824326986e+01
-9.232787818013920855e+01
-8.602023167346514754e+01
-7.844722761344038986e+01
-7.260803863324426288e+01
-8.276561750590285271e+01
-8.958802245209849957e+01
-7.979945736592942751e+01
-8.465430211008762740e+01
-9.356118718205928531e+01
-7.445888938665771661e+01
-7.734347273534373812e+01
-8.249803435919206152e+01
-8.208608767815799467e+01
-8.119333576011585762e+01
-8.062041032271670815e+01
-8.099052292541374243e+01
-7.199399514811652523e+01
-8.522876415155913321e+01
-9.291541952899410717e+01
-8.613344308598983901e+01
-9.363009450003295342e+01
-7.579744838337748547e+01
-9.733329260644467240e+01
-8.280100337399588284e+01
-8.823606640353739294e+01
-9.489924602465644909e+01
-8.869301725980730566e+01
-8.709893927318920248e+01
-8.137463159498798859e+01
-8.933233649866954806e+01
-8.884222383805519030e+01
-8.172585526329497441e+01
-8.597915158662327428e+01
-9.251030244253722401e+01
-9.512537857984669643e+01
-9.619653082631865004e+01
-9.466354690669636796e+01
-1.066040724564503961e+02
-9.310835084016525798e+01
-9.530514819927311976e+01
-1.162236364147409660e+02
-1.033915530980129631e+02
-8.341749681048960952e+01
-9.518485752720317805e+01
-1.005257290382998860e+02
-9.703766598092614970e+01
-8.058763118424339211e+01
-9.203165476759436103e+01
-9.619461219375342864e+01
-9.272654909423312120e+01
-8.772274432337212602e+01
-8.853197102543853703e+01
-9.153582641941395082e+01
-9.165127809084576427e+01
-8.230202035997623966e+01
-9.225075920045149758e+01
-9.822129339896686417e+01
-8.975129587704192602e+01
-8.572282866689697300e+01
-1.019981047000156025e+02
-9.280919628078135020e+01
-8.830711149180177699e+01
-8.894267237054664577e+01
-8.924901445634644404e+01
-8.496633191752009395e+01
-8.227932556774355533e+01
-8.101061820973433214e+01
-9.581838485107074632e+01
-9.004347643088907205e+01
-8.184188066999611522e+01
-9.117389939332966264e+01
-9.508872119005057755e+01
-8.897312429679348611e+01
-8.545785747012892841e+01
-7.860847926892719784e+01
-7.957913183030343873e+01
-8.462812692354835065e+01
-8.790715354120489167e+01
-9.154473309252441027e+01
-7.990557062270343636e+01
-1.020714571289475998e+02
-9.304028288509312006e+01
-9.343587762557199028e+01
-9.371573872670187200e+01
-8.177830678428648525e+01
-8.190403098357340639e+01
-8.838970799226127895e+01
-8.688023360866851874e+01
-8.448240365187390921e+01
-8.497965243271274005e+01
-8.691966378857949849e+01
-8.230629371087486845e+01
-8.609657030311362291e+01
-9.165101949602775733e+01
-9.530742951019122700e+01
-8.842151446246401747e+01
-8.985840827853689916e+01
-9.048004002246216260e+01
-7.428446751270874415e+01
-8.122916468613436791e+01
-8.487848940912790852e+01
-8.642925867854008004e+01
-8.019287536390697824e+01
-9.718778600840008153e+01
-8.883214470614377944e+01
-8.732349270584732892e+01
-8.988138117949992534e+01
-7.533218264238414008e+01
-8.684387082360296972e+01
-8.583286964092805249e+01
-7.704175637589202097e+01
-8.578997857737269328e+01
-8.423711391515743685e+01
-8.832250402906238662e+01
-8.650152980706242545e+01
-9.592148565968869889e+01
-8.448048222581336120e+01
-7.627656434804055152e+01
-9.293584472219369275e+01
-8.594284058519397718e+01
-8.175671722672200303e+01
-9.115511198471463672e+01
-9.027189046377559123e+01
-7.728348023335050243e+01
-8.975851801348817105e+01
-9.469461803191957472e+01
-8.531232236391056745e+01
-8.658497002761471606e+01
-8.561239407589523864e+01
-8.714077631490297904e+01
-8.404446671811142267e+01
-8.443062610150059299e+01
-8.745956061273086846e+01
-8.377110795200263738e+01
-8.999484980306210957e+01
-8.352185758863308251e+01
-8.104301868234566086e+01
-7.999926229991663718e+01
-7.547206893048227982e+01
-8.311883135597356898e+01
-8.843040952827561796e+01
-8.686706154005423741e+01
-7.916876014425071162e+01
-8.137832688957188054e+01
-9.427117641670423609e+01
-7.536986801335530117e+01
-7.935777930211061459e+01
-9.119933504252566081e+01
-8.668412219110233252e+01
-9.891036038284399012e+01
-7.739666893464999475e+01
-7.699013452230697396e+01
-8.032661582027084535e+01
-1.057266030347953034e+02
-9.074627863873521960e+01
-8.656791750881365033e+01
-8.535971416284679947e+01
-7.373959769375744600e+01
-9.382011716691772563e+01
-8.799297406611557903e+01
-8.918001003293191786e+01
-7.794397342281929753e+01
-9.419985269488019242e+01
-9.791003785795422232e+01
-7.958724854917007008e+01
-8.950723420605810077e+01
-8.581008033508388166e+01
-9.062275471359527046e+01
-7.606095520252701192e+01
-6.890656436451163813e+01
-7.842881200210079840e+01
-8.443330469296068941e+01
-6.989540664534783332e+01
-7.796423618842764824e+01
-8.969965146400478773e+01
-8.631167238972996358e+01
-7.472756097426972133e+01
-7.106740251645814510e+01
-8.156723767290716864e+01
-9.629982343498608088e+01
-8.241576271041718371e+01
-8.895143831807470747e+01
-8.578608107295136165e+01
-9.018078618577770555e+01
-8.053889202835341621e+01
-7.893941756401979148e+01
-8.791838760030123012e+01
-8.535873683191073269e+01
-8.929543588030355750e+01
-9.372776136982982109e+01
-9.172057626582244438e+01
-8.413418062529387953e+01
-8.360971001332526953e+01
-8.467990505032750548e+01
-7.998541253785491278e+01
-7.753487556566926742e+01
-9.436077137275060522e+01
-7.853682365249474628e+01
-8.335052648596429492e+01
-8.553337306775063098e+01
-8.687049106276015209e+01
-9.169336318487864901e+01
-8.987598863677997940e+01
-7.612081408599243559e+01
-9.836278342496868277e+01
-8.807588952493360068e+01
-8.730096069527537850e+01
-7.762859730003792436e+01
-7.345266885672337764e+01
-1.033325852054404521e+02
-8.450528819279155357e+01
-8.284795816530696300e+01
-8.879347969120611594e+01
-8.946618999990128884e+01
-9.517736007347876637e+01
-9.301053694366110847e+01
-7.728638518846271666e+01
-7.911496605879332833e+01
-9.410036366023118148e+01
-9.345228181114178767e+01
-8.586311016563068677e+01
-7.503390194429385929e+01
-7.287981052691438322e+01
-7.796486896594269922e+01
-8.841988166706144625e+01
-9.283948462570882043e+01
-8.648990325690279235e+01
-8.661257111073919646e+01
-8.621054650802921060e+01
-8.394688550113262693e+01
-8.606859830471604766e+01
-8.355287854065066711e+01
-8.471574435979977125e+01
-8.862204351895051957e+01
-9.212204729296794881e+01
-7.686656032660195592e+01
-8.560864420135469288e+01
-8.109368063559756479e+01
-8.594499632455530502e+01
-8.652003499439288703e+01
-9.145355117778574083e+01
-8.125559405071871311e+01
-8.755785527602169793e+01
-9.646078531183175642e+01
-7.512091814714433724e+01
-8.326627492067302683e+01
-8.513457598726273545e+01
-8.854106807031601534e+01
-8.693976741128938102e+01
-7.406176002051230967e+01
-8.113060178927463539e+01
-8.620856552742256440e+01
-8.000479904261402453e+01
-8.332319012919658974e+01
-7.667248481860605125e+01
-8.520011989305001521e+01
-8.364260443188503302e+01
-8.507986781641734808e+01
-8.763275144000644445e+01
-8.355529555868275793e+01
-7.786323444204789723e+01
-9.138783812720751598e+01
-8.687655373006406023e+01
-9.763330012513178247e+01
-7.458882729328684036e+01
-8.639046324410428213e+01
-7.256841740297258525e+01
-8.382761504271668684e+01
-8.146648848592158743e+01
-1.054050544235835929e+02
-8.069936055029020849e+01
-8.747186047484201765e+01
-8.893072402903339935e+01
-8.877638928652319805e+01
-1.031658538419428766e+02
-8.279116854168283623e+01
-8.232980051439119507e+01
-7.535619863284409803e+01
-7.665425469767740196e+01
-9.430625713543260247e+01
-7.769544602241695941e+01
-9.115553009538746210e+01
-9.238655789763249970e+01
-6.811311127713882740e+01
-8.393246111536136311e+01
-8.336007007463237528e+01
-8.595987311341750114e+01
-9.026959422891788165e+01
-8.366445177382961162e+01
-9.068832945176059468e+01
-7.304578923351883191e+01
-7.701112537047067974e+01
-7.527960236411588824e+01
-7.862105367342969942e+01
-7.941867231795458792e+01
-8.539429184438156994e+01
-8.874675746217236849e+01
-8.197928048423115399e+01
-9.269729367917443597e+01
-1.040247373765963630e+02
-8.195245063922037332e+01
-9.154340268056446916e+01
-8.853527973623080527e+01
-8.585828533210938929e+01
-9.107223583523098398e+01
-7.686150963798888824e+01
-8.461630311748514544e+01
-9.084701213799310437e+01
-7.828466274193228003e+01
-8.270197707939506415e+01
-8.548229824534097077e+01
-1.005549305471736687e+02
-8.078903431008157554e+01
-7.658657717714613966e+01
-8.249936138352217085e+01
-8.042898779400725573e+01
-8.243911517459828531e+01
-9.183067241313160878e+01
-8.252301953602662365e+01
-7.143161317407901834e+01
-8.222691659621889926e+01
-8.103207622585391334e+01
-9.073233377067570871e+01
-8.787944719895978096e+01
-9.269337171680592746e+01
-7.841248880672982580e+01
-8.348689600479687556e+01
-8.494360614885326299e+01
-7.329059423867438738e+01
-9.117669071460343844e+01
-8.935210657383998978e+01
-8.747046811507169650e+01
-8.466632560286117837e+01
-8.071560768618428483e+01
-9.199627710923076052e+01
-8.384830577213895708e+01
-8.728106101961097352e+01
-8.286293578981944563e+01
-8.931723385450355579e+01
-9.469243608622244324e+01
-8.038036195392594152e+01
-8.190793007452471386e+01
-9.082763470707399733e+01
-9.415010633332319401e+01
-9.100344825114535752e+01
-8.542001944422455040e+01
-8.475567188558795806e+01
-8.393174446460730564e+01
-8.937960044529100401e+01
-7.882533741072666089e+01
-7.655207945148495696e+01
-8.175721133367818538e+01
-8.225575944510421778e+01
-9.510477303111787251e+01
-7.561768052162727827e+01
-9.234610082934457864e+01
-1.010233204223084158e+02
-9.005121487454466944e+01
-9.412101492067685626e+01
-8.283469366854454563e+01
-9.093810963331146979e+01
-7.846881341393071807e+01
-9.386900369626862073e+01
-7.935930081906168709e+01
-8.984508470336633934e+01
-7.812062397698396410e+01
-9.671982043073548141e+01
-7.886536703725708719e+01
-8.698226316912456468e+01
-8.814049003252733883e+01
-8.654376831500758271e+01
-1.025679851728725822e+02
-8.781066838110655226e+01
-7.432055614252148246e+01
-9.009553575439944950e+01
-7.681626231499608082e+01
-9.573235762077601407e+01
-9.510753223729945205e+01
-9.379676808406541966e+01
-1.028017642636656177e+02
-8.696072081277225152e+01
-7.791186342621401195e+01
-8.651123936348696475e+01
-8.602335836632401822e+01
-9.430152402322448779e+01
-9.157014626267559265e+01
-9.217795491051890622e+01
-8.768550504730437467e+01
-1.027298488608104492e+02
-8.575681617642159438e+01
-8.068238368278653638e+01
-9.655845361265201632e+01
-7.802925330301376050e+01
-8.523509664798540086e+01
-7.802683021540437380e+01
-8.547203488294908880e+01
-1.005321663425965397e+02
-7.301142044870231018e+01
-8.573026923335382321e+01
-8.605080254299700471e+01
-8.755053876221649034e+01
-8.864562639896141150e+01
-8.112154955930077449e+01
-6.781150770374121350e+01
-7.667857022337130957e+01
-8.618818396490533473e+01
-9.133602470037823196e+01
-8.904908657529949778e+01
-8.430533923936968677e+01
-9.699764521849901655e+01
-7.285811002357985444e+01
-8.462736609653546793e+01
-8.329564671221343986e+01
-8.400107341593580657e+01
-8.081109522499028230e+01
-7.336579309030729235e+01
-7.430916939924107112e+01
-7.700825512459910271e+01
-8.827044826457694171e+01
-7.680045422256984011e+01
-8.763036405703439868e+01
-9.183284417460465932e+01
-8.195842545786268829e+01
-8.987362714576093481e+01
-7.322846732308504158e+01
-8.568677472319528476e+01
-8.185676319074930518e+01
-8.703551400855255338e+01
-8.128403554939471576e+01
-7.617618641785784916e+01
-8.669254020749859535e+01
-9.144789060255092750e+01
-6.309812095034093460e+01
-8.672405335711405883e+01
-8.375192419253893661e+01
-8.771110036316208891e+01
-8.460064718566071917e+01
-8.575389216994953756e+01
-8.318949709317855934e+01
-8.477222067527429772e+01
-9.001789962048421501e+01
-8.474094017086939346e+01
-8.374392269635725938e+01
-9.696041596906486859e+01
-8.728964450822745391e+01
-8.213211095136472295e+01
-7.814198598452814792e+01
-6.908278232173914546e+01
-9.423651567618198044e+01
-8.913381384045705147e+01
-9.141735079355859739e+01
-8.971995122535834355e+01
-8.545375699740323228e+01
-8.946598400117713368e+01
-8.299310613358903765e+01
-9.180510235142915576e+01
-8.382037182862524105e+01
-9.167112955204133584e+01
-9.835592917200506236e+01
-8.443756510210162958e+01
-9.002749930626390551e+01
-9.370375495312710257e+01
-8.129371270717965103e+01
-8.529928965943003050e+01
-8.475099050105772847e+01
-8.678243093813270548e+01
-8.616928216671117013e+01
-9.076856321511360193e+01
-7.994157160305893228e+01
-8.129548400714409695e+01
-8.686277391919863078e+01
-8.764705627864273652e+01
-8.873928894462096650e+01
-9.048200479954930131e+01
-8.320880376288938862e+01
-1.034847984789735733e+02
-7.806605318384161762e+01
-8.284689187190953419e+01
-7.925332471872192741e+01
-8.135141728903617775e+01
-8.932723421292388366e+01
-8.646531823865269928e+01
-8.361323973013763577e+01
-8.622778633327538955e+01
-9.172969927330984774e+01
-7.501061738447762650e+01
-8.190388007365345402e+01
-8.300415334567634318e+01
-9.670507720044255962e+01
-8.352506064745406889e+01
-9.041760384903366798e+01
-8.374252935880852533e+01
-7.777166565798859210e+01
-8.230147884660564728e+01
-8.191466410709446677e+01
-8.701784565042056840e+01
-7.581237601518313340e+01
-8.421895062574409963e+01
-8.640106670910772380e+01
-8.240467600195403008e+01
-8.426257554870335298e+01
-9.040330116020930973e+01
-9.494914390766028589e+01
-7.573687330116587191e+01
-7.831602689543201734e+01
-8.092849471357251900e+01
-8.971070718674748434e+01
-8.453697914568697058e+01
-8.834996449382691708e+01
-7.937083230766450015e+01
-9.398725391554103226e+01
-7.845171259647146655e+01
-8.008527442817231190e+01
-9.056851192203133394e+01
-8.979845743272791481e+01
-8.402937228000564573e+01
-9.226613641508829744e+01
-9.144510444344705036e+01
-8.420592505410812123e+01
-9.814465522939030961e+01
-8.259083447248387699e+01
-8.317469657481333911e+01
-7.824491840177292090e+01
-7.352039168315977236e+01
-8.853225108482165240e+01
-8.952209478621733751e+01
-8.941152130456858060e+01
-8.791026344338979470e+01
-1.003407773015841826e+02
-9.380500734069489965e+01
-8.071515474678943747e+01
-8.922214143994173696e+01
-1.063034768837745929e+02
-8.681506179127289613e+01
-6.747834376689793601e+01
-7.745974538088344730e+01
-9.160748856362120307e+01
-9.543962837131853405e+01
-8.963877233852329596e+01
-9.177940578209334888e+01
-8.419742958131577382e+01
-8.640563597069824198e+01
-8.572242110348101107e+01
-8.336180738229965925e+01
-8.127636710367562500e+01
-9.758651686793274393e+01
-7.472970535854194907e+01
-8.657476875735763144e+01
-7.903424555831925602e+01
-7.687442877840291544e+01
-7.828862797917123828e+01
-9.761597624725106925e+01
-7.931528714953851988e+01
-8.083304410125653305e+01
-8.288712457595644878e+01
-8.825968386382380970e+01
-9.784042890037818552e+01
-9.365877509819532065e+01
-7.817972509599194098e+01
-9.017704564904879305e+01
-8.669427606536314102e+01
-9.122205051822793109e+01
-9.237509095233305345e+01
-8.573944552673870589e+01
-8.740432622750792291e+01
-8.438507879358404296e+01
-6.849906247334732257e+01
-7.341919302022478178e+01
-1.000840486155874203e+02
-8.506851284477876618e+01
-8.913455431875776469e+01
-9.413803382276020670e+01
-8.661412280944989561e+01
-8.480303251627842087e+01
-9.223051955265955826e+01
-9.601135432944545300e+01
-8.930364885695992427e+01
-9.469027674486707724e+01
-8.873914402446717986e+01
-8.647750222663752595e+01
-7.611359913788304254e+01
-8.290421075808419005e+01
-9.286405689166251420e+01
-8.238683956883701853e+01
-7.969693937973752895e+01
-8.520725317221334194e+01
-9.842886683641661705e+01
-9.790935824297498868e+01
-8.143651519466975230e+01
-9.317018943345887294e+01
-8.401568952305737525e+01
-8.849838390402676680e+01
-9.863944306649044336e+01
-9.469082276033286405e+01
-8.407471765677166786e+01
-8.267488069824068475e+01
-8.559591843338206729e+01
-9.457084895236252464e+01
-8.457778278846575404e+01
-9.127465341526199438e+01
-8.531361498011366962e+01
-9.079398258502349961e+01
-9.450214707521982405e+01
-9.810022728640444711e+01
-8.138224480939257433e+01
-6.902423996596530742e+01
-7.221814121626618999e+01
-7.464323579331211533e+01
-8.732708297458418656e+01
-7.762949719806805149e+01
-8.273268418301022109e+01
-9.026114079750196595e+01
-9.025300892768350991e+01
-8.781077288575643536e+01
-7.660430573276582322e+01
-8.895131647635425054e+01
-9.253296647938724107e+01
-9.013293893252912881e+01
-8.201391641498696572e+01
-8.742766199975497443e+01
-8.321258703579044891e+01
-8.699151278420498556e+01
-8.085246535867672435e+01
-1.060400166155898347e+02
-8.857045606348735589e+01
-7.929874477914589193e+01
-9.053609722718600494e+01
-8.980657154756086413e+01
-7.727950785979143689e+01
-9.698965099621744912e+01
-8.054280310971049062e+01
-8.957042196775340415e+01
-8.693535178839938737e+01
-8.252990857257856305e+01
-8.597836957682206105e+01
-8.578228351909879734e+01
-7.489239687675382129e+01
-8.204564265095416431e+01
-9.208764339892866246e+01
-8.636348969995839298e+01
-8.829398765140633998e+01
-9.617417278999316466e+01
-8.858801226013709140e+01
-8.263672936700426419e+01
-8.808140780878338205e+01
-8.142391974365048668e+01
-7.312871402663523668e+01
-8.229481243000155644e+01
-8.631791184371218151e+01
-8.791928582096640810e+01
-8.400495294935440427e+01
-7.239628008947505577e+01
-9.875592020693038364e+01
-8.168889379360180669e+01
-9.308883272594867719e+01
-9.265619091996171619e+01
-8.130001102107694066e+01
-8.996915658259516135e+01
-8.110607714845686189e+01
-7.844707702263697513e+01
-9.392419779758452592e+01
-8.059909852650652340e+01
-7.977430774783418599e+01
-7.466953927547301362e+01
-8.570149011930389804e+01
-8.359453109269058757e+01
-9.666175366429412463e+01
-1.017252185850715165e+02
-8.687639941329784676e+01
-9.132662915625964217e+01
-7.607400839504825285e+01
-8.801635168069191195e+01
-9.273402034276719519e+01
-8.129671110185829264e+01
-9.461969105173291439e+01
-7.765464365804415081e+01
-9.239687055868803611e+01
-8.637473729954170665e+01
-9.015380850270796032e+01
-8.860687130927946953e+01
-9.157392169837935114e+01
-8.312930330219819552e+01
-8.443545585425884781e+01
-7.359850208634129842e+01
-8.440302208778626891e+01
-1.020811337100160188e+02
-7.521015039888462184e+01
-9.587764313668387217e+01
-8.137064958982720952e+01
-7.193764557265734538e+01
-7.141124909863907533e+01
-9.046633250788896419e+01
-8.531244988623009817e+01
-1.036976682263782408e+02
-1.055913185033014088e+02
-8.260710501120877325e+01
-8.161867225475626242e+01
-8.496374284744493366e+01
-9.206931090444857091e+01
-9.102908166950803093e+01
-8.502201065516420897e+01
-7.428708274575808446e+01
-8.544195648854902458e+01
-8.339526928456778876e+01
-8.641098705301952521e+01
-9.728549088762247266e+01
-8.257408154650835286e+01
-8.930732537088742617e+01
-8.749728243972181474e+01
-8.965198071970182525e+01
-8.211883333424178488e+01
-9.318242526950750459e+01
-8.164465082104024418e+01
-8.917678751309678375e+01
-9.050841491162671559e+01
-1.041481361837725501e+02
-8.226827548992008587e+01
-7.850423119072219436e+01
-8.709365175373351065e+01
-8.732692478080724641e+01
-8.336935738005567487e+01
-1.077909994912741212e+02
-9.273524480970139905e+01
-8.148991751420349772e+01
-8.005717469591856172e+01
-9.224270179077835508e+01
-9.302155969959794390e+01
-8.096936839261729801e+01
-8.624153784268054324e+01
-9.142924108164555719e+01
-7.910913824071502631e+01
-8.870528733118975140e+01
-9.371914607500973204e+01
-9.939863033490100008e+01
-7.591201012050528618e+01
-8.698238851730340571e+01
-9.706122566209768365e+01
-1.002848291814516415e+02
-9.031427368773715614e+01
-9.563732177727585793e+01
-7.226079392639692855e+01
-1.062421139416561289e+02
-7.535029347883207151e+01
-9.876821732907087892e+01
-8.593558046482826285e+01
-9.203759240000961483e+01
-8.418278727667455996e+01
-9.077784854834266071e+01
-8.198214093946620551e+01
-8.744889905915684380e+01
-7.875056399309417543e+01
-9.661652966970406453e+01
-9.334005383404900158e+01
-7.244191412373911021e+01
-9.377053549446213765e+01
-9.013576650634387022e+01
-7.607641621433256773e+01
-8.514979836046860839e+01
-7.677087628643248252e+01
-8.765610722697540780e+01
-7.140102780431017493e+01
-8.010399008973236334e+01
-8.711525885175669259e+01
-7.553711555217765294e+01
-7.603220946093489374e+01
-9.178746241357089275e+01
-8.053651165418577307e+01
-9.201856099434145619e+01
-8.740501619561982238e+01
-9.191418003200357134e+01
-8.507733377038816514e+01
-9.604788771468093955e+01
-7.570407578347514743e+01
-7.984620870917419211e+01
-8.256631873418436385e+01
-8.982680831809501854e+01
-8.564128556245321988e+01
-7.182855776540648662e+01
-8.533402318374940876e+01
-6.965624023752206995e+01
-7.039144990691367809e+01
-9.215181908427827295e+01
-7.525520489039850247e+01
-8.599054259425943769e+01
-8.678351653031990054e+01
-8.108036883922358129e+01
-8.173089506674452309e+01
-9.301805070064740733e+01
-8.188264969859177711e+01
-8.178872326736109244e+01
-8.488356430347872106e+01
-9.119311998129578001e+01
-8.659293868775996827e+01
-8.203070287592696275e+01
-7.811831737076046522e+01
-9.508808042388275794e+01
-8.650294086196089438e+01
-8.378430935814604652e+01
-6.807823206571457320e+01
-8.909737961775836368e+01
-8.015584386777479153e+01
-7.365574619337873230e+01
-9.609758583054073711e+01
-8.126491270835781222e+01
-8.677572224634376141e+01
-9.164499440577569089e+01
-9.133220387384990602e+01
-9.114494986139611399e+01
-8.789212142044517861e+01
-9.340986561703056168e+01
-8.784017417963887908e+01
-9.203003444674075695e+01
-8.126831007990317346e+01
-7.599681596013114415e+01
-8.583590434756602860e+01
-9.758486321675857766e+01
-8.292725564579984621e+01
-7.117412211603054573e+01
-9.451696552328604639e+01
-7.833773837121258055e+01
-9.638915041404263206e+01
-8.420091283646057434e+01
-9.138477506207912882e+01
-7.978901889463911346e+01
-6.950701985095722080e+01
-1.032296963639219598e+02
-7.583931486385135656e+01
-8.793273870783728796e+01
-9.016315909148987373e+01
-8.472389311337290962e+01
-9.697392160865007327e+01
-9.894405949169886583e+01
-8.886573246506377188e+01
-8.224552208213253834e+01
-8.864204565264401481e+01
-9.035585866696004587e+01
-8.611586414672723322e+01
-7.867349047325437539e+01
-8.079447379867146140e+01
-8.172621701242887582e+01
-8.773503018634714579e+01
-8.913020278151763875e+01
-9.515297450818330560e+01
-9.046284338588782248e+01
-8.853646858901817041e+01
-9.028093098117803095e+01
-1.013076520537486829e+02
-8.316483853804380999e+01
-7.524060068664793732e+01
-8.266023018718375681e+01
-8.507888415675205351e+01
-9.008531365043985772e+01
-8.466703038068656895e+01
-8.947644917982091783e+01
-7.557452424465455465e+01
-9.001332096792465620e+01
-7.940359678248962894e+01
-7.603486831452943306e+01
-7.889956913713842823e+01
-7.086376177723562364e+01
-8.581925310540059115e+01
-9.742092807911096486e+01
-9.977268952765041377e+01
-8.962150031960732122e+01
-9.950760613435876678e+01
-9.057202371637244198e+01
-9.364871918802366224e+01
-9.287047521269769845e+01
-8.230151376589607537e+01
-8.155875186613957339e+01
-7.507732891273749942e+01
-1.039006203632525143e+02
-8.614802998803618550e+01
-8.386571809370586550e+01
-9.050868986453225773e+01
-8.268869428802176458e+01
-9.255656957044666910e+01
-1.041042451815274035e+02
-9.393439624856466708e+01
-9.197153680507116746e+01
-8.760277873719716979e+01
-8.378618500484562048e+01
-8.500832860146083192e+01
-7.895853169933016602e+01
-8.797104789033933514e+01
-9.276981617949643066e+01
-9.639089910535747663e+01
-8.940770052527399514e+01
-9.291592428023470518e+01
-7.806793952043919660e+01
-9.905808569933648755e+01
-9.309744908185059842e+01
-1.365430326018792471e+02
-1.347542844241547471e+02
-1.398143524196181886e+02
-1.378333682147100490e+02
-9.007148674103321184e+01
-1.028780319497972329e+02
-1.029932796268184774e+02
-8.984121330743745659e+01
-9.190029232983027896e+01
-7.894257187246904550e+01
-8.621878560148209658e+01
-9.612976317979905616e+01
-9.498383042888286809e+01
-9.142188563616652175e+01
-1.030087483586193429e+02
-8.927930841982565369e+01
-9.110071467869065032e+01
-1.003853733855731889e+02
-8.554426177020457089e+01
-9.712348696102698398e+01
-8.517103070021961742e+01
-8.544756825791105825e+01
-8.272230954851970353e+01
-9.311409843945091325e+01
-9.025691754488308050e+01
-8.386506502706610888e+01
-8.272126365584519192e+01
-8.905636101022808759e+01
-8.872262138840436307e+01
-1.042099168919263690e+02
-9.678583114849736546e+01
-8.245624186974887948e+01
-8.346752308430396283e+01
-9.669423008406759834e+01
-8.854993841184003145e+01
-9.380689619290589576e+01
-9.651943771053022658e+01
-6.705541323656402142e+01
-9.105053426812891360e+01
-8.848004918078922287e+01
-8.641747770739425505e+01
-8.944955212607891326e+01
-8.540454246096011559e+01
-8.199487718552926196e+01
-8.452338890633402002e+01
-9.741051135290591390e+01
-9.255409333370481306e+01
-7.583899890281256262e+01
-8.620255017345374426e+01
-9.255501910117639852e+01
-9.904247180625461056e+01
-9.084153149923157855e+01
-8.120904436810238280e+01
-7.428296164485128372e+01
-9.821586068057088426e+01
-9.083426577595825790e+01
-8.471103061127986678e+01
-9.181055668551674387e+01
-9.619345373248410169e+01
-9.784904790739146563e+01
-8.520770506038614656e+01
-8.765116714089425898e+01
-9.175004879856730611e+01
-8.713283381960373219e+01
-8.519616399742366752e+01
-1.041710387356940544e+02
-8.225831077196468755e+01
-1.008831792708656820e+02
-7.121256094453707419e+01
-9.483056605183897148e+01
-8.722674104892945479e+01
-8.743908410689721222e+01
-7.845497800783994080e+01
-9.030313889007356920e+01
-8.449424794984993525e+01
-9.382273623152906339e+01
-8.341713727193554462e+01
-7.241355494493053868e+01
-7.729708721439168073e+01
-9.186816503420921265e+01
-8.317674154894696414e+01
-1.000206851410823674e+02
-8.320643267229390005e+01
-9.035107054292346618e+01
