# Supplementary material for: Molecular mechanisms of native ligand selectivity in catecholamine G protein-coupled receptors
Source: Nat Commun. 2026 Apr 23;17:4112. doi: 10.1038/s41467-026-71361-8 (PMC13150006; doi:10.1038/s41467-026-71361-8)
Supplement: Supplementary file 8 — Source Data 2 [file 41467_2026_71361_MOESM8_ESM.zip › SourceData/Fig6E/rotamer1_B2_WT_W313_run2.txt]

-8.921259875472792089e+01
-8.390973283998810928e+01
-8.927681383896749878e+01
-9.181853135838056801e+01
-8.304244382476913700e+01
-8.444322884253834616e+01
-8.381318138891275282e+01
-7.750591714510618147e+01
-7.259649120230555752e+01
-6.151285864176178109e+01
-8.391905134459062765e+01
-7.985524607970650379e+01
-8.650108467093076570e+01
-7.505331584191237937e+01
-7.415181382344042049e+01
-8.131826573404775615e+01
-8.424619766479918326e+01
-8.460379107650292951e+01
-9.376743608332888869e+01
-7.983455546950580128e+01
-8.243762133061956376e+01
-7.485529307632938867e+01
-7.359451452892164980e+01
-8.550458285870804787e+01
-8.396141721845769723e+01
-7.255173150240379698e+01
-9.266353136893796716e+01
-7.967766138721417235e+01
-8.774912231823729769e+01
-7.923745814558279221e+01
-8.585155096792081508e+01
-8.269675994545330866e+01
-8.611643425792118478e+01
-8.724114228045456798e+01
-8.763122041826258624e+01
-8.591253719514396892e+01
-9.132783942563520441e+01
-8.940073813342468156e+01
-7.060666590210864513e+01
-8.662516105665061161e+01
-9.287145221050326427e+01
-8.251822991800911211e+01
-9.470297437835399990e+01
-9.372136893598603535e+01
-8.995048808225790538e+01
-7.287718344848985907e+01
-1.144991514008951157e+02
-8.515825255013740502e+01
-9.323692139679384638e+01
-8.179861933951700337e+01
-7.666502814042377167e+01
-9.027583754038843722e+01
-8.288185106935181068e+01
-8.552973755614166862e+01
-9.212660307273682747e+01
-8.640864240898157789e+01
-6.591450423905152434e+01
-7.231578959450119726e+01
-8.229523469565594951e+01
-7.708278452901832623e+01
-7.951593869037876061e+01
-8.407467802215325037e+01
-7.925038187294700265e+01
-9.709302421689901053e+01
-8.830626774798261636e+01
-8.233275124916241339e+01
-8.596838183052364002e+01
-7.807438157928399391e+01
-7.947521915411157067e+01
-7.787915026843690214e+01
-8.263301930468723810e+01
-7.106853591616417987e+01
-8.713899325658226758e+01
-8.547684164150108188e+01
-8.852829855524099401e+01
-7.976874290461438477e+01
-8.979779440104017851e+01
-7.893532130844978667e+01
-8.389955752682210743e+01
-8.572170466708747938e+01
-7.453744672452296527e+01
-9.137347484805754050e+01
-9.010452851737701963e+01
-8.356075449470770877e+01
-9.180540329034239733e+01
-9.396999875473605357e+01
-8.849975836233586790e+01
-8.665772419112850855e+01
-7.702456998852728987e+01
-9.213119408934565513e+01
-9.357658021502159329e+01
-8.238651264917176320e+01
-8.561369508126854555e+01
-8.039706219368709128e+01
-8.774732608059503036e+01
-8.677103404892932303e+01
-8.365867082424260559e+01
-8.299726905395266385e+01
-8.597548235042627596e+01
-8.997758976405525289e+01
-9.026132924861231288e+01
-9.190825664811451645e+01
-8.939384833568662714e+01
-9.130227231136919386e+01
-9.503511249502361125e+01
-7.945009665678338706e+01
-9.631230727248203038e+01
-7.802027917191917084e+01
-9.188005033348169093e+01
-8.888358207068993977e+01
-8.083958660099791871e+01
-8.842461225438206895e+01
-8.330628941002143506e+01
-9.816941571846736281e+01
-8.182440322822657208e+01
-7.929244721495332726e+01
-7.977797863437204740e+01
-8.293119254944699037e+01
-7.651941511418066000e+01
-8.725638628139014941e+01
-6.277209850154807924e+01
-8.587759739172410889e+01
-8.375917590138752189e+01
-7.693833814902659185e+01
-7.522803828911284540e+01
-7.937592747502169743e+01
-7.665997494332876272e+01
-8.886889850949070535e+01
-6.836210730470922670e+01
-8.036046445356750212e+01
-7.378072387525814690e+01
-7.791826051620932958e+01
-7.884586446077020128e+01
-9.662651899680342638e+01
-6.568188420743646816e+01
-7.809594416821751395e+01
-7.830551194102120860e+01
-7.122362069641783933e+01
-8.431394464390287169e+01
-8.320407407357924967e+01
-8.616612445800848263e+01
-8.125736206664149108e+01
-8.409671020411812492e+01
-8.313416145769039645e+01
-9.148423122083102044e+01
-8.613014334111741732e+01
-7.494656907105284915e+01
-7.729687290086896212e+01
-8.267651196459314633e+01
-8.201015743407805303e+01
-8.706903696199259457e+01
-8.095253933597830098e+01
-8.684050966987378217e+01
-8.660089686633438077e+01
-9.061310541311870281e+01
-9.392675331620880286e+01
-8.970227961705136011e+01
-8.593126629564923746e+01
-9.785728553677856212e+01
-8.188641842182757102e+01
-8.093569830564159417e+01
-7.965121286718675719e+01
-7.175401742364230984e+01
-9.242038628136924672e+01
-6.963823631171415229e+01
-9.181429993913786802e+01
-8.904306145509760029e+01
-7.664566725531749114e+01
-7.354390879363033662e+01
-8.595864763497442596e+01
-7.938036271558289059e+01
-8.944566147124160693e+01
-8.447639689183161238e+01
-9.319337925112002097e+01
-9.207885247982677868e+01
-7.615471517126830747e+01
-8.632070938871888188e+01
-7.961588889720579232e+01
-9.527656077534182089e+01
-8.291057061983462972e+01
-8.467769798631346134e+01
-7.879710475072336351e+01
-8.733972253351296899e+01
-8.237344887281652461e+01
-8.384336255966491080e+01
-8.206582446636940631e+01
-9.253211107720601092e+01
-9.650571745373011368e+01
-8.058441366497308422e+01
-8.068356512863587682e+01
-9.739463592384737467e+01
-8.284416291381442932e+01
-9.189590442773341294e+01
-8.708690123910501768e+01
-8.530493754786013483e+01
-9.199499543421326564e+01
-8.599111996528085911e+01
-7.882848682323262324e+01
-8.560300786874495316e+01
-8.992406305845538839e+01
-7.945975463568434805e+01
-8.201027059449658907e+01
-8.011485652778159761e+01
-9.168566130497026734e+01
-8.492554588205878474e+01
-8.603519857714221075e+01
-8.510622640326219823e+01
-8.265696435497591210e+01
-8.881190296544356499e+01
-8.210630001631294306e+01
-8.070184569759526028e+01
-7.465446120491670001e+01
-8.067536228261917586e+01
-8.649184966499387883e+01
-8.391351657234048389e+01
-7.476469007399769851e+01
-8.599927921609615566e+01
-8.195693294563297115e+01
-8.231168070184074281e+01
-7.865392535814265784e+01
-8.040558007960328268e+01
-8.320249625187030063e+01
-9.220296207159378810e+01
-7.733030165723940286e+01
-7.453519860266763430e+01
-7.326667616594401977e+01
-7.731495280363371592e+01
-8.931025812994730018e+01
-8.267260268281140156e+01
-8.146284914684670753e+01
-8.220952551293731858e+01
-9.378399235619417595e+01
-9.602104329602376254e+01
-8.530851720287458306e+01
-7.677728809795375753e+01
-8.311026568554449057e+01
-9.285774338099879799e+01
-8.442205623898125566e+01
-9.217594234805461895e+01
-7.643025865855443612e+01
-8.380889922665983249e+01
-8.657526481613390956e+01
-8.629538703383181542e+01
-1.013710579151532443e+02
-7.786051458896920963e+01
-8.260315519767434012e+01
-8.564197288478118253e+01
-8.474105943320461165e+01
-9.194819963221070225e+01
-8.692050880953893000e+01
-7.553557020521370191e+01
-8.708350121491585583e+01
-8.909539664869167552e+01
-8.013853542560099186e+01
-8.506675535614436967e+01
-7.849661513500839760e+01
-8.336602384011578692e+01
-8.120705666291895852e+01
-8.805620068884621787e+01
-8.668827924863758483e+01
-8.483344361019609892e+01
-7.795078226982874980e+01
-8.413608617436935333e+01
-9.655153467412183943e+01
-7.949230209924024848e+01
-8.595452866819969984e+01
-7.873777304251716203e+01
-8.246862848554827963e+01
-8.613165465441143454e+01
-7.232369141097332488e+01
-8.629071832299156597e+01
-7.961028318416144600e+01
-6.690815330029271024e+01
-7.611733182141570353e+01
-8.481654530216158605e+01
-8.256022895268323225e+01
-8.280711308935252646e+01
-7.604791313887601234e+01
-8.612598324203425193e+01
-8.586778138541818350e+01
-8.446794649000283073e+01
-7.992128480715861372e+01
-8.984900064347765181e+01
-8.390180100621932979e+01
-8.450406162940822696e+01
-7.665455761791488953e+01
-8.270424848773221527e+01
-8.155523629857543710e+01
-9.139473783085092862e+01
-8.915397804247795932e+01
-8.651829110701778802e+01
-9.104872283922985332e+01
-8.588435712126550925e+01
-8.688862404313316290e+01
-7.970879885235967777e+01
-8.004605385216221691e+01
-8.860256591039798479e+01
-7.401033146661012552e+01
-7.837585685591228923e+01
-8.716345977646425069e+01
-9.591960986859099592e+01
-8.791674690570081907e+01
-8.095512092109996161e+01
-7.059624079316247958e+01
-8.891773795274525582e+01
-7.762485555751129596e+01
-1.020880028706437770e+02
-8.832427278911146118e+01
-9.533683220160911276e+01
-7.882417726368012723e+01
-8.549624650365097978e+01
-9.070056987527313197e+01
-8.463548665516103142e+01
-7.533355788908122008e+01
-7.094936223236068429e+01
-8.457197111890914698e+01
-8.265755953738160144e+01
-7.713361777368929495e+01
-8.936371832843303764e+01
-8.323341475888328489e+01
-8.051110951035875019e+01
-8.776604752919941177e+01
-8.718366119742368880e+01
-8.558926868256193643e+01
-7.524119754015846695e+01
-8.984234352159610637e+01
-9.379037703030074624e+01
-7.617751444859905519e+01
-7.897161120483134766e+01
-8.391724716442519139e+01
-8.185674208979435207e+01
-6.816118521006043807e+01
-7.889269039476211276e+01
-8.835928018296014841e+01
-1.007078248798548543e+02
-8.925309981100852497e+01
-8.722808848935548554e+01
-8.837727850904549598e+01
-8.415332438941010196e+01
-8.265000718015105008e+01
-7.906048865188842001e+01
-9.180788729177474750e+01
-7.295305831201909541e+01
-7.856967631338497426e+01
-8.915158003948012322e+01
-7.351771691986742496e+01
-8.341833612125441277e+01
-8.574608226978256198e+01
-7.880462374309111340e+01
-9.181083967769261278e+01
-7.818012101651309820e+01
-9.773804038463541133e+01
-8.057119021489438637e+01
-8.147660164916280223e+01
-8.525436239286743501e+01
-8.746046359637682599e+01
-7.681715418405305229e+01
-9.198982902550139329e+01
-8.295813212764483069e+01
-9.069047877789901690e+01
-8.271138219939456349e+01
-8.921339332279356427e+01
-8.051299663509412596e+01
-8.635027225440290977e+01
-7.799389984180925239e+01
-9.238677396304143485e+01
-8.950531705021411710e+01
-8.286710469009490510e+01
-8.694581920892085236e+01
-8.389555757462274244e+01
-8.317937569603951431e+01
-7.542211755387772598e+01
-8.673992036287046403e+01
-8.381062324542277508e+01
-7.963898040430143510e+01
-9.950340578060823304e+01
-9.683809330470633370e+01
-8.225650975749503857e+01
-8.451238490493778954e+01
-8.276983584269230221e+01
-8.536913509638718267e+01
-8.101482893107063887e+01
-8.790656713699154068e+01
-8.253398473034195604e+01
-8.752006301577529257e+01
-8.886404336378105029e+01
-7.897833713287096202e+01
-8.055493143051114657e+01
-7.460741911301721530e+01
-9.345671766026786997e+01
-7.437549072048372523e+01
-8.649614397783857100e+01
-8.146057214176293826e+01
-7.876865011398000149e+01
-8.931452576666112009e+01
-9.010958440158005089e+01
-8.225799051395974004e+01
-7.177324848269478252e+01
-8.262262100970072254e+01
-8.624777161210786858e+01
-8.922296192330901476e+01
-8.086857464460882738e+01
-8.160122020693736999e+01
-8.537944810217094016e+01
-7.120268775549142504e+01
-7.426035641507994001e+01
-8.869392336130484011e+01
-9.989406172481371016e+01
-8.931597070668665594e+01
-8.950996724068673416e+01
-7.951894996139292005e+01
-9.181405654091543056e+01
-8.687000359823771589e+01
-7.828517382618942122e+01
-8.998067521992192042e+01
-8.532248353204087721e+01
-9.339294744732605125e+01
-8.995489851420377647e+01
-7.897794774200720269e+01
-9.255707984609512096e+01
-7.622250528690065607e+01
-7.819277103493755021e+01
-7.557766051152616171e+01
-8.464869359945414828e+01
-8.070025549953091115e+01
-8.771193534055382202e+01
-8.574814271593743342e+01
-7.832632326933078559e+01
-8.508415982241609754e+01
-9.042808048369285245e+01
-7.401160631465913298e+01
-8.172692898935690664e+01
-7.781344360216816369e+01
-8.054094944121585797e+01
-9.249317242230573299e+01
-8.826557648652145360e+01
-7.422951733334114977e+01
-8.108121749252556754e+01
-7.877160047546790622e+01
-7.981444687923703896e+01
-8.195552257794453510e+01
-9.516773043783284436e+01
-7.650131345304637875e+01
-8.832427808697330818e+01
-7.261929349520089261e+01
-7.853871661056435016e+01
-9.807739620231481581e+01
-8.649475706319566370e+01
-9.227641144571546761e+01
-8.338010786023245657e+01
-7.763447931965414739e+01
-8.374526975195809086e+01
-9.193182107419256965e+01
-8.442752034241863157e+01
-8.098943786791124921e+01
-8.460065496534711826e+01
-9.929708241899120935e+01
-9.315965595471458016e+01
-8.348946627354800398e+01
-6.664152752605698993e+01
-9.115821097448286991e+01
-8.366688412394240970e+01
-9.089325708136661319e+01
-8.893568748581797934e+01
-7.203027681551783701e+01
-7.741180305622297908e+01
-8.172152622738884986e+01
-8.420304297312866026e+01
-7.938535899391442285e+01
-7.839415648831523242e+01
-9.148889882161009268e+01
-8.959086535851474764e+01
-8.386376761435043647e+01
-8.033897538475706313e+01
-9.201568626775716098e+01
-8.875770497922752611e+01
-8.950004890241152111e+01
-8.540249239983273810e+01
-7.474433860384833395e+01
-7.897869766772494415e+01
-9.183791025765822269e+01
-9.095211697858321998e+01
-8.067992659585662807e+01
-8.852984600228076317e+01
-8.984921195945510419e+01
-8.405138786739259160e+01
-6.564564249645532357e+01
-7.675950606374888707e+01
-8.479267802562166878e+01
-8.899164757468498976e+01
-8.746809250424819027e+01
-8.334571294383329132e+01
-8.301273887102524895e+01
-9.111816290640244631e+01
-8.191237083910552030e+01
-7.529196986831455263e+01
-7.969335315442793899e+01
-8.223083808390973104e+01
-9.443816939976950664e+01
-7.776150989971885963e+01
-7.740097313948163560e+01
-7.930102042826104025e+01
-8.124485727384517020e+01
-9.192944916096303132e+01
-9.681191469677725081e+01
-8.256420995365161275e+01
-9.380893977586451626e+01
-8.044228641321005568e+01
-8.073126519581505534e+01
-8.019104904768926190e+01
-7.740417252800530434e+01
-9.103561591196994129e+01
-8.446020197251668549e+01
-9.453369079138487052e+01
-7.480019061205442199e+01
-7.592812966301772803e+01
-8.249943501481101293e+01
-7.764882539705362774e+01
-9.279353233025925363e+01
-7.125771791005293210e+01
-8.755171372901212123e+01
-8.684626379772205951e+01
-8.556959107836358669e+01
-8.979013706111479109e+01
-9.400250443373114706e+01
-8.792663029637807881e+01
-7.622458698989564141e+01
-8.360723348784675579e+01
-9.144235253630344573e+01
-7.490975800831002118e+01
-7.961345281125871054e+01
-9.832832287794397530e+01
-9.082042758952022155e+01
-7.995984937576290008e+01
-7.772870193351610624e+01
-7.439561874163160837e+01
-7.850083470638563199e+01
-7.710514106497261366e+01
-8.999461321834704108e+01
-9.156463190794427476e+01
-9.389262897570834809e+01
-8.242650227872789515e+01
-8.711867581035716057e+01
-9.516866522653734251e+01
-8.861207884486429975e+01
-9.486336651678499265e+01
-9.030435398236959088e+01
-8.144882263016620527e+01
-8.550624572865142170e+01
-8.611680934340935778e+01
-8.588359056614692122e+01
-7.794410363511535422e+01
-9.380007070731667795e+01
-7.596390333779308435e+01
-8.752308621209081707e+01
-7.875857758021771815e+01
-9.493411640447126842e+01
-9.610111696983071283e+01
-9.256720444405675607e+01
-9.027059908569187030e+01
-8.560774534718967743e+01
-8.849197404484925755e+01
-8.101269278948323915e+01
-8.998031637464630705e+01
-9.416079534331031198e+01
-7.304537932045541027e+01
-8.357083381924789478e+01
-1.107882749460478351e+02
-8.547640479834709026e+01
-9.624721553006034469e+01
-8.513422945504586892e+01
-7.884247764512575429e+01
-8.834701489878351310e+01
-7.432092025432275761e+01
-8.984402377290766140e+01
-8.052144688081747859e+01
-8.621279397558060964e+01
-7.900981836205640718e+01
-7.562530074653085421e+01
-8.013848814507534257e+01
-9.029832491641079173e+01
-9.375466414919877423e+01
-8.739650814163245229e+01
-9.130566536439989989e+01
-8.209983702489826385e+01
-8.327136888105624735e+01
-1.012902871208452211e+02
-8.680332321805386186e+01
-8.363456947014184095e+01
-9.175422289605818094e+01
-9.646258906678598066e+01
-9.105214248276543287e+01
-8.857303512405407275e+01
-8.404641101666751979e+01
-7.857256970976580135e+01
-8.486287392121640494e+01
-8.523872321634232208e+01
-9.949337517205847803e+01
-9.679799648288549463e+01
-7.532100358553122987e+01
-7.785293187738145093e+01
-8.394787155332849693e+01
-8.596212531776767207e+01
-7.882737261238538906e+01
-8.925898234023908628e+01
-7.966191257760769417e+01
-8.163378246247776815e+01
-8.325291292086556894e+01
-8.135584680962082871e+01
-8.771581132516561752e+01
-8.220034743380877273e+01
-8.983822251349431554e+01
-9.277271657705507835e+01
-8.066743481188714782e+01
-1.087003731656875658e+02
-9.320407973111676370e+01
-8.044123132756274686e+01
-8.117664410834703403e+01
-8.089278796700783403e+01
-1.003769610739363856e+02
-8.860932929204231812e+01
-9.354514458114566366e+01
-8.123586608648375318e+01
-8.849770225441382365e+01
-8.139951431231381207e+01
-8.504637983117095246e+01
-8.362647313403745386e+01
-7.803933346580346608e+01
-9.033794923400833454e+01
-7.126374399746008237e+01
-9.015701527159845341e+01
-7.837161991282881957e+01
-8.715578063806948705e+01
-7.854979113510258060e+01
-8.322065333151878974e+01
-8.769925942346122838e+01
-9.513305553331194631e+01
-9.143030914045255031e+01
-8.165111335911879564e+01
-8.587021555033196307e+01
-8.662749274771492480e+01
-7.613310434974152940e+01
-8.839416297210500773e+01
-7.786793087550280745e+01
-8.063403089327285045e+01
-8.573762759761432051e+01
-8.563031761941444131e+01
-8.450491948432221534e+01
-8.153776638572404067e+01
-8.047899405729316413e+01
-8.428759601272325597e+01
-8.336074712013136434e+01
-8.751410665550044143e+01
-8.237910945308534849e+01
-7.386604154517806364e+01
-8.311107862558738191e+01
-8.568541728245716627e+01
-1.047816962633285698e+02
-8.313934495588898699e+01
-8.410820011209588642e+01
-8.798634057066236380e+01
-9.842809354655673815e+01
-7.984276051002997576e+01
-9.940887681864018077e+01
-7.380268989862466356e+01
-7.710355795554060876e+01
-6.655076118889691372e+01
-8.640249982573335785e+01
-8.133806601377689560e+01
-8.810170525569829181e+01
-8.460656935147041224e+01
-7.554839015338133379e+01
-8.271529717530688686e+01
-8.629459347922282575e+01
-8.704957738082283925e+01
-1.026398928573551217e+02
-8.927763019129997701e+01
-7.712866789445320137e+01
-7.169620325908992697e+01
-8.368128141489459892e+01
-7.711297855954134661e+01
-9.199887927105719143e+01
-1.039110648770859626e+02
-8.729237145066196035e+01
-8.912984829493034056e+01
-8.331117037575216955e+01
-8.764965823519519006e+01
-9.530543176635228519e+01
-8.995556692015831857e+01
-9.015032471638126310e+01
-7.946765331264541032e+01
-8.121868966968182235e+01
-7.832294304111974270e+01
-8.711107312143820991e+01
-8.583756557773280349e+01
-9.658162920146783392e+01
-8.942964290829871743e+01
-7.107271639480700287e+01
-9.047949136256433178e+01
-9.069972061655786888e+01
-9.381681872457346572e+01
-1.041675415998110736e+02
-9.851348175721446410e+01
-9.581811165879280168e+01
-8.817766274567503615e+01
-8.644621154702727495e+01
-8.551589957724488045e+01
-7.621204532830530809e+01
-8.377489267409805507e+01
-1.055548444188972752e+02
-9.108857394785451334e+01
-8.438048131140837427e+01
-9.310558043742913981e+01
-9.389463090790717104e+01
-8.292248943175549414e+01
-8.948394557847882425e+01
-8.935861807950362845e+01
-8.626887874853139238e+01
-8.684354098259576915e+01
-9.262962303586841983e+01
-9.528034878565703991e+01
-9.078836516184250627e+01
-9.141882972662897089e+01
-9.931077887895743572e+01
-9.541227530489715036e+01
-8.078063789863590216e+01
-8.191344663279274130e+01
-9.493304984677438085e+01
-8.613906222541615421e+01
-8.823794112378850230e+01
-8.111916160226812167e+01
-9.250058374579930387e+01
-8.723557737090075648e+01
-8.812058388068544446e+01
-9.058490057625458292e+01
-8.481938748266172468e+01
-8.496958694620767005e+01
-7.360457254100364821e+01
-8.029615546276191651e+01
-9.403679470505372251e+01
-8.782489920109557602e+01
-8.118190072435682225e+01
-8.736733191379816788e+01
-9.069324185598230770e+01
-6.822005404494930758e+01
-9.099096168440054555e+01
-1.005521519908051147e+02
-8.564560402988618648e+01
-7.333952720498817257e+01
-9.365348835663633054e+01
-9.745174924320014043e+01
-9.161809534753460582e+01
-8.810286948399696882e+01
-8.331099577253463906e+01
-7.383141311302426857e+01
-8.445985167158129059e+01
-8.359864686261151689e+01
-9.438822840509179457e+01
-8.285282518001459096e+01
-9.120260310596778197e+01
-8.088829969647024143e+01
-9.239084517150695319e+01
-8.239241078720760925e+01
-8.783837691315841312e+01
-8.426172579871990820e+01
-8.797436505571810983e+01
-9.118773785260491138e+01
-7.763260004114373203e+01
-8.261316610653010173e+01
-9.845868000659312713e+01
-8.194089665107736664e+01
-9.836600230797367317e+01
-9.138058742242249366e+01
-8.376614556743807327e+01
-8.797747300526162917e+01
-9.324120773458236044e+01
-8.295807812091405253e+01
-1.022609824685849276e+02
-8.602925736822450631e+01
-9.620581011245936054e+01
-8.052950738551959375e+01
-8.316285486188741061e+01
-7.576437067738221742e+01
-8.513420796464193074e+01
-8.749903207105361957e+01
-8.934761206739008799e+01
-1.023378179238918904e+02
-9.165251778986976205e+01
-9.918454727534236781e+01
-9.124994722422252380e+01
-9.201954120538823645e+01
-7.282096614093718756e+01
-8.490857208640159115e+01
-9.871316141271223898e+01
-8.972084604656194529e+01
-7.514373093127760228e+01
-9.011151272494477382e+01
-8.319570522995458361e+01
-8.606812016985072944e+01
-6.063241865480396342e+01
-8.304608318532285693e+01
-9.367977549711100949e+01
-8.305646458174261682e+01
-1.008973376363741892e+02
-1.002150977966272052e+02
-7.852689770102288946e+01
-8.295029153157170754e+01
-8.557675702713680721e+01
-9.368570050859469234e+01
-8.038412283217412835e+01
-9.260306841122563526e+01
-9.002076939048518511e+01
-8.410871713174742581e+01
-9.858465549641341852e+01
-8.425421808688366809e+01
-8.378238483404567205e+01
-8.327312495585047714e+01
-8.439657596186856381e+01
-8.146466014936687827e+01
-8.932711275846351384e+01
-8.649043091249360771e+01
-8.543187986221458630e+01
-8.108251035549935182e+01
-8.961943815478049657e+01
-8.863237059430154829e+01
-7.905144519327268426e+01
-8.608091533526524586e+01
-7.577439191509739658e+01
-7.405702088412051864e+01
-7.689979269587564659e+01
-1.124641421087684705e+02
-9.201350416044920166e+01
-8.873806077726084141e+01
-8.369110577417605157e+01
-9.733142054841459867e+01
-8.454524471170813626e+01
-1.045026936457144018e+02
-9.627593445631185887e+01
-9.676821576923543944e+01
-8.132037190167133645e+01
-8.341922691256120004e+01
-8.680717254075247524e+01
-9.051321478574946866e+01
-7.889053109282822618e+01
-9.704524202995447979e+01
-7.982998665635173552e+01
-8.651277579709758925e+01
-8.878630642203194157e+01
-7.456811224658686399e+01
-8.308799496298219367e+01
-9.338824667199985186e+01
-7.888640456072906204e+01
-8.850795999373555389e+01
-8.444058187000717908e+01
-8.456968032395191415e+01
-7.989083412322696631e+01
-8.807228408655302587e+01
-8.448839940162095274e+01
-9.783092417766845017e+01
-7.600782232967272023e+01
-9.315242587314568823e+01
-8.945863737362448376e+01
-1.030801967166905939e+02
-9.030178202601291559e+01
-8.988549514353137226e+01
-8.318472854131549354e+01
-9.086701151601519655e+01
-8.044124837673967932e+01
-9.145284610586344343e+01
-8.608395377335493492e+01
-9.386868640930158847e+01
-8.717424203462955745e+01
-7.760639168042864355e+01
-7.983108334250457006e+01
-7.973386318070670598e+01
-8.373230832505920773e+01
-7.899647864764867222e+01
-8.140231840145305853e+01
-9.212954169549185224e+01
-7.508918963782824108e+01
-8.783081408292142100e+01
-7.562239754099580580e+01
-9.234757436159368638e+01
-8.787824057214203322e+01
-8.156259245758161569e+01
-9.364600395196485749e+01
-9.073651047263275871e+01
-1.006686467197344115e+02
-8.561538613984326673e+01
-9.789348716817768548e+01
-9.441711915305764080e+01
-8.686352763144778066e+01
-8.977234353805960154e+01
-7.485621998488738882e+01
-8.354988732977420796e+01
-9.754622205628659515e+01
-7.786355373202309238e+01
-8.766924320017322714e+01
-8.627042224454936559e+01
-8.789433059821733707e+01
-8.554513726703119403e+01
-7.576876159732886151e+01
-8.010079700444079265e+01
-9.276902013560052751e+01
-9.826939977639581514e+01
-8.504967216969615151e+01
-9.547212681780813170e+01
-7.619703608257104577e+01
-7.965581499234833984e+01
-7.860896659800128816e+01
-8.080798519994056051e+01
-8.965363127963212264e+01
-7.373608659454282588e+01
-8.717577400841030055e+01
-8.709901566237601855e+01
-8.924399611556113143e+01
-8.817430895234727473e+01
-9.784797232398518929e+01
-9.557919912087429282e+01
-8.182178875762002690e+01
-9.678441124358691638e+01
-7.778003220430545639e+01
-8.603300580118431640e+01
-8.600630625592306444e+01
-8.255017496978875613e+01
-7.571620072794965495e+01
-8.383393143681166748e+01
-9.053835486829042623e+01
-8.202818797291956798e+01
-7.553411519407922015e+01
-7.949119807919035452e+01
-8.362539434968601881e+01
-8.770047698113164358e+01
-7.882566215707956303e+01
-8.263869013486541348e+01
-8.340023039059958876e+01
-9.092759533752627021e+01
-9.055110301984896637e+01
-8.401074902904161945e+01
-9.527808924797425050e+01
-8.694885177490601791e+01
-8.899507470659747810e+01
-9.427089583627135028e+01
-8.391313703751039554e+01
-8.032968454206685749e+01
-9.320432780846392973e+01
-8.592121249878826461e+01
-8.776619913011911933e+01
-9.159208660512530287e+01
-8.497682173969853636e+01
-8.330054526576510909e+01
-8.155612255218122186e+01
-8.695723524658237125e+01
-8.844022964279176335e+01
-8.152491720308401568e+01
-8.918785131216881723e+01
-7.799351199251867683e+01
-8.227431474387267940e+01
-7.605655675846611530e+01
-8.385470443751921721e+01
-9.223458233345542112e+01
-7.509148249635764216e+01
-8.059997102017430848e+01
-9.430791871726896147e+01
-9.222068016907775245e+01
-9.102914702570708982e+01
-9.093777881076519520e+01
-9.466621362275945728e+01
-1.097640005715731064e+02
-9.127999873566265876e+01
-9.102279903436850361e+01
-7.766758887427100433e+01
-8.864956965899146724e+01
-9.800118881148365801e+01
-8.423406736551901020e+01
-7.978919184221490468e+01
-8.983987044948185030e+01
-7.532215425665646080e+01
-9.273048294912902634e+01
-8.853026145209943820e+01
-9.346323604141434771e+01
-8.333164611089368634e+01
-8.437760761984816327e+01
-7.315088998835952339e+01
-7.940931448265409642e+01
-8.708742581575504005e+01
-9.326270448842385008e+01
-8.274088725466607741e+01
-8.335762811767509106e+01
-9.139163029727630772e+01
-8.368712407276210286e+01
-7.889975404245113566e+01
-8.578107645895195787e+01
-9.331388403316513802e+01
-6.387800465023031649e+01
-9.028445558883210253e+01
-7.927768438230857839e+01
-7.857578178223151610e+01
-9.087760270127787976e+01
-8.684041338138018773e+01
-8.699468063358173708e+01
-7.636903072454468600e+01
-1.090357363827850889e+02
-9.853283119607056051e+01
-7.772532841125199354e+01
-8.955402396333802528e+01
-8.412595711474385496e+01
-9.341851838028111388e+01
-9.002604627006580529e+01
-8.629247636683011535e+01
-8.114970063411021783e+01
-7.688515024327487879e+01
-8.456620578059431637e+01
-7.425269650841110547e+01
-9.520645368297013533e+01
-8.977464326960085828e+01
-8.480078533709520627e+01
-8.507813434521112583e+01
-9.035925431853230805e+01
-9.315255483024166949e+01
-9.084591516448713833e+01
-1.057418369362804214e+02
-1.055322941987653138e+02
-8.190721506149708375e+01
-8.998717396871931840e+01
-9.741023401826465999e+01
-9.747097781064407229e+01
-8.844005486831566998e+01
-8.625075484811124227e+01
-1.032210144134042054e+02
-9.138496737515738744e+01
-9.343323599746491936e+01
-1.052178486219920757e+02
-8.909190361016345605e+01
-9.042504187805722893e+01
-7.680302954873720012e+01
-9.264610983096802954e+01
-8.334607576220770397e+01
-9.262411997574908185e+01
-7.795271289809753057e+01
-8.449124285217195052e+01
-7.972786131896641848e+01
-8.112431028819683831e+01
-9.866797379419027436e+01
-9.202239860137473215e+01
-7.976209639362186010e+01
-7.371236356219890240e+01
-9.175065861485417429e+01
-1.026830077169268094e+02
-8.134137803272615486e+01
-7.961895695900979320e+01
-9.094201673044860001e+01
-7.077430415959273091e+01
-7.655187950133606023e+01
-8.667911975713123240e+01
-9.792909729544911102e+01
-7.569872988883737719e+01
-9.231863566907557583e+01
-9.319329111564202606e+01
-8.168199700221865101e+01
-8.226461237333515442e+01
-9.053568100648745087e+01
-7.363084072311208672e+01
-7.716317739075527982e+01
-8.474983416839420158e+01
-8.538659509401449554e+01
-8.300191274961564147e+01
-1.001576461432646994e+02
-8.980439367236479598e+01
-8.658153257081382037e+01
-8.724923772963336432e+01
-1.058786816632889725e+02
-9.817770094072558607e+01
-9.280077378578893388e+01
-7.608869614612630983e+01
-8.566191795470227532e+01
-9.005301154445331235e+01
-8.445962490127153899e+01
-9.287566424457581604e+01
-9.283691974915234368e+01
-8.490884275468813769e+01
-7.825826760856929809e+01
-9.564464001566938123e+01
-9.389351725964735351e+01
-9.412999646370244022e+01
-8.933638481265225550e+01
-8.486077068304399518e+01
-1.112211163773789053e+02
-9.208571554815767968e+01
-8.800015476781473467e+01
-9.989598335743630741e+01
-9.081193697121841524e+01
-9.374316667072585574e+01
-8.495618068075117435e+01
-9.710189136152189349e+01
-1.024099709040522015e+02
-7.776994410177934469e+01
-9.572640573132169095e+01
-7.504623342234681616e+01
-9.328328003428778459e+01
-8.895989418260521120e+01
-9.231046120573311953e+01
-8.387135720493944291e+01
-8.520956018604415760e+01
-8.147468739629712786e+01
-8.180741399895563859e+01
-8.711055087483134685e+01
-8.780761884263594652e+01
-7.170405446864815246e+01
-1.032740017473225009e+02
-8.670874211841686474e+01
-1.021265363886426485e+02
-7.507145338702002846e+01
-9.043178284394278421e+01
-9.173806944055496615e+01
-8.818786137471454367e+01
-8.746135547425923562e+01
-8.224631458864561750e+01
-8.773473022152319345e+01
-7.969428159091032171e+01
-9.426636664019756040e+01
-9.455113293888400960e+01
-8.727426881333519759e+01
-9.179784495260135202e+01
-8.499208533353088058e+01
-1.040909131534828731e+02
-8.912967666383886467e+01
-8.870505270174483314e+01
-7.639206439336463461e+01
-9.610855326612461624e+01
-1.004994390347068105e+02
-8.700320541776886785e+01
-9.202894809943506971e+01
-9.880067245100275386e+01
-1.082965911974261104e+02
-9.073681968398176423e+01
-8.087142820212390859e+01
-9.255326293858691145e+01
-1.034132831069415488e+02
-7.610427857852459965e+01
-8.873843681984708098e+01
-8.842125222460718703e+01
-9.458768383185697814e+01
-8.711021045163629140e+01
-1.008591428161907118e+02
-7.334706158773485640e+01
-8.969049684399183775e+01
-8.508424514061816524e+01
-9.058045197863557974e+01
-8.561663462561749327e+01
-9.377703687257134391e+01
-9.030995613967839120e+01
-9.898787523262362242e+01
-8.730247035899579089e+01
-8.938304765635062665e+01
-9.545699983254210963e+01
-1.065682064878008930e+02
-8.247274238009140390e+01
-9.471380825022298211e+01
-1.026707095829038110e+02
-8.760458030829079235e+01
-9.224313342824603978e+01
-9.556750566582070405e+01
-9.304234556494056108e+01
-9.208340851068722088e+01
-9.626707303033695950e+01
-1.077932511187074169e+02
-9.687787529247549401e+01
-9.222311046276219315e+01
-1.044063130531366994e+02
-9.185046591362615231e+01
-9.588036409776540836e+01
-7.933477077214013207e+01
-8.630871731476707964e+01
-8.915816219885493865e+01
-7.733258688553779336e+01
-9.767420864222393107e+01
-8.057164596990138250e+01
-9.803638777537339877e+01
-9.553514161234713242e+01
-8.009875911693710293e+01
-8.236960167642311603e+01
-8.375559842074046912e+01
-9.026058851366099134e+01
-1.033264854469265401e+02
-8.934134636981914923e+01
-1.038565215651276645e+02
-7.635985946196051088e+01
-1.090610068643622839e+02
-1.000623576808692832e+02
-8.990826406138559435e+01
-9.020103331102396282e+01
-1.008175035831346946e+02
-7.596254693255622215e+01
-8.335089785215919278e+01
-9.835903036265949595e+01
-7.433868421482753774e+01
-1.015438769180489231e+02
-1.001332889137545408e+02
-9.072608351659977188e+01
-9.536482995593296152e+01
-8.684099485682861541e+01
-8.859902385973221328e+01
-1.063476578175508678e+02
-8.030337489775446613e+01
-9.064984609552587358e+01
-9.338669436490843623e+01
-1.052518270269808198e+02
-8.850847270842042747e+01
-7.238425117759081218e+01
-8.442940804501088792e+01
-9.329462077002571618e+01
-8.979272641077237438e+01
-8.507613183713293381e+01
-8.446880278399230235e+01
-1.000477273510008729e+02
-7.607600321371866414e+01
-8.497797918897039438e+01
-8.579003561258264199e+01
-8.521565392019719809e+01
-8.890100433153121173e+01
-8.361675125720111623e+01
-7.959534265122331931e+01
-8.327105334316306084e+01
-1.025427601624854930e+02
-9.674103198974181339e+01
-7.766277400975990020e+01
-1.000840105218406109e+02
-8.334738418691155459e+01
-8.223873277332741338e+01
-9.064583099237519548e+01
-9.849244865016828498e+01
-7.916758619334989078e+01
-7.405515160082201476e+01
-7.865822441776307983e+01
-8.095512059748335787e+01
-8.995215794759042183e+01
-8.894304069295770887e+01
-7.386462629418619485e+01
-8.100270767874727085e+01
-7.976537458329816843e+01
-8.166076362231444818e+01
-7.971019688822771343e+01
-8.305371273056360337e+01
-7.827999623926345407e+01
-8.834181883032607630e+01
-8.794684249935717446e+01
-1.016379850461054986e+02
-8.400040852844395545e+01
-7.740001976385696025e+01
-8.938203993305106110e+01
-8.991702918119541721e+01
-8.985392987621747807e+01
-8.467178499367707900e+01
-9.243393082760543678e+01
-7.796885728035496754e+01
-8.973266692104421338e+01
-7.958115215842893519e+01
-7.500107414257981020e+01
-7.635786181742126644e+01
-9.971626704272907205e+01
-9.214599947932480006e+01
-8.992470848428216357e+01
-1.086353184987705305e+02
-7.834585767610911944e+01
-8.800504553646132422e+01
-7.692896855221786723e+01
-9.441805475840401130e+01
-7.177004783599414850e+01
-8.140172556096347023e+01
-8.526114347702186080e+01
-8.313459964118970902e+01
-8.430796219871886876e+01
-8.922514731835451585e+01
-8.714446166544271932e+01
-7.082993255909296693e+01
-7.494774334794647075e+01
-7.478945018621773499e+01
-7.191498734147062066e+01
-7.757130237342991563e+01
-9.076594193429048119e+01
-7.143316411008812850e+01
-7.813205725061419571e+01
-7.685743198095069317e+01
-8.979451568923145999e+01
-9.183463720085157433e+01
-9.817703212773467669e+01
-8.848243804834135062e+01
-8.598515783874439933e+01
-8.651417717050777867e+01
-9.848721658254349620e+01
-9.355936664419627391e+01
-8.621985198018941787e+01
-8.083853803416887729e+01
-9.085602141080268268e+01
-8.267050287017843857e+01
-9.458266600071272023e+01
-8.878844334396340798e+01
-6.988544605353020245e+01
-8.530624768342057962e+01
-7.175155351852748709e+01
-7.161100442699323310e+01
-8.212659475382120888e+01
-9.217085641088264936e+01
-7.851864450659223849e+01
-9.964727661397884617e+01
-8.769954719118005926e+01
-9.950802259265627470e+01
-9.272454563220138368e+01
-8.710419943836126322e+01
-7.379850043287052586e+01
-9.854130253390275129e+01
-8.429252265531303578e+01
-8.569471282554202674e+01
-7.809686183235341161e+01
-9.159642160381011422e+01
-9.094338745448324346e+01
-8.924975544137650729e+01
-9.486187583407290447e+01
-9.551061815056475268e+01
-8.801648781199708083e+01
-9.227872857060111755e+01
-1.005187638410104540e+02
-8.986159160303628823e+01
-8.527795093556558470e+01
-8.656772989750582781e+01
-1.381490534967807662e+02
-1.372962850323642954e+02
-1.371843676893475674e+02
-1.532607351832576512e+02
-1.402962582581835704e+02
-8.818382283072926953e+01
-8.573455930577215156e+01
-9.531173525769658283e+01
-9.585301209356293839e+01
-9.129160098456941341e+01
-8.399016967667736822e+01
-9.000646953103053249e+01
-9.179236801143549940e+01
-9.187826006029555970e+01
-8.526682092137360769e+01
-9.601503456231721145e+01
-1.056144065747777745e+02
-8.723415230046735758e+01
-7.483214379359783663e+01
-9.280896917258485246e+01
-8.520605465182714511e+01
-7.562940029128228048e+01
-7.064566866815039248e+01
-9.488339656628988905e+01
-1.003063206960377443e+02
-9.807024600849325680e+01
-8.633523827394850514e+01
-8.541465229515638669e+01
-7.909100689535794970e+01
-8.232311251751440295e+01
-1.035191551256247067e+02
-9.056007452069611929e+01
-7.780922786606825525e+01
-7.424184071051989520e+01
-8.749085573154307838e+01
-8.947950358908224189e+01
-7.956841483692875272e+01
-8.434524909348574795e+01
-8.028507641457430566e+01
-7.564036222583894187e+01
-8.047638718241749700e+01
-9.497807250831544934e+01
-7.883031566634689113e+01
-6.807196708522776873e+01
-7.603540079537744134e+01
-9.608566416659461140e+01
-1.116521686358131831e+02
-8.097113243035272490e+01
-8.864286282964712882e+01
-8.238993684389838279e+01
-7.675726215927845431e+01
-8.627409120771379492e+01
-9.871447951537474808e+01
-8.587784314843995048e+01
-7.307545390280867537e+01
-9.156802511227274977e+01
-9.403696650096956944e+01
-8.526412020808422199e+01
-9.472486922724937131e+01
-8.787531052695922540e+01
-8.498680533707374707e+01
-7.745210669271219217e+01
-7.730632341122981188e+01
-8.616314969107595800e+01
-7.568378832631783837e+01
-7.899921748378147868e+01
-8.800387709765685429e+01
-8.574682040257523852e+01
-7.572051517892165862e+01
-9.905879473314629990e+01
-8.473239830490977909e+01
-8.055712825057399584e+01
-8.665690155424175600e+01
-8.845217339309439808e+01
-8.774955702068531593e+01
-8.592826033514269568e+01
-8.684550275571319844e+01
-9.502172253687264458e+01
-7.881581657459577173e+01
-8.462116368957639168e+01
-8.479439613016090505e+01
-9.196367581689314363e+01
-7.176427629599767499e+01
-7.991612912055884976e+01
-8.847387488390943133e+01
-9.649834763360391321e+01
-8.685094187627788642e+01
-8.931037304733948190e+01
-8.623197104722012796e+01
-9.372353064247177201e+01
-9.407411596094371475e+01
-8.460085453439408809e+01
-7.591379582580805163e+01
-1.025301658499368642e+02
-8.642482283298907930e+01
-8.774718009628344362e+01
-7.352421245292194385e+01
-8.533044010240489285e+01
-8.098141013467412108e+01
-8.540927056704416032e+01
-7.905401608468703500e+01
-9.167256614997172903e+01
-8.330373124029068777e+01
-9.681340251399272745e+01
-8.311355116810504740e+01
-7.989319511915481087e+01
-6.829792634829908593e+01
-8.522364721087701867e+01
-6.295724443239238610e+01
-8.563276508921765640e+01
-8.937737207835878905e+01
-7.782398562482161708e+01
-8.411735407123278208e+01
-1.269650575636561314e+02
-1.733587475908961721e+02
-1.693955945956218443e+02
-1.377732913874133089e+02
-1.578588954463747882e+02
-1.647073202190469772e+02
-1.478432790028055024e+02
-1.507305393596444958e+02
-1.698211160414416838e+02
1.757709124487997201e+02
-1.440832163524113412e+02
-1.291008390170473490e+02
-1.491598695450763330e+02
-1.586157927641518484e+02
-1.423527026748272135e+02
-1.328392405093028970e+02
-1.163395442971538927e+02
-1.270274297862232658e+02
1.705657833944488573e+02
-1.212990361907486374e+02
-1.323276252333145067e+02
-1.784603713432385348e+02
-1.588421435776463397e+02
-1.241923250041550233e+02
-1.335800696567793295e+02
-1.188595961707467978e+02
-1.507038058717100455e+02
-1.309549997072445819e+02
-1.460174482542167596e+02
-1.393472057074807253e+02
-1.202695560064706939e+02
-1.570731976441329891e+02
-1.526750111008207682e+02
-1.604109559742136639e+02
-1.313301021636262647e+02
-1.319438692089212282e+02
-1.399064658319789487e+02
-1.291019557244300415e+02
-1.657965932947438148e+02
-1.414545973803433014e+02
-1.575670936738311241e+02
-1.542507022496759248e+02
-1.504664422616980914e+02
-1.364205037295577085e+02
-1.363948680082280305e+02
-1.456974346009787382e+02
-8.888596908858393419e+01
-8.979121341773078768e+01
-9.359834997956278357e+01
-9.392796219190331897e+01
-8.808024380420738453e+01
-1.020985490129317270e+02
-7.531147746065764181e+01
-8.975855808247889911e+01
-8.606095777330421015e+01
-1.150858754727815807e+02
-9.835648438555705297e+01
-9.297781001938643897e+01
-1.494967033084907087e+02
-9.806688816667723074e+01
-1.134662887872691641e+02
-1.552685516815175220e+02
-1.371850911826098240e+02
-1.275910223185843506e+02
-1.291032199341084379e+02
-1.531637754818667361e+02
-1.387812715859004697e+02
-1.337747187910192395e+02
-1.539959778170244817e+02
-1.345716566522150401e+02
-1.499677624756477883e+02
-1.598465001497744424e+02
-1.502787894615124173e+02
-1.490130468636700130e+02
-1.516517424276191548e+02
-1.537866546163069188e+02
-1.565106946324035277e+02
-1.486389678882649434e+02
-1.765868525128645103e+02
-1.590019255146723935e+02
-1.603697600719127365e+02
-1.358278723144473474e+02
-1.454007845850751153e+02
-1.551115334725797084e+02
-1.510241834535242447e+02
-1.618513570020233772e+02
-1.238438868966238857e+02
-1.628807244001190497e+02
-1.375629205511505120e+02
-1.462669273997364030e+02
-1.456199848619800150e+02
-1.520656372951511912e+02
-1.504531172433975712e+02
-1.434400796087421668e+02
-1.440894786891969659e+02
-1.402941386601042097e+02
-1.463670078836020991e+02
-1.399608928812215822e+02
-1.480071543437411492e+02
-1.495643271709734847e+02
-1.221836675476647827e+02
-1.575842093586426529e+02
-1.421727764396914893e+02
-1.407749847230198554e+02
-1.408859457155303971e+02
-1.454580987230280869e+02
-1.614061931472093079e+02
-1.539415525383971328e+02
-1.364583308198611178e+02
-1.457840662059668659e+02
-1.528171724718102666e+02
-1.694253281173960772e+02
-1.561663832908933216e+02
-1.544498624417893780e+02
-1.623795548394888044e+02
-1.626818175760323868e+02
-1.544485295377501757e+02
-1.456152395117558171e+02
-1.274742321525247206e+02
-1.318574354512666957e+02
-1.704937717099109307e+02
-1.397564705060569281e+02
-1.607408014848199400e+02
-1.416927999029529985e+02
-1.685455619680577399e+02
-1.409003092267356010e+02
-1.527683965172512899e+02
-1.554918352040437810e+02
1.756147226770394525e+02
-1.534409009709327449e+02
-1.524755102240650899e+02
-1.494888910514292490e+02
-1.499136774776405332e+02
-1.554999544779597898e+02
-1.518644772813755139e+02
-1.504567050708428440e+02
-1.491348935470527124e+02
-1.320019448835114702e+02
-1.556064893468085302e+02
-1.758128826153577791e+02
1.766699494904737548e+02
-1.600600434689271196e+02
-1.487713559314680651e+02
-1.437539817478886448e+02
-1.399052579852094027e+02
-1.485591830251729561e+02
-1.440850853792123587e+02
-1.627392722733759740e+02
-1.395470565833427372e+02
-1.321783106791289129e+02
-1.308135271498977943e+02
-1.550494018958854952e+02
-1.515047946971476733e+02
-1.385240672200374092e+02
-1.409442158464641182e+02
-1.551965313124505599e+02
-1.545196085083718742e+02
-1.506381877843220991e+02
-1.525304024540599528e+02
-1.477182020904100739e+02
-1.487377432001716215e+02
-1.538580796465266758e+02
-1.473843852802020251e+02
-1.372861208333490026e+02
-1.548532223275646516e+02
-1.531749288313628767e+02
-1.581977613367462823e+02
-1.328399353248345562e+02
-1.432101983651751311e+02
-1.447124028157959970e+02
-1.440269433952913403e+02
-1.608115175615257044e+02
-1.490717552375648722e+02
-1.427799625143197488e+02
-1.528085719305415182e+02
-1.488406324459786276e+02
-8.792629726588918970e+01
-1.048938046858755655e+02
-1.482778181009955176e+02
-1.495572016733687235e+02
-1.437549456844672022e+02
-1.556364825989754195e+02
-1.491066634878332877e+02
-1.574885763482837717e+02
-1.629288398788719689e+02
-1.683668284832911866e+02
-1.659912274055426735e+02
-1.472987934112839810e+02
-1.580328630217236991e+02
-1.350363151113205902e+02
1.756248790082754851e+02
1.705880539227231054e+02
-1.754958725896644012e+02
1.603265903323709267e+02
1.740421746933436395e+02
1.727594735439666636e+02
-1.794103051476587041e+02
1.747294207474047880e+02
-9.167450108214571003e+01
-1.478065689213500775e+02
-1.524082742111216930e+02
-1.416607928883061902e+02
-1.397923157269827357e+02
-1.302528495066399614e+02
-7.553686594554555711e+01
-1.423520638407780439e+02
-1.404862962370342814e+02
-1.382463362930502342e+02
-1.463653995017342879e+02
-1.479856381524471942e+02
-1.362697334376236427e+02
-1.427507015125023031e+02
-1.223563733997109040e+02
-1.404878104121479225e+02
-1.646804928611023513e+02
-1.649523901954149778e+02
-1.043637184482766429e+02
-9.348729794735506005e+01
-1.661875255470243928e+02
-1.651001552047995347e+02
-1.325580086854339754e+02
-1.501726959440889573e+02
-1.554671974493039386e+02
-1.412208282087026419e+02
-1.644755342881021534e+02
-1.414617136145783149e+02
-1.578645248753820454e+02
-1.644672899028983011e+02
-1.454522501552133633e+02
-1.351431302267008903e+02
-1.578311263223392302e+02
-1.520373103989299750e+02
-1.571815908265991482e+02
-1.397190099795072626e+02
-1.078296333948058248e+02
-9.855820470322969129e+01
-8.747769615970763368e+01
-9.438037588023044577e+01
-8.822626021510849625e+01
-1.003297492481522539e+02
-9.015994563103895132e+01
-9.594839151973505409e+01
-8.263903707194623394e+01
-9.099204103108849040e+01
-8.218485763403444366e+01
-8.227823335067085964e+01
-8.289371295027514464e+01
-8.207211177047278738e+01
-9.422294638871738925e+01
-9.609760802601599039e+01
-8.552384111758456697e+01
-7.810849368903382128e+01
-9.366277641786105335e+01
-9.685611050416844137e+01
-9.433444497672743978e+01
-9.603420895086244968e+01
-8.409102082509092213e+01
-9.315907429622171776e+01
-8.657037876781228647e+01
-7.770167995467323863e+01
-7.435365215169915132e+01
-8.961246749060866534e+01
-7.919245057914068298e+01
-8.629086853076655927e+01
-7.513138851279695984e+01
-8.445489493319155372e+01
-7.448802380520677957e+01
-8.002411295238168520e+01
-9.014960720189696985e+01
-8.054951619231441384e+01
-8.998241734551849902e+01
-7.737321269864797557e+01
-8.571580838198437391e+01
-8.228787849796790965e+01
-8.251081343886468744e+01
-7.943068276004487416e+01
-8.127103398399768253e+01
-1.006231148992581126e+02
-7.412318867562149194e+01
-7.438333256343898370e+01
-8.625066321409212833e+01
-8.157125683853806208e+01
-9.264786696875913208e+01
-8.649039334412077551e+01
-8.433969998699043913e+01
-9.394328611527777184e+01
-8.678139557686405681e+01
-8.976737956731693657e+01
-9.152087889117957786e+01
-8.528860432232012556e+01
-7.550140571815661872e+01
-9.657543337559009444e+01
-9.808377206955863414e+01
-7.555296436973551977e+01
-7.125275472930637477e+01
-9.395774015600315465e+01
-1.058252087801647008e+02
-1.080544782740386864e+02
-9.976000487576578735e+01
-8.313703949906265223e+01
-9.213679515586599678e+01
-8.698420488039636211e+01
-8.416276337032181232e+01
-8.721765780727885442e+01
-7.486917529798292037e+01
-8.096168050780984515e+01
-8.116443303969629142e+01
-9.421836440350762132e+01
-8.691225029970051708e+01
-8.986371787642200104e+01
-9.003285203356958277e+01
-9.669627355218938192e+01
-8.800375222442795575e+01
-9.592601027307880202e+01
-8.701472996132460480e+01
-9.433949175869531700e+01
-8.132447783052865020e+01
-8.976797641862592059e+01
-8.267094887169398021e+01
-8.867822214345812881e+01
-9.557388901905649448e+01
-8.857453195022331727e+01
-8.480356724386022904e+01
-8.008921950003289680e+01
-9.914152801647418300e+01
-8.339960848044484010e+01
-9.516717941374442091e+01
-7.171375308694835837e+01
-7.136599677937486774e+01
-8.105837864805403115e+01
-9.590785721634696870e+01
-9.924668046732013238e+01
-1.519939078186379788e+02
-8.969292099774669680e+01
-9.105738897469463211e+01
-7.995966384546197503e+01
-9.193935975327941890e+01
-7.965622436506983206e+01
-6.922289456491367332e+01
-8.801838165183019669e+01
-8.560738985495449072e+01
-8.496329692924965116e+01
-7.849041760019656522e+01
-7.378005898709967880e+01
-8.424705800196875316e+01
-7.738930464761172345e+01
-8.548411061142546430e+01
-7.605964906359663757e+01
-7.772376143016323624e+01
-8.385714072944031727e+01
-7.847221430364361083e+01
-8.005964037300124403e+01
-8.444740239552371008e+01
-9.023121110152089841e+01
-9.204130377718807665e+01
-9.477493424622780083e+01
-7.889230419015825646e+01
-7.677791939145379274e+01
-8.419468489119140031e+01
-8.408503424867501508e+01
-6.773130904029740407e+01
-6.832695094107448597e+01
-8.295670357455301769e+01
-8.803817980588064529e+01
-9.485313340773321045e+01
-8.171154341455300596e+01
-7.598257975093683569e+01
-7.597461019265796267e+01
-8.816501299042280948e+01
-8.360684899297136496e+01
-9.143655661773105692e+01
-8.399174863591683504e+01
-8.867618947147985864e+01
-9.905266293895685692e+01
-9.384549244651758215e+01
-8.656782280668946328e+01
-8.845358017946962548e+01
-9.610061390017123983e+01
-1.040539040533980994e+02
-9.457972368230545612e+01
-8.167064129165038366e+01
-9.344476533200133872e+01
-8.145156340988545196e+01
-8.714519150826455984e+01
-9.000247929713491146e+01
-7.924060998721445515e+01
-1.013813648504425089e+02
-9.658389213124925732e+01
-8.652009496802040189e+01
-1.020287695619971799e+02
-7.450782124137518281e+01
-8.575691068256296035e+01
-1.078716361797008716e+02
-8.238423940815684432e+01
-9.664497752257307184e+01
-9.216056604979650047e+01
-8.318612877249874771e+01
-7.929981386369726692e+01
-7.186532844648002083e+01
-8.479611118900351130e+01
-9.393118172167433499e+01
-1.004099554149367748e+02
-8.573132528417066567e+01
-6.862813989764610767e+01
-6.915487974685302675e+01
-9.259169839516552258e+01
-7.308207214781620564e+01
-8.132776033914747416e+01
-1.012648117056738784e+02
-7.738851836005299845e+01
-8.912877055587343023e+01
-8.265576621540509450e+01
-7.126007683629507028e+01
-7.762557998186349550e+01
-7.881687663884122230e+01
-7.483114708045977181e+01
-7.662389154154824666e+01
-8.338833171387784660e+01
-7.623364359225165288e+01
-7.922741609021963427e+01
-7.126152087150050818e+01
-9.298958689120084387e+01
-7.065733182550175684e+01
-7.598546985429254619e+01
-7.475751278239393116e+01
-8.403298468963527057e+01
-8.097605439565670338e+01
-7.418622482613346847e+01
-8.452755539640345717e+01
-7.667327343516478777e+01
-9.689756138879651814e+01
-6.771039078421060253e+01
-5.892043751153101994e+01
-7.247300705468930460e+01
-8.012323480991068436e+01
-7.541847181320419224e+01
-6.827260668701974566e+01
-8.175727433224497531e+01
-7.509088745762063866e+01
-1.072397965673450528e+02
-7.977360454553122793e+01
-7.755112301298156297e+01
-9.428005027590785403e+01
-9.074825777365221313e+01
-1.002254557438537717e+02
-1.461887279050684185e+02
-1.209379824632974447e+02
-7.733389825649305749e+01
-1.095791567506711175e+02
-9.448901882014907017e+01
-8.590412003636897964e+01
-8.018209625791619999e+01
-8.988483351397616161e+01
-1.067967828842852924e+02
-6.434058878750107624e+01
-9.327158668068840086e+01
-1.011754887430613365e+02
-1.049145714667835563e+02
-7.777875707096798408e+01
-1.061399817925907314e+02
-8.382887426027355104e+01
-1.114448068694125595e+02
-7.767918304893713355e+01
-9.259944454944866266e+01
-8.653046984058050839e+01
-9.143420275587010337e+01
-1.006234283136418810e+02
-1.121332980148244616e+02
-1.204141390884195459e+02
-8.392405432432059342e+01
-9.565948429274260434e+01
-9.075810129403423332e+01
-9.948150067938074415e+01
-9.835698536231907951e+01
-8.907690773750209701e+01
-9.675166288186227348e+01
-9.801787960327038718e+01
-9.400584225546673167e+01
-9.469175238765863867e+01
-8.946815022291569619e+01
-6.846727621915036366e+01
-9.111605648507553212e+01
-8.139144892415265531e+01
-9.668413913197944964e+01
-9.132534390331561269e+01
-8.601465301806446462e+01
-8.884363391487998740e+01
-8.476098740375591944e+01
-8.950259132650533900e+01
-8.137399540455824365e+01
-9.933939980485182275e+01
-9.939718134300436247e+01
-1.031943343244820142e+02
-9.343878230144112251e+01
-9.965060573818180956e+01
-9.199588295790526615e+01
-8.956043304190977494e+01
-9.542854218214351647e+01
-1.336058838255659111e+02
-1.447601315169544591e+02
-1.525954377240822453e+02
-1.621376618617745180e+02
-1.536637023523253731e+02
-1.561920568657754700e+02
-1.508451335103852955e+02
-1.561179892715456674e+02
-1.551284903057816393e+02
-9.300860807074938919e+01
-1.510363278215176592e+02
-1.460407821155259285e+02
-1.492433216434783674e+02
-1.566846568454360806e+02
-1.631008093900839810e+02
-1.560202810488749776e+02
-1.605698421137506955e+02
-1.546700238469188946e+02
-1.691492071898679228e+02
-1.585723566598823595e+02
-1.516616438542040726e+02
-1.491723491128092860e+02
-1.601088655350910699e+02
-1.381897032512755459e+02
-1.554954167796590241e+02
-1.493736888727253813e+02
-1.345657347177625240e+02
-1.549220799637130881e+02
-1.492799002627355947e+02
-1.523257093351813865e+02
-1.577849082935331353e+02
-1.530782935237205322e+02
-1.622884657494297471e+02
-1.350329557703643388e+02
-1.505196930180998720e+02
-1.556558884184364047e+02
-1.558754183756164764e+02
-1.531655800176629896e+02
-1.555780038214550416e+02
-1.596608728969371498e+02
-1.581551340634236169e+02
-1.466174100430088743e+02
-1.519487679313369597e+02
-1.491341237921778884e+02
-1.535954493586507965e+02
-1.516373245976355690e+02
-1.413620263486426154e+02
-1.520667887831681071e+02
-1.549287415686751785e+02
-1.647959560002845478e+02
-1.561194327974561702e+02
-1.336100779989362479e+02
-1.535758543278210482e+02
-1.528686950079050746e+02
-1.640694113570089314e+02
-1.455621002518872160e+02
-1.480357779981385988e+02
-1.584199417690991822e+02
-1.458129295813200201e+02
-1.598547182802609541e+02
-1.448771878037276508e+02
-1.481971972891298890e+02
-1.489323887902149863e+02
