# Supplementary material for: Molecular mechanisms of native ligand selectivity in catecholamine G protein-coupled receptors
Source: Nat Commun. 2026 Apr 23;17:4112. doi: 10.1038/s41467-026-71361-8 (PMC13150006; doi:10.1038/s41467-026-71361-8)
Supplement: Supplementary file 8 — Source Data 2 [file 41467_2026_71361_MOESM8_ESM.zip › SourceData/Fig6E/rotamer1_B2_WT_W313_run3.txt]

-8.148330420327665990e+01
-8.570329001525399804e+01
-9.655019873360457439e+01
-8.445202241471567106e+01
-7.352725253957248697e+01
-8.374409528440187955e+01
-9.936518634914999382e+01
-9.873151455932627130e+01
-8.572718817873349906e+01
-8.037176496423873573e+01
-7.763101594762873958e+01
-8.790452619144933522e+01
-8.949701405372786667e+01
-9.127949422879130736e+01
-8.361404909932032581e+01
-8.911372083418916645e+01
-8.750339318057476135e+01
-8.203494712119518795e+01
-8.377528705989672630e+01
-9.673531240034807865e+01
-8.430550851797374889e+01
-8.953833086720213430e+01
-7.462481283199089432e+01
-9.774318197529485985e+01
-8.473682824971093908e+01
-8.838114564712805077e+01
-1.010313089817229582e+02
-9.269985737105481860e+01
-9.766516275451550655e+01
-9.483731386407865216e+01
-9.631111965588239343e+01
-8.363115292862227079e+01
-8.961989336665864414e+01
-9.083076030950672930e+01
-9.199781737555892391e+01
-8.204906442306317160e+01
-9.239394942574256220e+01
-8.813086437679946528e+01
-9.899269012009372659e+01
-7.644241081662016768e+01
-8.000667915901010474e+01
-1.020724554750121627e+02
-8.273370217612078648e+01
-8.851678054292851527e+01
-8.288607468594970840e+01
-8.219879978795133013e+01
-8.390424301787042793e+01
-8.371015444125060867e+01
-8.635248965847158331e+01
-9.797141426661595176e+01
-8.469613583243800292e+01
-1.032783039341696281e+02
-9.889492623406346183e+01
-8.739212859050333293e+01
-8.942001176400435725e+01
-8.890648903856360619e+01
-9.063516438754241733e+01
-8.599202060481913179e+01
-8.777912864813156091e+01
-9.716130451111143884e+01
-8.565864994921838615e+01
-7.648152728904375408e+01
-9.884298141298422991e+01
-1.015204143828630663e+02
-8.676675413535198800e+01
-1.025685166515554272e+02
-9.846799813508242494e+01
-7.455683775309253747e+01
-8.852112483510842367e+01
-8.545408216504117149e+01
-8.045027017355609189e+01
-8.092776406872032169e+01
-8.247343623669532064e+01
-7.349122562192263786e+01
-8.285512898415122152e+01
-7.986346153627954436e+01
-7.966704458463060234e+01
-8.246743945895534011e+01
-9.548632371674563046e+01
-9.111516725494911384e+01
-9.039212148196274654e+01
-8.580488793105716638e+01
-8.807729611254839597e+01
-8.589034665152846060e+01
-9.288968963670380674e+01
-8.520297201379226237e+01
-8.997260757081777172e+01
-9.122213478615805116e+01
-8.069425645660467694e+01
-9.699233151145951126e+01
-8.952096117885831461e+01
-9.662010567145843254e+01
-8.351887954883169130e+01
-8.973572462084717927e+01
-8.094026373245172579e+01
-8.766274581990521142e+01
-7.337705152050207857e+01
-8.884548804215445728e+01
-7.705156364597748109e+01
-8.448671892362654035e+01
-8.801889321783353637e+01
-8.929798883687625732e+01
-9.424300113183940653e+01
-9.161545527379374221e+01
-9.038983604588828769e+01
-9.351454855672695032e+01
-9.012432382748835380e+01
-8.486019127924801353e+01
-8.964975882649247296e+01
-8.994083620128255063e+01
-9.796727123569911555e+01
-1.014462668789119562e+02
-8.973661586488900355e+01
-8.587159140067761598e+01
-1.022410661047668725e+02
-9.930859225318192784e+01
-7.953977539179682310e+01
-8.600660836447950430e+01
-9.729953862242601303e+01
-8.777711052083148502e+01
-8.274122516478030320e+01
-9.320595730635368170e+01
-8.032403953738239011e+01
-9.622832510653526583e+01
-8.376572610070121527e+01
-8.265614486174160902e+01
-7.767876409761461787e+01
-8.634940272585875221e+01
-7.689160878202990546e+01
-9.832055281367796340e+01
-8.518773486190617916e+01
-7.611526506380438661e+01
-9.725781711142542463e+01
-9.357532752118373764e+01
-8.328546927666188537e+01
-9.021991643766773450e+01
-1.033507157763418292e+02
-7.327321431501862037e+01
-8.165104119770400359e+01
-9.295748668656878522e+01
-8.456531860651953991e+01
-9.157719516575821217e+01
-8.831533251280029617e+01
-7.467132747989556663e+01
-9.031451088524538307e+01
-8.608991384969874616e+01
-8.362443531320469958e+01
-8.065013486929736075e+01
-8.708429460137119804e+01
-7.701899743454281122e+01
-8.975835586167552549e+01
-8.775728162516492148e+01
-8.771028889322985833e+01
-8.996992951642566538e+01
-9.450982203431593121e+01
-9.043533118005692018e+01
-7.915643806453162767e+01
-8.910043167226776006e+01
-8.522446029357796249e+01
-8.559940219470007605e+01
-8.981696682738599691e+01
-8.216952472015447029e+01
-8.454386400951977976e+01
-8.171852305037633357e+01
-7.586115774298129111e+01
-1.043584064804421274e+02
-9.234534704000229510e+01
-8.917171119490426179e+01
-1.065838661128494920e+02
-9.422194003503842907e+01
-7.924104286162429389e+01
-8.937376505772256507e+01
-9.677211255626065167e+01
-8.399014443428858101e+01
-9.585168951008382976e+01
-8.098412665212515549e+01
-8.379340709145168375e+01
-9.103527391106933919e+01
-9.703684985516849792e+01
-9.694380806145311169e+01
-8.922827150320934209e+01
-9.673616319681974574e+01
-8.179184029592566674e+01
-9.844376660615864694e+01
-8.143480269543839256e+01
-8.589496873747482653e+01
-9.075507017823336753e+01
-8.831889607299967793e+01
-9.104847072558204957e+01
-8.262341094294905020e+01
-8.527886407021256332e+01
-8.962638816952384957e+01
-9.007141253996262265e+01
-8.483160065054322274e+01
-9.120359282375288501e+01
-8.572775894621314308e+01
-8.545227193184373959e+01
-8.440001020365424722e+01
-8.279833586339132978e+01
-9.545256617629374318e+01
-8.052049275057315469e+01
-8.648505072889179246e+01
-8.082119854066537812e+01
-8.056805059424691251e+01
-9.389404117705244346e+01
-8.432761898649670229e+01
-1.047325660982665880e+02
-7.756858761489998244e+01
-8.965633547744884879e+01
-8.974600160885030675e+01
-8.118076005277789875e+01
-9.740341868633451838e+01
-9.447974311473713271e+01
-1.164804512402305363e+02
-9.952081802028102686e+01
-8.874028787082409053e+01
-7.942396839183251700e+01
-9.422160233342241042e+01
-9.369587807310604433e+01
-8.253379497106854501e+01
-8.005704403896037036e+01
-8.775821032201255889e+01
-7.967514120181498072e+01
-7.398920184559449353e+01
-8.436169791220078196e+01
-8.326959323763851728e+01
-8.720370499678533349e+01
-8.610633835750758180e+01
-9.299982410872071625e+01
-7.539537300929011110e+01
-7.585969699210666306e+01
-8.354883272805469119e+01
-9.329387264253556111e+01
-9.153980398864334234e+01
-8.209566491300891755e+01
-8.136602835498607078e+01
-8.591706756880594753e+01
-8.723511189702384172e+01
-8.259353814584615350e+01
-7.839188052789293693e+01
-8.756244633358947738e+01
-8.472046805412601600e+01
-9.730754199118946701e+01
-1.024915659104230343e+02
-7.868307322061616560e+01
-9.049320739263708901e+01
-8.672975398747244924e+01
-8.795699030291152098e+01
-8.407657408099385066e+01
-8.942897979297758582e+01
-8.921962020649647229e+01
-9.113056743234206181e+01
-8.663529104185008123e+01
-8.409485781286822714e+01
-7.384231468943822563e+01
-8.624456964030126471e+01
-9.389258478386865647e+01
-8.976839597701844298e+01
-9.013683732234893853e+01
-8.904215987956281708e+01
-9.477513767899864661e+01
-8.971795221327593595e+01
-8.204730600897758563e+01
-7.782646560631364707e+01
-9.671846069445358296e+01
-7.968360676303704793e+01
-9.963229087987349430e+01
-8.287083123447121125e+01
-8.556777071831695025e+01
-8.190338208814804943e+01
-8.274711415487053046e+01
-8.613982835297288432e+01
-9.695273852455029839e+01
-7.635290714296165504e+01
-1.092039806009170206e+02
-9.245474554532744094e+01
-8.679900512522033296e+01
-8.778918200504882918e+01
-7.979447018182629847e+01
-7.742721199004063237e+01
-7.660659199688923593e+01
-9.244070405625369347e+01
-8.689043686603898209e+01
-1.004153699077951387e+02
-8.663037862408870637e+01
-8.748653632378115219e+01
-8.000875222776369355e+01
-9.483037291429739923e+01
-9.339140794992779604e+01
-7.915251063581693813e+01
-8.310489568651136949e+01
-8.904810830130699628e+01
-9.511468882565951333e+01
-9.761413804395834859e+01
-8.372060391865173301e+01
-9.281406880381250346e+01
-9.781133548685872370e+01
-8.720167716865205421e+01
-8.191380860517159590e+01
-8.163348494162431734e+01
-9.355035411079180108e+01
-9.576957969346528898e+01
-9.176180344570349234e+01
-8.521520591968703684e+01
-8.933588532601018528e+01
-8.741471018673478000e+01
-8.866905608269227912e+01
-8.027704690781520469e+01
-9.815082545007352621e+01
-9.200772695293682091e+01
-9.602358109457597379e+01
-1.081888501737618782e+02
-8.676892869751311821e+01
-1.038888479467875214e+02
-8.016494891176790816e+01
-9.229232987696676105e+01
-8.983841419134287776e+01
-9.064017098011925100e+01
-9.774949268178272632e+01
-9.029383192343482278e+01
-8.779110945953662792e+01
-9.413496459273692096e+01
-8.976952081392722960e+01
-8.257052891593797028e+01
-8.664713152439804844e+01
-8.784594480649248283e+01
-8.955512500441346901e+01
-9.118576002348399356e+01
-8.148144696933098885e+01
-8.832005114117059463e+01
-8.773911318676979931e+01
-7.861064022587510181e+01
-8.740413945986584565e+01
-9.319293320403065195e+01
-8.724574249878557453e+01
-8.017546790271147472e+01
-9.469148821193880394e+01
-8.359557709172311490e+01
-9.732707878253306433e+01
-1.021767684795468938e+02
-9.583540794637308124e+01
-9.371603697790342835e+01
-8.624715794086453968e+01
-8.948269910567924512e+01
-7.683040550305275929e+01
-8.149145080623790705e+01
-8.765420147475150259e+01
-8.568312469601829662e+01
-7.707571994114867664e+01
-7.533782602507578474e+01
-8.960477948716641095e+01
-8.186532306375599433e+01
-9.442892100326544380e+01
-9.615132669936259902e+01
-8.511971040140991818e+01
-9.147482195799652516e+01
-8.349528668929728781e+01
-9.010567842319659349e+01
-7.501488378710568838e+01
-8.240167596297716557e+01
-8.665195568388990921e+01
-9.070452191539737896e+01
-8.737134810439945909e+01
-1.023078446590881612e+02
-8.642456417301171712e+01
-9.349980743405045303e+01
-7.550409804044845430e+01
-7.968924349416668917e+01
-8.288205339573136143e+01
-8.270975657140739656e+01
-9.082632345764316995e+01
-8.569034554777881851e+01
-7.272908843120603706e+01
-8.375955721221571082e+01
-8.939470253916121578e+01
-1.053549049060487448e+02
-9.719308603546078018e+01
-9.186587611962895039e+01
-9.792516733491999048e+01
-8.438092719098992234e+01
-9.316797847390257914e+01
-8.349030379484240427e+01
-9.810856735561542052e+01
-8.062440491596255754e+01
-1.023279476727909696e+02
-8.760314667520999876e+01
-8.830607576684937499e+01
-8.962620287601009750e+01
-7.048906443817806178e+01
-9.646248862460416262e+01
-7.647441885349256552e+01
-9.528783460186788545e+01
-9.032893296527410598e+01
-7.705997515006869492e+01
-8.030331010983243800e+01
-9.658781906934720496e+01
-9.192041627281662386e+01
-9.575939198940982067e+01
-9.093818394114633463e+01
-8.407065278292476762e+01
-6.989677298682904905e+01
-7.989493780080019292e+01
-8.302562969513452629e+01
-9.826888295185266031e+01
-8.109829677359513767e+01
-8.728091992361495954e+01
-9.026347845294708350e+01
-8.355761798136521179e+01
-9.316746899217754674e+01
-8.442612840490043880e+01
-8.663622804443193104e+01
-8.575092720516494182e+01
-8.219532491297763954e+01
-8.714220933242124545e+01
-9.434326542449669262e+01
-8.711436464901306920e+01
-8.545542706365476704e+01
-9.863407517002076474e+01
-8.027511876108677313e+01
-8.051593687521689446e+01
-8.120448200761956059e+01
-8.262983053912643072e+01
-8.582232392526780984e+01
-7.810504781953882514e+01
-8.138346286974447708e+01
-8.677640089725345263e+01
-9.444116354744564035e+01
-1.101184283626789551e+02
-1.042525818907826078e+02
-8.986903224047760830e+01
-8.596673840162779356e+01
-8.331648211498385592e+01
-8.459827684894202093e+01
-9.883397205819186127e+01
-9.966047386879536418e+01
-8.505519670849373881e+01
-9.359850400756440081e+01
-8.730039759914960484e+01
-8.639215917068469253e+01
-8.131785050314245211e+01
-1.010643751017688601e+02
-9.746832271371624756e+01
-9.039945349028772625e+01
-1.003353033218331376e+02
-8.192208537114956357e+01
-1.193151093595893002e+02
-8.823982202563357191e+01
-9.018853337552633320e+01
-8.929010679042279719e+01
-8.913495804616729856e+01
-8.972161820407950472e+01
-8.073488275459649799e+01
-9.983549845942438594e+01
-9.221028596762887730e+01
-8.936844027066759111e+01
-8.722797313734822922e+01
-8.050170744328848116e+01
-9.104824853308284105e+01
-8.397315247150925188e+01
-1.034529917802036323e+02
-8.913640182206302143e+01
-9.328937191211198865e+01
-9.360225417837081352e+01
-9.170321361323539122e+01
-8.271248626613108001e+01
-9.907151376403993481e+01
-9.727406335020326367e+01
-9.180365225889823932e+01
-9.519364675456199620e+01
-8.904312780431835961e+01
-1.031508520048521262e+02
-9.458529811987169467e+01
-1.030634776296947450e+02
-1.078466124493693883e+02
-9.291391096655692650e+01
-8.770698081531841694e+01
-9.972769447273238086e+01
-9.930236032949584057e+01
-1.165180170763779444e+02
-9.622991563980664864e+01
-8.540702532158930183e+01
-9.116899602124772173e+01
-7.306553982075814702e+01
-9.949235401596358486e+01
-8.266214780298126641e+01
-9.464010347628953923e+01
-9.187698529670262815e+01
-9.758754224975230329e+01
-9.181510357392551214e+01
-1.117583184534798448e+02
-8.836294918496295736e+01
-9.826027694514523603e+01
-9.611845373089353473e+01
-8.510060142437357911e+01
-8.922497618378815787e+01
-1.065350498037062437e+02
-8.113336726320761727e+01
-1.108497980249919550e+02
-1.017933057911794350e+02
-1.107551340006523759e+02
-1.155472680837225994e+02
-8.569145676895291786e+01
-8.416640525669745898e+01
-8.640717602365022287e+01
-9.031830138121530638e+01
-1.025428551438745473e+02
-9.640890579621860468e+01
-9.974449559880531524e+01
-8.259590301083675001e+01
-1.163228709551318616e+02
-8.207219858518287481e+01
-8.706951931278210566e+01
-9.275158385596232336e+01
-8.951854220743824442e+01
-9.087071536438261887e+01
-8.079043380167750854e+01
-8.999397652648143264e+01
-8.798173040136704515e+01
-8.501710557281383274e+01
-8.966923047199790631e+01
-8.570608992100162027e+01
-8.922431123508648909e+01
-9.808306996667802480e+01
-8.950427193176864193e+01
-8.712093502444770365e+01
-8.599112944782217482e+01
-8.301996449488903806e+01
-8.759368293608335421e+01
-7.686013368366037923e+01
-9.009765597655841418e+01
-1.009041332327116436e+02
-9.496424548826081491e+01
-8.774173098954057082e+01
-9.192890585106805190e+01
-9.360853645881751106e+01
-8.580301197977804861e+01
-8.156203583073700258e+01
-9.943118715689564624e+01
-8.611827887820439287e+01
-7.156508469211205181e+01
-8.277614605721754515e+01
-8.734493270748906468e+01
-7.617928937612785489e+01
-9.285470518684518026e+01
-7.804773139360491996e+01
-1.032882437150203572e+02
-9.579808872426745836e+01
-9.478240732136042368e+01
-7.832950124611976150e+01
-8.285411826666451418e+01
-8.320444026468318555e+01
-9.625031551093931625e+01
-9.691083735770055796e+01
-9.116513966586069273e+01
-8.525956581423433533e+01
-8.760769148019817010e+01
-8.241422953562864961e+01
-9.785509075756601760e+01
-9.887868046159682933e+01
-7.409489047497181957e+01
-7.971507097302324496e+01
-8.589995302446560288e+01
-8.663566458198445730e+01
-1.014150248181475007e+02
-8.167967545058310463e+01
-9.539064691195831358e+01
-8.233107217208787176e+01
-9.908977497374777954e+01
-7.797743921356708086e+01
-1.027182940337222448e+02
-8.981977140289315287e+01
-9.588980189974920165e+01
-9.311738841077836071e+01
-8.541637982884230951e+01
-9.750141640217564998e+01
-7.884184189224815498e+01
-9.560131046584788805e+01
-7.724655921032082517e+01
-9.111042150932983930e+01
-8.646424417922341377e+01
-9.305511537931622001e+01
-9.145775949035270003e+01
-9.265309635323885118e+01
-8.828690582362567341e+01
-8.115146394533502416e+01
-8.555992577490084727e+01
-8.230961238500933064e+01
-8.825063220743014369e+01
-7.467427155107073133e+01
-9.433275010175292152e+01
-8.679182825436265603e+01
-8.638412157576213701e+01
-8.033954163823000272e+01
-9.593927000352223899e+01
-9.345108585628210562e+01
-7.912006777702133320e+01
-7.931007154780597546e+01
-8.316928436165011362e+01
-9.848484431508256876e+01
-9.387121087285295573e+01
-7.475667837529961446e+01
-9.093139271830457915e+01
-9.991872819907779046e+01
-8.625370491311107912e+01
-9.009092505500767345e+01
-8.109191053771181146e+01
-7.993389597208253861e+01
-9.004142783818181783e+01
-8.889448680719431195e+01
-7.732627725932144358e+01
-8.842784599474930474e+01
-8.101207835355366171e+01
-9.465503304288621678e+01
-8.349904406908136423e+01
-1.126980146231711188e+02
-8.005071827412777452e+01
-9.012504117827046457e+01
-7.533094210261744195e+01
-8.238815334942584911e+01
-9.704312924149355979e+01
-8.980221143692786256e+01
-8.201747870389506545e+01
-9.533146713686679163e+01
-8.835309100949096717e+01
-9.634153351867011850e+01
-7.245071471476828151e+01
-8.396172721784090243e+01
-9.239574009918932518e+01
-9.097063932747465742e+01
-8.912550100786559426e+01
-8.644877293840031030e+01
-9.076751291741628336e+01
-1.010187478886421957e+02
-1.095898845084112878e+02
-1.051648156057315475e+02
-8.800121457934183411e+01
-8.322816415436787452e+01
-9.219816740341322259e+01
-7.941123993908040291e+01
-8.786832712382323507e+01
-9.494679361286708286e+01
-7.503191622169251218e+01
-9.762084475037529785e+01
-8.798541866881998885e+01
-8.276204246314918578e+01
-8.652309622038987413e+01
-8.168132500040032085e+01
-8.503067908693508059e+01
-9.502979329604062286e+01
-8.484723622073947524e+01
-8.402787087485626216e+01
-8.015255358721411483e+01
-9.338033926223822334e+01
-9.999242479776148684e+01
-9.596297022328823800e+01
-8.894597613180079065e+01
-7.564013972323445500e+01
-9.370519089479459751e+01
-8.299872257143245236e+01
-8.643802199608165893e+01
-9.698055146506028734e+01
-8.269268871877045513e+01
-8.813558944899151015e+01
-8.985310250817397559e+01
-9.823984295110248866e+01
-9.821825611678927714e+01
-9.062368425507929715e+01
-8.560043799573332990e+01
-8.833368114303725349e+01
-9.131829834881541785e+01
-7.777010954921104258e+01
-9.220630278690161674e+01
-9.080191376186439811e+01
-8.479885121610918475e+01
-9.808588189420116521e+01
-7.661896292093464922e+01
-8.768964850779804010e+01
-8.914355599650561146e+01
-9.198694993026391842e+01
-9.216154131338363698e+01
-8.584867512513575605e+01
-9.187892617848849852e+01
-8.530760038646059229e+01
-8.492813018136864400e+01
-8.781757281656105363e+01
-8.109113252100840441e+01
-8.237361734020785775e+01
-1.078771827231179259e+02
-8.890618224249034540e+01
-7.942945076142783023e+01
-9.671228708331692303e+01
-8.756504886340250948e+01
-8.298719990872695007e+01
-7.865757803903527190e+01
-8.727610026366340890e+01
-8.764166830792254359e+01
-8.109964290419300426e+01
-8.931920148031041151e+01
-7.360779880000330877e+01
-8.839319005384936645e+01
-7.967531412666849633e+01
-8.842368919041722108e+01
-9.650449990008011980e+01
-8.004110571349600889e+01
-8.905230702145222210e+01
-8.688103386520262461e+01
-8.702641238741837526e+01
-7.800083937586836669e+01
-8.725429231917573247e+01
-9.386183553782220201e+01
-8.938306120152819290e+01
-7.791431049142404675e+01
-8.733644903402863235e+01
-9.449391528226536252e+01
-9.526015875653062892e+01
-7.987490102520943935e+01
-8.807427496110102538e+01
-9.567506623834925961e+01
-8.572097836079124988e+01
-8.732962278650029475e+01
-8.073386252142165631e+01
-1.078991666443649535e+02
-9.443223107922737825e+01
-9.300012830590205226e+01
-8.297622621013603350e+01
-9.302673039806877853e+01
-8.864970261019004738e+01
-9.634495851354436979e+01
-9.758449595603282489e+01
-1.028096878873891598e+02
-8.554025275092743641e+01
-8.823798830694160245e+01
-1.100118406657407490e+02
-8.987120906130326148e+01
-8.673850889980587908e+01
-9.267046395147089299e+01
-9.259099949744236824e+01
-8.464699411781977290e+01
-8.381657598667341347e+01
-8.519955397087299787e+01
-8.588437318124661601e+01
-8.962841432380614037e+01
-9.094761318550949625e+01
-8.984489763086780556e+01
-8.183320410189072902e+01
-8.059847218615109909e+01
-8.789024050344892203e+01
-8.549066454177750529e+01
-9.670545774876488565e+01
-8.335093733919755721e+01
-8.055531601841705935e+01
-9.576797651863842020e+01
-9.027737020939542845e+01
-8.388550674740133672e+01
-8.209115386348300092e+01
-7.770884670315322751e+01
-9.761611146231982161e+01
-8.602271857427393797e+01
-9.819305639966064803e+01
-9.432291606835514131e+01
-9.895660190407279799e+01
-8.156995409645612938e+01
-8.356152327668971225e+01
-8.973246743203497999e+01
-7.613746757965888889e+01
-8.390245878375903033e+01
-6.902632550104569020e+01
-8.782383625057578058e+01
-9.407472766609953396e+01
-9.091203576244510032e+01
-8.472998388757149257e+01
-9.191689347327576343e+01
-1.014775363097710965e+02
-9.127644205772537589e+01
-8.583695817518967885e+01
-8.060691782602016531e+01
-1.009977613298989354e+02
-9.293220812932030128e+01
-9.506712498887507934e+01
-9.173813949765838061e+01
-8.678753124878785741e+01
-7.615780204672698517e+01
-9.124420512067248978e+01
-9.031467116998180700e+01
-8.715518483047345910e+01
-8.601735518637811140e+01
-9.013786282736690225e+01
-9.529518933324187913e+01
-8.277649131495068957e+01
-8.147849824685157216e+01
-9.873032724295518392e+01
-8.672688829353546680e+01
-7.806905596897968280e+01
-9.011523545959052228e+01
-9.949188836990865070e+01
-9.774102311280917377e+01
-9.262998870647271588e+01
-9.886647810995529539e+01
-9.374521344448869797e+01
-7.506483474236964071e+01
-1.023960155298262578e+02
-8.158016078040211028e+01
-9.865899884297307665e+01
-9.353054281852317331e+01
-9.415490994468495956e+01
-8.723133282076891248e+01
-8.662000073534872513e+01
-1.005150514947868317e+02
-8.069163517364768268e+01
-9.199244706617538725e+01
-9.480171318870672792e+01
-8.253057974648658046e+01
-8.316365721059811733e+01
-8.772900672479678974e+01
-9.098604118806024132e+01
-8.292520601507588651e+01
-9.946047052663283239e+01
-9.162040058170583734e+01
-8.364642738741164862e+01
-8.669691946377780312e+01
-8.259366518063978901e+01
-8.923927675004510718e+01
-8.452931471179851997e+01
-9.406551154411870641e+01
-9.112945002510380732e+01
-9.786737145815141048e+01
-9.476353174626311215e+01
-6.275381128037679446e+01
-8.846919847068207332e+01
-8.586680293354308446e+01
-8.060538828387733190e+01
-8.730126343771785002e+01
-9.727923553355834940e+01
-8.450804171440250911e+01
-9.208974883866235928e+01
-8.432300569505939336e+01
-9.211415812229606104e+01
-9.773190740238516128e+01
-8.534688576929673332e+01
-8.784694384195108796e+01
-8.052915666123867311e+01
-8.436297388784269913e+01
-8.502851333197955341e+01
-8.036884851109185490e+01
-8.850579817755063061e+01
-8.737716119641592627e+01
-9.578398727049048489e+01
-7.355738388080690981e+01
-9.844508276005862513e+01
-8.892772304215628765e+01
-8.981833962035038610e+01
-8.725745905264570013e+01
-1.070191772803499362e+02
-8.719660149681834582e+01
-9.720970037172817513e+01
-7.356249197865859912e+01
-8.428577411134307340e+01
-8.042144524339094858e+01
-8.390544679199214784e+01
-8.721228244149489228e+01
-8.779754618154625234e+01
-8.686341515178661155e+01
-9.598630357861999585e+01
-1.013696326860382158e+02
-8.569452831943189608e+01
-9.339688978994787760e+01
-9.196343431839702021e+01
-9.187161749277223066e+01
-8.814244961452396865e+01
-8.391347472653009731e+01
-9.372253584756830946e+01
-9.147337192542606488e+01
-8.257850398448123030e+01
-8.621448777480195247e+01
-9.624384175486987658e+01
-9.380117785344531001e+01
-8.872687287890791197e+01
-9.341612240939831224e+01
-8.043564325149498018e+01
-1.075561322249344585e+02
-9.354640924863069529e+01
-8.637701311721586706e+01
-7.875405626252924662e+01
-1.044009812543193618e+02
-9.459085546462461025e+01
-8.010984975852014145e+01
-7.756568602437982918e+01
-9.142415532464440275e+01
-8.515061058924550252e+01
-8.434619265451135561e+01
-8.714871707352722296e+01
-9.767841425195680927e+01
-9.285710511036458570e+01
-9.334453127129386019e+01
-8.613666321830467609e+01
-8.269212665736920087e+01
-8.772450398260765780e+01
-9.041346912911953382e+01
-8.513215571980637719e+01
-8.254317719925236929e+01
-7.959112707812674614e+01
-9.177852368507279834e+01
-8.857260456943423321e+01
-8.304902318344410617e+01
-8.417384339638935842e+01
-9.409068416929362400e+01
-1.005896843147703805e+02
-9.213500808419679799e+01
-9.357821882369677269e+01
-8.236615599634046703e+01
-9.533084431579999318e+01
-8.710799126921662605e+01
-7.602336079020182069e+01
-9.821050552565733938e+01
-9.380286604952424057e+01
-6.900494610860071987e+01
-9.482300755361013955e+01
-8.331422604854036251e+01
-8.624017851183408823e+01
-9.150039079764486871e+01
-8.722115605546289885e+01
-1.017927543430806168e+02
-8.896799081677963272e+01
-9.021795489645658961e+01
-7.625399033487130396e+01
-8.057755619504555966e+01
-8.898867941525774938e+01
-8.363512267560280122e+01
-8.964910350470358935e+01
-8.584996378721626797e+01
-9.628222861362198159e+01
-8.924157079330642262e+01
-8.085716756913814152e+01
-7.988970609652527344e+01
-8.573892528743586183e+01
-8.574927206370725230e+01
-8.547240064152168770e+01
-7.301955746762128285e+01
-7.970295432523030854e+01
-9.660360252587697971e+01
-8.717620898344657121e+01
-7.757180689475391944e+01
-8.248356338940170929e+01
-8.633985215348590714e+01
-8.771915636184925802e+01
-9.666062232635016471e+01
-7.837725390813608328e+01
-9.598077165469007355e+01
-9.485593913168631275e+01
-8.392599984964978432e+01
-1.000260405360907612e+02
-1.106006248439551882e+02
-8.504581145815528487e+01
-9.009664503597765872e+01
-9.025573051989809414e+01
-8.394072618892401749e+01
-7.410377308692055465e+01
-7.907891068173856297e+01
-8.456331052900389977e+01
-9.557124964631124442e+01
-8.198904835728214380e+01
-8.791305254541109093e+01
-9.042928398985809224e+01
-7.806920692584463950e+01
-8.514026394074328152e+01
-9.820221905803242635e+01
-9.043564050482105188e+01
-9.215199483446544093e+01
-7.679505508107989442e+01
-9.976298693916746174e+01
-7.910342616961885653e+01
-8.269571049320609291e+01
-9.157815175553758991e+01
-8.847511582595686264e+01
-9.094264744288255997e+01
-8.465542409979663319e+01
-8.218874500516571402e+01
-8.649185235683971484e+01
-8.114691828649857541e+01
-7.678903919852193383e+01
-9.238643708509822261e+01
-9.287655861375569089e+01
-9.298872260396348111e+01
-8.623758452883538439e+01
-8.888274187571501272e+01
-9.787631497318179186e+01
-8.123873625341659022e+01
-8.491659706113306072e+01
-9.000181985892166381e+01
-8.457154165693488324e+01
-8.939867156919757463e+01
-8.406447633989168366e+01
-8.654480148926242578e+01
-7.609852771486542622e+01
-8.931682592193276093e+01
-8.320885955215659635e+01
-8.171349909474947992e+01
-9.360963500783194036e+01
-8.963241671785041831e+01
-1.008755217504944284e+02
