# Supplementary material for: Molecular mechanisms of native ligand selectivity in catecholamine G protein-coupled receptors
Source: Nat Commun. 2026 Apr 23;17:4112. doi: 10.1038/s41467-026-71361-8 (PMC13150006; doi:10.1038/s41467-026-71361-8)
Supplement: Supplementary file 8 — Source Data 2 [file 41467_2026_71361_MOESM8_ESM.zip › SourceData/FigS16B/rotamer1_D1_M85_W318_run1.txt]

-6.580672770473107391e+01
-7.252406009633789097e+01
-6.148128053924696701e+01
-7.242982155052524718e+01
-6.711429911167388696e+01
-7.679298583442765391e+01
-7.847697845682236562e+01
-6.957116473156474967e+01
-7.284573838749497554e+01
-6.107158013684142617e+01
-7.821033268462119281e+01
-9.012676499419055176e+01
-8.077004166573233590e+01
-8.157086570287222571e+01
-7.661337812049416129e+01
-8.725507094038485434e+01
-7.982409826965402999e+01
-8.067404650007803468e+01
-7.495772950465756423e+01
-7.369208788839385704e+01
-7.947739256119831452e+01
-8.274132986469834350e+01
-7.717032027848875941e+01
-8.126135341160998848e+01
-7.289551397555197809e+01
-6.573189553896182247e+01
-8.933676665704246034e+01
-9.388755023048504711e+01
-7.712902660330566107e+01
-7.493411781266360094e+01
-8.725035805545982726e+01
-7.461053807114448944e+01
-7.457701710189911637e+01
-8.406502470890352186e+01
-7.466809928133703522e+01
-8.227418763568122984e+01
-8.806054766076704254e+01
-7.189576500866672859e+01
-8.642959800887685162e+01
-7.051251034935003759e+01
-6.883208237880444358e+01
-7.804619411268406282e+01
-7.559116235867105615e+01
-7.793197517130181495e+01
-8.538774710265377621e+01
-7.132660552226391815e+01
-7.502851519441881578e+01
-9.331451375111441848e+01
-6.747807478384588364e+01
-7.631659220779056341e+01
-6.969643465808275096e+01
-6.121158621540892852e+01
-7.027417185926721288e+01
-6.982080028750884537e+01
-7.714283998731575309e+01
-7.702144971169221321e+01
-6.678289259628937202e+01
-7.478303235119054193e+01
-8.092605996252419231e+01
-7.321653940790785953e+01
-7.943021784152631426e+01
-6.891608845916057646e+01
-7.820413790159072676e+01
-6.944350981161751690e+01
-6.464593228932703539e+01
-7.865890684689446744e+01
-9.387535073393159735e+01
-7.813073075196253114e+01
-8.426748380537962646e+01
-6.252814330733983894e+01
-8.269233526061995576e+01
-7.197679514850119631e+01
-6.817246444558334417e+01
-7.123616455263145042e+01
-6.696704565535110021e+01
-8.135040345545502305e+01
-7.646959876242603116e+01
-7.701414736812614592e+01
-7.163753479664006818e+01
-7.577463840171920140e+01
-7.987296131500455942e+01
-7.359130188334363254e+01
-6.498634645007349775e+01
-7.578649280702930469e+01
-7.877664103810305107e+01
-6.995056812964807591e+01
-5.305147491409876892e+01
-7.613522773655199671e+01
-8.684868741319358776e+01
-6.773897857144814338e+01
-5.866293334781126134e+01
-8.169759719923155217e+01
-6.312203345571077762e+01
-7.180812322484007382e+01
-7.047797364984407409e+01
-8.195740452817572930e+01
-6.901001994565284292e+01
-8.646360073074242791e+01
-8.899753535815256100e+01
-6.502598937835087156e+01
-7.963217493043782724e+01
-6.723375638820301958e+01
-8.329937004884710916e+01
-9.168305828173758698e+01
-7.332755822577952642e+01
-9.092959806437761472e+01
-9.004649511960404595e+01
-8.669333611040079290e+01
-8.663349151014980976e+01
-8.131029919530698180e+01
-7.122237942681000789e+01
-7.943498623188716579e+01
-8.213362381145823576e+01
-8.243588751744246679e+01
-9.018530455071537233e+01
-8.184566767060898940e+01
-6.890145618306880237e+01
-9.709417947046469521e+01
-9.410258828072443293e+01
-7.445790107042832062e+01
-7.696415574004764437e+01
-9.105089765634964749e+01
-9.034614335568286947e+01
-7.963091990169371570e+01
-8.149423028463201035e+01
-5.783005993251150301e+01
-7.966256592531475178e+01
-6.219680490588439881e+01
-7.198499148652388158e+01
-6.561915145071208144e+01
-8.399573690240833912e+01
-5.176399376214313719e+01
-7.603492118193234717e+01
-8.379180980371852172e+01
-7.467370149603485174e+01
-7.446877328906413140e+01
-6.697903136313379946e+01
-7.768010111413646257e+01
-6.978418914774651682e+01
-7.693611332145188442e+01
-8.138622329538594613e+01
-8.336874466883490697e+01
-7.903168634427504458e+01
-6.287177559390048742e+01
-7.217221411763598837e+01
-6.508161181448348032e+01
-8.613711712668320786e+01
-9.533914939116259291e+01
-7.491114950289822616e+01
-6.964924124107581349e+01
-8.912013191154878200e+01
-8.532767077448603743e+01
-7.048927469543045277e+01
-8.299768348233608606e+01
-8.064458980928129961e+01
-8.461899225384900092e+01
-7.908425583342128107e+01
-6.745142320048107365e+01
-8.949962949429207981e+01
-8.861723310405412235e+01
-8.429627392618175463e+01
-7.493060017645248649e+01
-8.004903314590295338e+01
-8.597171045213282525e+01
-7.469475750298428807e+01
-7.107903562854994561e+01
-9.297292572121200749e+01
-8.073359052732730845e+01
-6.565408181993902303e+01
-7.220738321799130688e+01
-6.904794388118230586e+01
-8.026582372741899007e+01
-8.364961134573380264e+01
-7.944703356212832546e+01
-8.108744260390956526e+01
-5.527054598472407321e+01
-8.015860913267974297e+01
-7.659253382320642345e+01
-7.959091408318121807e+01
-9.749881241920071773e+01
-7.224886554635475022e+01
-8.733497429979094306e+01
-8.330263045473330408e+01
-6.887237259447655902e+01
-8.292319134234962519e+01
-8.257363637708922965e+01
-8.845988673942134994e+01
-7.786967157394518324e+01
-9.156983175827359389e+01
-8.361682455048472207e+01
-8.502634320810348356e+01
-8.241020069422287975e+01
-7.728153878071442762e+01
-8.054459201099288634e+01
-9.784227614417068253e+01
-7.884319868932092845e+01
-8.496761917075113502e+01
-8.707515091092081150e+01
-8.205675214280006458e+01
-9.006826671543629459e+01
-8.246795079611503354e+01
-8.788615543408424458e+01
-7.415044658587501658e+01
-8.429635153066965358e+01
-8.431079116809415552e+01
-8.175733347749095969e+01
-8.085928215382905648e+01
-9.052014042130819860e+01
-7.281714542669847390e+01
-8.113358575244646431e+01
-8.167238284148785965e+01
-7.404597453016400266e+01
-8.151038522466116376e+01
-7.992935129361889324e+01
-8.652057348082266230e+01
-7.651064361740556308e+01
-7.567921876148614047e+01
-8.156541701851578807e+01
-6.656727778931910677e+01
-6.250509570374853752e+01
-7.397888209530323422e+01
-7.665334852065305427e+01
-8.004659399411731613e+01
-6.889309309825534910e+01
-7.461735324099096545e+01
-8.241282012790438216e+01
-8.532305517989456689e+01
-7.568527191228621120e+01
-7.021897978751194103e+01
-7.632812566726639147e+01
-6.615324827908851546e+01
-7.364227156606428082e+01
-8.126016847458946302e+01
-6.987210602688161032e+01
-7.060543101107879238e+01
-6.973349465446332829e+01
-7.469864832220191886e+01
-7.204311395551746955e+01
-6.775119479295500469e+01
-6.584628032554611821e+01
-7.096853042970677450e+01
-7.600844264842010034e+01
-7.454570942754992302e+01
-7.916547486067709372e+01
-5.921669623311606756e+01
-8.190039087340521462e+01
-7.171867480836588982e+01
-6.570466435371331215e+01
-6.081964879821962455e+01
-6.362525104979070534e+01
-5.889879877465097024e+01
-8.250473079111137054e+01
-7.847725029998800039e+01
-6.753696676297627732e+01
-5.745209021560592788e+01
-8.364922291179608749e+01
-5.863632845627427059e+01
-7.155442122537664318e+01
-7.278654978063903513e+01
-6.997894697433714839e+01
-7.982613645125535129e+01
-7.046076402818528095e+01
-7.937263547006982378e+01
-7.261034996543689601e+01
-6.980002533942983689e+01
-8.677120602050467824e+01
-9.270921935337761965e+01
-6.596453405768006917e+01
-7.956921363881912157e+01
-8.279414566351121607e+01
-6.988635969605141440e+01
-7.384947232860072575e+01
-8.368885035566860608e+01
-7.354067617201432938e+01
-6.702302350704086109e+01
-7.541402549010253153e+01
-8.216930180472586187e+01
-8.903509225188253140e+01
-7.726775467391571794e+01
-7.402959292699908644e+01
-7.290245844874858960e+01
-7.484826428131891873e+01
-7.877148767030263343e+01
-7.954992012913491806e+01
-7.714348067763405936e+01
-7.239450437742181066e+01
-7.256571415390509117e+01
-8.635877120844720878e+01
-7.663397407930382599e+01
-7.663252262894246769e+01
-8.266457099988495827e+01
-5.895719394180746065e+01
-8.106022983643303803e+01
-7.885952499815688554e+01
-7.628995271984159388e+01
-7.171347261049797339e+01
-6.950333815359408618e+01
-8.237711598421481085e+01
-8.781603543634236075e+01
-6.712855702174616113e+01
-7.723490250541746605e+01
-6.212906548619327651e+01
-7.807250468892534911e+01
-7.832004616287795784e+01
-6.261222463719921194e+01
-7.198036395703235257e+01
-7.502542451313412641e+01
-7.510158976516261475e+01
-7.888957277005158630e+01
-7.624462011715796450e+01
-7.213161246366675527e+01
-7.259796552060349484e+01
-7.259562736424342688e+01
-6.690807009443950903e+01
-6.223983417388227224e+01
-7.257722781276420676e+01
-7.845327977621798254e+01
-6.920901122818098372e+01
-7.839764651713885257e+01
-6.844636660960370023e+01
-7.061803045939095114e+01
-7.120495077639941428e+01
-5.900314960999570957e+01
-5.678331465300239955e+01
-6.492801549238065206e+01
-7.257068631427537753e+01
-8.394949838578973811e+01
-7.228297833776537118e+01
-6.343466729248144986e+01
-7.335902840860872232e+01
-7.570128436206165645e+01
-6.775583662644996252e+01
-7.985155893809147187e+01
-7.463821359354298579e+01
-7.352387588313537492e+01
-8.594934326953899983e+01
-8.280476304864386350e+01
-6.893019727634266758e+01
-7.313281073267853571e+01
-7.489922233301226129e+01
-7.731584651872036318e+01
-8.337287360944851855e+01
-8.191320134974213829e+01
-7.549662767037727917e+01
-8.254729785960574873e+01
-7.832356577823726695e+01
-9.564436909256336605e+01
-8.178012469062468881e+01
-7.528616080470222016e+01
-8.255395298615093225e+01
-7.276612237891134782e+01
-8.404930194048900205e+01
-8.069830416433089226e+01
-6.950046457684750578e+01
-9.248192113138719606e+01
-8.648351981204174876e+01
-8.755181294316892604e+01
-7.668439920229978668e+01
-8.705887244012929216e+01
-7.101398867739065679e+01
-8.113077567498727660e+01
-7.634247104349324786e+01
-8.386135829821184018e+01
-7.662215593008325243e+01
-6.989990580849949708e+01
-7.317537557290427230e+01
-8.185496313800793189e+01
-8.316849332273751827e+01
-8.465455611703006866e+01
-7.986487321661216754e+01
-6.266561798773174274e+01
-8.313469521169794518e+01
-7.968172938962381124e+01
-8.223358952843507552e+01
-6.630355929739597798e+01
-7.641624458250311136e+01
-7.971661687703735311e+01
-7.706653738122588493e+01
-7.541189876754333454e+01
-6.886078940883467681e+01
-7.803484854743518895e+01
-8.229483399876282590e+01
-6.423510764498958281e+01
-6.476158958686276890e+01
-7.823470591261472862e+01
-9.926739184024515339e+01
-5.849409972743799102e+01
-7.422092037089664984e+01
-7.258054041537650392e+01
-6.072223754207967517e+01
-8.459762220948211109e+01
-7.217029479563491634e+01
-7.040915113436840045e+01
-6.120781323176431954e+01
-8.021305743406479394e+01
-8.011555750783365681e+01
-6.509951534714872423e+01
-6.295110135703972531e+01
-6.916298017565608802e+01
-7.363922939796442790e+01
-7.327626010129378642e+01
-6.238467365794881658e+01
-4.805648149388322565e+01
-7.338429971285546571e+01
-6.570765358749017082e+01
-8.527564921149084398e+01
-7.723219291494524441e+01
-6.841993703353293199e+01
-5.930074322936430065e+01
-8.495055779783157845e+01
-7.159224887926875169e+01
-7.861976309029084575e+01
-7.216514836787477805e+01
-7.807867487755878244e+01
-7.608295682133883986e+01
-7.543556435092655477e+01
-7.712777878691791500e+01
-8.266880681642000184e+01
-8.954835947638451898e+01
-8.035709612676208735e+01
-7.014083923242404239e+01
-6.819367352302165841e+01
-6.657038195080774301e+01
-8.577548848704664408e+01
-7.360249633876867392e+01
-5.789330005036592297e+01
-7.666364122589153851e+01
-8.248309395873032202e+01
-7.132432840172229760e+01
-5.917143416134801726e+01
-8.868259815598797502e+01
-7.134051421371688662e+01
-8.431247719620773751e+01
-6.837264530108267024e+01
-7.323792037729400306e+01
-7.260714569974224730e+01
-7.028341459407276659e+01
-8.506269785179026144e+01
-7.427027597247469259e+01
-8.572804750186207912e+01
-8.070707513696497415e+01
-7.168823397554987764e+01
-6.964413602877671394e+01
-7.766673161015765459e+01
-7.297469049119672491e+01
-8.697109315659317019e+01
-7.749736340228811571e+01
-7.881923417355451988e+01
-8.708531875945672596e+01
-7.395043977451003059e+01
-6.940742523448574275e+01
-7.770104518342976974e+01
-7.269571815202722576e+01
-7.240101222823166438e+01
-7.407125296834736616e+01
-6.863392186857676336e+01
-8.788229573154683294e+01
-7.024909583846331884e+01
-8.042749930337431863e+01
-7.168350431550196333e+01
-7.494567079160127321e+01
-8.554327311804914302e+01
-8.763991078737973339e+01
-6.773328274160034823e+01
-6.934051458721390304e+01
-6.737151315388838668e+01
-7.805357464977869597e+01
-7.566362591234815227e+01
-7.584692040415484371e+01
-8.004400320452910478e+01
-6.936410208229470697e+01
-6.082547278710612204e+01
-7.206515986076887259e+01
-6.951374635776484467e+01
-6.584849823368276134e+01
-7.756253198980891739e+01
-7.348994996711374483e+01
-8.793898935611724710e+01
-6.803028892518634052e+01
-7.523298719899344178e+01
-7.645542345512427573e+01
-7.764734046042158866e+01
-7.960773278684966670e+01
-6.679392206077604044e+01
-6.899894722327907459e+01
-6.830134607495763532e+01
-6.732037311104268440e+01
-6.972422928874900094e+01
-6.101629574710125326e+01
-7.443147599026831074e+01
-7.259779566478155743e+01
-6.730716998564481912e+01
-6.458883197355827122e+01
-8.378769768883005042e+01
-7.897055000353843468e+01
-7.716556870721476002e+01
-8.302665668555974321e+01
-7.324765841730267368e+01
-8.641334277673092856e+01
-7.492834190889757906e+01
-8.262819023865353074e+01
-7.941724038791973328e+01
-7.456367380213458773e+01
-6.979531662080549381e+01
-7.227455715790138413e+01
-7.000101783419671619e+01
-5.973000174196899792e+01
-6.603430059599807578e+01
-6.453317052579389212e+01
-7.907342357952289547e+01
-6.993372958760686231e+01
-9.383282238846000212e+01
-8.133109193616726884e+01
-7.879025425360602242e+01
-7.848250269837201643e+01
-7.504311756603115668e+01
-7.712429329186738869e+01
-7.695721702081905846e+01
-9.260560182418842601e+01
-7.898927777262537120e+01
-6.555292795207088830e+01
-8.216590266298268830e+01
-7.302915218435998668e+01
-8.080517383283942934e+01
-7.802090820365189927e+01
-9.131149366266568279e+01
-7.834153537193334671e+01
-8.701055891087220573e+01
-8.449867226836329337e+01
-7.441755026973980591e+01
-7.827366511922835457e+01
-6.838353856769249717e+01
-8.071713351419937510e+01
-6.925960845539466959e+01
-8.238449394030648421e+01
-7.720695634180063394e+01
-7.539783691230296370e+01
-8.378484418564687530e+01
-7.061604271453630588e+01
-7.318825758389179725e+01
-6.692673995480406290e+01
-8.108345890704933367e+01
-6.956679544710046059e+01
-6.705682594313695688e+01
-6.429458044784865933e+01
-7.081093564401754747e+01
-8.556120156461898318e+01
-7.689848092215279962e+01
-8.569348416872279017e+01
-7.864096849578729120e+01
-8.060729986284282234e+01
-5.913051739087779879e+01
-9.195421694774358912e+01
-9.726057887632404686e+01
-6.999775737828549893e+01
-7.070214271647189719e+01
-8.441335391117397080e+01
-6.567222858488007375e+01
-7.089665744470336506e+01
-8.243862643447415905e+01
-8.386254948451426117e+01
-7.444102875974238032e+01
-5.985239337173669583e+01
-7.065492579297323061e+01
-7.074222924844160332e+01
-8.051343542255537500e+01
-8.251751520394184070e+01
-6.979120102939172909e+01
-8.155996884195057817e+01
-7.838473341239546244e+01
-7.972736331840462753e+01
-8.744780539532901287e+01
-7.049736243555828707e+01
-6.167146272725414491e+01
-6.249236224008818397e+01
-8.284635604867624181e+01
-9.168365673941023886e+01
-8.547726330215853352e+01
-6.910089025449437372e+01
-7.423072266897234783e+01
-6.894576057947284653e+01
-7.498514515777530676e+01
-6.511253809953127814e+01
-6.328069512780188433e+01
-7.193529045980253045e+01
-6.835518337583131654e+01
-8.203474991301824559e+01
-6.642659838874612888e+01
-7.665078535141772420e+01
-7.203258309992290265e+01
-7.401249529687190432e+01
-8.045527854678039148e+01
-7.552956860067837397e+01
-8.197733670301276732e+01
-6.994607290724823656e+01
-7.196330227666265955e+01
-6.568027292048080312e+01
-7.077102788471712813e+01
-8.359768313723982658e+01
-7.581460057759485949e+01
-7.363703184854126960e+01
-7.832377244887048562e+01
-7.750334015541632482e+01
-8.031473604221982043e+01
-6.559351131157019665e+01
-6.507613007705015207e+01
-7.656839851574783040e+01
-7.341086752075425181e+01
-7.272919369964670011e+01
-7.602435632459142312e+01
-7.568699937795001631e+01
-5.933160374967364703e+01
-6.257922812019688052e+01
-7.265264895415019453e+01
-6.765239326522518581e+01
-6.484247280260738933e+01
-7.122611958220659290e+01
-7.986544499501390248e+01
-8.613679738771492111e+01
-7.483389146446315010e+01
-6.744129012876534546e+01
-7.475350051562061537e+01
-7.372016331077556117e+01
-6.513997064224146527e+01
-8.641417157890211342e+01
-7.693748819898691238e+01
-6.256468367804575337e+01
-8.264362319724266115e+01
-7.092702260144335469e+01
-8.107424441080536326e+01
-8.144317935863102775e+01
-7.469750132918552765e+01
-8.402937760225165675e+01
-7.697821031792493329e+01
-6.818473738611433532e+01
-7.297097616690913924e+01
-7.474730350798857614e+01
-8.501172329048509368e+01
-8.269869745683401163e+01
-7.183619545592806332e+01
-6.910349110737256240e+01
-7.033104859352728511e+01
-8.646448142940697323e+01
-7.170305541174451491e+01
-6.294005449869685265e+01
-7.710111188299224239e+01
-8.652265675252455424e+01
-7.175603142282157876e+01
-6.917113976179690837e+01
-8.069568156523926916e+01
-7.700470335280220979e+01
-7.480684123537598396e+01
-8.633968475080779115e+01
-9.030646691816019711e+01
-8.739094538212316365e+01
-7.542580936506800526e+01
-7.268146715459742779e+01
-6.730842154685858247e+01
-7.758080430012367401e+01
-9.827313589256952753e+01
-9.055991770373562133e+01
-6.551443453119388494e+01
-7.608979463770613449e+01
-6.887588521414282638e+01
-6.265192778554827413e+01
-9.020729247977035925e+01
-6.228606234957264576e+01
-8.424122462125824029e+01
-8.026022590522191535e+01
-6.521565102615984699e+01
-7.679786705058576501e+01
-8.767633783610770593e+01
-6.918475935017876566e+01
-6.494078143982252982e+01
-6.507287099274991249e+01
-7.410760411573866691e+01
-8.659319532313453749e+01
-6.080940183153512635e+01
-7.335884532594937468e+01
-7.149639879003017029e+01
-7.359861679442994387e+01
-7.645139525171154560e+01
-7.153899349943516484e+01
-7.526626689383164148e+01
-7.803831502757006433e+01
-7.560177758069515619e+01
-7.863728948630983950e+01
-7.949234359319804355e+01
-7.523550250126382366e+01
-9.378220825785652437e+01
-6.636987134465644544e+01
-7.181207816790156073e+01
-7.784150347440669293e+01
-7.774159481659799553e+01
-7.081942303601597644e+01
-8.619522812705639581e+01
-6.659671384773798763e+01
-7.293136751615701030e+01
-6.996343453496524489e+01
-6.426338512319338747e+01
-7.216805075603734565e+01
-9.187977208971108212e+01
-8.044099800277204793e+01
-8.079727641041826303e+01
-8.251291385087994001e+01
-5.641777370894993737e+01
-9.852261311345522188e+01
-6.841637555347448085e+01
-8.045598828676028802e+01
-6.627300389120199497e+01
-6.107547909293059263e+01
-6.790154821273462460e+01
-8.240992141887593903e+01
-7.597967939954064320e+01
-8.714580318547378113e+01
-8.175003274936253206e+01
-6.131447860162102614e+01
-5.497941308918558434e+01
-5.972763632450872961e+01
-7.482695615357349084e+01
-7.596331537225646002e+01
-7.027474784478491188e+01
-7.459251416600400830e+01
-6.578000825885948188e+01
-6.932925045143606724e+01
-9.013176717858743814e+01
-6.973699948015421057e+01
-7.333195422727810353e+01
-8.359605928014840970e+01
-6.708104047402881065e+01
-6.976253339630430617e+01
-6.567443438326370142e+01
-5.425745701158836454e+01
-6.314257366243104030e+01
-7.093635083166736877e+01
-5.522848802613672348e+01
-7.501140205441261344e+01
-6.682398113314116017e+01
-6.716838702972616204e+01
-6.658461590901256955e+01
-7.047126923069454563e+01
-6.965776970890226494e+01
-5.980168515426665010e+01
-6.890226128792004090e+01
-7.677221117093934311e+01
-7.048377354033206643e+01
-7.673179300342597742e+01
-7.677382448634762113e+01
-7.613534198219733184e+01
-6.929645108143178334e+01
-7.876283397031544098e+01
-6.159983509649073596e+01
-8.841065641996002000e+01
-6.525076530834586208e+01
-6.420757167056763137e+01
-6.427829538176483481e+01
-7.550450646825520096e+01
-7.026221204907650986e+01
-7.952564478523586899e+01
-7.521159951223862095e+01
-7.623465439933883658e+01
-7.261394204635702465e+01
-7.672299996891067053e+01
-7.272362398802275152e+01
-6.214636005218652315e+01
-6.611690414517175896e+01
-6.481419813836561161e+01
-8.250024268629586288e+01
-6.811643298075728126e+01
-7.397412913065474527e+01
-7.288264943329286893e+01
-6.796394145388939023e+01
-7.632440067656625615e+01
-7.297809830415387466e+01
-7.230793126435122531e+01
-7.751974990182289105e+01
-5.868967201132950606e+01
-7.916423648115279832e+01
-6.901994268567169399e+01
-7.089358098177046941e+01
-7.372612267874696101e+01
-7.262391673623277200e+01
-6.595372626589835363e+01
-8.795383677207793482e+01
-8.398681235496064801e+01
-7.621310821595464802e+01
-6.938007586562721940e+01
-6.590858338341864453e+01
-7.623909535796354930e+01
-7.828315024611340789e+01
-6.833438879025966628e+01
-6.327068573651707339e+01
-8.136412153965100913e+01
-8.242683191682498034e+01
-8.233167805117558657e+01
-7.754027387858683085e+01
-6.718087033703639577e+01
-7.434356443167116879e+01
-7.319150920112809899e+01
-7.830379406116627194e+01
-8.028796525940651918e+01
-7.003205695533709729e+01
-6.070204651616266744e+01
-6.268296745360696320e+01
-6.965105693349413229e+01
-6.942066795025696990e+01
-7.998608130758725565e+01
-8.039707833332781206e+01
-6.879960090395006489e+01
-7.120787434469858113e+01
-6.828622394692675357e+01
-8.699851251556866316e+01
-6.709534072239122793e+01
-8.633655052828463283e+01
-8.886587401770033523e+01
-7.944987058236272048e+01
-6.885637429669628773e+01
-7.348212075444699565e+01
-5.725661337593076183e+01
-6.783908328529285825e+01
-5.991098826006313516e+01
-7.152054260863312152e+01
-6.002941266270454435e+01
-7.594590297755419783e+01
-6.864586837359975391e+01
-7.604795436792971941e+01
-7.489752401697595019e+01
-8.846708537613908163e+01
-8.164124719145058862e+01
-6.962074502390808561e+01
-8.360756432861639098e+01
-8.183348184674242987e+01
-8.152813919762633077e+01
-7.805647008893417649e+01
-7.590101919451610968e+01
-7.215417229066572702e+01
-7.620538030015853792e+01
-7.810912580852370013e+01
-6.299535473568371202e+01
-7.186713153512141616e+01
-7.727353784498153288e+01
-6.863920767441841519e+01
-8.175693466639073392e+01
-6.333783182778953602e+01
-7.266695274613771005e+01
-6.447650609034423042e+01
-8.700890188586612339e+01
-6.093389238113680761e+01
-6.736226601175847861e+01
-5.585928727502841440e+01
-7.490884453859945324e+01
-7.158953424152630873e+01
-8.500955814413704559e+01
-8.784528521629486875e+01
-7.408965775993985403e+01
-8.766367035540476138e+01
-6.192160292052979997e+01
-6.380186148651463185e+01
-7.352817614441201499e+01
-7.710831604895696501e+01
-7.769626096385526637e+01
-6.294450504609147146e+01
-7.473762721254462349e+01
-5.748335857394294379e+01
-6.659977813581804185e+01
-6.924370384009765189e+01
-6.800334505837687971e+01
-7.718670089718099803e+01
-6.595519179415016708e+01
-8.239348458060507596e+01
-8.709467345130413207e+01
-6.372645586564252795e+01
-8.154270506001746810e+01
-6.131705993532178667e+01
-6.452660252485598846e+01
-6.239000657471022748e+01
-6.919705519664350390e+01
-7.611230235918461062e+01
-6.838776675656974646e+01
-6.365298712528501568e+01
-7.015048368879509155e+01
-6.040139448460545424e+01
-7.446008178626627227e+01
-7.876867477674800000e+01
-7.424860492844489102e+01
-7.176147559449898949e+01
-7.161253954440513780e+01
-6.577216153322116554e+01
-6.773087635060892353e+01
-8.150486940553541615e+01
-8.276794338803266271e+01
-8.561863213597423794e+01
-6.443886732765312786e+01
-7.014355235138474143e+01
-7.239116736477298275e+01
-8.530659197603633004e+01
-7.630551592627904256e+01
-7.606793559839867669e+01
-6.972381335746500497e+01
-7.223892368253599727e+01
-6.912962010237608013e+01
-7.456520974303177240e+01
-6.922256709295145072e+01
-8.115248023984838710e+01
-7.192556117452849662e+01
-8.290341376265851636e+01
-8.087396197860728364e+01
-6.572750573857427980e+01
-8.961312017935783558e+01
-6.672169395461861541e+01
-6.817945721678543691e+01
-7.739173562209619206e+01
-8.584816461384204445e+01
-7.240461201428630034e+01
-7.060576235230374209e+01
-7.373156283725624860e+01
-6.426049254503247710e+01
-7.703849661865606890e+01
-7.603932243694843862e+01
-7.463065893986166088e+01
-7.473663748170062604e+01
-6.830259177680085259e+01
-8.547853466542255774e+01
-6.605776969282592859e+01
-7.970637033340946687e+01
-7.912776317527651315e+01
-7.220803922715747092e+01
-7.671030829902611003e+01
-7.850936535010586681e+01
-6.032810142224916206e+01
-6.596135761228454442e+01
-6.197460919884030517e+01
-7.018155272222766428e+01
-8.168352095705421334e+01
-7.456208658850704296e+01
-6.410218851767589854e+01
-7.189554459823011712e+01
-7.606953542516305333e+01
-6.237918455458802214e+01
-5.952826536302041660e+01
-7.350333932570252671e+01
-6.943166575288026365e+01
-7.349279552793812798e+01
-7.433598773266476201e+01
-7.354279062077812057e+01
-8.025228232044585752e+01
-8.477891035555946075e+01
-7.174044869610871444e+01
-6.911968960389711469e+01
-8.064944282209356174e+01
-8.158645709100696308e+01
-6.925926573605902092e+01
-6.583063185928200767e+01
-8.365319703153691933e+01
-5.320261619142605269e+01
-6.661497964973548847e+01
-7.613172197250177931e+01
-8.614053747718806164e+01
-6.764884377068182175e+01
-7.911415323740453687e+01
-6.656631497443680701e+01
-7.718155071194414063e+01
-8.391251976536911172e+01
-7.670850297253589645e+01
-7.215984408541437745e+01
-6.053528958664499982e+01
-7.073542840058742343e+01
-6.578074920912138168e+01
-7.516912020436916464e+01
-6.665573771279201765e+01
-5.812349669187755552e+01
-6.524030963648304748e+01
-6.745548147192853605e+01
-7.838281310207857189e+01
-7.242236944031472490e+01
-8.017783932182254603e+01
-7.335146996432594335e+01
-6.163250263234171200e+01
-6.733603331106066037e+01
-7.427992751866496235e+01
-6.682115694509067794e+01
-6.959833903086743589e+01
-8.134003386164901883e+01
-6.558734479245225657e+01
-7.404827650004078521e+01
-7.585952145246558587e+01
-7.560723543822804515e+01
-5.871980040339654039e+01
-7.438771661463920282e+01
-7.627539915865520470e+01
-6.416541905954021274e+01
-7.722658512146355747e+01
-7.657630647252753420e+01
-5.973139239227187147e+01
-8.465049362583789616e+01
-6.342313340230837326e+01
-8.597649278237291526e+01
-8.502585607005354973e+01
-6.776673497080282971e+01
-7.413564697890593891e+01
-7.975447957267419952e+01
-6.986005374208896512e+01
-7.664056023913708771e+01
-7.741361897072953013e+01
-8.951615758429308300e+01
-6.824990438296427442e+01
-6.753989909149561299e+01
-7.605222390980625846e+01
-6.991984957430462089e+01
-7.575024941970549719e+01
-6.413761354195268893e+01
-6.503773862828303720e+01
-6.280747379576944667e+01
-7.567749148654108637e+01
-8.180139790252108867e+01
-8.652114925195078854e+01
-6.081991445333918023e+01
-6.687707299757194335e+01
-7.009374425041266932e+01
-7.675691207437122898e+01
-7.573952442018457987e+01
-7.514469794292089944e+01
-7.035285083230175474e+01
-8.642843099239568971e+01
-8.760723784884693544e+01
-7.397691292065735524e+01
-6.963268185328408322e+01
-6.052340034852290529e+01
-7.607059578333544891e+01
-8.077737497011065670e+01
-6.909047467401090614e+01
-7.047384912795035916e+01
-7.960462813643640345e+01
-7.016680274813228380e+01
-7.787492058524134109e+01
-6.629894706198476229e+01
-6.958879416365455484e+01
-5.896804504095594268e+01
-7.701783034057615396e+01
-7.940194011023211829e+01
-9.102108497080455152e+01
-7.606922968123022599e+01
-6.077381132575631995e+01
-6.272500675024110706e+01
-8.935483728795480829e+01
-8.692648440747373684e+01
-8.490667333003526096e+01
-8.664600567290706579e+01
-6.220117890147797368e+01
-5.800513564812855094e+01
-8.946119103507726322e+01
-7.120851544065470762e+01
-8.915223884400941756e+01
-9.119167658362832185e+01
-9.015217902847184916e+01
-7.149368093911651556e+01
-7.550012569541227947e+01
-5.379888399405113120e+01
-8.846645232840960205e+01
-6.840936163022571748e+01
-8.992361384589050033e+01
-6.351493755538970021e+01
-7.791360327139125275e+01
-8.160255712520883264e+01
-6.667397761634551046e+01
-8.213664205570536581e+01
-7.340574639438474946e+01
-7.499415848223053160e+01
-8.783921773877226258e+01
-8.753108771061799587e+01
-9.179691690553417516e+01
-7.487064758522214447e+01
-8.776627461314467382e+01
-7.679506785883566522e+01
-9.028206909808614000e+01
-8.337963056335949830e+01
-7.443417902767095029e+01
-8.541046892867018414e+01
-8.453443880230153695e+01
-7.410963809235363442e+01
-7.850354023641472168e+01
-1.015178523019785217e+02
-8.811466166231403463e+01
-8.214780370751434191e+01
-8.626864688647653168e+01
-9.005863516028991000e+01
-8.017338537104606644e+01
-8.249903333770323854e+01
-7.479436861801531222e+01
-8.813195319675726580e+01
-7.554744377140254130e+01
-7.498247781696777281e+01
-8.078408117038389946e+01
-8.444303544936212802e+01
-7.736832880208150698e+01
-7.260018773167919903e+01
-6.565378949189393154e+01
-8.912227902577555483e+01
-8.636089985356238685e+01
-7.751190714877299115e+01
-7.402628656670286489e+01
-5.991857163204734604e+01
-7.825635001064833318e+01
-8.123269168423047404e+01
-7.130290940667298116e+01
-7.096822068809829887e+01
-5.792397202619669372e+01
-7.785427655136902558e+01
-1.004361022956051528e+02
-8.083213456453827916e+01
-7.906579283653459811e+01
-7.757758245508634332e+01
-5.915198445210391043e+01
-6.125916394240558560e+01
-7.194312178062929775e+01
-8.788052578298476192e+01
-8.140229650511909654e+01
-7.417285957724081413e+01
-6.138930989344238043e+01
-7.708018364344725626e+01
-7.696916923121362686e+01
-6.923893706860226871e+01
-7.867612044879068378e+01
-7.534550499700443993e+01
-7.886920714079894879e+01
-7.586695421144194995e+01
-7.520020489255007590e+01
-8.957446395365860781e+01
-6.717082265310746436e+01
-7.863903183211775172e+01
-6.753306422060329339e+01
-7.514748373438686713e+01
-8.013990500820149521e+01
-8.086249203028769728e+01
-7.161296283636220039e+01
-7.243104435024841337e+01
-7.143001548330101969e+01
-7.058052728572063472e+01
-7.357617939839180110e+01
-9.363447285235729112e+01
-8.595992466395730958e+01
-7.855664653329912994e+01
-7.824323135663631490e+01
-7.702781217600308139e+01
-5.636701792766065466e+01
-8.834224362236126638e+01
-8.045229316075237591e+01
-5.927991459409415853e+01
-6.430698694488656031e+01
-9.247841944986684837e+01
-8.415670500557895650e+01
-6.430426413089756466e+01
-6.023852827016887090e+01
-8.145766762759967605e+01
-7.392739100128012808e+01
-8.901355941425441642e+01
-6.769435445687153674e+01
-9.211894550763716438e+01
-7.143617273579414473e+01
-6.682713069211470724e+01
-7.536508496792217215e+01
-7.670061382630197500e+01
-6.250960088025841799e+01
-7.235187493789453583e+01
-7.995132772570860880e+01
-7.223623125387645416e+01
-7.594236101471884126e+01
-7.973678352027907579e+01
-7.727854440715201179e+01
-7.501272067199977300e+01
-7.599222357497642122e+01
-8.022332985737560307e+01
-7.906241352864383032e+01
-9.867152972578759318e+01
-8.019595360533166684e+01
-7.887952903813388161e+01
-6.772115635511143239e+01
-7.662374795872169386e+01
-6.959817692596408278e+01
-7.152057637941284440e+01
-7.994771464163913777e+01
-7.561510628430171721e+01
-8.649668557842909422e+01
-7.231018048544237331e+01
-6.291665249581674146e+01
-7.595678165138559734e+01
-7.798345784054401975e+01
-7.292618705297809356e+01
-7.342902869115187059e+01
-6.424796124759927807e+01
-8.678127284596529023e+01
-8.978263412564915313e+01
-7.438818407795181997e+01
-8.433608474123187193e+01
-6.696728145709592184e+01
-6.194460211991562915e+01
-7.610668163273003017e+01
-8.731321741210325627e+01
-5.052809063789061383e+01
-7.405873992528904637e+01
-7.721603926416386798e+01
-8.756165392011023130e+01
-8.764790790336613213e+01
-8.956301955573006524e+01
-6.153280217001735508e+01
-6.260358165706421119e+01
-8.050101623317524968e+01
-8.590783051095810663e+01
-8.242969760538025525e+01
-7.158301132335031980e+01
-8.838008358563591571e+01
-8.653330008982298693e+01
-7.702193138403387707e+01
-7.466266048966242863e+01
-7.853287361621401885e+01
-7.792162722005650721e+01
-7.545652243070078669e+01
-7.551438252330764556e+01
-7.585890220302837861e+01
-7.267204505343217136e+01
-8.778971911550122798e+01
-7.157145614653526877e+01
-7.328603472974795352e+01
-8.451176829440555593e+01
-7.628091776102242250e+01
-8.396252608519569094e+01
-7.389848965597057884e+01
-1.034879173332480491e+02
-7.540861510994611194e+01
-7.525244120023467076e+01
-7.361589812606203509e+01
-6.869940977303299690e+01
-7.991889125057909382e+01
-7.915380699233003270e+01
-8.205094938156474882e+01
-7.666398744569637813e+01
-7.384317930748485992e+01
-7.252467421816233184e+01
-7.736764426115388460e+01
-8.017190873240883775e+01
-8.374239921406596920e+01
-7.649676279854797656e+01
-8.345540936200839610e+01
-7.921841674099698594e+01
-7.070395932172688447e+01
-8.602189046072111012e+01
-7.774246669204252669e+01
-8.311490217619611087e+01
-8.073976382083731096e+01
-8.880982892885347724e+01
-7.597308608055321599e+01
-7.046149264298814785e+01
-6.215900304850870128e+01
-7.950438065675560040e+01
-7.356777709402847165e+01
-6.208651171471769459e+01
-8.415569644507426972e+01
-8.221804938395015938e+01
-7.647392791317362537e+01
-6.766458534058556040e+01
-7.816977429197555693e+01
-8.632826271992981049e+01
-8.674168986772964729e+01
-8.125406722289990569e+01
-8.595443780929953448e+01
-7.538043458681165987e+01
-7.761965198635537888e+01
-7.622837053429917376e+01
-7.185615943060209077e+01
-7.401798040153566660e+01
-6.469914217021779734e+01
-7.342053237146058109e+01
-6.829281395685787004e+01
-7.114873177112934854e+01
-7.261387563001188994e+01
-7.136255067864514956e+01
-7.892962300637734074e+01
-7.273856291577477862e+01
-8.966433713681298912e+01
-6.992515145055571679e+01
-8.883063731357070480e+01
-6.903994921381432448e+01
-7.441528194306299326e+01
-7.000971670863398799e+01
-8.555096346699805565e+01
-6.872237829471112036e+01
-6.665464883235372895e+01
-8.909577750571273214e+01
-7.693338008335395273e+01
-6.160553895495393562e+01
-7.549465169786918750e+01
-7.438384963794995031e+01
-8.214266344835299094e+01
-7.447601108044459295e+01
-5.439975520833722555e+01
-6.848742247273489170e+01
-5.641804557913465601e+01
-6.134325174190141894e+01
-9.249273809659422341e+01
-8.334416767732842857e+01
-8.635452546287004338e+01
-6.900043175168650578e+01
-6.680616488452312751e+01
-8.078374489313797824e+01
-7.100882453550626394e+01
-6.516381922481281208e+01
-8.466598425706061448e+01
-8.151178348212397395e+01
-7.943815941973331007e+01
-7.716270973374142272e+01
-8.062227062105553443e+01
-7.273700599179895221e+01
-7.314114316018302020e+01
-8.106972400423016722e+01
-7.423134696300414248e+01
-6.427068632766544454e+01
-8.336972804253592528e+01
-8.137569055746770630e+01
-7.425094822386382987e+01
-8.910413302721686080e+01
-7.956079488824545365e+01
-6.778985407035955291e+01
-8.043976317561566702e+01
-6.575195854506235094e+01
-7.376976031261023081e+01
-8.050171436951863768e+01
-7.686212539381263298e+01
-6.596565909389546789e+01
-6.822007635825430327e+01
-7.789970590205631140e+01
-7.615272353009683570e+01
-8.150102424533653789e+01
-8.219426415245088435e+01
-7.644479394412040563e+01
-7.361103313684951388e+01
-8.828623110071589508e+01
-6.886903678165890597e+01
-7.465831151080728034e+01
-7.463024280210959205e+01
-8.746392512235827610e+01
-7.651015280429331256e+01
-7.580879833660588929e+01
-6.191941583231582058e+01
-7.266800480365543535e+01
-7.982158673700091356e+01
-7.310338676069167718e+01
-6.010086212902790237e+01
-5.660394066547345204e+01
-6.023052784238432622e+01
-7.704952131727652898e+01
-7.439968250874660782e+01
-6.101453070551023927e+01
-6.092327541395255253e+01
-7.498825722786502013e+01
-6.888164087475671238e+01
-7.835780783057528254e+01
-7.399810254795843889e+01
-7.534000814824730696e+01
-7.352821453743436564e+01
-6.546767633254373209e+01
-5.807946112327849875e+01
-6.332434656092998182e+01
-7.461185216611173132e+01
-7.167122318821024862e+01
-7.609905855511475181e+01
-7.235578720913289885e+01
-7.711933995447098766e+01
-7.844203462159586593e+01
-7.911300745033629767e+01
-7.595391537129674475e+01
-6.789273623591141416e+01
-7.390089003252208499e+01
-7.536935049111509954e+01
-6.358382611441988530e+01
-6.543571894582761672e+01
-7.425852087554491732e+01
-6.630261827075196379e+01
-6.983360456895952950e+01
-7.500510277861995689e+01
-7.222819043916022963e+01
-7.661406100540551734e+01
-8.179705013823306103e+01
-7.770724067464938400e+01
-6.626179518277668024e+01
-8.609263354165508986e+01
-5.666691359144545004e+01
-7.871102365313554117e+01
-7.581736571314985440e+01
-7.043454172386253731e+01
-7.799030655441578119e+01
-7.653665923827001905e+01
-7.102309408724498496e+01
-6.661827515497313357e+01
-7.627353752905285944e+01
-6.280001988705946303e+01
-6.876263131948283558e+01
-8.515282943665836513e+01
-7.929035283598445005e+01
-7.723397651308907541e+01
-7.716556053480377386e+01
-7.261915557932593401e+01
-7.659680024134472376e+01
-8.354523632822679247e+01
-6.453796058658738843e+01
-7.713355049786125051e+01
-8.204072604199251373e+01
-6.541486408468307445e+01
-7.484383209093172695e+01
-7.664853869580072399e+01
-7.354377816111129107e+01
-7.255432420883819589e+01
-8.074727687059190373e+01
-6.958303244569933099e+01
-6.878489542887659525e+01
-7.607033505759920899e+01
-7.893046869262853704e+01
-7.845927340192649524e+01
-6.911525323759815365e+01
-8.277918966162653192e+01
-7.572493571675741464e+01
-6.722018227165096960e+01
-7.877159520676758575e+01
-6.643942312345311052e+01
-7.527062051844663415e+01
-9.600872612376483062e+01
-7.461338152770139232e+01
-7.715758076702022095e+01
-7.814554087331677579e+01
-8.020382388252498629e+01
-7.606493572585138452e+01
-8.615071749580299354e+01
-8.095044646733693128e+01
-7.447563414212307009e+01
-8.230210902702793874e+01
-6.138801592161789245e+01
-6.293614192234949911e+01
-6.380524066479526368e+01
-6.844695207104729207e+01
-8.152309281759617932e+01
-6.317228710802659464e+01
-7.690332447959252704e+01
-8.118814357740285459e+01
-7.300356451617878406e+01
-9.003549853720231511e+01
-8.115916366974707330e+01
-7.751758952440926009e+01
-8.892714401106033506e+01
-7.351531863371785391e+01
-7.749757734844776280e+01
-8.582553365043072802e+01
-8.046403474465697059e+01
-7.242827788890544127e+01
-5.788321346674157297e+01
-8.069483405351033412e+01
-5.843578331866629583e+01
-8.018497731012716656e+01
-6.470160959216345020e+01
-7.833328081940616983e+01
-6.775246142052972687e+01
-7.568076791621267319e+01
-7.257326759985764397e+01
-7.437790146795722990e+01
-7.717642616659263410e+01
-6.870007933942552825e+01
-7.165658686250806397e+01
-8.112529451047292639e+01
-7.714743876419851176e+01
-7.570501744326563198e+01
-7.959301177247908754e+01
-7.735526178744198944e+01
-7.880751742227609213e+01
-7.151128314470561520e+01
-8.068336795612033541e+01
-8.642076511954914508e+01
-9.062838248159485488e+01
-6.696606236544768365e+01
-6.311792431641033829e+01
-9.060641271622063186e+01
-8.231662398544760606e+01
-8.749230890146874628e+01
-6.867541072743624397e+01
-7.388099886687240314e+01
-7.022749805390793654e+01
-7.172391795514288049e+01
-8.394932622915361264e+01
-7.528320735129894103e+01
-6.817092314642061979e+01
-7.081031808828322482e+01
-9.177907094833072676e+01
-7.818016144040753090e+01
-7.299812432901094894e+01
-6.176402244566467914e+01
-7.385667006449496341e+01
-7.242473814590579195e+01
-7.842024191441130654e+01
-7.188718548707510081e+01
-7.384385369339564420e+01
-8.083335826341138386e+01
-7.573670550168255033e+01
-7.156680440355626160e+01
-8.401843556856707096e+01
-7.865321153107389307e+01
-7.562918684175265582e+01
-5.675562688757695895e+01
-7.892808482032448580e+01
-6.454265932686104179e+01
-8.038218136347023801e+01
-7.181896636223319774e+01
-7.536107502883643861e+01
-7.629011942425313464e+01
-7.509432194714673869e+01
-6.534114822541182832e+01
-6.060882038714574094e+01
-7.464416820600040126e+01
-8.028613799264375928e+01
-7.102472151978368231e+01
-6.991043082515879803e+01
-6.415387838414288524e+01
-8.999413171366693120e+01
-6.466109462448979173e+01
-7.355801638366271789e+01
-7.914577872079475185e+01
-8.144875108641321049e+01
-7.741067275287620930e+01
-7.560531741168335884e+01
-7.884278781326423768e+01
-7.589408663274305411e+01
-7.648743077079437569e+01
-8.359934316354944883e+01
-6.890043967596618302e+01
-7.705164334681566629e+01
-7.839983271167855605e+01
-7.821919669907119044e+01
-7.274629740873733397e+01
-6.755393840010970052e+01
-6.367843668153103209e+01
-7.130854388265078114e+01
-7.087718189059678764e+01
-6.772995759800909354e+01
-7.140733353043906106e+01
-6.706178018810346941e+01
-8.250970060884405655e+01
-8.405021788434174823e+01
-7.382985673084007772e+01
-6.585647231438154847e+01
-7.301206325514583284e+01
-6.559573739672366344e+01
-7.175940885229078958e+01
-6.768086742256676303e+01
-6.808388606354868955e+01
-7.513397361590260459e+01
-7.554496656518657005e+01
-7.008659102532796226e+01
-7.527303255689456307e+01
-8.326427411199405526e+01
-9.117456911398777208e+01
-7.027653344096199817e+01
-8.565955033743772162e+01
-8.278672419990633102e+01
-8.343169321813087436e+01
-7.590004722551454108e+01
-8.052193209027012699e+01
-7.272785555205422270e+01
-7.899331455328582763e+01
-6.638586163047573052e+01
-8.262814163655707489e+01
-7.509844220096228185e+01
-5.958711477006047375e+01
-8.845773443758179155e+01
-8.609624055298957046e+01
-7.610429215966014738e+01
-6.237242448429511654e+01
-6.213829973692737951e+01
-8.762322742688374433e+01
-6.691985223961532370e+01
-6.552856663837867757e+01
-7.072310260343610366e+01
-8.085148173860574161e+01
-6.496560791682880165e+01
-7.394543237442438510e+01
-7.076233478256186515e+01
-7.082351883183626740e+01
-6.017090416306343315e+01
-6.831008340662761213e+01
-7.131818857572349657e+01
-7.442616127209986132e+01
-7.590871949842141930e+01
-6.899053230419715987e+01
-7.256816468148586807e+01
-6.851473352837433595e+01
-6.562144735207498059e+01
-6.878772078721644334e+01
-7.455088139431661887e+01
-6.573109754366244317e+01
-6.623015572508703031e+01
-7.427754936167369237e+01
-8.829582479236427162e+01
-7.486930938489471998e+01
-7.747112857538141384e+01
-6.782085578401274972e+01
-6.708066373803470128e+01
-6.072911978012177059e+01
-6.824441969701999255e+01
-7.784170102636485922e+01
-6.325968164021050200e+01
-6.580348800146060739e+01
-8.531076264799735043e+01
-6.587362810930081025e+01
-7.687154237900067244e+01
-6.327108997822416114e+01
-7.685263953304480822e+01
-7.216493052987640056e+01
-6.021313671953388535e+01
-7.357568942895530029e+01
-8.399470447906527681e+01
-7.156506523132384245e+01
-7.727941309560104344e+01
-6.994220734119429039e+01
-7.162195160933134730e+01
-7.143617306843563597e+01
-6.799331124195656173e+01
-6.356913665775871891e+01
-6.444585432969320493e+01
-6.915508827628914901e+01
-5.819209296820209687e+01
-7.024874528716036082e+01
-6.643393097500367617e+01
-8.288773726556210875e+01
-7.723661219547436474e+01
-6.783839359804534297e+01
-7.955915513116437410e+01
-7.646755473418885174e+01
-8.108784068743005946e+01
-7.760032695792726543e+01
-7.667622641933394334e+01
-6.049350157361694613e+01
-7.620986190148340711e+01
-6.591444519497699162e+01
-8.305027365458461475e+01
-8.116537436415511308e+01
-6.130807355538049563e+01
-5.971871203346552903e+01
-7.333006075276196611e+01
-7.320443692614450981e+01
-7.053885520570780443e+01
-7.666893932487160157e+01
-6.150266052819758045e+01
-8.255324702472404397e+01
-6.721498889658930409e+01
-7.368981331960365821e+01
-5.456855913367017763e+01
-8.140608214728106873e+01
-6.727672198472286880e+01
-6.047146398963855773e+01
-5.823269412312102133e+01
-7.543702961098389892e+01
-7.226014065335728276e+01
-6.745866570719863375e+01
-5.693455347068507422e+01
-6.995533912762343220e+01
-8.170874842058796617e+01
-6.817796837826850265e+01
-6.753062583987309608e+01
-8.157421763369193002e+01
-8.569392284391729220e+01
-7.754462081209835844e+01
-7.066627468971465476e+01
-7.336366857472167169e+01
-7.468289060739810736e+01
-7.483645997436200048e+01
-7.639764035107954498e+01
-7.928530559000472522e+01
-8.149638068915970734e+01
-8.966751521288642834e+01
-7.452353341384846885e+01
-8.496182102685952486e+01
-6.761314392087065528e+01
-6.852588878102123715e+01
-6.518607482984087653e+01
-8.034345165086219254e+01
-8.097880983112926856e+01
-7.174542137222722715e+01
-7.769897609035282926e+01
-7.927319931232351280e+01
-8.339182126800376693e+01
-7.041629622826566504e+01
-8.062910931840117712e+01
-7.081144738233388125e+01
-8.291455168886005822e+01
-8.371013712785682515e+01
-7.707755349704598302e+01
-7.324201620649576228e+01
-6.998742692539245525e+01
-7.013987911472155190e+01
-8.078712953801077390e+01
-8.117372115447354020e+01
-7.817118421604416767e+01
-6.151555019238625732e+01
-6.599061829855823191e+01
-8.181700160898954266e+01
-7.882566857670661875e+01
-7.320547976278599833e+01
-8.736966182135758174e+01
-7.775045733284817118e+01
-7.626459810950973406e+01
-6.537864350457869023e+01
-7.494792921013693388e+01
-8.496693822702457055e+01
-8.606178168452770194e+01
-8.507266285540812589e+01
-6.993833329494688655e+01
-8.267600095322839593e+01
-9.115192249550845816e+01
-7.976977357002512292e+01
-7.417807092803670344e+01
-8.404604737422218363e+01
-8.476376888976741952e+01
-9.693426051085157269e+01
-8.521958832029024222e+01
-7.579218911616597154e+01
-7.272721752045030996e+01
-6.422484982700396472e+01
-8.281947733994054772e+01
-7.450075148802488911e+01
-8.902384979456356007e+01
-6.824166409945007672e+01
-7.727380543275073421e+01
-7.764487938947441137e+01
-7.778339322042778292e+01
-7.249058672832278205e+01
-7.617620161043046778e+01
-8.150101719212212004e+01
-9.044190552926654902e+01
-7.003711762344420322e+01
-5.743037112531965249e+01
-8.554273722974856753e+01
-7.601495206410768901e+01
-7.360303346005802894e+01
-7.363362340883527679e+01
-8.078432411062918561e+01
-8.042711811644080910e+01
-7.891579722332315328e+01
-6.481304588735243044e+01
-7.260978585942700647e+01
-7.252671550767907149e+01
-6.235142776208579818e+01
-6.997459534882419518e+01
-6.873126780422927595e+01
-7.520901285080479681e+01
-7.582349364796888835e+01
-7.254394419751594114e+01
-7.112336630230858248e+01
-6.346963340731695524e+01
-6.953443126636371119e+01
-6.496138861152336119e+01
-7.887196877883359036e+01
-5.864407606644002158e+01
-6.607259246321841317e+01
-8.489142401444864561e+01
-8.195018008923555897e+01
-8.540379481150479535e+01
-6.718519279424231172e+01
-7.717476934294789714e+01
-5.983950678712258764e+01
-7.323343153010500828e+01
-6.229738087066188257e+01
-8.199673982913412829e+01
-6.009124536508666381e+01
-7.389517962272452678e+01
-7.099031481285740597e+01
-8.428022841775340623e+01
-6.164811449957148426e+01
-6.833662108742903740e+01
-6.040487224745011474e+01
-8.174395376943238034e+01
-9.122161677441675920e+01
-7.171076827250065833e+01
-8.007245156542687425e+01
-6.503992992974093568e+01
-6.587108602791566625e+01
-7.508510568405544916e+01
-8.618736228664678833e+01
-8.059305094288619387e+01
-8.032274119175831117e+01
-6.495897305144255540e+01
-8.244055864120208810e+01
-7.557191952082517616e+01
-6.865850753131205408e+01
-7.312752014435805847e+01
-7.810440060666361717e+01
-7.098654405696160552e+01
-7.880031519596033718e+01
-7.295687811480908636e+01
-7.428739753196435913e+01
-1.058960208445567304e+02
-6.937506439157844795e+01
-7.906782927485019741e+01
-8.146442397403072277e+01
-8.277045860568124169e+01
-7.809943925716029867e+01
-6.844431287492967897e+01
-6.268451461623373433e+01
-6.947192253447551025e+01
-7.798946407915263990e+01
-7.958323879489131514e+01
-6.386696966642071516e+01
-8.968708381825994991e+01
-8.725243973517133611e+01
-6.867574484912019273e+01
-7.492808846822072155e+01
-7.114044433050786154e+01
-9.000762628573252755e+01
-6.360820041379929535e+01
-7.867777673199057631e+01
-7.902177640384968527e+01
-6.615766110961043012e+01
-7.840094442091096028e+01
-7.736604994241301370e+01
-8.150024839895144169e+01
-8.944173767168791755e+01
-7.133359049109445493e+01
-8.462515449591032279e+01
-7.674970709190881735e+01
-7.861658649131072707e+01
-7.626392154220177133e+01
-8.277875601930159633e+01
-8.610940511699433841e+01
-7.644889069844472829e+01
-7.747635928562259267e+01
-7.505759942235913229e+01
-8.198541997092389977e+01
-6.915460442088198079e+01
-8.775339753958029121e+01
-7.826660369968551834e+01
-8.927395631089413541e+01
-6.693032437998091666e+01
-7.772869504586196854e+01
-8.139742918188181875e+01
-8.252755283984579648e+01
-7.917166283627253165e+01
-8.189269925004238360e+01
-7.628477671309853747e+01
-8.091273780325572318e+01
-9.218535743486040701e+01
-7.392667885251738369e+01
-7.597661269293719499e+01
-7.466902913128151908e+01
-7.361492735910134400e+01
-7.176154955639134414e+01
-7.428655002817410491e+01
-8.215863156399360889e+01
-8.198979245734768995e+01
-7.804189130126648877e+01
-8.165706948031218815e+01
-8.633750912467820626e+01
-7.781703446608378272e+01
-8.185716556894203677e+01
-9.310613639216219894e+01
-8.310129154945597918e+01
-8.762782635915233698e+01
-8.388860543972236883e+01
-7.488204026054350493e+01
-6.765812059388036914e+01
-7.585980230239873379e+01
-9.559217975337898565e+01
-8.773653449045653474e+01
-8.949984390355747621e+01
-8.413172832136223178e+01
-8.776879617604099337e+01
-6.475486164751774254e+01
-8.596689087494613091e+01
-7.531251578380792466e+01
-7.134647463602804862e+01
-7.848350066644431422e+01
-9.313838083198484696e+01
-7.719851662940530446e+01
-9.962615536834353236e+01
-8.496674420713119957e+01
-8.920309046630227101e+01
-9.005294998171636678e+01
-7.946900845229595234e+01
-7.236518381308377457e+01
-6.866370541616333867e+01
-8.130847896209286318e+01
-8.032272963821553446e+01
-8.469749999306436905e+01
-6.990876345823157578e+01
-9.535402679626606925e+01
-8.780890968407757669e+01
-7.454874246723210263e+01
-7.110205372254011991e+01
-7.793852594401887757e+01
-8.055543391398261122e+01
-6.918072167075936818e+01
-8.228314563002039961e+01
-7.480515515856816933e+01
-7.279035413878399652e+01
-6.271015388980090677e+01
-7.298876765005655898e+01
-7.487223664731855877e+01
-6.720985282692335261e+01
-7.139975468964485117e+01
-7.376817023209390811e+01
-6.254407758347703350e+01
-9.234311733190338600e+01
-7.884682970865026164e+01
-7.950689353332133180e+01
-6.403932783433330655e+01
-6.726768364172724546e+01
-7.969118154289394340e+01
-7.439946402731655439e+01
-6.978406558635940371e+01
-6.175661291731027802e+01
-7.208372027258432979e+01
-8.466042164914209422e+01
-1.005618001548208440e+02
-7.818215709523849455e+01
-7.354970599374435380e+01
-8.038318521637579295e+01
-8.041600735494515106e+01
-6.774095794280444238e+01
-8.139455476961346392e+01
-8.229895411635173730e+01
-7.692479824412217226e+01
-7.243694810169311893e+01
-7.248018802215487710e+01
-8.433830837633978206e+01
-6.965472425334986895e+01
-6.547770739040545607e+01
-7.787173846487613105e+01
-7.586411684525785404e+01
-8.235009349938496825e+01
-7.452402059044416660e+01
-7.240963578691321345e+01
-7.883587104069931684e+01
-7.678847997088780630e+01
-7.222524847744702470e+01
-9.056062647150160672e+01
-8.436462081485113629e+01
-7.724079085783871790e+01
-8.010229677343734522e+01
-8.394757091414538763e+01
-8.986402393914748643e+01
-7.620353680318177680e+01
-7.328413955164627680e+01
-8.474524593321882548e+01
-8.516591435242590080e+01
-7.085891037643897050e+01
-6.686246083501033866e+01
-7.643545263821357594e+01
-6.659019666111039726e+01
-6.777517778338184939e+01
-8.069549287666954740e+01
-5.420885166080835660e+01
-6.059113108068414988e+01
-6.504150971294313877e+01
-8.224717659990304242e+01
-7.402625560086870848e+01
-8.886950543117137613e+01
-8.095453293031529540e+01
-6.678396384309553468e+01
-6.295022257026337797e+01
-6.776136415503530941e+01
-7.178837443953896980e+01
-6.783457724508269848e+01
-6.969442450598090488e+01
-8.430079012872631949e+01
-8.699065556260771359e+01
-8.417629980952912661e+01
-7.012430230114628671e+01
-6.243369709806086121e+01
-7.696781277366781637e+01
-6.828610153567471741e+01
-8.197547197214312575e+01
-6.907853455429568612e+01
-6.534692388583559364e+01
-6.510934929882400013e+01
-8.515172169336760533e+01
-7.820930275327889092e+01
-7.733554968387949202e+01
-7.114078668467060140e+01
-8.512821836467530545e+01
-7.363686046114183625e+01
-7.105699759603581356e+01
-7.145868428923186855e+01
-6.332116812727030464e+01
-7.693471458267752894e+01
-6.151023110115026782e+01
-8.391405649997562932e+01
-7.851013472932673665e+01
-6.981047266326334011e+01
-8.145999641194124763e+01
-9.141080565779506628e+01
-6.889206224420546221e+01
-8.635168480084301734e+01
-7.722417103471319422e+01
-7.389018723396716837e+01
-8.372770169165980292e+01
-7.478548483749490572e+01
-8.171740245627607635e+01
-8.244382071304126214e+01
