# Supplementary material for: Molecular mechanisms of native ligand selectivity in catecholamine G protein-coupled receptors
Source: Nat Commun. 2026 Apr 23;17:4112. doi: 10.1038/s41467-026-71361-8 (PMC13150006; doi:10.1038/s41467-026-71361-8)
Supplement: Supplementary file 8 — Source Data 2 [file 41467_2026_71361_MOESM8_ESM.zip › SourceData/FigS16B/rotamer1_D1_M85_W318_run2.txt]

-7.975447957267419952e+01
-6.986005374208896512e+01
-7.664056023913708771e+01
-7.741361897072953013e+01
-8.951615758429308300e+01
-6.824990438296427442e+01
-6.753989909149561299e+01
-7.605222390980625846e+01
-6.991984957430462089e+01
-7.575024941970549719e+01
-6.413761354195268893e+01
-6.503773862828303720e+01
-6.280747379576944667e+01
-7.567749148654108637e+01
-8.180139790252108867e+01
-8.652114925195078854e+01
-6.081991445333918023e+01
-6.687707299757194335e+01
-7.009374425041266932e+01
-7.675691207437122898e+01
-7.573952442018457987e+01
-7.514469794292089944e+01
-7.035285083230175474e+01
-8.642843099239568971e+01
-8.760723784884693544e+01
-7.397691292065735524e+01
-6.963268185328408322e+01
-6.052340034852290529e+01
-7.607059578333544891e+01
-8.077737497011065670e+01
-6.909047467401090614e+01
-7.047384912795035916e+01
-7.960462813643640345e+01
-7.016680274813228380e+01
-7.787492058524134109e+01
-6.629894706198476229e+01
-6.958879416365455484e+01
-5.896804504095594268e+01
-7.701783034057615396e+01
-7.940194011023211829e+01
-9.102108497080455152e+01
-7.606922968123022599e+01
-6.077381132575631995e+01
-6.272500675024110706e+01
-8.935483728795480829e+01
-8.692648440747373684e+01
-8.490667333003526096e+01
-8.664600567290706579e+01
-6.220117890147797368e+01
-5.800513564812855094e+01
-8.946119103507726322e+01
-7.120851544065470762e+01
-8.915223884400941756e+01
-9.119167658362832185e+01
-9.015217902847184916e+01
-7.149368093911651556e+01
-7.550012569541227947e+01
-5.379888399405113120e+01
-8.846645232840960205e+01
-6.840936163022571748e+01
-8.992361384589050033e+01
-6.351493755538970021e+01
-7.791360327139125275e+01
-8.160255712520883264e+01
-6.667397761634551046e+01
-8.213664205570536581e+01
-7.340574639438474946e+01
-7.499415848223053160e+01
-8.783921773877226258e+01
-8.753108771061799587e+01
-9.179691690553417516e+01
-7.487064758522214447e+01
-8.776627461314467382e+01
-7.679506785883566522e+01
-9.028206909808614000e+01
-8.337963056335949830e+01
-7.443417902767095029e+01
-8.541046892867018414e+01
-8.453443880230153695e+01
-7.410963809235363442e+01
-7.850354023641472168e+01
-1.015178523019785217e+02
-8.811466166231403463e+01
-8.214780370751434191e+01
-8.626864688647653168e+01
-9.005863516028991000e+01
-8.017338537104606644e+01
-8.249903333770323854e+01
-7.479436861801531222e+01
-8.813195319675726580e+01
-7.554744377140254130e+01
-7.498247781696777281e+01
-8.078408117038389946e+01
-8.444303544936212802e+01
-7.736832880208150698e+01
-7.260018773167919903e+01
-6.565378949189393154e+01
-8.912227902577555483e+01
-8.636089985356238685e+01
-7.751190714877299115e+01
-7.402628656670286489e+01
-5.991857163204734604e+01
-7.825635001064833318e+01
-8.123269168423047404e+01
-7.130290940667298116e+01
-7.096822068809829887e+01
-5.792397202619669372e+01
-7.785427655136902558e+01
-1.004361022956051528e+02
-8.083213456453827916e+01
-7.906579283653459811e+01
-7.757758245508634332e+01
-5.915198445210391043e+01
-6.125916394240558560e+01
-7.194312178062929775e+01
-8.788052578298476192e+01
-8.140229650511909654e+01
-7.417285957724081413e+01
-6.138930989344238043e+01
-7.708018364344725626e+01
-7.696916923121362686e+01
-6.923893706860226871e+01
-7.867612044879068378e+01
-7.534550499700443993e+01
-7.886920714079894879e+01
-7.586695421144194995e+01
-7.520020489255007590e+01
-8.957446395365860781e+01
-6.717082265310746436e+01
-7.863903183211775172e+01
-6.753306422060329339e+01
-7.514748373438686713e+01
-8.013990500820149521e+01
-8.086249203028769728e+01
-7.161296283636220039e+01
-7.243104435024841337e+01
-7.143001548330101969e+01
-7.058052728572063472e+01
-7.357617939839180110e+01
-9.363447285235729112e+01
-8.595992466395730958e+01
-7.855664653329912994e+01
-7.824323135663631490e+01
-7.702781217600308139e+01
-5.636701792766065466e+01
-8.834224362236126638e+01
-8.045229316075237591e+01
-5.927991459409415853e+01
-6.430698694488656031e+01
-9.247841944986684837e+01
-8.415670500557895650e+01
-6.430426413089756466e+01
-6.023852827016887090e+01
-8.145766762759967605e+01
-7.392739100128012808e+01
-8.901355941425441642e+01
-6.769435445687153674e+01
-9.211894550763716438e+01
-7.143617273579414473e+01
-6.682713069211470724e+01
-7.536508496792217215e+01
-7.670061382630197500e+01
-6.250960088025841799e+01
-7.235187493789453583e+01
-7.995132772570860880e+01
-7.223623125387645416e+01
-7.594236101471884126e+01
-7.973678352027907579e+01
-7.727854440715201179e+01
-7.501272067199977300e+01
-7.599222357497642122e+01
-8.022332985737560307e+01
-7.906241352864383032e+01
-9.867152972578759318e+01
-8.019595360533166684e+01
-7.887952903813388161e+01
-6.772115635511143239e+01
-7.662374795872169386e+01
-6.959817692596408278e+01
-7.152057637941284440e+01
-7.994771464163913777e+01
-7.561510628430171721e+01
-8.649668557842909422e+01
-7.231018048544237331e+01
-6.291665249581674146e+01
-7.595678165138559734e+01
-7.798345784054401975e+01
-7.292618705297809356e+01
-7.342902869115187059e+01
-6.424796124759927807e+01
-8.678127284596529023e+01
-8.978263412564915313e+01
-7.438818407795181997e+01
-8.433608474123187193e+01
-6.696728145709592184e+01
-6.194460211991562915e+01
-7.610668163273003017e+01
-8.731321741210325627e+01
-5.052809063789061383e+01
-7.405873992528904637e+01
-7.721603926416386798e+01
-8.756165392011023130e+01
-8.764790790336613213e+01
-8.956301955573006524e+01
-6.153280217001735508e+01
-6.260358165706421119e+01
-8.050101623317524968e+01
-8.590783051095810663e+01
-8.242969760538025525e+01
-7.158301132335031980e+01
-8.838008358563591571e+01
-8.653330008982298693e+01
-7.702193138403387707e+01
-7.466266048966242863e+01
-7.853287361621401885e+01
-7.792162722005650721e+01
-7.545652243070078669e+01
-7.551438252330764556e+01
-7.585890220302837861e+01
-7.267204505343217136e+01
-8.778971911550122798e+01
-7.157145614653526877e+01
-7.328603472974795352e+01
-8.451176829440555593e+01
-7.628091776102242250e+01
-8.396252608519569094e+01
-7.389848965597057884e+01
-1.034879173332480491e+02
-7.540861510994611194e+01
-7.525244120023467076e+01
-7.361589812606203509e+01
-6.869940977303299690e+01
-7.991889125057909382e+01
-7.915380699233003270e+01
-8.205094938156474882e+01
-7.666398744569637813e+01
-7.384317930748485992e+01
-7.252467421816233184e+01
-7.736764426115388460e+01
-8.017190873240883775e+01
-8.374239921406596920e+01
-7.649676279854797656e+01
-8.345540936200839610e+01
-7.921841674099698594e+01
-7.070395932172688447e+01
-8.602189046072111012e+01
-7.774246669204252669e+01
-8.311490217619611087e+01
-8.073976382083731096e+01
-8.880982892885347724e+01
-7.597308608055321599e+01
-7.046149264298814785e+01
-6.215900304850870128e+01
-7.950438065675560040e+01
-7.356777709402847165e+01
-6.208651171471769459e+01
-8.415569644507426972e+01
-8.221804938395015938e+01
-7.647392791317362537e+01
-6.766458534058556040e+01
-7.816977429197555693e+01
-8.632826271992981049e+01
-8.674168986772964729e+01
-8.125406722289990569e+01
-8.595443780929953448e+01
-7.538043458681165987e+01
-7.761965198635537888e+01
-7.622837053429917376e+01
-7.185615943060209077e+01
-7.401798040153566660e+01
-6.469914217021779734e+01
-7.342053237146058109e+01
-6.829281395685787004e+01
-7.114873177112934854e+01
-7.261387563001188994e+01
-7.136255067864514956e+01
-7.892962300637734074e+01
-7.273856291577477862e+01
-8.966433713681298912e+01
-6.992515145055571679e+01
-8.883063731357070480e+01
-6.903994921381432448e+01
-7.441528194306299326e+01
-7.000971670863398799e+01
-8.555096346699805565e+01
-6.872237829471112036e+01
-6.665464883235372895e+01
-8.909577750571273214e+01
-7.693338008335395273e+01
-6.160553895495393562e+01
-7.549465169786918750e+01
-7.438384963794995031e+01
-8.214266344835299094e+01
-7.447601108044459295e+01
-5.439975520833722555e+01
-6.848742247273489170e+01
-5.641804557913465601e+01
-6.134325174190141894e+01
-9.249273809659422341e+01
-8.334416767732842857e+01
-8.635452546287004338e+01
-6.900043175168650578e+01
-6.680616488452312751e+01
-8.078374489313797824e+01
-7.100882453550626394e+01
-6.516381922481281208e+01
-8.466598425706061448e+01
-8.151178348212397395e+01
-7.943815941973331007e+01
-7.716270973374142272e+01
-8.062227062105553443e+01
-7.273700599179895221e+01
-7.314114316018302020e+01
-8.106972400423016722e+01
-7.423134696300414248e+01
-6.427068632766544454e+01
-8.336972804253592528e+01
-8.137569055746770630e+01
-7.425094822386382987e+01
-8.910413302721686080e+01
-7.956079488824545365e+01
-6.778985407035955291e+01
-8.043976317561566702e+01
-6.575195854506235094e+01
-7.376976031261023081e+01
-8.050171436951863768e+01
-7.686212539381263298e+01
-6.596565909389546789e+01
-6.822007635825430327e+01
-7.789970590205631140e+01
-7.615272353009683570e+01
-8.150102424533653789e+01
-8.219426415245088435e+01
-7.644479394412040563e+01
-7.361103313684951388e+01
-8.828623110071589508e+01
-6.886903678165890597e+01
-7.465831151080728034e+01
-7.463024280210959205e+01
-8.746392512235827610e+01
-7.651015280429331256e+01
-7.580879833660588929e+01
-6.191941583231582058e+01
-7.266800480365543535e+01
-7.982158673700091356e+01
-7.310338676069167718e+01
-6.010086212902790237e+01
-5.660394066547345204e+01
-6.023052784238432622e+01
-7.704952131727652898e+01
-7.439968250874660782e+01
-6.101453070551023927e+01
-6.092327541395255253e+01
-7.498825722786502013e+01
-6.888164087475671238e+01
-7.835780783057528254e+01
-7.399810254795843889e+01
-7.534000814824730696e+01
-7.352821453743436564e+01
-6.546767633254373209e+01
-5.807946112327849875e+01
-6.332434656092998182e+01
-7.461185216611173132e+01
-7.167122318821024862e+01
-7.609905855511475181e+01
-7.235578720913289885e+01
-7.711933995447098766e+01
-7.844203462159586593e+01
-7.911300745033629767e+01
-7.595391537129674475e+01
-6.789273623591141416e+01
-7.390089003252208499e+01
-7.536935049111509954e+01
-6.358382611441988530e+01
-6.543571894582761672e+01
-7.425852087554491732e+01
-6.630261827075196379e+01
-6.983360456895952950e+01
-7.500510277861995689e+01
-7.222819043916022963e+01
-7.661406100540551734e+01
-8.179705013823306103e+01
-7.770724067464938400e+01
-6.626179518277668024e+01
-8.609263354165508986e+01
-5.666691359144545004e+01
-7.871102365313554117e+01
-7.581736571314985440e+01
-7.043454172386253731e+01
-7.799030655441578119e+01
-7.653665923827001905e+01
-7.102309408724498496e+01
-6.661827515497313357e+01
-7.627353752905285944e+01
-6.280001988705946303e+01
-6.876263131948283558e+01
-8.515282943665836513e+01
-7.929035283598445005e+01
-7.723397651308907541e+01
-7.716556053480377386e+01
-7.261915557932593401e+01
-7.659680024134472376e+01
-8.354523632822679247e+01
-6.453796058658738843e+01
-7.713355049786125051e+01
-8.204072604199251373e+01
-6.541486408468307445e+01
-7.484383209093172695e+01
-7.664853869580072399e+01
-7.354377816111129107e+01
-7.255432420883819589e+01
-8.074727687059190373e+01
-6.958303244569933099e+01
-6.878489542887659525e+01
-7.607033505759920899e+01
-7.893046869262853704e+01
-7.845927340192649524e+01
-6.911525323759815365e+01
-8.277918966162653192e+01
-7.572493571675741464e+01
-6.722018227165096960e+01
-7.877159520676758575e+01
-6.643942312345311052e+01
-7.527062051844663415e+01
-9.600872612376483062e+01
-7.461338152770139232e+01
-7.715758076702022095e+01
-7.814554087331677579e+01
-8.020382388252498629e+01
-7.606493572585138452e+01
-8.615071749580299354e+01
-8.095044646733693128e+01
-7.447563414212307009e+01
-8.230210902702793874e+01
-6.138801592161789245e+01
-6.293614192234949911e+01
-6.380524066479526368e+01
-6.844695207104729207e+01
-8.152309281759617932e+01
-6.317228710802659464e+01
-7.690332447959252704e+01
-8.118814357740285459e+01
-7.300356451617878406e+01
-9.003549853720231511e+01
-8.115916366974707330e+01
-7.751758952440926009e+01
-8.892714401106033506e+01
-7.351531863371785391e+01
-7.749757734844776280e+01
-8.582553365043072802e+01
-8.046403474465697059e+01
-7.242827788890544127e+01
-5.788321346674157297e+01
-8.069483405351033412e+01
-5.843578331866629583e+01
-8.018497731012716656e+01
-6.470160959216345020e+01
-7.833328081940616983e+01
-6.775246142052972687e+01
-7.568076791621267319e+01
-7.257326759985764397e+01
-7.437790146795722990e+01
-7.717642616659263410e+01
-6.870007933942552825e+01
-7.165658686250806397e+01
-8.112529451047292639e+01
-7.714743876419851176e+01
-7.570501744326563198e+01
-7.959301177247908754e+01
-7.735526178744198944e+01
-7.880751742227609213e+01
-7.151128314470561520e+01
-8.068336795612033541e+01
-8.642076511954914508e+01
-9.062838248159485488e+01
-6.696606236544768365e+01
-6.311792431641033829e+01
-9.060641271622063186e+01
-8.231662398544760606e+01
-8.749230890146874628e+01
-6.867541072743624397e+01
-7.388099886687240314e+01
-7.022749805390793654e+01
-7.172391795514288049e+01
-8.394932622915361264e+01
-7.528320735129894103e+01
-6.817092314642061979e+01
-7.081031808828322482e+01
-9.177907094833072676e+01
-7.818016144040753090e+01
-7.299812432901094894e+01
-6.176402244566467914e+01
-7.385667006449496341e+01
-7.242473814590579195e+01
-7.842024191441130654e+01
-7.188718548707510081e+01
-7.384385369339564420e+01
-8.083335826341138386e+01
-7.573670550168255033e+01
-7.156680440355626160e+01
-8.401843556856707096e+01
-7.865321153107389307e+01
-7.562918684175265582e+01
-5.675562688757695895e+01
-7.892808482032448580e+01
-6.454265932686104179e+01
-8.038218136347023801e+01
-7.181896636223319774e+01
-7.536107502883643861e+01
-7.629011942425313464e+01
-7.509432194714673869e+01
-6.534114822541182832e+01
-6.060882038714574094e+01
-7.464416820600040126e+01
-8.028613799264375928e+01
-7.102472151978368231e+01
-6.991043082515879803e+01
-6.415387838414288524e+01
-8.999413171366693120e+01
-6.466109462448979173e+01
-7.355801638366271789e+01
-7.914577872079475185e+01
-8.144875108641321049e+01
-7.741067275287620930e+01
-7.560531741168335884e+01
-7.884278781326423768e+01
-7.589408663274305411e+01
-7.648743077079437569e+01
-8.359934316354944883e+01
-6.890043967596618302e+01
-7.705164334681566629e+01
-7.839983271167855605e+01
-7.821919669907119044e+01
-7.274629740873733397e+01
-6.755393840010970052e+01
-6.367843668153103209e+01
-7.130854388265078114e+01
-7.087718189059678764e+01
-6.772995759800909354e+01
-7.140733353043906106e+01
-6.706178018810346941e+01
-8.250970060884405655e+01
-8.405021788434174823e+01
-7.382985673084007772e+01
-6.585647231438154847e+01
-7.301206325514583284e+01
-6.559573739672366344e+01
-7.175940885229078958e+01
-6.768086742256676303e+01
-6.808388606354868955e+01
-7.513397361590260459e+01
-7.554496656518657005e+01
-7.008659102532796226e+01
-7.527303255689456307e+01
-8.326427411199405526e+01
-9.117456911398777208e+01
-7.027653344096199817e+01
-8.565955033743772162e+01
-8.278672419990633102e+01
-8.343169321813087436e+01
-7.590004722551454108e+01
-8.052193209027012699e+01
-7.272785555205422270e+01
-7.899331455328582763e+01
-6.638586163047573052e+01
-8.262814163655707489e+01
-7.509844220096228185e+01
-5.958711477006047375e+01
-8.845773443758179155e+01
-8.609624055298957046e+01
-7.610429215966014738e+01
-6.237242448429511654e+01
-6.213829973692737951e+01
-8.762322742688374433e+01
-6.691985223961532370e+01
-6.552856663837867757e+01
-7.072310260343610366e+01
-8.085148173860574161e+01
-6.496560791682880165e+01
-7.394543237442438510e+01
-7.076233478256186515e+01
-7.082351883183626740e+01
-6.017090416306343315e+01
-6.831008340662761213e+01
-7.131818857572349657e+01
-7.442616127209986132e+01
-7.590871949842141930e+01
-6.899053230419715987e+01
-7.256816468148586807e+01
-6.851473352837433595e+01
-6.562144735207498059e+01
-6.878772078721644334e+01
-7.455088139431661887e+01
-6.573109754366244317e+01
-6.623015572508703031e+01
-7.427754936167369237e+01
-8.829582479236427162e+01
-7.486930938489471998e+01
-7.747112857538141384e+01
-6.782085578401274972e+01
-6.708066373803470128e+01
-6.072911978012177059e+01
-6.824441969701999255e+01
-7.784170102636485922e+01
-6.325968164021050200e+01
-6.580348800146060739e+01
-8.531076264799735043e+01
-6.587362810930081025e+01
-7.687154237900067244e+01
-6.327108997822416114e+01
-7.685263953304480822e+01
-7.216493052987640056e+01
-6.021313671953388535e+01
-7.357568942895530029e+01
-8.399470447906527681e+01
-7.156506523132384245e+01
-7.727941309560104344e+01
-6.994220734119429039e+01
-7.162195160933134730e+01
-7.143617306843563597e+01
-6.799331124195656173e+01
-6.356913665775871891e+01
-6.444585432969320493e+01
-6.915508827628914901e+01
-5.819209296820209687e+01
-7.024874528716036082e+01
-6.643393097500367617e+01
-8.288773726556210875e+01
-7.723661219547436474e+01
-6.783839359804534297e+01
-7.955915513116437410e+01
-7.646755473418885174e+01
-8.108784068743005946e+01
-7.760032695792726543e+01
-7.667622641933394334e+01
-6.049350157361694613e+01
-7.620986190148340711e+01
-6.591444519497699162e+01
-8.305027365458461475e+01
-8.116537436415511308e+01
-6.130807355538049563e+01
-5.971871203346552903e+01
-7.333006075276196611e+01
-7.320443692614450981e+01
-7.053885520570780443e+01
-7.666893932487160157e+01
-6.150266052819758045e+01
-8.255324702472404397e+01
-6.721498889658930409e+01
-7.368981331960365821e+01
-5.456855913367017763e+01
-8.140608214728106873e+01
-6.727672198472286880e+01
-6.047146398963855773e+01
-5.823269412312102133e+01
-7.543702961098389892e+01
-7.226014065335728276e+01
-6.745866570719863375e+01
-5.693455347068507422e+01
-6.995533912762343220e+01
-8.170874842058796617e+01
-6.817796837826850265e+01
-6.753062583987309608e+01
-8.157421763369193002e+01
-8.569392284391729220e+01
-7.754462081209835844e+01
-7.066627468971465476e+01
-7.336366857472167169e+01
-7.468289060739810736e+01
-7.483645997436200048e+01
-7.639764035107954498e+01
-7.928530559000472522e+01
-8.149638068915970734e+01
-8.966751521288642834e+01
-7.452353341384846885e+01
-8.496182102685952486e+01
-6.761314392087065528e+01
-6.852588878102123715e+01
-6.518607482984087653e+01
-8.034345165086219254e+01
-8.097880983112926856e+01
-7.174542137222722715e+01
-7.769897609035282926e+01
-7.927319931232351280e+01
-8.339182126800376693e+01
-7.041629622826566504e+01
-8.062910931840117712e+01
-7.081144738233388125e+01
-8.291455168886005822e+01
-8.371013712785682515e+01
-7.707755349704598302e+01
-7.324201620649576228e+01
-6.998742692539245525e+01
-7.013987911472155190e+01
-8.078712953801077390e+01
-8.117372115447354020e+01
-7.817118421604416767e+01
-6.151555019238625732e+01
-6.599061829855823191e+01
-8.181700160898954266e+01
-7.882566857670661875e+01
-7.320547976278599833e+01
-8.736966182135758174e+01
-7.775045733284817118e+01
-7.626459810950973406e+01
-6.537864350457869023e+01
-7.494792921013693388e+01
-8.496693822702457055e+01
-8.606178168452770194e+01
-8.507266285540812589e+01
-6.993833329494688655e+01
-8.267600095322839593e+01
-9.115192249550845816e+01
-7.976977357002512292e+01
-7.417807092803670344e+01
-8.404604737422218363e+01
-8.476376888976741952e+01
-9.693426051085157269e+01
-8.521958832029024222e+01
-7.579218911616597154e+01
-7.272721752045030996e+01
-6.422484982700396472e+01
-8.281947733994054772e+01
-7.450075148802488911e+01
-8.902384979456356007e+01
-6.824166409945007672e+01
-7.727380543275073421e+01
-7.764487938947441137e+01
-7.778339322042778292e+01
-7.249058672832278205e+01
-7.617620161043046778e+01
-8.150101719212212004e+01
-9.044190552926654902e+01
-7.003711762344420322e+01
-5.743037112531965249e+01
-8.554273722974856753e+01
-7.601495206410768901e+01
-7.360303346005802894e+01
-7.363362340883527679e+01
-8.078432411062918561e+01
-8.042711811644080910e+01
-7.891579722332315328e+01
-6.481304588735243044e+01
-7.260978585942700647e+01
-7.252671550767907149e+01
-6.235142776208579818e+01
-6.997459534882419518e+01
-6.873126780422927595e+01
-7.520901285080479681e+01
-7.582349364796888835e+01
-7.254394419751594114e+01
-7.112336630230858248e+01
-6.346963340731695524e+01
-6.953443126636371119e+01
-6.496138861152336119e+01
-7.887196877883359036e+01
-5.864407606644002158e+01
-6.607259246321841317e+01
-8.489142401444864561e+01
-8.195018008923555897e+01
-8.540379481150479535e+01
-6.718519279424231172e+01
-7.717476934294789714e+01
-5.983950678712258764e+01
-7.323343153010500828e+01
-6.229738087066188257e+01
-8.199673982913412829e+01
-6.009124536508666381e+01
-7.389517962272452678e+01
-7.099031481285740597e+01
-8.428022841775340623e+01
-6.164811449957148426e+01
-6.833662108742903740e+01
-6.040487224745011474e+01
-8.174395376943238034e+01
-9.122161677441675920e+01
-7.171076827250065833e+01
-8.007245156542687425e+01
-6.503992992974093568e+01
-6.587108602791566625e+01
-7.508510568405544916e+01
-8.618736228664678833e+01
-8.059305094288619387e+01
-8.032274119175831117e+01
-6.495897305144255540e+01
-8.244055864120208810e+01
-7.557191952082517616e+01
-6.865850753131205408e+01
-7.312752014435805847e+01
-7.810440060666361717e+01
-7.098654405696160552e+01
-7.880031519596033718e+01
-7.295687811480908636e+01
-7.428739753196435913e+01
-1.058960208445567304e+02
-6.937506439157844795e+01
-7.906782927485019741e+01
-8.146442397403072277e+01
-8.277045860568124169e+01
-7.809943925716029867e+01
-6.844431287492967897e+01
-6.268451461623373433e+01
-6.947192253447551025e+01
-7.798946407915263990e+01
-7.958323879489131514e+01
-6.386696966642071516e+01
-8.968708381825994991e+01
-8.725243973517133611e+01
-6.867574484912019273e+01
-7.492808846822072155e+01
-7.114044433050786154e+01
-9.000762628573252755e+01
-6.360820041379929535e+01
-7.867777673199057631e+01
-7.902177640384968527e+01
-6.615766110961043012e+01
-7.840094442091096028e+01
-7.736604994241301370e+01
-8.150024839895144169e+01
-8.944173767168791755e+01
-7.133359049109445493e+01
-8.462515449591032279e+01
-7.674970709190881735e+01
-7.861658649131072707e+01
-7.626392154220177133e+01
-8.277875601930159633e+01
-8.610940511699433841e+01
-7.644889069844472829e+01
-7.747635928562259267e+01
-7.505759942235913229e+01
-8.198541997092389977e+01
-6.915460442088198079e+01
-8.775339753958029121e+01
-7.826660369968551834e+01
-8.927395631089413541e+01
-6.693032437998091666e+01
-7.772869504586196854e+01
-8.139742918188181875e+01
-8.252755283984579648e+01
-7.917166283627253165e+01
-8.189269925004238360e+01
-7.628477671309853747e+01
-8.091273780325572318e+01
-9.218535743486040701e+01
-7.392667885251738369e+01
-7.597661269293719499e+01
-7.466902913128151908e+01
-7.361492735910134400e+01
-7.176154955639134414e+01
-7.428655002817410491e+01
-8.215863156399360889e+01
-8.198979245734768995e+01
-7.804189130126648877e+01
-8.165706948031218815e+01
-8.633750912467820626e+01
-7.781703446608378272e+01
-8.185716556894203677e+01
-9.310613639216219894e+01
-8.310129154945597918e+01
-8.762782635915233698e+01
-8.388860543972236883e+01
-7.488204026054350493e+01
-6.765812059388036914e+01
-7.585980230239873379e+01
-9.559217975337898565e+01
-8.773653449045653474e+01
-8.949984390355747621e+01
-8.413172832136223178e+01
-8.776879617604099337e+01
-6.475486164751774254e+01
-8.596689087494613091e+01
-7.531251578380792466e+01
-7.134647463602804862e+01
-7.848350066644431422e+01
-9.313838083198484696e+01
-7.719851662940530446e+01
-9.962615536834353236e+01
-8.496674420713119957e+01
-8.920309046630227101e+01
-9.005294998171636678e+01
-7.946900845229595234e+01
-7.236518381308377457e+01
-6.866370541616333867e+01
-8.130847896209286318e+01
-8.032272963821553446e+01
-8.469749999306436905e+01
-6.990876345823157578e+01
-9.535402679626606925e+01
-8.780890968407757669e+01
-7.454874246723210263e+01
-7.110205372254011991e+01
-7.793852594401887757e+01
-8.055543391398261122e+01
-6.918072167075936818e+01
-8.228314563002039961e+01
-7.480515515856816933e+01
-7.279035413878399652e+01
-6.271015388980090677e+01
-7.298876765005655898e+01
-7.487223664731855877e+01
-6.720985282692335261e+01
-7.139975468964485117e+01
-7.376817023209390811e+01
-6.254407758347703350e+01
-9.234311733190338600e+01
-7.884682970865026164e+01
-7.950689353332133180e+01
-6.403932783433330655e+01
-6.726768364172724546e+01
-7.969118154289394340e+01
-7.439946402731655439e+01
-6.978406558635940371e+01
-6.175661291731027802e+01
-7.208372027258432979e+01
-8.466042164914209422e+01
-1.005618001548208440e+02
-7.818215709523849455e+01
-7.354970599374435380e+01
-8.038318521637579295e+01
-8.041600735494515106e+01
-6.774095794280444238e+01
-8.139455476961346392e+01
-8.229895411635173730e+01
-7.692479824412217226e+01
-7.243694810169311893e+01
-7.248018802215487710e+01
-8.433830837633978206e+01
-6.965472425334986895e+01
-6.547770739040545607e+01
-7.787173846487613105e+01
-7.586411684525785404e+01
-8.235009349938496825e+01
-7.452402059044416660e+01
-7.240963578691321345e+01
-7.883587104069931684e+01
-7.678847997088780630e+01
-7.222524847744702470e+01
-9.056062647150160672e+01
-8.436462081485113629e+01
-7.724079085783871790e+01
-8.010229677343734522e+01
-8.394757091414538763e+01
-8.986402393914748643e+01
-7.620353680318177680e+01
-7.328413955164627680e+01
-8.474524593321882548e+01
-8.516591435242590080e+01
-7.085891037643897050e+01
-6.686246083501033866e+01
-7.643545263821357594e+01
-6.659019666111039726e+01
-6.777517778338184939e+01
-8.069549287666954740e+01
-5.420885166080835660e+01
-6.059113108068414988e+01
-6.504150971294313877e+01
-8.224717659990304242e+01
-7.402625560086870848e+01
-8.886950543117137613e+01
-8.095453293031529540e+01
-6.678396384309553468e+01
-6.295022257026337797e+01
-6.776136415503530941e+01
-7.178837443953896980e+01
-6.783457724508269848e+01
-6.969442450598090488e+01
-8.430079012872631949e+01
-8.699065556260771359e+01
-8.417629980952912661e+01
-7.012430230114628671e+01
-6.243369709806086121e+01
-7.696781277366781637e+01
-6.828610153567471741e+01
-8.197547197214312575e+01
-6.907853455429568612e+01
-6.534692388583559364e+01
-6.510934929882400013e+01
-8.515172169336760533e+01
-7.820930275327889092e+01
-7.733554968387949202e+01
-7.114078668467060140e+01
-8.512821836467530545e+01
-7.363686046114183625e+01
-7.105699759603581356e+01
-7.145868428923186855e+01
-6.332116812727030464e+01
-7.693471458267752894e+01
-6.151023110115026782e+01
-8.391405649997562932e+01
-7.851013472932673665e+01
-6.981047266326334011e+01
-8.145999641194124763e+01
-9.141080565779506628e+01
-6.889206224420546221e+01
-8.635168480084301734e+01
-7.722417103471319422e+01
-7.389018723396716837e+01
-8.372770169165980292e+01
-7.478548483749490572e+01
-8.171740245627607635e+01
-8.244382071304126214e+01
-8.411041764960420153e+01
-6.379742825305643805e+01
-8.482249793967199025e+01
-7.642979370747377743e+01
-8.301528005063525484e+01
-8.427479705496199358e+01
-6.324779951292852331e+01
-7.969233682888923909e+01
-7.418439568101456416e+01
-8.479302082227025039e+01
-6.406221724988108690e+01
-7.970152980958833666e+01
-6.250123678222403356e+01
-6.300713639339527816e+01
-6.858711737219493898e+01
-7.564797836836883960e+01
-6.476943524606990366e+01
-7.646600610942196852e+01
-6.249617531835373541e+01
-7.854127726055398284e+01
-6.676685561757282983e+01
-8.441993412461722812e+01
-7.179702968862038404e+01
-5.861181497311124389e+01
-7.011838450093397057e+01
-7.858767879303100301e+01
-7.933217784000983386e+01
-6.379871164145519202e+01
-8.917536141080644541e+01
-7.664562708682534264e+01
-7.265538936740469467e+01
-6.416620828642145113e+01
-6.905642704744604998e+01
-6.592161458916503136e+01
-7.643433845874321264e+01
-7.314194024337056987e+01
-7.093298010077501203e+01
-7.796826192985601267e+01
-8.275124760786640365e+01
-7.048845901171897310e+01
-5.694550620939985208e+01
-8.535539897777056240e+01
-5.677570209216805353e+01
-8.376370074537769028e+01
-7.872317116179347352e+01
-7.522979057451289009e+01
-7.491452845046912046e+01
-7.172113092579684235e+01
-7.309978877424705956e+01
-8.103732002721045546e+01
-6.838173779134508834e+01
-8.047089097205426356e+01
-6.629083517355016397e+01
-8.017930295090968684e+01
-8.742582720545888719e+01
-7.726869392198213404e+01
-8.125294421302989178e+01
-8.229293246114335147e+01
-8.489602851300121245e+01
-6.962763861057608494e+01
-7.883623530263004398e+01
-7.359021706136030616e+01
-7.917095482129647621e+01
-6.112027615804200309e+01
-8.697572557360967949e+01
-9.170157448908484810e+01
-8.242364148492232800e+01
-8.142357367175884519e+01
-8.501380487401485198e+01
-8.640231442299645437e+01
-7.240925869797935377e+01
-8.621812890983517264e+01
-6.638429654398080970e+01
-7.513160231121595700e+01
-7.099062755806355085e+01
-7.888585488514591759e+01
-6.538657979209457949e+01
-6.759784170535242254e+01
-7.119732897246306891e+01
-6.884230586365012527e+01
-7.895674827817487085e+01
-7.206362244471456791e+01
-8.802210283545782943e+01
-8.596677748892270188e+01
-8.181724978133877357e+01
-7.208006350050895605e+01
-6.665921894014429938e+01
-7.034281360584134291e+01
-7.541428953617516129e+01
-6.833165746717521927e+01
-7.219856168656764339e+01
-8.762727993553217232e+01
-7.383024583568855803e+01
-8.310434018790877531e+01
-7.150134256860837922e+01
-7.340853876454372084e+01
-7.759811454363108396e+01
-7.107279842429387884e+01
-7.190026267425642459e+01
-5.550056241505087229e+01
-6.666562045724774066e+01
-8.006452593322899247e+01
-6.589101666384097200e+01
-7.956081126519438840e+01
-8.896290862691334667e+01
-7.524412241684814262e+01
-7.881545707956023250e+01
-7.884365176208891057e+01
-8.879155210077438198e+01
-7.183634232967528988e+01
-8.242392392769063747e+01
-8.003760576402282823e+01
-7.754640848299179368e+01
-7.786740809620940240e+01
-9.290493774965048601e+01
-7.583392732145024695e+01
-8.321580555903203447e+01
-7.903667903047545451e+01
-7.569903508783436052e+01
-9.247549279708047720e+01
-8.309740869883638936e+01
-5.317062243184551562e+01
-8.292956667070366450e+01
-7.563174605747285284e+01
-7.001936423723101655e+01
-9.169792234058573399e+01
-7.719007995644605558e+01
-9.511083123010557472e+01
-7.332688733618981303e+01
-8.009486647939272075e+01
-9.146977934252382170e+01
-7.352025494757455704e+01
-8.289678018952700711e+01
-7.018810306610043881e+01
-8.021426989956742659e+01
-6.756290902357582695e+01
-6.159054560076973672e+01
-7.427184633991575424e+01
-8.690730745464387041e+01
-8.270643399362734272e+01
-6.920313354768515524e+01
-8.944602416136341105e+01
-7.033609019715711952e+01
-7.072493507059216711e+01
-8.057327031291195851e+01
-8.472162110485814424e+01
-7.288661234322938753e+01
-8.803011315908025836e+01
-7.658283276463635048e+01
-8.796988085367389942e+01
-7.100869761566512750e+01
-8.745066627044775487e+01
-8.123826144146642037e+01
-7.219348937140942724e+01
-7.861648475314243001e+01
-7.893452331439678460e+01
-7.387283477263726184e+01
-9.021870349341413942e+01
-8.494866413439837061e+01
-8.001348366666574918e+01
-8.595336840752503349e+01
-9.198433006122346001e+01
-8.334758761107759995e+01
-7.290807030155559687e+01
-8.593701843824038633e+01
-8.965517374945919471e+01
-7.507570385457523798e+01
-7.921270497868870564e+01
-6.687852752189120054e+01
-9.077498765204005338e+01
-6.336679634240241654e+01
-7.768659206053111177e+01
-7.275152106984140232e+01
-7.745149482913230088e+01
-9.016414590137155471e+01
-7.595705435548909179e+01
-8.164723965260387217e+01
-7.852979430097120428e+01
-6.072391814584693748e+01
-5.714096597394015475e+01
-8.090622396053854004e+01
-6.902207407941195072e+01
-7.914884660980750652e+01
-6.398612264997230170e+01
-7.512964593849078199e+01
-7.188722202365102021e+01
-8.161881009507341389e+01
-6.514495502861633724e+01
-8.873681858994278571e+01
-8.018643820548074075e+01
-7.373447863266032698e+01
-7.430088186623449076e+01
-7.808073298506563731e+01
-7.629112966729431378e+01
-7.761900930438802959e+01
-7.631452404462875450e+01
-8.721531114845811317e+01
-7.588445287804826478e+01
-7.859811138474489667e+01
-8.307096246140501705e+01
-7.694851750463251960e+01
-8.217408970285656267e+01
-6.784524043662067072e+01
-7.244239097928036131e+01
-8.310237311116371473e+01
-7.489053789611337208e+01
-6.853414025293520240e+01
-8.242000296828409489e+01
-7.839680716966933005e+01
-8.154130163826785349e+01
-8.512821953011459186e+01
-7.289512022081073894e+01
-8.525520394476664876e+01
-7.714715412256595073e+01
-9.060031059005807208e+01
-7.812854890930567819e+01
-8.496519236928990892e+01
-8.193121052327587961e+01
-8.038132459269471042e+01
-8.610936220377354289e+01
-8.050990103197474923e+01
-8.053509913909886109e+01
-8.071728076534614615e+01
-7.601475276634097611e+01
-6.974745446101580626e+01
-7.518615267051377771e+01
-8.925261673537143281e+01
-7.701830760655367669e+01
-6.766940110743018977e+01
-8.599077288483093184e+01
-7.071256287326843903e+01
-7.727985582714121904e+01
-7.116618920024950512e+01
-8.482243442580904969e+01
-7.817049456553141340e+01
-7.781292525802041382e+01
-8.091919001621506879e+01
-8.105454121703319004e+01
-6.635384829831809839e+01
-6.045154710061542858e+01
-8.722617916117289383e+01
-7.391753695642056243e+01
-8.199228488727075614e+01
-7.431531622855253261e+01
-7.672753494880933545e+01
-9.723553240166287992e+01
-8.245315019989735106e+01
-8.656820787761772351e+01
-7.355285595097718954e+01
-7.934101440157627394e+01
-9.249274694149322329e+01
-8.736757464542532148e+01
-7.767136718008696050e+01
-8.152553028780059208e+01
-8.128669563084403649e+01
-8.233705948774506567e+01
-7.916768309547718729e+01
-9.007951367888169614e+01
-8.398072017777590759e+01
-7.915465720093024515e+01
-8.040692551917661035e+01
-8.563705317795050576e+01
-8.620238247054622605e+01
-7.545660450263268615e+01
-7.254602700260255688e+01
-8.039288469549440208e+01
-7.459135253816373279e+01
-6.803029278357297471e+01
-7.561880861864709402e+01
-7.008646655764543709e+01
-8.120882999409973024e+01
-7.771329574082213298e+01
-7.831929330221302621e+01
-7.774099924184011456e+01
-8.304515052511105466e+01
-8.033267659660570814e+01
-6.067488996911487220e+01
-7.623622131531254809e+01
-7.687280946758767186e+01
-6.660266541532567430e+01
-7.024066764603475121e+01
-7.350700272757487141e+01
-6.390926638025175777e+01
-8.644921413638104468e+01
-6.763461583782374476e+01
-7.173586826849408737e+01
-7.437933457033970797e+01
-7.519302533372523101e+01
-8.416109349490683655e+01
-7.896568729476818760e+01
-7.591586392836848063e+01
-6.381291618856945291e+01
-8.005995445481676143e+01
-7.849443552569819360e+01
-7.356839494477507913e+01
-6.606431608586163406e+01
-8.354010844183561346e+01
-9.162517536751548164e+01
-6.734150532206149364e+01
-8.823818500334674297e+01
-7.964634909532195195e+01
-7.850943747908907255e+01
-7.539239863113651552e+01
-7.564763370442176438e+01
-8.689659450937185170e+01
-8.379504219509851737e+01
-8.131889589608731228e+01
-7.603717340539017755e+01
-7.222236390020698593e+01
-8.198416561698036276e+01
-7.642621074543284010e+01
-8.311284881833950067e+01
-8.920307214412474650e+01
-8.025045879073151411e+01
-6.562443400969029028e+01
-8.469203923086044483e+01
-7.563999669070310006e+01
-7.962854344104377446e+01
-7.851110275695828022e+01
-7.625713355683399186e+01
-6.766603995711126629e+01
-7.281174873382640556e+01
-6.959266030121590063e+01
-6.687975256551983705e+01
-6.776108505675702531e+01
-7.536753397249047737e+01
-7.684330155032196785e+01
-7.461011277597502556e+01
-8.152743582162764824e+01
-7.490926560044256632e+01
-7.014369030732925125e+01
-7.531659748246258346e+01
-7.535586947242052247e+01
-7.418934102049655621e+01
-6.154099093167570800e+01
-8.115215073293826720e+01
-6.417032611503908868e+01
-6.888116791654586279e+01
-9.474921337500649088e+01
-8.472109135932154800e+01
-8.914817540680832053e+01
-7.150888370725810717e+01
-6.864751804000681545e+01
-6.846694450100446261e+01
-7.538327146229003972e+01
-8.808416390260946116e+01
-7.166553880715925118e+01
-6.599830598825553807e+01
-7.599697659814823680e+01
-8.144446753234842618e+01
-9.118017476301881175e+01
-7.113973661823673922e+01
-7.356073223532074223e+01
-9.649220247831779318e+01
-7.756002169177382655e+01
-7.524797308530102669e+01
-7.479048850795066983e+01
-7.667110825632610727e+01
-6.601902036932953877e+01
-7.114744894855573421e+01
-8.751571855667529576e+01
-7.850545660932914416e+01
-8.288908624197357256e+01
-7.689131343555625620e+01
-8.130009895175255963e+01
-6.600440193288281421e+01
-7.031733034737897015e+01
-7.508557067110348271e+01
-9.085309627690263312e+01
-8.059640193876273884e+01
-7.177928747524433106e+01
-7.815255261807439524e+01
-7.961368553166049367e+01
-8.530712427547344134e+01
-7.799588500516766487e+01
-7.991882425802565137e+01
-8.640183298295333714e+01
-8.139470342863606334e+01
-7.155436037278775530e+01
-7.471016848985865977e+01
-7.024280536091393401e+01
-8.473770010687549359e+01
-8.064993331399659837e+01
-6.666327651163020107e+01
-7.428882596606567290e+01
-7.924348267976849058e+01
-6.544828576880233584e+01
-7.282168758208047166e+01
-8.484589540211955239e+01
-7.372598955758871853e+01
-7.000536411509217771e+01
-6.372596711383682333e+01
-6.112069220428971761e+01
-6.284734705331265303e+01
-6.962295802982356463e+01
-9.197677026711370729e+01
-7.334718913081226788e+01
-6.214889048265781213e+01
-9.854657647195003278e+01
-8.015883467667808304e+01
-7.138781848935087737e+01
-7.364060352279386734e+01
-7.503218423673105519e+01
-8.019671991107198039e+01
-7.232093792883729577e+01
-7.161005664447048957e+01
-7.053438426274841788e+01
-7.498137598656707326e+01
-6.306453516146392957e+01
-7.033876525148876624e+01
-8.014787785807229170e+01
-9.475119025867864764e+01
-6.834797006367838890e+01
-6.721697136941965312e+01
-8.238709764758586118e+01
-7.315929004068887309e+01
-7.088254319844349993e+01
-8.638724238864718075e+01
-8.018785506436233845e+01
-7.181027616887912757e+01
-7.425143183416491866e+01
-8.817692307195434864e+01
-8.311209921623331809e+01
-7.981236027916074249e+01
-9.295347025995015144e+01
-8.670850548072712627e+01
-9.327000663735084629e+01
-8.546067161858272243e+01
-8.729304900210874507e+01
-8.509350935781088765e+01
-6.498120419684452997e+01
-8.082756039518714886e+01
-9.284723146134211902e+01
-8.453677607996550591e+01
-8.129081632475286767e+01
-8.361278077375588680e+01
-7.810650370048070101e+01
-8.362455019790992594e+01
-8.192696763882786115e+01
-8.400416746996496897e+01
-8.297489874425771461e+01
-1.004366869224867571e+02
-8.576203025252598877e+01
-7.670055152280323796e+01
-8.258427523827452887e+01
-7.730376801238226392e+01
-8.238236851835658570e+01
-9.348586416464874560e+01
-8.670945707582539796e+01
-9.729863245991604970e+01
-8.167241359755658436e+01
-8.767966776284477248e+01
-9.069475041358616352e+01
-9.381084520050983144e+01
-8.040096168096978602e+01
-6.551829984092445613e+01
-8.330100963039284068e+01
-9.671511286570192567e+01
-9.093859416474730040e+01
-9.458501045223168546e+01
-7.478424404474931464e+01
-8.091384138716962582e+01
-9.031957985401676581e+01
-8.370533454799819140e+01
-7.300921561540042148e+01
-9.324788973624052346e+01
-8.129517628359957371e+01
-8.033948967821083897e+01
-8.493846374001878985e+01
-9.439624064165784034e+01
-8.387708173162847913e+01
-9.144134060014428655e+01
-8.055961796460351820e+01
-9.082578779846738826e+01
-8.330355016267820645e+01
-7.848721272796365156e+01
-7.644652203125048118e+01
-1.056892472763326651e+02
-7.791910359609576631e+01
-8.938233826895286427e+01
-6.970060038392787760e+01
-8.568535390591729595e+01
-9.035856096895075495e+01
-8.899012719345644484e+01
-7.603221656169436926e+01
-7.471482971384880045e+01
-8.484338752396986649e+01
-6.547858370333882760e+01
-7.129882499594877743e+01
-7.513280543035865833e+01
-7.510172816428301701e+01
-6.675252733543523220e+01
-8.259424405701126659e+01
-9.491910374296763564e+01
-9.032693189253924970e+01
-7.867424810128918011e+01
-8.304704663032043754e+01
-8.458357019108341035e+01
-8.732764851252736094e+01
-8.901987217425079280e+01
-7.574465059789679344e+01
-6.562536172467729045e+01
-7.672648522596711018e+01
-8.689449611777007476e+01
-7.679733876264883463e+01
-6.941890380632695212e+01
-6.804794759182664166e+01
-7.768685712948371247e+01
-8.064028206631211049e+01
-8.354075458241993601e+01
-8.941253904144316778e+01
-6.100606715716304507e+01
-8.685689046234647037e+01
-7.223209452494396032e+01
-8.875684875108200345e+01
-9.317407187044582884e+01
-6.431444292805429086e+01
-7.881960846394032671e+01
-6.327715973713426934e+01
-7.030209889475385410e+01
-7.026990931774626858e+01
-5.753611545266200267e+01
-8.858904956896147098e+01
-8.343947778094937462e+01
-8.345296418914324477e+01
-6.551834085007418196e+01
-7.961442420780400653e+01
-8.462898510051343237e+01
-1.015213044270879408e+02
-8.194456029628339877e+01
-7.900633544325299340e+01
-9.053502404551849736e+01
-6.941562944288739345e+01
-7.792566762997482499e+01
-7.962072683908084514e+01
-8.533123205790086274e+01
-8.139800465228121595e+01
-8.239261810276737208e+01
-8.128890533313557398e+01
-8.098399702750504048e+01
-9.254280959584649224e+01
-7.624859273982654884e+01
-7.717290280537757496e+01
-7.724985282746146709e+01
-9.159813374214590453e+01
-8.145453427386745204e+01
-8.762849355145138475e+01
-7.776451216580299786e+01
-8.929571060624057566e+01
-9.948626895112741408e+01
-8.053010081924912811e+01
-8.719382344648765581e+01
-8.379601032094372215e+01
-8.212254796776267085e+01
-8.472334846171823131e+01
-9.384897947986901556e+01
-8.445584158093369354e+01
-7.754843190444344714e+01
-7.044718746793070352e+01
-7.696990685643382335e+01
-8.083431458359503097e+01
-7.473485636230113016e+01
-8.067288673574533675e+01
-6.881071117344434640e+01
-8.679739653292750745e+01
-7.518034658496591760e+01
-8.406592994840187316e+01
-7.913457533186927151e+01
-1.022908976763359590e+02
-7.262520974063821200e+01
-8.588241266325348988e+01
-7.563727848390510644e+01
-7.764496836980941907e+01
-8.282128528889853669e+01
-6.525929660655172881e+01
-6.988224839034880631e+01
-6.933058772845549811e+01
-8.440338295676180280e+01
-9.245039049572740453e+01
-7.855750397841147503e+01
-6.466280532127130698e+01
-8.038996128326697033e+01
-8.207536286596410946e+01
-7.588497128376566536e+01
-7.738893895734254613e+01
-9.211916499080942344e+01
-7.712003584711141002e+01
-8.280835540770252123e+01
-1.033263747997648068e+02
-8.237163245101632469e+01
-8.426754989573714738e+01
-8.051004818921670392e+01
-8.203130284726113075e+01
-7.516112536031482705e+01
-7.030912928923588368e+01
-8.164689901780243986e+01
-6.729650682549889495e+01
-6.114517646540378593e+01
-7.361286051768273353e+01
-8.995187362876183101e+01
-9.009670431875449026e+01
-6.914857431241095753e+01
-6.976835408739951561e+01
-7.847730320654288505e+01
-8.031195500729012338e+01
-7.173586290861226189e+01
-8.640161352420020080e+01
-7.579897591161073933e+01
-8.174104891902258885e+01
-8.416480107324059645e+01
-7.823853645112305344e+01
-6.754210987927898202e+01
-6.955649954189395601e+01
-7.853970514823569715e+01
-7.941043067964932334e+01
-7.353191324108534843e+01
-6.759355170025840209e+01
-7.216185374999719215e+01
-6.664772411396423024e+01
-7.827360653742618979e+01
-8.589730265496537243e+01
-6.817100351661862589e+01
-8.021990443351548095e+01
-8.039358473863511279e+01
-7.404119282472142061e+01
-7.920223350316447863e+01
-7.226060162516904484e+01
-7.972384165113028587e+01
-8.977241653328164261e+01
-8.106926651257971628e+01
-7.873434459485889647e+01
-6.039074175786503673e+01
-8.405359229978229507e+01
-7.803407222793876485e+01
-8.485616698941591096e+01
-8.428592906653500449e+01
-8.130319062065528612e+01
-7.702867951732034157e+01
-8.889447847458228580e+01
-7.545343908276882416e+01
-8.659329413735592595e+01
-7.236439068554429355e+01
-7.618835258598267046e+01
-8.354920994187638428e+01
-8.869661865207511653e+01
-7.736250700715734752e+01
-7.843734812738192375e+01
-6.298499444925832336e+01
-7.743172567926986005e+01
-7.892656858913395013e+01
-8.147448266099078751e+01
-8.471897106577435466e+01
-7.805028501135946328e+01
-6.798613068596652909e+01
-8.214222686200184853e+01
-7.438220910638425210e+01
-7.132835723097225866e+01
-8.840942995043801034e+01
-7.824129217452633611e+01
-7.319983123951202231e+01
-7.929905189812954802e+01
-8.387321663543568206e+01
-7.446374159679089644e+01
-7.305203151951724294e+01
-7.691365296455506950e+01
-7.911191044660969851e+01
-8.221270184677645432e+01
-6.665526754782821683e+01
-8.575210734910263000e+01
-8.176586564818920522e+01
-8.627564138958882722e+01
-8.041383013927882928e+01
-7.988590508851062566e+01
-8.237405589015371277e+01
-7.789488054468483824e+01
-7.513311335527268398e+01
-9.536973954647089613e+01
-8.722415908596819634e+01
-8.531475765725305394e+01
-8.171034942806059576e+01
-8.076127252563907177e+01
-8.245546023639252553e+01
-8.697388618613493350e+01
-7.321296994185459539e+01
-6.809313278064155384e+01
-8.680640511608116583e+01
-9.171103198521097966e+01
-8.914484160118487921e+01
-8.552433861344236732e+01
-9.009926200561214671e+01
-7.937076216185160149e+01
-9.307999254096814923e+01
-8.716818302597441459e+01
-8.301532641319302286e+01
-8.249035699255132670e+01
-7.793911449476307496e+01
-8.102867796596582650e+01
-6.639125245556553523e+01
-6.786417543445671186e+01
-7.454146687620193745e+01
-8.255719816895877727e+01
-8.348649215177424310e+01
-7.549677850502165199e+01
-9.355837348573524537e+01
-9.653823094454774889e+01
-9.775787658771150745e+01
-8.787468499864424132e+01
-8.364134173707871867e+01
-9.531719223573104216e+01
-8.520392496040440733e+01
-8.299147878461769778e+01
-9.423382510488988828e+01
-7.347970003389355043e+01
-6.991955305382805363e+01
-6.381910184430505240e+01
-7.288781174509283289e+01
-1.020771912861340809e+02
-7.223985619639313427e+01
-7.935010814127197420e+01
-9.182372326770844495e+01
-9.815172032687026160e+01
-8.452734963864118356e+01
-8.375586347742265048e+01
-9.109081240203681773e+01
-9.489058839589998229e+01
-8.155601767243716438e+01
-7.143302973147052626e+01
-7.841346435892695865e+01
-8.109332333205549048e+01
-8.035945126866616306e+01
-9.405350461910028059e+01
-7.267067900306180661e+01
-6.250675194622516528e+01
-7.925212779289107345e+01
-8.620892518589116094e+01
-7.817915305325142583e+01
-8.216110928336192387e+01
-9.431308762199172691e+01
-7.730354630514825942e+01
-7.490112441002477794e+01
-6.750532780614437911e+01
-7.185811075492729572e+01
-8.604851332278944653e+01
-7.414749538526079675e+01
-8.028194228306301738e+01
-7.235842471713918655e+01
-7.151252817296693820e+01
-9.101222085823486907e+01
-7.844494914807465591e+01
-8.383501587933082533e+01
-7.262283431617720453e+01
-7.854366663063518672e+01
-1.000835629788454355e+02
-7.816300033745314124e+01
-6.700567833367236403e+01
-7.939889856916825295e+01
-7.482931766747105939e+01
-6.516562312515627298e+01
-8.323405546555316903e+01
-8.019582454888256962e+01
-7.031325282112224784e+01
-8.108667883695936496e+01
-6.372578128098407291e+01
-7.570497023347549259e+01
-7.411083940272510517e+01
-7.272326788442074985e+01
-8.783325052711543890e+01
-8.290685697928437037e+01
-8.995210260364281396e+01
-9.248611903743309881e+01
-7.498848623941543678e+01
-8.195515328790686738e+01
-7.495919142060590445e+01
-8.636314074698111654e+01
-7.558684121339206285e+01
-8.019250240802308838e+01
-7.842883620199704353e+01
-8.974169887734326778e+01
-8.379085851359869253e+01
-7.136427932481306868e+01
-8.467176638708441772e+01
-8.890754511521116399e+01
-7.545812120529427602e+01
-6.801549195207536513e+01
-7.677910858538366767e+01
-7.399148571879247527e+01
-8.334742273112829025e+01
-8.055676858598508261e+01
-8.443797000737180269e+01
-8.250343401784630259e+01
-7.581670625516252926e+01
-9.214507562882369029e+01
-7.558577090731289161e+01
-7.981759452141733391e+01
-7.128079300039644295e+01
-8.065909092913288703e+01
-8.376292471008780183e+01
-7.641196932507911299e+01
-7.496162977004023276e+01
-6.672652925548406699e+01
-6.824727493850728877e+01
-7.572313303818965835e+01
-8.805683132005322022e+01
-8.221625276733601595e+01
-6.649331802017495363e+01
-7.430385425061498950e+01
-6.576135438824275070e+01
-7.276366007280057602e+01
-7.709087905272032515e+01
-7.740522953729676203e+01
-7.200968678888237662e+01
-7.172605716459523251e+01
-7.672837645222887204e+01
-6.935679954036636730e+01
-7.992534042462216348e+01
-8.119396145115298680e+01
-7.565825322550097098e+01
-8.769338639905014077e+01
-7.169706944152443384e+01
-8.961465775379177501e+01
-7.411593855107113882e+01
-7.605481228389238879e+01
-6.810501459707690231e+01
-7.092563594774701130e+01
-7.010650909111056706e+01
-7.857100176863694685e+01
-7.143258564836517621e+01
-8.119476208846228360e+01
-7.547176606047700886e+01
-7.403229878716624057e+01
-7.743624572525712324e+01
-6.985183639641159914e+01
-6.764161371327254813e+01
-8.277274202264077019e+01
-7.221851098196802354e+01
-8.490300225237422183e+01
-6.370208028032001835e+01
-7.687276609920847648e+01
-7.681090564807578858e+01
-6.531155331498128191e+01
-8.409209039659079110e+01
-6.769920423076173677e+01
-7.182704619621718223e+01
-9.463026364496319331e+01
-8.545488231314074312e+01
-8.092406734075878205e+01
-7.899202924328680808e+01
-7.301261900635449820e+01
-5.970974841404323286e+01
-8.556318970889795139e+01
-8.028812980818240419e+01
-7.355339380331606947e+01
-7.546816611059131219e+01
-7.435737682869128662e+01
-7.850033125662388045e+01
-7.946332158563951964e+01
-8.297412360836912626e+01
-7.425370022803704728e+01
-7.896497971299737628e+01
-7.108334361774028309e+01
-7.505807871732255876e+01
-8.152902776920861072e+01
-7.768325588087733991e+01
-7.049183846357830419e+01
-8.287114875223491595e+01
-8.213489926230819549e+01
-7.161902173018214057e+01
-9.011793959274454835e+01
-7.898156692854165328e+01
-8.333046073136640075e+01
-6.521318277508004257e+01
-7.187081686301527839e+01
-8.450939610048567374e+01
-8.227741504213845758e+01
-7.986314647826588953e+01
-7.436030603742143796e+01
-7.469715899441877127e+01
-7.699385449237875889e+01
-7.148984675223888985e+01
-7.316430088043586011e+01
-6.493641008087757882e+01
-7.154810868740152330e+01
-6.701289361266248079e+01
-7.708669320776030531e+01
-7.432758030396996674e+01
-6.798305361945453740e+01
-8.612739208638893729e+01
-8.022016527841772415e+01
-8.499093553088553676e+01
-8.395969663548115136e+01
-7.607805246819275169e+01
-7.003499288358210606e+01
-7.450834474723082224e+01
-6.990829848709114458e+01
-7.058478450556506800e+01
-6.529856905327434902e+01
-8.245843006242398587e+01
-7.810780821074179414e+01
-8.229548386240895752e+01
-7.554017827955547659e+01
-7.979991068257075426e+01
-6.563398734718262517e+01
-7.527987952470428468e+01
-7.696928906168925266e+01
-7.790343880037856650e+01
-7.977433940985868333e+01
-8.670983929251795530e+01
-6.986816008787772603e+01
-7.605334490222737998e+01
-6.714443811332613166e+01
-7.766085026848256234e+01
-6.962669342125607841e+01
-6.701456642342502334e+01
-8.652454320717268388e+01
-7.981786077747194952e+01
-8.177069838221173370e+01
-7.335275623822568036e+01
-7.982954433673872074e+01
-6.546841345828890724e+01
-8.101962427378059317e+01
-6.879040976644756711e+01
-6.469444099175868246e+01
-8.196137079891477129e+01
-8.040983756103459257e+01
-9.066319401955226454e+01
-7.378341379881973694e+01
-7.928108157212210472e+01
-8.811282900633807458e+01
-6.425439929852232979e+01
-7.251464644443910856e+01
-5.928907881717081096e+01
-7.638294700717847263e+01
-9.562426521032020332e+01
-6.404621457200174461e+01
-6.991926048010346051e+01
-8.276438264191291694e+01
-7.500081347798050047e+01
-8.234849567888790034e+01
-8.390693933341060529e+01
-7.699651852802219310e+01
-7.114901607205796097e+01
-7.287649486792409448e+01
-7.651551160193839962e+01
-9.072797426932861242e+01
-6.909823880964718512e+01
-7.954505774786494499e+01
-7.376021108964403084e+01
-6.987957703563596112e+01
-8.014368335317443837e+01
-7.432977030390483719e+01
-7.383434469115719878e+01
-7.032784830052329994e+01
-8.171414747814753810e+01
-7.831243962311010876e+01
-6.948934084323147431e+01
-6.309117818394623356e+01
-7.958162044300117088e+01
-7.833346827188057659e+01
-8.356932323351310288e+01
-7.552169289889437209e+01
-8.911433080332781742e+01
-9.233170776421663106e+01
-7.001420372932282987e+01
-7.059337325571948440e+01
-7.435475746531960795e+01
-8.182491622738415060e+01
-8.869561932823252448e+01
-8.225411013498801083e+01
-7.796590092419303630e+01
-8.089308746919131465e+01
-8.172776751161936204e+01
-8.859365222497839909e+01
-8.583039041507116451e+01
-6.971117966597330451e+01
-5.557407634857124634e+01
-6.175640474677800995e+01
-7.738015198402860051e+01
-6.495537610922089300e+01
-7.891833816324201223e+01
-8.201335987714571729e+01
-6.892195925154302927e+01
-7.480741537298537480e+01
-7.280928597572366812e+01
-8.428506764008137964e+01
-8.211054756148176637e+01
-7.233120153189648249e+01
-7.114293116275473494e+01
-7.544081249280017687e+01
-7.489754690205833754e+01
-8.340295572812409830e+01
-9.185963351752303652e+01
-8.579846496824741564e+01
-7.713249848507648210e+01
-8.428382667107688064e+01
-9.857327085246426179e+01
-7.696033931194571664e+01
-7.190002219197927502e+01
-7.228715791918526179e+01
-8.459867901030533233e+01
-7.187898403353773347e+01
