# Supplementary material for: Molecular mechanisms of native ligand selectivity in catecholamine G protein-coupled receptors
Source: Nat Commun. 2026 Apr 23;17:4112. doi: 10.1038/s41467-026-71361-8 (PMC13150006; doi:10.1038/s41467-026-71361-8)
Supplement: Supplementary file 8 — Source Data 2 [file 41467_2026_71361_MOESM8_ESM.zip › SourceData/FigS16B/rotamer1_D1_M85_W318_run3.txt]

-8.244382071304126214e+01
-8.411041764960420153e+01
-6.379742825305643805e+01
-8.482249793967199025e+01
-7.642979370747377743e+01
-8.301528005063525484e+01
-8.427479705496199358e+01
-6.324779951292852331e+01
-7.969233682888923909e+01
-7.418439568101456416e+01
-8.479302082227025039e+01
-6.406221724988108690e+01
-7.970152980958833666e+01
-6.250123678222403356e+01
-6.300713639339527816e+01
-6.858711737219493898e+01
-7.564797836836883960e+01
-6.476943524606990366e+01
-7.646600610942196852e+01
-6.249617531835373541e+01
-7.854127726055398284e+01
-6.676685561757282983e+01
-8.441993412461722812e+01
-7.179702968862038404e+01
-5.861181497311124389e+01
-7.011838450093397057e+01
-7.858767879303100301e+01
-7.933217784000983386e+01
-6.379871164145519202e+01
-8.917536141080644541e+01
-7.664562708682534264e+01
-7.265538936740469467e+01
-6.416620828642145113e+01
-6.905642704744604998e+01
-6.592161458916503136e+01
-7.643433845874321264e+01
-7.314194024337056987e+01
-7.093298010077501203e+01
-7.796826192985601267e+01
-8.275124760786640365e+01
-7.048845901171897310e+01
-5.694550620939985208e+01
-8.535539897777056240e+01
-5.677570209216805353e+01
-8.376370074537769028e+01
-7.872317116179347352e+01
-7.522979057451289009e+01
-7.491452845046912046e+01
-7.172113092579684235e+01
-7.309978877424705956e+01
-8.103732002721045546e+01
-6.838173779134508834e+01
-8.047089097205426356e+01
-6.629083517355016397e+01
-8.017930295090968684e+01
-8.742582720545888719e+01
-7.726869392198213404e+01
-8.125294421302989178e+01
-8.229293246114335147e+01
-8.489602851300121245e+01
-6.962763861057608494e+01
-7.883623530263004398e+01
-7.359021706136030616e+01
-7.917095482129647621e+01
-6.112027615804200309e+01
-8.697572557360967949e+01
-9.170157448908484810e+01
-8.242364148492232800e+01
-8.142357367175884519e+01
-8.501380487401485198e+01
-8.640231442299645437e+01
-7.240925869797935377e+01
-8.621812890983517264e+01
-6.638429654398080970e+01
-7.513160231121595700e+01
-7.099062755806355085e+01
-7.888585488514591759e+01
-6.538657979209457949e+01
-6.759784170535242254e+01
-7.119732897246306891e+01
-6.884230586365012527e+01
-7.895674827817487085e+01
-7.206362244471456791e+01
-8.802210283545782943e+01
-8.596677748892270188e+01
-8.181724978133877357e+01
-7.208006350050895605e+01
-6.665921894014429938e+01
-7.034281360584134291e+01
-7.541428953617516129e+01
-6.833165746717521927e+01
-7.219856168656764339e+01
-8.762727993553217232e+01
-7.383024583568855803e+01
-8.310434018790877531e+01
-7.150134256860837922e+01
-7.340853876454372084e+01
-7.759811454363108396e+01
-7.107279842429387884e+01
-7.190026267425642459e+01
-5.550056241505087229e+01
-6.666562045724774066e+01
-8.006452593322899247e+01
-6.589101666384097200e+01
-7.956081126519438840e+01
-8.896290862691334667e+01
-7.524412241684814262e+01
-7.881545707956023250e+01
-7.884365176208891057e+01
-8.879155210077438198e+01
-7.183634232967528988e+01
-8.242392392769063747e+01
-8.003760576402282823e+01
-7.754640848299179368e+01
-7.786740809620940240e+01
-9.290493774965048601e+01
-7.583392732145024695e+01
-8.321580555903203447e+01
-7.903667903047545451e+01
-7.569903508783436052e+01
-9.247549279708047720e+01
-8.309740869883638936e+01
-5.317062243184551562e+01
-8.292956667070366450e+01
-7.563174605747285284e+01
-7.001936423723101655e+01
-9.169792234058573399e+01
-7.719007995644605558e+01
-9.511083123010557472e+01
-7.332688733618981303e+01
-8.009486647939272075e+01
-9.146977934252382170e+01
-7.352025494757455704e+01
-8.289678018952700711e+01
-7.018810306610043881e+01
-8.021426989956742659e+01
-6.756290902357582695e+01
-6.159054560076973672e+01
-7.427184633991575424e+01
-8.690730745464387041e+01
-8.270643399362734272e+01
-6.920313354768515524e+01
-8.944602416136341105e+01
-7.033609019715711952e+01
-7.072493507059216711e+01
-8.057327031291195851e+01
-8.472162110485814424e+01
-7.288661234322938753e+01
-8.803011315908025836e+01
-7.658283276463635048e+01
-8.796988085367389942e+01
-7.100869761566512750e+01
-8.745066627044775487e+01
-8.123826144146642037e+01
-7.219348937140942724e+01
-7.861648475314243001e+01
-7.893452331439678460e+01
-7.387283477263726184e+01
-9.021870349341413942e+01
-8.494866413439837061e+01
-8.001348366666574918e+01
-8.595336840752503349e+01
-9.198433006122346001e+01
-8.334758761107759995e+01
-7.290807030155559687e+01
-8.593701843824038633e+01
-8.965517374945919471e+01
-7.507570385457523798e+01
-7.921270497868870564e+01
-6.687852752189120054e+01
-9.077498765204005338e+01
-6.336679634240241654e+01
-7.768659206053111177e+01
-7.275152106984140232e+01
-7.745149482913230088e+01
-9.016414590137155471e+01
-7.595705435548909179e+01
-8.164723965260387217e+01
-7.852979430097120428e+01
-6.072391814584693748e+01
-5.714096597394015475e+01
-8.090622396053854004e+01
-6.902207407941195072e+01
-7.914884660980750652e+01
-6.398612264997230170e+01
-7.512964593849078199e+01
-7.188722202365102021e+01
-8.161881009507341389e+01
-6.514495502861633724e+01
-8.873681858994278571e+01
-8.018643820548074075e+01
-7.373447863266032698e+01
-7.430088186623449076e+01
-7.808073298506563731e+01
-7.629112966729431378e+01
-7.761900930438802959e+01
-7.631452404462875450e+01
-8.721531114845811317e+01
-7.588445287804826478e+01
-7.859811138474489667e+01
-8.307096246140501705e+01
-7.694851750463251960e+01
-8.217408970285656267e+01
-6.784524043662067072e+01
-7.244239097928036131e+01
-8.310237311116371473e+01
-7.489053789611337208e+01
-6.853414025293520240e+01
-8.242000296828409489e+01
-7.839680716966933005e+01
-8.154130163826785349e+01
-8.512821953011459186e+01
-7.289512022081073894e+01
-8.525520394476664876e+01
-7.714715412256595073e+01
-9.060031059005807208e+01
-7.812854890930567819e+01
-8.496519236928990892e+01
-8.193121052327587961e+01
-8.038132459269471042e+01
-8.610936220377354289e+01
-8.050990103197474923e+01
-8.053509913909886109e+01
-8.071728076534614615e+01
-7.601475276634097611e+01
-6.974745446101580626e+01
-7.518615267051377771e+01
-8.925261673537143281e+01
-7.701830760655367669e+01
-6.766940110743018977e+01
-8.599077288483093184e+01
-7.071256287326843903e+01
-7.727985582714121904e+01
-7.116618920024950512e+01
-8.482243442580904969e+01
-7.817049456553141340e+01
-7.781292525802041382e+01
-8.091919001621506879e+01
-8.105454121703319004e+01
-6.635384829831809839e+01
-6.045154710061542858e+01
-8.722617916117289383e+01
-7.391753695642056243e+01
-8.199228488727075614e+01
-7.431531622855253261e+01
-7.672753494880933545e+01
-9.723553240166287992e+01
-8.245315019989735106e+01
-8.656820787761772351e+01
-7.355285595097718954e+01
-7.934101440157627394e+01
-9.249274694149322329e+01
-8.736757464542532148e+01
-7.767136718008696050e+01
-8.152553028780059208e+01
-8.128669563084403649e+01
-8.233705948774506567e+01
-7.916768309547718729e+01
-9.007951367888169614e+01
-8.398072017777590759e+01
-7.915465720093024515e+01
-8.040692551917661035e+01
-8.563705317795050576e+01
-8.620238247054622605e+01
-7.545660450263268615e+01
-7.254602700260255688e+01
-8.039288469549440208e+01
-7.459135253816373279e+01
-6.803029278357297471e+01
-7.561880861864709402e+01
-7.008646655764543709e+01
-8.120882999409973024e+01
-7.771329574082213298e+01
-7.831929330221302621e+01
-7.774099924184011456e+01
-8.304515052511105466e+01
-8.033267659660570814e+01
-6.067488996911487220e+01
-7.623622131531254809e+01
-7.687280946758767186e+01
-6.660266541532567430e+01
-7.024066764603475121e+01
-7.350700272757487141e+01
-6.390926638025175777e+01
-8.644921413638104468e+01
-6.763461583782374476e+01
-7.173586826849408737e+01
-7.437933457033970797e+01
-7.519302533372523101e+01
-8.416109349490683655e+01
-7.896568729476818760e+01
-7.591586392836848063e+01
-6.381291618856945291e+01
-8.005995445481676143e+01
-7.849443552569819360e+01
-7.356839494477507913e+01
-6.606431608586163406e+01
-8.354010844183561346e+01
-9.162517536751548164e+01
-6.734150532206149364e+01
-8.823818500334674297e+01
-7.964634909532195195e+01
-7.850943747908907255e+01
-7.539239863113651552e+01
-7.564763370442176438e+01
-8.689659450937185170e+01
-8.379504219509851737e+01
-8.131889589608731228e+01
-7.603717340539017755e+01
-7.222236390020698593e+01
-8.198416561698036276e+01
-7.642621074543284010e+01
-8.311284881833950067e+01
-8.920307214412474650e+01
-8.025045879073151411e+01
-6.562443400969029028e+01
-8.469203923086044483e+01
-7.563999669070310006e+01
-7.962854344104377446e+01
-7.851110275695828022e+01
-7.625713355683399186e+01
-6.766603995711126629e+01
-7.281174873382640556e+01
-6.959266030121590063e+01
-6.687975256551983705e+01
-6.776108505675702531e+01
-7.536753397249047737e+01
-7.684330155032196785e+01
-7.461011277597502556e+01
-8.152743582162764824e+01
-7.490926560044256632e+01
-7.014369030732925125e+01
-7.531659748246258346e+01
-7.535586947242052247e+01
-7.418934102049655621e+01
-6.154099093167570800e+01
-8.115215073293826720e+01
-6.417032611503908868e+01
-6.888116791654586279e+01
-9.474921337500649088e+01
-8.472109135932154800e+01
-8.914817540680832053e+01
-7.150888370725810717e+01
-6.864751804000681545e+01
-6.846694450100446261e+01
-7.538327146229003972e+01
-8.808416390260946116e+01
-7.166553880715925118e+01
-6.599830598825553807e+01
-7.599697659814823680e+01
-8.144446753234842618e+01
-9.118017476301881175e+01
-7.113973661823673922e+01
-7.356073223532074223e+01
-9.649220247831779318e+01
-7.756002169177382655e+01
-7.524797308530102669e+01
-7.479048850795066983e+01
-7.667110825632610727e+01
-6.601902036932953877e+01
-7.114744894855573421e+01
-8.751571855667529576e+01
-7.850545660932914416e+01
-8.288908624197357256e+01
-7.689131343555625620e+01
-8.130009895175255963e+01
-6.600440193288281421e+01
-7.031733034737897015e+01
-7.508557067110348271e+01
-9.085309627690263312e+01
-8.059640193876273884e+01
-7.177928747524433106e+01
-7.815255261807439524e+01
-7.961368553166049367e+01
-8.530712427547344134e+01
-7.799588500516766487e+01
-7.991882425802565137e+01
-8.640183298295333714e+01
-8.139470342863606334e+01
-7.155436037278775530e+01
-7.471016848985865977e+01
-7.024280536091393401e+01
-8.473770010687549359e+01
-8.064993331399659837e+01
-6.666327651163020107e+01
-7.428882596606567290e+01
-7.924348267976849058e+01
-6.544828576880233584e+01
-7.282168758208047166e+01
-8.484589540211955239e+01
-7.372598955758871853e+01
-7.000536411509217771e+01
-6.372596711383682333e+01
-6.112069220428971761e+01
-6.284734705331265303e+01
-6.962295802982356463e+01
-9.197677026711370729e+01
-7.334718913081226788e+01
-6.214889048265781213e+01
-9.854657647195003278e+01
-8.015883467667808304e+01
-7.138781848935087737e+01
-7.364060352279386734e+01
-7.503218423673105519e+01
-8.019671991107198039e+01
-7.232093792883729577e+01
-7.161005664447048957e+01
-7.053438426274841788e+01
-7.498137598656707326e+01
-6.306453516146392957e+01
-7.033876525148876624e+01
-8.014787785807229170e+01
-9.475119025867864764e+01
-6.834797006367838890e+01
-6.721697136941965312e+01
-8.238709764758586118e+01
-7.315929004068887309e+01
-7.088254319844349993e+01
-8.638724238864718075e+01
-8.018785506436233845e+01
-7.181027616887912757e+01
-7.425143183416491866e+01
-8.817692307195434864e+01
-8.311209921623331809e+01
-7.981236027916074249e+01
-9.295347025995015144e+01
-8.670850548072712627e+01
-9.327000663735084629e+01
-8.546067161858272243e+01
-8.729304900210874507e+01
-8.509350935781088765e+01
-6.498120419684452997e+01
-8.082756039518714886e+01
-9.284723146134211902e+01
-8.453677607996550591e+01
-8.129081632475286767e+01
-8.361278077375588680e+01
-7.810650370048070101e+01
-8.362455019790992594e+01
-8.192696763882786115e+01
-8.400416746996496897e+01
-8.297489874425771461e+01
-1.004366869224867571e+02
-8.576203025252598877e+01
-7.670055152280323796e+01
-8.258427523827452887e+01
-7.730376801238226392e+01
-8.238236851835658570e+01
-9.348586416464874560e+01
-8.670945707582539796e+01
-9.729863245991604970e+01
-8.167241359755658436e+01
-8.767966776284477248e+01
-9.069475041358616352e+01
-9.381084520050983144e+01
-8.040096168096978602e+01
-6.551829984092445613e+01
-8.330100963039284068e+01
-9.671511286570192567e+01
-9.093859416474730040e+01
-9.458501045223168546e+01
-7.478424404474931464e+01
-8.091384138716962582e+01
-9.031957985401676581e+01
-8.370533454799819140e+01
-7.300921561540042148e+01
-9.324788973624052346e+01
-8.129517628359957371e+01
-8.033948967821083897e+01
-8.493846374001878985e+01
-9.439624064165784034e+01
-8.387708173162847913e+01
-9.144134060014428655e+01
-8.055961796460351820e+01
-9.082578779846738826e+01
-8.330355016267820645e+01
-7.848721272796365156e+01
-7.644652203125048118e+01
-1.056892472763326651e+02
-7.791910359609576631e+01
-8.938233826895286427e+01
-6.970060038392787760e+01
-8.568535390591729595e+01
-9.035856096895075495e+01
-8.899012719345644484e+01
-7.603221656169436926e+01
-7.471482971384880045e+01
-8.484338752396986649e+01
-6.547858370333882760e+01
-7.129882499594877743e+01
-7.513280543035865833e+01
-7.510172816428301701e+01
-6.675252733543523220e+01
-8.259424405701126659e+01
-9.491910374296763564e+01
-9.032693189253924970e+01
-7.867424810128918011e+01
-8.304704663032043754e+01
-8.458357019108341035e+01
-8.732764851252736094e+01
-8.901987217425079280e+01
-7.574465059789679344e+01
-6.562536172467729045e+01
-7.672648522596711018e+01
-8.689449611777007476e+01
-7.679733876264883463e+01
-6.941890380632695212e+01
-6.804794759182664166e+01
-7.768685712948371247e+01
-8.064028206631211049e+01
-8.354075458241993601e+01
-8.941253904144316778e+01
-6.100606715716304507e+01
-8.685689046234647037e+01
-7.223209452494396032e+01
-8.875684875108200345e+01
-9.317407187044582884e+01
-6.431444292805429086e+01
-7.881960846394032671e+01
-6.327715973713426934e+01
-7.030209889475385410e+01
-7.026990931774626858e+01
-5.753611545266200267e+01
-8.858904956896147098e+01
-8.343947778094937462e+01
-8.345296418914324477e+01
-6.551834085007418196e+01
-7.961442420780400653e+01
-8.462898510051343237e+01
-1.015213044270879408e+02
-8.194456029628339877e+01
-7.900633544325299340e+01
-9.053502404551849736e+01
-6.941562944288739345e+01
-7.792566762997482499e+01
-7.962072683908084514e+01
-8.533123205790086274e+01
-8.139800465228121595e+01
-8.239261810276737208e+01
-8.128890533313557398e+01
-8.098399702750504048e+01
-9.254280959584649224e+01
-7.624859273982654884e+01
-7.717290280537757496e+01
-7.724985282746146709e+01
-9.159813374214590453e+01
-8.145453427386745204e+01
-8.762849355145138475e+01
-7.776451216580299786e+01
-8.929571060624057566e+01
-9.948626895112741408e+01
-8.053010081924912811e+01
-8.719382344648765581e+01
-8.379601032094372215e+01
-8.212254796776267085e+01
-8.472334846171823131e+01
-9.384897947986901556e+01
-8.445584158093369354e+01
-7.754843190444344714e+01
-7.044718746793070352e+01
-7.696990685643382335e+01
-8.083431458359503097e+01
-7.473485636230113016e+01
-8.067288673574533675e+01
-6.881071117344434640e+01
-8.679739653292750745e+01
-7.518034658496591760e+01
-8.406592994840187316e+01
-7.913457533186927151e+01
-1.022908976763359590e+02
-7.262520974063821200e+01
-8.588241266325348988e+01
-7.563727848390510644e+01
-7.764496836980941907e+01
-8.282128528889853669e+01
-6.525929660655172881e+01
-6.988224839034880631e+01
-6.933058772845549811e+01
-8.440338295676180280e+01
-9.245039049572740453e+01
-7.855750397841147503e+01
-6.466280532127130698e+01
-8.038996128326697033e+01
-8.207536286596410946e+01
-7.588497128376566536e+01
-7.738893895734254613e+01
-9.211916499080942344e+01
-7.712003584711141002e+01
-8.280835540770252123e+01
-1.033263747997648068e+02
-8.237163245101632469e+01
-8.426754989573714738e+01
-8.051004818921670392e+01
-8.203130284726113075e+01
-7.516112536031482705e+01
-7.030912928923588368e+01
-8.164689901780243986e+01
-6.729650682549889495e+01
-6.114517646540378593e+01
-7.361286051768273353e+01
-8.995187362876183101e+01
-9.009670431875449026e+01
-6.914857431241095753e+01
-6.976835408739951561e+01
-7.847730320654288505e+01
-8.031195500729012338e+01
-7.173586290861226189e+01
-8.640161352420020080e+01
-7.579897591161073933e+01
-8.174104891902258885e+01
-8.416480107324059645e+01
-7.823853645112305344e+01
-6.754210987927898202e+01
-6.955649954189395601e+01
-7.853970514823569715e+01
-7.941043067964932334e+01
-7.353191324108534843e+01
-6.759355170025840209e+01
-7.216185374999719215e+01
-6.664772411396423024e+01
-7.827360653742618979e+01
-8.589730265496537243e+01
-6.817100351661862589e+01
-8.021990443351548095e+01
-8.039358473863511279e+01
-7.404119282472142061e+01
-7.920223350316447863e+01
-7.226060162516904484e+01
-7.972384165113028587e+01
-8.977241653328164261e+01
-8.106926651257971628e+01
-7.873434459485889647e+01
-6.039074175786503673e+01
-8.405359229978229507e+01
-7.803407222793876485e+01
-8.485616698941591096e+01
-8.428592906653500449e+01
-8.130319062065528612e+01
-7.702867951732034157e+01
-8.889447847458228580e+01
-7.545343908276882416e+01
-8.659329413735592595e+01
-7.236439068554429355e+01
-7.618835258598267046e+01
-8.354920994187638428e+01
-8.869661865207511653e+01
-7.736250700715734752e+01
-7.843734812738192375e+01
-6.298499444925832336e+01
-7.743172567926986005e+01
-7.892656858913395013e+01
-8.147448266099078751e+01
-8.471897106577435466e+01
-7.805028501135946328e+01
-6.798613068596652909e+01
-8.214222686200184853e+01
-7.438220910638425210e+01
-7.132835723097225866e+01
-8.840942995043801034e+01
-7.824129217452633611e+01
-7.319983123951202231e+01
-7.929905189812954802e+01
-8.387321663543568206e+01
-7.446374159679089644e+01
-7.305203151951724294e+01
-7.691365296455506950e+01
-7.911191044660969851e+01
-8.221270184677645432e+01
-6.665526754782821683e+01
-8.575210734910263000e+01
-8.176586564818920522e+01
-8.627564138958882722e+01
-8.041383013927882928e+01
-7.988590508851062566e+01
-8.237405589015371277e+01
-7.789488054468483824e+01
-7.513311335527268398e+01
-9.536973954647089613e+01
-8.722415908596819634e+01
-8.531475765725305394e+01
-8.171034942806059576e+01
-8.076127252563907177e+01
-8.245546023639252553e+01
-8.697388618613493350e+01
-7.321296994185459539e+01
-6.809313278064155384e+01
-8.680640511608116583e+01
-9.171103198521097966e+01
-8.914484160118487921e+01
-8.552433861344236732e+01
-9.009926200561214671e+01
-7.937076216185160149e+01
-9.307999254096814923e+01
-8.716818302597441459e+01
-8.301532641319302286e+01
-8.249035699255132670e+01
-7.793911449476307496e+01
-8.102867796596582650e+01
-6.639125245556553523e+01
-6.786417543445671186e+01
-7.454146687620193745e+01
-8.255719816895877727e+01
-8.348649215177424310e+01
-7.549677850502165199e+01
-9.355837348573524537e+01
-9.653823094454774889e+01
-9.775787658771150745e+01
-8.787468499864424132e+01
-8.364134173707871867e+01
-9.531719223573104216e+01
-8.520392496040440733e+01
-8.299147878461769778e+01
-9.423382510488988828e+01
-7.347970003389355043e+01
-6.991955305382805363e+01
-6.381910184430505240e+01
-7.288781174509283289e+01
-1.020771912861340809e+02
-7.223985619639313427e+01
-7.935010814127197420e+01
-9.182372326770844495e+01
-9.815172032687026160e+01
-8.452734963864118356e+01
-8.375586347742265048e+01
-9.109081240203681773e+01
-9.489058839589998229e+01
-8.155601767243716438e+01
-7.143302973147052626e+01
-7.841346435892695865e+01
-8.109332333205549048e+01
-8.035945126866616306e+01
-9.405350461910028059e+01
-7.267067900306180661e+01
-6.250675194622516528e+01
-7.925212779289107345e+01
-8.620892518589116094e+01
-7.817915305325142583e+01
-8.216110928336192387e+01
-9.431308762199172691e+01
-7.730354630514825942e+01
-7.490112441002477794e+01
-6.750532780614437911e+01
-7.185811075492729572e+01
-8.604851332278944653e+01
-7.414749538526079675e+01
-8.028194228306301738e+01
-7.235842471713918655e+01
-7.151252817296693820e+01
-9.101222085823486907e+01
-7.844494914807465591e+01
-8.383501587933082533e+01
-7.262283431617720453e+01
-7.854366663063518672e+01
-1.000835629788454355e+02
-7.816300033745314124e+01
-6.700567833367236403e+01
-7.939889856916825295e+01
-7.482931766747105939e+01
-6.516562312515627298e+01
-8.323405546555316903e+01
-8.019582454888256962e+01
-7.031325282112224784e+01
-8.108667883695936496e+01
-6.372578128098407291e+01
-7.570497023347549259e+01
-7.411083940272510517e+01
-7.272326788442074985e+01
-8.783325052711543890e+01
-8.290685697928437037e+01
-8.995210260364281396e+01
-9.248611903743309881e+01
-7.498848623941543678e+01
-8.195515328790686738e+01
-7.495919142060590445e+01
-8.636314074698111654e+01
-7.558684121339206285e+01
-8.019250240802308838e+01
-7.842883620199704353e+01
-8.974169887734326778e+01
-8.379085851359869253e+01
-7.136427932481306868e+01
-8.467176638708441772e+01
-8.890754511521116399e+01
-7.545812120529427602e+01
-6.801549195207536513e+01
-7.677910858538366767e+01
-7.399148571879247527e+01
-8.334742273112829025e+01
-8.055676858598508261e+01
-8.443797000737180269e+01
-8.250343401784630259e+01
-7.581670625516252926e+01
-9.214507562882369029e+01
-7.558577090731289161e+01
-7.981759452141733391e+01
-7.128079300039644295e+01
-8.065909092913288703e+01
-8.376292471008780183e+01
-7.641196932507911299e+01
-7.496162977004023276e+01
-6.672652925548406699e+01
-6.824727493850728877e+01
-7.572313303818965835e+01
-8.805683132005322022e+01
-8.221625276733601595e+01
-6.649331802017495363e+01
-7.430385425061498950e+01
-6.576135438824275070e+01
-7.276366007280057602e+01
-7.709087905272032515e+01
-7.740522953729676203e+01
-7.200968678888237662e+01
-7.172605716459523251e+01
-7.672837645222887204e+01
-6.935679954036636730e+01
-7.992534042462216348e+01
-8.119396145115298680e+01
-7.565825322550097098e+01
-8.769338639905014077e+01
-7.169706944152443384e+01
-8.961465775379177501e+01
-7.411593855107113882e+01
-7.605481228389238879e+01
-6.810501459707690231e+01
-7.092563594774701130e+01
-7.010650909111056706e+01
-7.857100176863694685e+01
-7.143258564836517621e+01
-8.119476208846228360e+01
-7.547176606047700886e+01
-7.403229878716624057e+01
-7.743624572525712324e+01
-6.985183639641159914e+01
-6.764161371327254813e+01
-8.277274202264077019e+01
-7.221851098196802354e+01
-8.490300225237422183e+01
-6.370208028032001835e+01
-7.687276609920847648e+01
-7.681090564807578858e+01
-6.531155331498128191e+01
-8.409209039659079110e+01
-6.769920423076173677e+01
-7.182704619621718223e+01
-9.463026364496319331e+01
-8.545488231314074312e+01
-8.092406734075878205e+01
-7.899202924328680808e+01
-7.301261900635449820e+01
-5.970974841404323286e+01
-8.556318970889795139e+01
-8.028812980818240419e+01
-7.355339380331606947e+01
-7.546816611059131219e+01
-7.435737682869128662e+01
-7.850033125662388045e+01
-7.946332158563951964e+01
-8.297412360836912626e+01
-7.425370022803704728e+01
-7.896497971299737628e+01
-7.108334361774028309e+01
-7.505807871732255876e+01
-8.152902776920861072e+01
-7.768325588087733991e+01
-7.049183846357830419e+01
-8.287114875223491595e+01
-8.213489926230819549e+01
-7.161902173018214057e+01
-9.011793959274454835e+01
-7.898156692854165328e+01
-8.333046073136640075e+01
-6.521318277508004257e+01
-7.187081686301527839e+01
-8.450939610048567374e+01
-8.227741504213845758e+01
-7.986314647826588953e+01
-7.436030603742143796e+01
-7.469715899441877127e+01
-7.699385449237875889e+01
-7.148984675223888985e+01
-7.316430088043586011e+01
-6.493641008087757882e+01
-7.154810868740152330e+01
-6.701289361266248079e+01
-7.708669320776030531e+01
-7.432758030396996674e+01
-6.798305361945453740e+01
-8.612739208638893729e+01
-8.022016527841772415e+01
-8.499093553088553676e+01
-8.395969663548115136e+01
-7.607805246819275169e+01
-7.003499288358210606e+01
-7.450834474723082224e+01
-6.990829848709114458e+01
-7.058478450556506800e+01
-6.529856905327434902e+01
-8.245843006242398587e+01
-7.810780821074179414e+01
-8.229548386240895752e+01
-7.554017827955547659e+01
-7.979991068257075426e+01
-6.563398734718262517e+01
-7.527987952470428468e+01
-7.696928906168925266e+01
-7.790343880037856650e+01
-7.977433940985868333e+01
-8.670983929251795530e+01
-6.986816008787772603e+01
-7.605334490222737998e+01
-6.714443811332613166e+01
-7.766085026848256234e+01
-6.962669342125607841e+01
-6.701456642342502334e+01
-8.652454320717268388e+01
-7.981786077747194952e+01
-8.177069838221173370e+01
-7.335275623822568036e+01
-7.982954433673872074e+01
-6.546841345828890724e+01
-8.101962427378059317e+01
-6.879040976644756711e+01
-6.469444099175868246e+01
-8.196137079891477129e+01
-8.040983756103459257e+01
-9.066319401955226454e+01
-7.378341379881973694e+01
-7.928108157212210472e+01
-8.811282900633807458e+01
-6.425439929852232979e+01
-7.251464644443910856e+01
-5.928907881717081096e+01
-7.638294700717847263e+01
-9.562426521032020332e+01
-6.404621457200174461e+01
-6.991926048010346051e+01
-8.276438264191291694e+01
-7.500081347798050047e+01
-8.234849567888790034e+01
-8.390693933341060529e+01
-7.699651852802219310e+01
-7.114901607205796097e+01
-7.287649486792409448e+01
-7.651551160193839962e+01
-9.072797426932861242e+01
-6.909823880964718512e+01
-7.954505774786494499e+01
-7.376021108964403084e+01
-6.987957703563596112e+01
-8.014368335317443837e+01
-7.432977030390483719e+01
-7.383434469115719878e+01
-7.032784830052329994e+01
-8.171414747814753810e+01
-7.831243962311010876e+01
-6.948934084323147431e+01
-6.309117818394623356e+01
-7.958162044300117088e+01
-7.833346827188057659e+01
-8.356932323351310288e+01
-7.552169289889437209e+01
-8.911433080332781742e+01
-9.233170776421663106e+01
-7.001420372932282987e+01
-7.059337325571948440e+01
-7.435475746531960795e+01
-8.182491622738415060e+01
-8.869561932823252448e+01
-8.225411013498801083e+01
-7.796590092419303630e+01
-8.089308746919131465e+01
-8.172776751161936204e+01
-8.859365222497839909e+01
-8.583039041507116451e+01
-6.971117966597330451e+01
-5.557407634857124634e+01
-6.175640474677800995e+01
-7.738015198402860051e+01
-6.495537610922089300e+01
-7.891833816324201223e+01
-8.201335987714571729e+01
-6.892195925154302927e+01
-7.480741537298537480e+01
-7.280928597572366812e+01
-8.428506764008137964e+01
-8.211054756148176637e+01
-7.233120153189648249e+01
-7.114293116275473494e+01
-7.544081249280017687e+01
-7.489754690205833754e+01
-8.340295572812409830e+01
-9.185963351752303652e+01
-8.579846496824741564e+01
-7.713249848507648210e+01
-8.428382667107688064e+01
-9.857327085246426179e+01
-7.696033931194571664e+01
-7.190002219197927502e+01
-7.228715791918526179e+01
-8.459867901030533233e+01
-7.187898403353773347e+01
-9.205733112956981756e+01
-7.616793440854310404e+01
-7.800892882893604963e+01
-7.066798342217352058e+01
-6.975766353546370624e+01
-7.217902690136293131e+01
-8.644307530761830094e+01
-8.039320035861882729e+01
-7.090472448433199304e+01
-7.907176243426098949e+01
-8.369066240061674478e+01
-7.362974014178544735e+01
-7.159521874071720049e+01
-6.583081512764734100e+01
-6.753246276700184580e+01
-7.002241870071733842e+01
-7.315754931293074037e+01
-8.350928848494363876e+01
-6.777622335274877230e+01
-7.169957890089635555e+01
-6.045725514352169228e+01
-6.908339140872102746e+01
-8.314463426682948466e+01
-7.412073560392785510e+01
-7.547698466150275465e+01
-7.838960599840061150e+01
-7.898127242391241509e+01
-8.493611562381904889e+01
-6.696196220660331733e+01
-8.997608423768373598e+01
-6.599976585990140165e+01
-6.732998354702131394e+01
-7.273281694099945582e+01
-8.011340508020006723e+01
-7.604103925696675503e+01
-5.984023195756206803e+01
-7.354306229100322412e+01
-7.510893260490800571e+01
-8.147812001366631307e+01
-6.813144286517437820e+01
-8.529535944247548684e+01
-7.343143886992262992e+01
-7.064278031109488154e+01
-9.155004155587394621e+01
-7.380368121490108990e+01
-7.965563895376678261e+01
-6.912944035942476262e+01
-7.217399619166263847e+01
-7.029023707491876394e+01
-7.298434377979374688e+01
-7.385109279910962243e+01
-8.643731440450217463e+01
-8.659160624554864683e+01
-8.210166138727126395e+01
-7.416024298690979322e+01
-7.257095789677711650e+01
-7.341360665002143548e+01
-9.222003030930002865e+01
-6.990921916023978611e+01
-7.720420289225992860e+01
-8.133663973905981948e+01
-9.328918282686386476e+01
-7.813496882490758821e+01
-6.892173757688806290e+01
-7.446243060916248169e+01
-7.236434724150267073e+01
-7.476010742674654352e+01
-8.276740652720417302e+01
-7.785951864993114668e+01
-7.299185613075275114e+01
-8.583031276192433268e+01
-8.568728285871978301e+01
-8.327412572975784144e+01
-7.440725060847285022e+01
-7.808594059888386596e+01
-8.946270099372675588e+01
-8.191343359521114564e+01
-8.502742305258652777e+01
-7.642427591865462944e+01
-7.490078701593149901e+01
-8.889487220244636489e+01
-8.132763842720048331e+01
-7.086477662565837932e+01
-6.751990098933464424e+01
-7.422212419813676831e+01
-7.091025037169183065e+01
-6.607318546124780312e+01
-7.314259102096194454e+01
-7.261555194128389701e+01
-8.804545390019815443e+01
-7.771626143720770585e+01
-8.967235417362634564e+01
-7.571383227178034758e+01
-7.553566209003297161e+01
-7.203556918761718464e+01
-7.169092953291372794e+01
-7.337248382651945633e+01
-8.703750231180697483e+01
-7.347560810743445359e+01
-8.751726254746502320e+01
-7.802924328032658252e+01
-6.351725634082529837e+01
-7.374822567743336776e+01
-8.266002806821255433e+01
-7.327979668818981906e+01
-8.356345161762845919e+01
-7.953268663098222646e+01
-7.795061785819126499e+01
-8.144642160938786901e+01
-6.032333029058780483e+01
-7.936270576164456259e+01
-7.345413021733949677e+01
-7.861215849329528282e+01
-8.065581000081321861e+01
-6.451688953896642431e+01
-8.041913892432854993e+01
-7.324513757848376372e+01
-7.283683502119212960e+01
-7.755076176003481692e+01
-7.808737987176317574e+01
-7.312040023970695302e+01
-7.864602800433479501e+01
-7.931942795785514022e+01
-6.506382954884472269e+01
-7.392561476558036304e+01
-5.884413930017107930e+01
-6.199846743594395093e+01
-6.183974784239399014e+01
-6.711298559428266230e+01
-8.263738960336171147e+01
-7.866527964228789926e+01
-8.992368070479768960e+01
-7.271045862890143496e+01
-7.170861256895595659e+01
-7.049738963139084547e+01
-6.660562507454693559e+01
-8.735291565285243109e+01
-7.015958994111615254e+01
-7.209397247714917967e+01
-7.852718566116992349e+01
-7.491453732672589183e+01
-8.336784410821898916e+01
-7.617153087256434674e+01
-7.619553721512313871e+01
-7.110077551241140270e+01
-8.162509645975730166e+01
-7.789212990475841991e+01
-7.958472000174162986e+01
-8.194100705371273818e+01
-6.530992906629531092e+01
-6.583216165292746780e+01
-6.814318571994520823e+01
-7.876098952541072151e+01
-6.771573088057516543e+01
-8.078913306717510068e+01
-6.883133930480572360e+01
-5.804573173545303177e+01
-6.443519705521585195e+01
-7.755132251518928399e+01
-6.978313558044511922e+01
-6.792953372972559123e+01
-7.565084290254888799e+01
-8.063146205123892685e+01
-8.377292767152015074e+01
-7.657970186853708583e+01
-6.935194918241195694e+01
-8.370001164832294194e+01
-6.967568941975208929e+01
-7.013833763774580632e+01
-7.410788966880421924e+01
-8.705992089598626649e+01
-7.449546893727425356e+01
-7.522518288120204488e+01
-8.282015541836126715e+01
-9.022704742304883041e+01
-6.240786186639609667e+01
-8.379351365221833703e+01
-8.167530426944026090e+01
-6.061061620861047317e+01
-8.463025595358791975e+01
-6.507125279517315164e+01
-7.689830427393721379e+01
-6.284434007359646301e+01
-7.010464771248355476e+01
-7.593338711108239636e+01
-9.369978435357224100e+01
-9.085093017741331778e+01
-7.478418390764687729e+01
-8.129444417883259177e+01
-7.724987442413645056e+01
-7.096224812084982148e+01
-8.166183330889333547e+01
-6.779716491784358823e+01
-8.221788862599902359e+01
-6.580347483429987676e+01
-7.467491430159817867e+01
-8.046885819678522012e+01
-8.316514986339696236e+01
-7.659144546943639398e+01
-7.758583441028193306e+01
-8.564070376617263491e+01
-7.808768702394955596e+01
-8.274853205894082464e+01
-7.610317955239018772e+01
-6.451882424722415976e+01
-7.858739886780317363e+01
-7.186317402619614825e+01
-8.832463003032266613e+01
-7.573845697015855194e+01
-8.409424393971718814e+01
-8.340563865237608354e+01
-9.086238443883954119e+01
-7.706471581507507551e+01
-7.931214963428297438e+01
-8.494778596463211784e+01
-1.042585832468202085e+02
-8.529457189717845722e+01
-8.876488837281205235e+01
-6.998874823296465308e+01
-8.020662598144525646e+01
-8.077482574056514864e+01
-7.053732696286273551e+01
-8.991582203367657655e+01
-8.059472488573953797e+01
-8.370869117032718520e+01
-7.561736547798906827e+01
-1.022676071664142370e+02
-8.484594359940410868e+01
-6.743454196070062778e+01
-7.469342408083343798e+01
-8.336949197427055935e+01
-7.977504558489984277e+01
-6.408082052817792373e+01
-7.434561058450145765e+01
-6.684676141527168625e+01
-7.482420922626411652e+01
-9.011476253613710696e+01
-8.167322425470233327e+01
-8.350214931484795500e+01
-8.982719558819461270e+01
-8.475161291096954130e+01
-9.222673804003991904e+01
-8.949390452763768167e+01
-9.496762857284593906e+01
-8.382269202854062939e+01
-6.660696187530241730e+01
-7.253451352052626078e+01
-7.043989784255070674e+01
-7.997127841881101062e+01
-7.395473859188970778e+01
-6.718943455546468613e+01
-8.020095583502299519e+01
-8.030670391131076258e+01
-8.404744693038652770e+01
-8.178295723064118761e+01
-7.479649560477059822e+01
-7.011776805912994348e+01
-6.468327598378525067e+01
-8.092030721396248794e+01
-6.962090750498020952e+01
-6.876260577434410948e+01
-7.408306064650778922e+01
-8.102966074223984094e+01
-7.363451024143691370e+01
-9.399452394070122807e+01
-5.653163706970543245e+01
-8.081982983839863266e+01
-8.921222299710197490e+01
-6.482767773266360223e+01
-8.723188890092649217e+01
-9.285433821846820024e+01
-7.955496082991878382e+01
-7.294253301543393775e+01
-8.688555263865326594e+01
-7.752596499745024516e+01
-8.165075967311416605e+01
-7.665374054743088550e+01
-8.373429025522057145e+01
-9.368367085602065458e+01
-7.995812408812783190e+01
-8.280561793683656902e+01
-8.940960071512384388e+01
-7.969435993799633877e+01
-6.264765630137870289e+01
-6.959918465340479088e+01
-8.077139561262688972e+01
-9.126900810529313901e+01
-7.309049912199488119e+01
-7.958507765906243492e+01
-7.612323583636384683e+01
-8.733651881010017348e+01
-8.672316006435958968e+01
-9.187833220993925920e+01
-6.902246074565059075e+01
-7.858355666782192372e+01
-6.769656942047136283e+01
-8.194543843133162397e+01
-7.577041048599711814e+01
-7.813108322070250722e+01
-8.680517574754604482e+01
-7.894097359197633068e+01
-8.169321031968240732e+01
-7.549969275947275094e+01
-8.269468168654383078e+01
-6.710695848443394596e+01
-8.671302111892187270e+01
-8.533856090723341481e+01
-8.304722704399658539e+01
-9.926872822641851712e+01
-6.884187784541217070e+01
-6.117958444081700975e+01
-8.313791080752494622e+01
-6.762819153921054749e+01
-7.106393261575216513e+01
-8.788852842709117397e+01
-7.076056062310165373e+01
-8.684341083345232448e+01
-6.976338587619446230e+01
-6.165031456792688402e+01
-7.559899556460338488e+01
-6.991502407680523845e+01
-7.500806523327266007e+01
-7.136650809001658047e+01
-8.481563852489892952e+01
-7.069951735345509292e+01
-7.689495770266357511e+01
-7.479437612377699907e+01
-7.686654540812422454e+01
-6.014115442046175275e+01
-6.422199692788760217e+01
-7.318382567278594308e+01
-7.297890885067752720e+01
-7.739015349808904887e+01
-7.944516836876906041e+01
-6.982084505307626898e+01
-8.000574098567530257e+01
-7.401554887107481306e+01
-7.260558068631476658e+01
-8.294149483956799429e+01
-9.559735549584664227e+01
-8.160531334880539589e+01
-7.417759660669516109e+01
-6.668052714895164002e+01
-9.561021166814371952e+01
-8.484359688604280336e+01
-8.721409263199674911e+01
-9.559935134837031967e+01
-7.898427489488921083e+01
-8.066299615191408634e+01
-7.923696576835290273e+01
-6.923210970416577936e+01
-8.423907273982736399e+01
-8.714933663918291984e+01
-8.181117221221178681e+01
-7.880932470014420232e+01
-7.840340976637327230e+01
-8.466583752901894400e+01
-7.715183661269219328e+01
-7.132324006794814863e+01
-8.496038072376536832e+01
-7.031654018007972695e+01
-6.514547146890636498e+01
-5.580360509774241251e+01
-6.745378622957308323e+01
-8.984822890329866141e+01
-7.143677136531667315e+01
-7.910968946526236323e+01
-8.240817922192209721e+01
-9.051969001929087710e+01
-6.839253443385696585e+01
-7.827737021126321793e+01
-7.652942919047332282e+01
-6.970226432716599163e+01
-7.041823199135470190e+01
-8.102533829654186093e+01
-7.812549727730890936e+01
-8.329136686676017121e+01
-7.551559464567871771e+01
-7.739955761336459261e+01
-6.609441445054139308e+01
-8.075518441409838033e+01
-7.532133194624664441e+01
-8.402789503696016027e+01
-7.199788853124582033e+01
-7.787047459886206013e+01
-7.608460539761256314e+01
-7.910415188437774248e+01
-7.806927809376350069e+01
-8.520032083958945179e+01
-5.828036792017916667e+01
-6.144426968383927345e+01
-6.988411115840641230e+01
-7.033407796315400162e+01
-7.507788858112745345e+01
-6.716670984994375715e+01
-7.279292621986694201e+01
-7.033387860923130575e+01
-6.749896967882521892e+01
-7.415973820506371794e+01
-6.949561147528980598e+01
-7.789408083527634119e+01
-8.036102316491660247e+01
-8.152619043821442801e+01
-6.903480025848251955e+01
-7.211568161649360320e+01
-7.936017354276138747e+01
-7.571871088154374263e+01
-8.070629456820100245e+01
-7.829233364848043664e+01
-9.129704387122285425e+01
-7.923543936264825049e+01
-8.194382538381920256e+01
-7.755376024634257703e+01
-8.749498591390120339e+01
-7.837550272878628732e+01
-8.449613987843848406e+01
-9.747447721006938082e+01
-8.355061897986318797e+01
-7.607122191634616115e+01
-7.745341360715102041e+01
-8.205508450839211321e+01
-1.004347263502096297e+02
-8.886005259721254390e+01
-7.990715141161756208e+01
-7.785772319161505095e+01
-7.445927663639864136e+01
-9.505251598117027356e+01
-7.746990398036736281e+01
-9.020600537302911448e+01
-8.303052973703474038e+01
-9.267957820136011549e+01
-6.790400820787247937e+01
-7.961127707573990619e+01
-7.176672266242177045e+01
-8.742014055648958504e+01
-8.422721937709972906e+01
-8.095247237410437435e+01
-9.094197449379971943e+01
-7.454788922099031367e+01
-7.208383318565542197e+01
-8.110261716956374300e+01
-8.770097247486862102e+01
-8.752068486279375747e+01
-7.001532410230687731e+01
-8.421896268935748253e+01
-6.251461676764907338e+01
-7.084403520235137819e+01
-6.981416327741308692e+01
-7.300939993303806830e+01
-6.753330889397032877e+01
-6.967036698902008141e+01
-6.640427047819167683e+01
-6.554189588505428787e+01
-6.779365830081590616e+01
-7.350806665138512130e+01
-6.939692193595521985e+01
-7.441936503950184090e+01
-7.975989670895154404e+01
-8.117535741455550635e+01
-7.514948029611494462e+01
-8.680105728802982412e+01
-8.435301255789548236e+01
-7.802665193693513856e+01
-7.270959443681243783e+01
-7.126015951021940964e+01
-6.988960236367334744e+01
-7.681074703194707354e+01
-6.865031175387959195e+01
-7.227703104916739107e+01
-8.025209066548859482e+01
-7.795177675466065637e+01
-6.379692936405694326e+01
-7.322378454932832881e+01
-8.939510607489415861e+01
-8.180278948313615217e+01
-7.647907875568441227e+01
-7.541382551964191805e+01
-8.402429702173830606e+01
-7.242152826198274340e+01
-7.375198237429782466e+01
-7.590736098842678814e+01
-7.871132582435916447e+01
-6.917166692783051474e+01
-9.020335588834858243e+01
-7.119645610600144892e+01
-7.391237148101268417e+01
-6.925839406282007360e+01
-8.534709357351698600e+01
-6.970395908805564034e+01
-7.403752419707005572e+01
-7.685955160874243575e+01
-7.494656614277992901e+01
-6.483135869541951024e+01
-8.584663012615362732e+01
-8.429614774069614214e+01
-6.749587814976784728e+01
-7.821459008890899156e+01
-7.360590941492743866e+01
-5.940604136942275204e+01
-8.730251854039963177e+01
-7.647587280989944247e+01
-5.793702946845774449e+01
-7.240091003073722220e+01
-6.184575685810352041e+01
-7.391458389248988681e+01
-6.404142994826617041e+01
-6.502920224799922266e+01
-6.082419461051546250e+01
-7.885164107227986108e+01
-7.628483681722237009e+01
-7.143339640984440564e+01
-8.093575576780364145e+01
-7.938244872017698128e+01
-7.731657770084324000e+01
-5.875807988197482956e+01
-7.605386329885452312e+01
-6.992061963897425869e+01
-7.835088296243763750e+01
-7.751071188931537392e+01
-6.488676729639317386e+01
-7.596522984502801989e+01
-6.076517501625566808e+01
-6.278814296537644424e+01
-7.632123668569767005e+01
-6.875859362153639154e+01
-6.782966702621439481e+01
-6.654073107747572635e+01
-7.751293921901120143e+01
-6.600885089857823118e+01
-7.788853544211225710e+01
-7.291898438842854091e+01
-7.884927556589137509e+01
-6.302305182226402280e+01
-6.957210925735239471e+01
-8.715275620034775272e+01
-7.566308724211678793e+01
-6.075673924908431900e+01
-7.218508929873397051e+01
-7.326130693994983289e+01
-9.567749859843110016e+01
-7.607627196615004550e+01
-7.366980052740005647e+01
-7.693754476407288223e+01
-6.396405627040887509e+01
-7.246790086682432275e+01
-5.871514156939782225e+01
-6.772960522836926600e+01
-8.355056513638534454e+01
-8.468153951222325304e+01
-6.862100720882895644e+01
-8.433040141825223657e+01
-5.934981051305495470e+01
-7.060953833260776946e+01
-7.441084004772197602e+01
-7.504072805100005894e+01
-6.928404206410529298e+01
-9.005070111464000604e+01
-7.935429771743186222e+01
-7.265516466690061748e+01
-6.652248483474392060e+01
-8.401879192717615297e+01
-7.640850265780851203e+01
-6.831860068420076004e+01
-8.455162091266447533e+01
-8.636676895154414524e+01
-7.589524773729134210e+01
-6.165149088559748236e+01
-7.713097417595916738e+01
-6.416681219206745368e+01
-7.960431544039433049e+01
-7.471332540219755458e+01
-6.374414775082083651e+01
-7.294050197658579293e+01
-6.686179868591544562e+01
-7.515859314054132767e+01
-8.715161654148005255e+01
-7.184984921393565571e+01
-7.366539471654807869e+01
-6.618674935296226636e+01
-6.857840836315780564e+01
-6.828946579690730800e+01
-7.328597615878715033e+01
-7.778790232098896240e+01
-7.069643903842133170e+01
-7.993950793711702829e+01
-7.301062020186920165e+01
-7.594142652436570984e+01
-7.215915017074895843e+01
-8.725725992636341743e+01
-8.653288005084409917e+01
-8.128104333030616147e+01
-8.707145291190131786e+01
-8.694378240351849740e+01
-7.891164437153065592e+01
-8.235005691495859992e+01
-8.125160073717174214e+01
-8.060782539408518232e+01
-8.322656166307197623e+01
-7.865028808483830858e+01
-8.977442406666244779e+01
-7.848286164596082415e+01
-8.233597281417212344e+01
-8.397072113366709800e+01
-6.199865691133732781e+01
-6.044021587880479274e+01
-7.214461746357288519e+01
-6.876794693726355945e+01
-8.821216717233934901e+01
-6.651138667759900613e+01
-7.836733207112570199e+01
-8.468001773870456361e+01
-5.743466438174475286e+01
-8.003707040515757853e+01
-8.358490914129811244e+01
-7.762986871585869153e+01
-8.395144974147979156e+01
-8.614154508104776653e+01
-7.796133029262574610e+01
-7.489993991231578718e+01
-8.077809064522001847e+01
-7.707049511112285245e+01
-8.298130570989104626e+01
-9.692796342426908041e+01
-7.345977653377387639e+01
-9.032834681165586233e+01
-9.529103481687430133e+01
-8.440693873557830784e+01
-8.117094299274288005e+01
-8.720675542766547039e+01
-8.845010254357072199e+01
-8.324012439660752705e+01
-8.657912154671601002e+01
-8.732457873628854372e+01
-8.579083022372934408e+01
-8.019847989855979620e+01
-8.744777637196543196e+01
-7.807724399038883689e+01
-9.432644190507541282e+01
-7.956883888435571350e+01
-6.956207611106776767e+01
-7.316860679550016755e+01
-8.742890746395600843e+01
-7.311517810948748775e+01
-7.148289617962458919e+01
-7.629134717375258390e+01
-7.482334210509978334e+01
-7.520473195098425379e+01
-8.740013589654139992e+01
-7.332486657784028239e+01
-6.768888645397001369e+01
-8.613999498573018343e+01
-6.499444727188667059e+01
-8.283252582030439726e+01
-7.587495966879208709e+01
-9.610587054639603366e+01
-7.817125286750766122e+01
-9.156182619325771554e+01
-8.373560610882302058e+01
-7.172332879982283771e+01
-6.901875127381019581e+01
-6.530089847570717154e+01
-7.844293118857909519e+01
-7.344434469022972678e+01
-7.602396461115968407e+01
-6.959116557816658144e+01
-5.301174793409020936e+01
-7.922398017238744217e+01
-7.423214901775445185e+01
-8.522593775134410521e+01
-8.488209559113428782e+01
-6.702698776315315854e+01
-8.435568847174485541e+01
-6.947481506064072221e+01
-8.569180427300074143e+01
-8.593469147060885405e+01
-7.995861922571914704e+01
-8.499036276314846816e+01
-7.368297273116886004e+01
-6.297566620554319172e+01
-7.935037256100638103e+01
-7.757703039626854036e+01
-7.746165939409119972e+01
-8.668342472012182043e+01
-6.336754749874912562e+01
-6.374869018066495840e+01
-8.872414547163349141e+01
-6.468690953595151427e+01
-7.822250630763525692e+01
-7.714037451169512849e+01
-7.813010332826839033e+01
-8.472311733368211151e+01
-8.006702461106362989e+01
-7.037138164568298748e+01
-6.280923679157662320e+01
-8.141793822247437618e+01
-7.463856132264943710e+01
-8.944080456402689094e+01
-7.477985743724933343e+01
-6.317979908444322490e+01
-6.657864021047899428e+01
-7.593361906899971814e+01
-7.203944579031198714e+01
-7.360797679052149078e+01
-7.450320260978804754e+01
-7.204254119233081610e+01
-7.763343870585678985e+01
-9.153171254942100177e+01
-7.230934238994278473e+01
-8.517760253373802470e+01
-7.829138882008383860e+01
-9.337401549661716160e+01
-8.368066657460728663e+01
-7.199652807201245253e+01
-8.425474108766169934e+01
-9.969841033949101927e+01
-7.891479299734729125e+01
-8.470530794356579918e+01
-9.150838145533026591e+01
-6.160731669165042490e+01
-8.612345814199065330e+01
-8.751894149203707229e+01
-9.279133715564967133e+01
-8.841819743078963256e+01
-6.861224126429047487e+01
-8.110026004401116495e+01
-7.974256588481149777e+01
-8.724574555687550514e+01
-7.465766462236521761e+01
-8.070330214184552631e+01
-6.659388135843670398e+01
-6.809025306881824235e+01
-6.345871076336064931e+01
-8.614289615604786832e+01
-7.916688097082703734e+01
-6.970697234409719556e+01
-7.872709869379212932e+01
-6.088498445178215945e+01
-7.114268831725455300e+01
-6.640809447547134425e+01
-8.109220021735576722e+01
-7.897487142520419923e+01
-7.014076958090802805e+01
-6.786826956615504969e+01
-7.362638329757463396e+01
-7.074052322661704295e+01
-7.195725259692409281e+01
-6.776559596380012351e+01
-6.691504276393787620e+01
-8.993422159919325054e+01
-7.008199844844830295e+01
-7.112232293623837620e+01
-6.240120778881388475e+01
-7.601058981664890268e+01
-7.828684527334596055e+01
-6.970609950845370406e+01
-6.758522009571991873e+01
-9.028977149236949629e+01
-7.923727216737586332e+01
-8.030600526200103673e+01
-7.200504677048330393e+01
-6.691105637489560820e+01
-7.536459895269176457e+01
-7.065366896143896724e+01
-7.563335068157054764e+01
-8.668065594740886581e+01
-7.609142155768756766e+01
-9.217628365856123196e+01
-7.534036189357679802e+01
-7.025812562819461959e+01
-8.989471707826923819e+01
-8.165283690713391707e+01
-6.752477116382084432e+01
-6.884854535156040356e+01
-7.107781310928777430e+01
-8.112586708767403820e+01
-7.888559861221884262e+01
-7.927886430875511792e+01
-8.303954643008999881e+01
-7.697598620023786964e+01
-8.120927055897683999e+01
-8.485324318763534279e+01
-7.677538944828130241e+01
-6.360004321804196792e+01
-8.004542219884702092e+01
-8.520926884788418931e+01
-7.931032174945359259e+01
-8.016658779259199719e+01
-6.860859679999636285e+01
-8.016678483009728495e+01
-7.685995706272021266e+01
-7.098580873781514811e+01
-8.791591792042991926e+01
-7.247337403803923905e+01
-6.696619551530642411e+01
-7.334679994261566094e+01
-8.756729040187640578e+01
-8.695517019985115326e+01
-7.547390870438606214e+01
-6.887520162349200348e+01
-8.686985453445345229e+01
-9.091615862404242421e+01
-7.850029739511607829e+01
-9.467541350980177128e+01
-8.100019950454228024e+01
-8.276813882383986254e+01
-7.301165112559742454e+01
-7.352702121089450316e+01
-6.704236713328073449e+01
-8.605883811407088047e+01
-7.976695696768058497e+01
-6.925736002339606046e+01
-8.238000430815836239e+01
-1.000647598437872716e+02
-8.957475577412833445e+01
-8.079973010124072630e+01
-9.630350984234442535e+01
-7.741194369852131274e+01
-7.543616256629779571e+01
-8.749060708922360163e+01
-8.357404902259884238e+01
-8.707173473524053975e+01
-7.765407516106130004e+01
-6.246470865729069288e+01
-6.498285143041817946e+01
-7.089212154304341595e+01
-7.504263177446168243e+01
-6.822655756477007571e+01
-6.288908824940681086e+01
-7.475961033505517150e+01
-8.106470741879610387e+01
-8.374054969182375885e+01
-8.237412580016888342e+01
-7.581287005090334219e+01
-7.560746802644071352e+01
-7.875461982872043620e+01
-8.543368272260551066e+01
-6.670358086094135786e+01
-8.046938813031142956e+01
-6.791225075153151636e+01
-8.065122591289919285e+01
-7.844819488930941986e+01
-7.742052131193939601e+01
-8.578149356134981929e+01
-6.985275735737158698e+01
-8.882323549067741908e+01
-7.884689842590002229e+01
-8.386665819272336364e+01
-6.594743083347587742e+01
-7.171421437571885349e+01
-7.695169270634161762e+01
-6.606458759808390369e+01
-9.650046004099124275e+01
-7.626297042026139650e+01
-7.133907735984837473e+01
-7.992617286410607846e+01
-7.187045042399965666e+01
-8.061845959178394594e+01
-7.382912185382181747e+01
-7.236045612762198687e+01
-8.551240306327791529e+01
-7.949347668875900297e+01
-6.634173164669827827e+01
-6.215277077220105895e+01
-7.227650204308304183e+01
-7.474244416774290301e+01
-7.645249198281788949e+01
-7.467633547071764610e+01
-7.828658726791752542e+01
-6.403902366986906713e+01
-5.390527392886877323e+01
-7.766829450611534469e+01
-7.940772749521970297e+01
-7.852048927654900012e+01
-7.596544942750027474e+01
-7.099600327369407182e+01
-8.260107471324727157e+01
-7.591826961087315340e+01
-6.658779237050335098e+01
-7.088366940209297695e+01
-7.459006835893330845e+01
-7.362333834680333666e+01
-7.385167801153302491e+01
-9.200941184036187792e+01
-8.086724000071821195e+01
-7.807712544975255753e+01
-9.261042936386301960e+01
-9.209661741724735862e+01
-6.797325697179626047e+01
-6.505614434134989210e+01
-8.046173042204874548e+01
-7.444251135160045862e+01
-7.664427484480694375e+01
-7.967430008384820894e+01
-7.946876335979921180e+01
-6.645489149159747910e+01
-8.788863377056495096e+01
-7.624194277395612573e+01
-6.905289217077505270e+01
-8.976184646209009088e+01
-7.002990917928877934e+01
-7.887707040653987178e+01
-8.126414203513192547e+01
-8.671118821038017188e+01
-7.044301839387176756e+01
-9.025121718734405363e+01
-7.842533996790385231e+01
-6.446100933311517167e+01
-7.697849519117616524e+01
-7.676450534732308029e+01
-7.570593776934136088e+01
-8.721692519663427845e+01
-6.907804892146472753e+01
-8.289171160104973524e+01
-8.667279020199816841e+01
-7.394778485881970198e+01
-8.820915247126077929e+01
-6.975039410721895194e+01
-8.907608335650957088e+01
-6.629325320059564319e+01
-7.388010762727094516e+01
-8.952185131000935314e+01
-1.027945234475865988e+02
-7.038589557910147221e+01
-7.472501182993616453e+01
-7.612879014622414786e+01
-8.245307005755643104e+01
-7.223081063561558324e+01
-6.757884861615265493e+01
-7.175088528458228154e+01
-7.149750978936994272e+01
-8.055656233249408160e+01
-7.181665675605951549e+01
-6.070308442634696178e+01
-7.492868309409904271e+01
-7.440315538702425613e+01
-6.932319672980015923e+01
-7.608785715413698370e+01
-9.338423469119695142e+01
-8.082445376556336214e+01
-6.695553175057315798e+01
-7.758674362010548009e+01
-6.732088687522319503e+01
-6.547380347324491368e+01
-1.000829888100400495e+02
-6.585889643333345589e+01
-5.335831681148570738e+01
-7.738261854645516280e+01
-6.910151421332504640e+01
-8.168085592707289777e+01
-8.205442525693365496e+01
-8.035978608538502499e+01
-7.649587207890813545e+01
-7.485475062183139983e+01
-8.384545201683214088e+01
-8.324980281563824747e+01
-7.361642270211233097e+01
-7.797422036532145739e+01
-7.073321425309248411e+01
-7.575506590273225527e+01
-7.307549740226738777e+01
-8.471837796608460280e+01
-7.454448688034574388e+01
-9.412065506246700863e+01
-7.126752779790145098e+01
-6.931895868946008932e+01
-7.177600537158450322e+01
-1.024609927530704709e+02
-8.313841181145899384e+01
-7.909549039790583436e+01
-8.888001970381048977e+01
-8.308448402427069368e+01
-8.093054273174507784e+01
-9.165069543723188872e+01
-9.612857048633208024e+01
-7.691972268101173427e+01
-8.152890452401791777e+01
-6.944503528352760213e+01
-7.320622015581254516e+01
-6.809789083769054230e+01
-7.605186223069723894e+01
-7.665777096556573156e+01
-5.937873455903934428e+01
-7.979701378753789243e+01
-6.926780768411391875e+01
-6.256796063866168112e+01
-7.535152765006850473e+01
-6.852124058535106599e+01
-5.504070924931591691e+01
-8.038316243120134175e+01
-7.245478650467066473e+01
-8.495654906195932199e+01
-7.682341976247273863e+01
-7.375450075239413650e+01
-7.137227485301667684e+01
-6.949195408520749595e+01
-8.703476238320985203e+01
-7.158004343237354306e+01
-8.786213707214419344e+01
-7.865377989058308117e+01
-7.802540250730098137e+01
