# Supplementary material for: Molecular mechanisms of native ligand selectivity in catecholamine G protein-coupled receptors
Source: Nat Commun. 2026 Apr 23;17:4112. doi: 10.1038/s41467-026-71361-8 (PMC13150006; doi:10.1038/s41467-026-71361-8)
Supplement: Supplementary file 8 — Source Data 2 [file 41467_2026_71361_MOESM8_ESM.zip › SourceData/FigS15/strings4apo_WT/string177.txt]

8.907468250784592589e-01 4.949635836528399335e-01 8.483069601500281554e-01 6.351511339931236177e-01 6.339996650768449094e-01 1.072157551318772883e+00 8.415290289873744722e-01 6.626106879937812000e-01 5.539139273810191888e-01 1.480503884127145842e+00 1.047088815326949085e+00 8.496521689205648320e-01 8.457517473392808238e-01 1.213344435469935867e+00 1.536154406068494849e+00 7.329434851890843650e-01 7.357085464004391451e-01 9.586202516617341463e-01 6.672218765158423048e-01 8.179856754066339164e-01 1.230905994243974400e+00 4.987153447169695442e-01 6.187688370737187693e-01 7.865589773154693098e-01 5.540836636279617977e-01 1.801616481241348211e+00 6.047163526708390080e-01 7.247542715009860359e-01 6.539189056959107127e-01 7.256985605311124798e-01 6.876240389148378096e-01 1.437887768234842989e+00 5.286679570462086142e-01
8.918689825187584574e-01 5.017000684100137997e-01 8.291872000412902066e-01 6.287014428113724129e-01 6.358713691131996359e-01 1.048411253095366646e+00 8.155748198936079163e-01 6.736701076419352452e-01 5.505676415350448938e-01 1.452001515265105125e+00 1.015336459601155594e+00 8.150237236611458380e-01 8.169987996153325049e-01 1.178215278794277232e+00 1.505721783099667199e+00 7.376010175796355872e-01 7.370461290837320156e-01 9.371623521596527118e-01 6.835728159985933194e-01 7.932395401632872378e-01 1.213552646431966364e+00 5.057539727245764505e-01 6.180396607878633208e-01 7.805060091501304642e-01 5.411030087637337394e-01 1.757958245843018297e+00 6.176308114901311042e-01 7.317662966778304412e-01 6.707532297002857247e-01 7.160567505448927061e-01 6.730748832575436102e-01 1.405531879759137848e+00 5.330268471814599840e-01
8.804021216106898695e-01 5.114231664863519988e-01 8.011817280975519484e-01 6.317662318515454567e-01 6.401077825898313645e-01 1.038203139850186307e+00 8.016472159085288318e-01 6.866624562375231999e-01 5.537641147870372427e-01 1.445368256511235128e+00 1.002480934891658571e+00 8.000575847679680663e-01 7.692073485004315980e-01 1.152901445421802507e+00 1.497662268544090791e+00 7.348861369215611283e-01 7.282129760288647002e-01 9.259291505181472814e-01 6.941490013059752329e-01 7.741163788914020571e-01 1.226761017558233968e+00 5.135363756822752812e-01 6.154574292172535488e-01 7.588129180378108130e-01 5.417672839609458668e-01 1.720223443569360633e+00 6.190086179544216360e-01 7.396183340326658584e-01 6.775213549929992585e-01 6.988635105404773507e-01 6.802191599339972861e-01 1.383338540123944638e+00 5.293553516145125259e-01
8.491765448111683323e-01 5.104369127799902595e-01 7.717467162831098682e-01 6.419471949798447596e-01 6.441363079918570600e-01 1.022784934165652970e+00 7.952989020449264812e-01 6.897919247624576533e-01 5.810992047461457366e-01 1.455209667964599607e+00 9.953415279958354178e-01 7.881161837234873513e-01 7.357953132721867240e-01 1.146351658432975151e+00 1.501720894411558316e+00 7.266055711787127169e-01 7.242196905321127698e-01 9.183429269767644509e-01 7.042943683265378008e-01 7.724845491554559462e-01 1.246594641346445265e+00 5.137777195501003202e-01 6.126429402496884613e-01 7.432004909375824475e-01 5.642407270973505140e-01 1.707611505017965214e+00 6.014786200097915758e-01 7.325932221532100996e-01 6.734863775423609589e-01 6.823683273400832361e-01 7.044045338031961201e-01 1.381154241986834341e+00 5.271321757833499211e-01
8.248605370982786678e-01 5.040831692997310709e-01 7.659824565304614863e-01 6.348829966969198324e-01 6.346544350306975169e-01 9.979615359465969782e-01 7.982975175091515663e-01 6.761317781310886010e-01 6.205290009822146402e-01 1.456164465771621730e+00 9.877687291313059781e-01 7.791230293454451949e-01 7.333081344982399497e-01 1.153817049881197043e+00 1.497546506627434493e+00 7.238942613187678843e-01 7.414093519861810755e-01 9.004192214335945410e-01 7.222560376124212977e-01 7.910876699438232906e-01 1.240725941221989537e+00 5.182389244272664897e-01 6.159402327641985142e-01 7.387339656600154791e-01 5.922116582901885140e-01 1.719160899052342817e+00 6.034059552036145080e-01 7.196547952356890931e-01 6.672190504609559758e-01 6.674702547453157386e-01 6.984625814312847014e-01 1.391851339257484277e+00 5.318967940139941453e-01
7.857615178961693259e-01 5.099575866353668330e-01 7.686968603622056362e-01 6.277172432169358940e-01 6.265371153958554373e-01 9.332403164919225169e-01 8.125785981600598396e-01 6.610872604384866458e-01 6.108394278858438886e-01 1.444422696486132418e+00 9.598721649902429709e-01 7.608489726516600715e-01 7.170901117626662380e-01 1.125546791148222647e+00 1.450788199498803888e+00 7.139949058327718090e-01 7.572441094622492930e-01 8.516122787425611795e-01 7.388305714902378973e-01 8.132150697430551300e-01 1.203738631596390940e+00 5.227680088334313302e-01 6.150642519006220832e-01 7.515906103128393578e-01 6.042655048289674591e-01 1.695274897667509828e+00 6.078981976075349403e-01 7.088175435647880995e-01 6.592198198918421959e-01 6.756155584302859785e-01 6.902070925276949653e-01 1.374895466309033587e+00 5.333396469885854918e-01
7.609440977901942293e-01 5.136850009048905541e-01 7.678127830814930332e-01 6.211254264567078742e-01 6.235474485589308502e-01 8.800024862997093411e-01 8.194825643527249293e-01 6.591291117268366362e-01 5.995220199089513757e-01 1.414525607367804305e+00 9.297282348378566041e-01 7.295524833981967827e-01 7.003388828708895231e-01 1.078302983266785864e+00 1.378801784622021298e+00 7.113173742078531259e-01 7.577249243998442907e-01 8.124473932257106901e-01 7.456369633170718547e-01 8.122658143567328404e-01 1.149131341805134543e+00 5.273076924743242966e-01 6.092899677464572727e-01 7.665054710836256557e-01 6.156331287064035207e-01 1.634275255313317965e+00 5.919681054326383363e-01 7.121804789863832585e-01 6.563102711781834131e-01 6.903803955857653607e-01 7.041826845951145719e-01 1.324444642580642872e+00 5.334153112733857061e-01
7.768235146558662985e-01 5.178297463152294888e-01 7.728646717471929772e-01 6.192773728402368727e-01 6.175600331330409754e-01 8.720910171217768347e-01 8.187230184092181284e-01 6.645642420127129135e-01 6.160257724435065363e-01 1.379102814754646911e+00 9.161616383261040886e-01 7.073339695002792693e-01 6.934681570205603052e-01 1.058186195654320594e+00 1.312552411840141930e+00 7.146548453875868345e-01 7.364836780707040287e-01 8.128754441715654311e-01 7.477818637365508669e-01 7.971688844489139836e-01 1.104410788619959449e+00 5.336410858520760359e-01 6.036958047497024138e-01 7.352412252943917315e-01 6.188792940516050223e-01 1.554255991121159974e+00 6.137082628693492081e-01 7.197089375894805130e-01 6.629611269799350337e-01 7.017542073288580706e-01 6.911728400429694164e-01 1.258800658824294594e+00 5.315403727829489666e-01
8.209948993133096007e-01 5.198129788787717587e-01 7.949982866025983030e-01 6.149870976767728425e-01 6.167144003982698575e-01 9.022691475550798090e-01 8.087120405314867089e-01 6.691783355102539632e-01 6.085852399794396961e-01 1.374362489808267362e+00 9.360136579850812932e-01 7.143797635051074568e-01 6.871511761517453687e-01 1.061422284266920757e+00 1.307980076452119000e+00 7.152305799964303601e-01 7.184250381614399883e-01 8.320749908694797803e-01 7.446130119040615947e-01 7.809383619399431486e-01 1.111378390438651165e+00 5.419360183826055222e-01 6.029672696105213836e-01 6.944032410500162733e-01 6.113921277667175858e-01 1.532848022833535051e+00 6.577086850591470357e-01 7.105928122090684473e-01 6.633951221004213972e-01 7.055906285500449515e-01 6.679619816754782669e-01 1.246465327353895258e+00 5.299851286806719353e-01
8.899610171141991710e-01 5.212041109589338195e-01 8.139717283308671725e-01 6.067972984603681175e-01 6.155813420978507589e-01 9.751078280105487384e-01 7.972504751373069576e-01 6.752881271672336316e-01 5.892696675619014668e-01 1.351218197608787142e+00 9.781173767770456884e-01 7.425715065489134625e-01 6.761840878784719511e-01 1.051885418473812894e+00 1.307680627308791088e+00 7.175645140086149842e-01 7.047630287708297470e-01 8.667088381820748921e-01 7.478339157681400673e-01 7.671313001518585972e-01 1.125025669309355214e+00 5.473874277111868691e-01 6.061706014354444338e-01 6.676419287007643311e-01 6.079923830825614273e-01 1.502838327705227517e+00 6.958491255016890920e-01 7.055515349569078110e-01 6.559463358886544748e-01 7.009630839594576113e-01 6.505912416979195978e-01 1.230128314228511988e+00 5.292805520330327029e-01
9.688696675205801245e-01 5.213493729281235556e-01 8.048691915373632488e-01 5.979686817721677761e-01 6.126846083162471590e-01 1.081273511843744872e+00 7.920408140251201656e-01 6.816377016705350567e-01 5.698242198803331604e-01 1.277468719709287104e+00 1.033913348139442023e+00 7.809496606815288233e-01 6.697597742396120823e-01 1.017354331176546944e+00 1.287255940045578750e+00 7.221177133854952412e-01 7.020371254999567823e-01 9.149480189070001712e-01 7.623474645297318997e-01 7.642849055663788471e-01 1.125615452640160941e+00 5.417750840608652751e-01 6.103429650932494788e-01 6.789534247325241800e-01 6.144228998218146387e-01 1.428627157280452753e+00 6.973707845967844765e-01 7.132855422637287557e-01 6.414125730897010103e-01 6.920152279386646565e-01 6.525385141030313196e-01 1.178478913458621768e+00 5.316026492789001079e-01
1.033625542617575999e+00 5.215978115821942040e-01 7.886438057248559286e-01 5.865003997275297642e-01 6.141146984137993980e-01 1.155895518797990240e+00 7.901895380157705207e-01 6.764386455267598075e-01 5.610268826846332990e-01 1.181136921769882386e+00 1.081598379997284587e+00 8.104210782745402408e-01 6.770845865995115398e-01 9.856400171659036591e-01 1.263644944639229273e+00 7.216845295764995338e-01 7.060565120655039051e-01 9.589650946580887680e-01 7.602982136134265323e-01 7.652864251937671058e-01 1.115465542531823173e+00 5.310890580502369840e-01 6.082669039645253184e-01 7.170155906189314976e-01 6.133340585781256182e-01 1.340475713428735949e+00 6.739856644147731446e-01 7.176336205680493574e-01 6.551143846483217237e-01 6.893994761864566945e-01 6.620750676679190150e-01 1.108848150353716422e+00 5.351345701609581118e-01
1.094381765098215942e+00 5.210118368976496273e-01 7.814422290655739234e-01 5.776685521920591482e-01 6.171701288702856614e-01 1.201569212853297985e+00 7.945041297431929550e-01 6.716824972709801722e-01 5.511033908667206660e-01 1.078457785261370150e+00 1.118965578328551924e+00 8.396129236849604327e-01 6.959295017510617187e-01 9.506260514176656518e-01 1.242580318512665594e+00 7.192879344609536263e-01 7.131656722645378643e-01 1.015284011274590226e+00 7.463626665026827922e-01 7.671365115710252480e-01 1.100594385949300369e+00 5.217100858457536239e-01 6.045884621871673303e-01 7.505775260002101046e-01 6.056965082722061133e-01 1.252706531640712440e+00 6.536433738450554420e-01 7.164934366268931321e-01 6.951706405755162521e-01 6.911109614211734531e-01 6.625237924231449638e-01 1.033801133700312347e+00 5.390723091953322221e-01
1.140762759868629850e+00 5.235982046794391831e-01 7.808233120818119932e-01 5.870153272070792738e-01 6.152192180157951551e-01 1.220310087484611783e+00 8.303664372870028787e-01 6.926046211143197517e-01 5.320103462548354534e-01 9.930755718769858076e-01 1.141003533404975734e+00 8.622261227816130358e-01 7.056386945152007817e-01 9.060705974646381389e-01 1.219012811542478980e+00 7.220133080982837903e-01 7.353538956732823539e-01 1.072600542542382795e+00 7.318981239735706801e-01 7.738626509395866160e-01 1.088185137476063380e+00 5.063730574809028884e-01 6.080330329956612490e-01 7.640593575682290695e-01 6.022693478757915608e-01 1.165187251320632500e+00 6.400849988977128646e-01 7.184027895655541451e-01 7.326337721882231202e-01 7.005200285990299536e-01 6.544369511316528998e-01 9.636350998399110246e-01 5.420719362757199233e-01
1.150530875093427552e+00 5.285348067667344774e-01 7.871637898261233390e-01 6.051374278538933504e-01 6.098643811373248846e-01 1.209321971746359470e+00 8.840044476323831724e-01 7.283128836603747214e-01 5.178800305216606503e-01 9.791136029070354185e-01 1.152510207803250530e+00 8.611266472093827007e-01 6.935666719108587452e-01 9.030221783103423716e-01 1.218687342112622973e+00 7.309754367779269790e-01 7.615095497075381470e-01 1.078601373363984539e+00 7.128967346323882293e-01 7.746744660342488320e-01 1.097219357856325850e+00 4.894305380072475620e-01 6.141292409074118330e-01 7.681381858949156705e-01 5.994290427221429240e-01 1.130283007212719681e+00 6.328664966017361060e-01 7.244511732471510257e-01 7.475941945453057347e-01 7.155210493150931939e-01 6.545127241574344445e-01 9.426831803961036593e-01 5.412744735805383733e-01
1.153800177037867414e+00 5.225913749856110346e-01 7.891307593364090822e-01 6.167107113584272549e-01 6.037861823930662508e-01 1.194093045594636582e+00 9.398609653692320265e-01 7.645210733585674490e-01 4.967403098383971760e-01 9.747289551646580730e-01 1.171081401239450592e+00 8.679622992377589163e-01 7.007537818819719044e-01 9.206787442563472146e-01 1.245478030600797981e+00 7.499700821717657506e-01 7.860073226830355253e-01 1.090654890413943257e+00 6.920106454723458089e-01 7.722140643541440808e-01 1.121410004696471230e+00 4.801165328576615376e-01 6.173595711716485246e-01 7.864510885118459749e-01 5.908192290096013766e-01 1.131808213769273097e+00 6.264818184768871090e-01 7.349759425424325920e-01 7.773245747362216296e-01 7.274062894039637905e-01 6.607131753184212197e-01 9.447488432078914311e-01 5.433973563778211613e-01
1.144499159757920825e+00 5.153807717763229101e-01 7.826259991552586559e-01 6.128640169308444685e-01 6.000395774918000358e-01 1.177767973855631034e+00 9.881104570838423751e-01 7.859441921340504233e-01 4.645596900722318012e-01 9.887458549468723934e-01 1.183995924829200241e+00 8.780245863047418942e-01 7.050025930813912378e-01 9.392979529179179554e-01 1.279956099986633955e+00 7.790338633602779117e-01 8.112626851803064199e-01 1.094842720499956013e+00 6.788840947966788830e-01 7.675336162579562416e-01 1.164895013928278766e+00 4.814852743845440819e-01 6.205172572506196804e-01 8.011892208454945985e-01 5.763062575148155675e-01 1.150087574495507914e+00 6.363570967895435526e-01 7.412526452571156499e-01 8.037851184184634512e-01 7.377139616053224325e-01 6.614371254349024065e-01 9.713441343710826903e-01 5.490584083366953916e-01
1.138460865029993219e+00 5.126803809758706532e-01 7.807874594786060607e-01 5.977976116976635446e-01 5.965008232578272729e-01 1.171530515292081853e+00 1.026070647976980332e+00 7.948766825034745409e-01 4.248821438455688826e-01 1.002207045954678133e+00 1.196314762272179477e+00 8.981368440127500685e-01 7.034699749527760781e-01 9.522278837608666446e-01 1.300118030166690364e+00 8.149515462022233203e-01 8.351562189337350395e-01 1.101239720661803423e+00 6.743196145784732254e-01 7.625712478745021450e-01 1.214878203443443327e+00 4.867668980945579205e-01 6.231621118006512861e-01 8.083978055111673555e-01 5.596124070527161987e-01 1.149868561055009897e+00 6.484111034401605078e-01 7.432287646235928857e-01 8.274811710854870217e-01 7.339332393141621003e-01 6.529708868688733903e-01 9.992987360919434181e-01 5.525314549377281503e-01
