# Supplementary material for: Molecular mechanisms of native ligand selectivity in catecholamine G protein-coupled receptors
Source: Nat Commun. 2026 Apr 23;17:4112. doi: 10.1038/s41467-026-71361-8 (PMC13150006; doi:10.1038/s41467-026-71361-8)
Supplement: Supplementary file 8 — Source Data 2 [file 41467_2026_71361_MOESM8_ESM.zip › SourceData/FigS15/strings4apo_WT/string163.txt]

8.907468250784592589e-01 4.949635836528399335e-01 8.483069601500281554e-01 6.351511339931236177e-01 6.339996650768449094e-01 1.072157551318772883e+00 8.415290289873744722e-01 6.626106879937812000e-01 5.539139273810191888e-01 1.480503884127145842e+00 1.047088815326949085e+00 8.496521689205648320e-01 8.457517473392808238e-01 1.213344435469935867e+00 1.536154406068494849e+00 7.329434851890843650e-01 7.357085464004391451e-01 9.586202516617341463e-01 6.672218765158423048e-01 8.179856754066339164e-01 1.230905994243974400e+00 4.987153447169695442e-01 6.187688370737187693e-01 7.865589773154693098e-01 5.540836636279617977e-01 1.801616481241348211e+00 6.047163526708390080e-01 7.247542715009860359e-01 6.539189056959107127e-01 7.256985605311124798e-01 6.876240389148378096e-01 1.437887768234842989e+00 5.286679570462086142e-01
9.004022973593932555e-01 5.012429094429617926e-01 8.423313119519575398e-01 6.451519432952438349e-01 6.410364947594253682e-01 1.073198084332831925e+00 8.168712609460297980e-01 6.752893363222812750e-01 5.451612950194618668e-01 1.482784737299891686e+00 1.042480490860391740e+00 8.350284353488548472e-01 8.304480945058468899e-01 1.185265342244792741e+00 1.527184222376010592e+00 7.363273836215340484e-01 7.474247753139281469e-01 9.436924905189143509e-01 6.815814312393748686e-01 8.035193702092366941e-01 1.247743638626543916e+00 5.095040534261373599e-01 6.151012937498282485e-01 7.377662831862976667e-01 5.483334552830398945e-01 1.788765211014661016e+00 6.291101126478997330e-01 7.318728832638846660e-01 6.596362095101196976e-01 7.207804124871143303e-01 6.686662103237683841e-01 1.449773084241908760e+00 5.354593218767360607e-01
8.845020803084424621e-01 5.108738000258999934e-01 8.189204855486182932e-01 6.527072758220527904e-01 6.445109798358219511e-01 1.071627661764211537e+00 7.965694723507462660e-01 6.930508318157047043e-01 5.414822595441497466e-01 1.484339982902095567e+00 1.029255121831247788e+00 8.338241920042296362e-01 7.990019254726085096e-01 1.157655405077871791e+00 1.525602490415240986e+00 7.299570773474185481e-01 7.462932453897493934e-01 9.297679093905684145e-01 6.952130954986728284e-01 7.847788330629660303e-01 1.264632400755779873e+00 5.127381973674739468e-01 6.081268800871127977e-01 7.082626265518003894e-01 5.397634505595643173e-01 1.782386031709214169e+00 6.409038789688497051e-01 7.344135349459993689e-01 6.597797609312906486e-01 7.066041857721999664e-01 6.685109825713542175e-01 1.459909147346659886e+00 5.351028640898163324e-01
8.486090100354176657e-01 5.130757724735134362e-01 7.894957546423645445e-01 6.515065823408739965e-01 6.441194136622317989e-01 1.036150913900340198e+00 7.925506797700931916e-01 7.051500104016635850e-01 5.739147274413555211e-01 1.470562869153429597e+00 1.007885675291598782e+00 8.187333806039097661e-01 7.661145653611793893e-01 1.139832301910422174e+00 1.514439595564724295e+00 7.197948522745855060e-01 7.333264880241864292e-01 9.295372303401625569e-01 7.134333162896323577e-01 7.748796354542436537e-01 1.255668040740609559e+00 5.091368127697794010e-01 6.059926256509483578e-01 7.154018811401077205e-01 5.430033364529009976e-01 1.758920045345702787e+00 6.334424611125022420e-01 7.269158050564924478e-01 6.621041486525333086e-01 6.927326339555002210e-01 6.957005332551075005e-01 1.433568314713916658e+00 5.311380681318020880e-01
8.329630139549080159e-01 5.039034086894036424e-01 7.799318808700010930e-01 6.376522186893872624e-01 6.365814397199640595e-01 9.767793229065099281e-01 7.986308956493948230e-01 7.012756192448892367e-01 6.191001633166979268e-01 1.442594906525255682e+00 9.903673138478827909e-01 7.731218761816623930e-01 7.615786902697783134e-01 1.127238168436049071e+00 1.484356096736821229e+00 7.221788090054089837e-01 7.280120392818346664e-01 9.217700716974565056e-01 7.271569854137118760e-01 7.819677397936320995e-01 1.220337213632784357e+00 5.136772977017094455e-01 6.105553203225595471e-01 7.272126191995790245e-01 5.646477124845470374e-01 1.720330566804073147e+00 6.246870839535654252e-01 7.266442057951776334e-01 6.703345606450763494e-01 6.856615301248399907e-01 7.145575114582617404e-01 1.385847158257492051e+00 5.324193057932912199e-01
8.069317226414557398e-01 5.069671628291183563e-01 7.679753109878683093e-01 6.270845831197361386e-01 6.200578132529903641e-01 9.129555563965974230e-01 8.091864053981565608e-01 6.901163727067027853e-01 6.305526437249754368e-01 1.418473725869914714e+00 9.624043485903528428e-01 7.317784812739991374e-01 7.518249534549320545e-01 1.119325545477626083e+00 1.447971159065036595e+00 7.226827166550384707e-01 7.213610721166051620e-01 8.691571941230428200e-01 7.370261000677879037e-01 7.848081998752896027e-01 1.181404400438774038e+00 5.216166474413200804e-01 6.128468496037623447e-01 7.306477764884633519e-01 5.897730208356984916e-01 1.688486139715947409e+00 6.190859395291903322e-01 7.320801823945174425e-01 6.622531866936770539e-01 6.754818059591820578e-01 6.983901787758067803e-01 1.351815597360733756e+00 5.324467311467929731e-01
7.769520067820998577e-01 5.171092731738137216e-01 7.739334409175857576e-01 6.226469703890465945e-01 6.186646341648097680e-01 8.949950568411807472e-01 8.112759191957886751e-01 6.678422925199292148e-01 6.076696815745303848e-01 1.417448792234306199e+00 9.439148838241929740e-01 7.422308798091807880e-01 7.147074916079803053e-01 1.087383064312860359e+00 1.403544241640732659e+00 7.163732279475029108e-01 7.327138848915544234e-01 8.320938186009106952e-01 7.548950587641614085e-01 7.956975864833374379e-01 1.160736281501238532e+00 5.236808236234976599e-01 6.126550689651160120e-01 7.327333104155668853e-01 6.045686973342382364e-01 1.657883967714408158e+00 6.099981930937179442e-01 7.191240821523187110e-01 6.383555927626232140e-01 6.865915742502571861e-01 6.810557201303584218e-01 1.338642621941331878e+00 5.340906978751224221e-01
7.908816751701872594e-01 5.201539021532161078e-01 7.784990420334041428e-01 6.301246325793263825e-01 6.240879326536881155e-01 9.277666468484815354e-01 8.087278123853280931e-01 6.739949263940786528e-01 6.016131213358233421e-01 1.370710165509199996e+00 9.421535515967686125e-01 7.595922068346040446e-01 6.823134958201398925e-01 1.052597038743964708e+00 1.331362937299392035e+00 7.149223940801492372e-01 7.339172354146638044e-01 8.329979652970079806e-01 7.687230927748244236e-01 8.011366762014165976e-01 1.110634302492295777e+00 5.281473707191399747e-01 6.090089204021075231e-01 6.886329449863974883e-01 6.155031475367531701e-01 1.591005009552973970e+00 6.179276704197758097e-01 7.250355580026410784e-01 6.477032016622211730e-01 7.045455310522801273e-01 6.869895866037436516e-01 1.285680212769619413e+00 5.341004574263837901e-01
8.528596348898953572e-01 5.243474735226073546e-01 7.976665606970575473e-01 6.336189528715993058e-01 6.241523132061540524e-01 9.754877383292220872e-01 8.042713140527909532e-01 6.851338583765026469e-01 5.981979330217581659e-01 1.347234587714408072e+00 9.680587510189516687e-01 7.713217693171987577e-01 6.906258286265457569e-01 1.059815306933883372e+00 1.312614403949842634e+00 7.163946841362927032e-01 7.194442208441337305e-01 8.717629477738928490e-01 7.632578799736108310e-01 7.882464300424968373e-01 1.106891970905378386e+00 5.388031843461532633e-01 6.077062879932819683e-01 6.599729271857674995e-01 6.096650533273408890e-01 1.546494823742530444e+00 6.608048154345085301e-01 7.235102587199082613e-01 6.580613549563335551e-01 7.003483694515120206e-01 6.668328488323680414e-01 1.252787454084617114e+00 5.302560103630870048e-01
9.265931745329961666e-01 5.253903819266114716e-01 8.170595865254844936e-01 6.214072647501031055e-01 6.163259209718801035e-01 1.044100898519371379e+00 8.016087101130615622e-01 6.869092053709714429e-01 5.793115197456569776e-01 1.329402221337829371e+00 1.011013279055083425e+00 7.913160334268695140e-01 6.931783393631336665e-01 1.058606879553483981e+00 1.322186026200897535e+00 7.211145195745142233e-01 7.104799596145897622e-01 9.056183947750994223e-01 7.515474505934840455e-01 7.788296975766449970e-01 1.127501708960503057e+00 5.466665080567137958e-01 6.097560676567851390e-01 6.639291694855575798e-01 6.069924784978415477e-01 1.519244614402014193e+00 6.967501914557618914e-01 7.153818934937336005e-01 6.561079820049258160e-01 6.906938155409266811e-01 6.485775199122467694e-01 1.238132710716266516e+00 5.286452208729263136e-01
9.968705998405651414e-01 5.225329850773093865e-01 7.978838179090967930e-01 6.010727333846430653e-01 6.032395358234516891e-01 1.134472375495254592e+00 8.010074312907784488e-01 6.855686474090172400e-01 5.578942178349625136e-01 1.262578402465786898e+00 1.056157676549756008e+00 8.069477425903095469e-01 6.808561813333525725e-01 1.030247589583971557e+00 1.313985413734044538e+00 7.295406865169626887e-01 7.071549274892864334e-01 9.288113108455943179e-01 7.457312697929185941e-01 7.772384068131884538e-01 1.138406436403349931e+00 5.472596665570759189e-01 6.106738044559421041e-01 6.953716474343482057e-01 6.180457092788794737e-01 1.447897926950448833e+00 7.111776661989179793e-01 7.156947048811309608e-01 6.534893395560554819e-01 6.835609080933553461e-01 6.422145170030523209e-01 1.191136238589018070e+00 5.335255677762151816e-01
1.042405137960569883e+00 5.250569874014738847e-01 7.748768053932949540e-01 5.867632847537028740e-01 6.069687870743102343e-01 1.188813671046254017e+00 7.969045559574201576e-01 6.749191917303443145e-01 5.512903885188593645e-01 1.177354883608856762e+00 1.088657237813822398e+00 8.261043143049560111e-01 6.841305834091349070e-01 9.955161554591304141e-01 1.283119173183919326e+00 7.277348638917952028e-01 7.108902349160477474e-01 9.673233977250340621e-01 7.450511351079266431e-01 7.750323239399123931e-01 1.135141461659528117e+00 5.394409286349804988e-01 6.053303230606237317e-01 7.359559158686543867e-01 6.210218145301108494e-01 1.351181219704370440e+00 6.881437718641528756e-01 7.155741122159796630e-01 6.740248380345177370e-01 6.841265321544900413e-01 6.487036611217347204e-01 1.124625501322509491e+00 5.385932658937192530e-01
1.102587814295219459e+00 5.315696864737252669e-01 7.843398969520530839e-01 5.806572740390705256e-01 6.170335501181538618e-01 1.227182909499240804e+00 8.057003267822760995e-01 6.721949157219561100e-01 5.416066628479356826e-01 1.090831594677664551e+00 1.126944062827174742e+00 8.577520132389100382e-01 6.945163374009891699e-01 9.656397432870619246e-01 1.256604505884713729e+00 7.206515125220246398e-01 7.135633169133158704e-01 1.022728920716510004e+00 7.384304316104419730e-01 7.643857439832552059e-01 1.118645021400603401e+00 5.304450619729266236e-01 6.028653838648834196e-01 7.541083690611389834e-01 6.207661337143058899e-01 1.264119691031615256e+00 6.631577872340835844e-01 7.112313018064481129e-01 7.108006584896997548e-01 6.902663191682548716e-01 6.562839993723794674e-01 1.053214020843462162e+00 5.374400724843647614e-01
1.141257143830332943e+00 5.319819233817797421e-01 7.864795256186977168e-01 5.870269473446192432e-01 6.196828990980153273e-01 1.238858512611452412e+00 8.480498252933038605e-01 6.964842175907786093e-01 5.292432602515224627e-01 1.012116639254806660e+00 1.144952149710453781e+00 8.813773665742961061e-01 7.069287587263490824e-01 9.313455181056414789e-01 1.233864068627438915e+00 7.192492931609090201e-01 7.319405499165467788e-01 1.084317529695577598e+00 7.278136666879211347e-01 7.650499635370425766e-01 1.100041197168027951e+00 5.142773952384824820e-01 6.063252812400476977e-01 7.693787053476035531e-01 6.274754892565684861e-01 1.171991066782296365e+00 6.496636193801423875e-01 7.174230010960286341e-01 7.360061510173102617e-01 7.047548945663174580e-01 6.601235047430034086e-01 9.744500501369892653e-01 5.338249902294700533e-01
1.147384481870519002e+00 5.264997920795104758e-01 7.857202565099470348e-01 5.932481181386880520e-01 6.113479975221652873e-01 1.226313211876463916e+00 8.934768700985599166e-01 7.305426904881190397e-01 5.189141504426568741e-01 1.001060324329641205e+00 1.146970733016418720e+00 8.815959522927419023e-01 7.042413647592262738e-01 9.234783528494281413e-01 1.233469515810808215e+00 7.297354067272389111e-01 7.635243119838189818e-01 1.100283504933670109e+00 7.126390102697127693e-01 7.708367200344489190e-01 1.114177838445821189e+00 4.971910803102024268e-01 6.125486403027140536e-01 7.939253366310446980e-01 6.172703253055148442e-01 1.136352887240246190e+00 6.467463617144554311e-01 7.291165053698459575e-01 7.470389907320496015e-01 7.143089006387235429e-01 6.603112410382628861e-01 9.581391194201153150e-01 5.351938193583395398e-01
1.141690328392638509e+00 5.192051969246435084e-01 7.811642242026529681e-01 5.897864816825563183e-01 6.029531813664313900e-01 1.212374987481235067e+00 9.410438972239589805e-01 7.518190861340053877e-01 4.989086196752820501e-01 1.008308935023082276e+00 1.155591012010180885e+00 8.825829501232249630e-01 7.001532023519544401e-01 9.301898633855276710e-01 1.253827468814410873e+00 7.479748126604691683e-01 7.933224013880895154e-01 1.098729352538160731e+00 6.904231223588626065e-01 7.741056546678068973e-01 1.143659178294911927e+00 4.832932551664797516e-01 6.151785022581559570e-01 8.160055270634745117e-01 5.975031316367543921e-01 1.143450643932425681e+00 6.318032767906339719e-01 7.367247809432736494e-01 7.665773304421689138e-01 7.226072122847524426e-01 6.608553422652131415e-01 9.761261175960735947e-01 5.390563724578679716e-01
1.136761529794094061e+00 5.135386499187485354e-01 7.778957225913051277e-01 5.898288128493025528e-01 5.971612631066596233e-01 1.191468210800215699e+00 9.880598245179083028e-01 7.761283024445978507e-01 4.680775128621301739e-01 1.005005849669152962e+00 1.172893978725467967e+00 8.880301434889708023e-01 7.003689321267969614e-01 9.320549216613107646e-01 1.273792538405877917e+00 7.797044484971700218e-01 8.169260012549282024e-01 1.098698106129255558e+00 6.779749644972650202e-01 7.697090629995593236e-01 1.174931731371921639e+00 4.814949166747037879e-01 6.192307664398398748e-01 8.190807401908696272e-01 5.769592980998901055e-01 1.148949633218021571e+00 6.330681928040035045e-01 7.434442117150354967e-01 7.961699589617611261e-01 7.353646171838834622e-01 6.599244048122988593e-01 9.874355135166277275e-01 5.449613343667678578e-01
1.138460865029993219e+00 5.126803809758706532e-01 7.807874594786060607e-01 5.977976116976635446e-01 5.965008232578272729e-01 1.171530515292081853e+00 1.026070647976980332e+00 7.948766825034745409e-01 4.248821438455688826e-01 1.002207045954678133e+00 1.196314762272179477e+00 8.981368440127500685e-01 7.034699749527760781e-01 9.522278837608666446e-01 1.300118030166690364e+00 8.149515462022233203e-01 8.351562189337350395e-01 1.101239720661803423e+00 6.743196145784732254e-01 7.625712478745021450e-01 1.214878203443443327e+00 4.867668980945579205e-01 6.231621118006512861e-01 8.083978055111673555e-01 5.596124070527161987e-01 1.149868561055009897e+00 6.484111034401605078e-01 7.432287646235928857e-01 8.274811710854870217e-01 7.339332393141621003e-01 6.529708868688733903e-01 9.992987360919434181e-01 5.525314549377281503e-01
