# Supplementary material for: Molecular mechanisms of native ligand selectivity in catecholamine G protein-coupled receptors
Source: Nat Commun. 2026 Apr 23;17:4112. doi: 10.1038/s41467-026-71361-8 (PMC13150006; doi:10.1038/s41467-026-71361-8)
Supplement: Supplementary file 8 — Source Data 2 [file 41467_2026_71361_MOESM8_ESM.zip › SourceData/FigS15/strings4apo_WT/string36.txt]

8.907468250784592589e-01 4.949635836528399335e-01 8.483069601500281554e-01 6.351511339931236177e-01 6.339996650768449094e-01 1.072157551318772883e+00 8.415290289873744722e-01 6.626106879937812000e-01 5.539139273810191888e-01 1.480503884127145842e+00 1.047088815326949085e+00 8.496521689205648320e-01 8.457517473392808238e-01 1.213344435469935867e+00 1.536154406068494849e+00 7.329434851890843650e-01 7.357085464004391451e-01 9.586202516617341463e-01 6.672218765158423048e-01 8.179856754066339164e-01 1.230905994243974400e+00 4.987153447169695442e-01 6.187688370737187693e-01 7.865589773154693098e-01 5.540836636279617977e-01 1.801616481241348211e+00 6.047163526708390080e-01 7.247542715009860359e-01 6.539189056959107127e-01 7.256985605311124798e-01 6.876240389148378096e-01 1.437887768234842989e+00 5.286679570462086142e-01
9.181749907277021450e-01 5.031303642853570679e-01 8.703249393196482719e-01 6.389703340585887181e-01 6.272780592363927932e-01 1.108519698119793562e+00 8.338517887224861092e-01 6.631862055692568925e-01 5.561293113331816640e-01 1.481717278569134599e+00 1.058157272460969134e+00 8.825504961533854331e-01 8.139991921055451662e-01 1.192014568108916706e+00 1.529030851031868865e+00 7.349637403971837069e-01 7.444797161225993332e-01 9.789863750452851843e-01 6.775724420203635967e-01 8.360061611745733812e-01 1.244852762054818651e+00 5.073091213946088196e-01 6.172609741655642468e-01 7.656978177823107190e-01 5.529609916890112498e-01 1.797073741735780938e+00 6.263637603820291222e-01 7.204537441461570380e-01 6.603197607753528153e-01 7.261567521183003304e-01 6.906813241227319766e-01 1.448703217700401558e+00 5.324157815524572790e-01
9.357012608755880256e-01 5.101864794985767615e-01 8.749946427719542674e-01 6.478529337333115423e-01 6.254701194370227979e-01 1.133989700469725248e+00 8.256114826029180565e-01 6.741121367796130137e-01 5.599562264309625448e-01 1.460980106732930439e+00 1.061767678876843091e+00 9.021166814548374768e-01 7.687738972047902797e-01 1.152962593550485693e+00 1.493769189877522496e+00 7.279522307305248408e-01 7.559772028888993578e-01 9.881541075217189496e-01 6.930110558096870266e-01 8.394067709772037311e-01 1.240955621595030589e+00 5.158186835116918001e-01 6.130501966091048693e-01 7.274449786415396746e-01 5.478195037678506019e-01 1.757392198972387298e+00 6.345104250405707580e-01 7.088686240330215327e-01 6.667596444008403456e-01 7.188589269845704344e-01 6.939747081841135534e-01 1.431880242462113539e+00 5.312223436449231562e-01
9.127411864278245357e-01 5.129002358734041644e-01 8.490882515930170404e-01 6.546298539380468462e-01 6.295592212509756314e-01 1.110106916960518220e+00 8.221423068166143766e-01 6.918796183947817369e-01 5.794700521560718354e-01 1.432722773510746395e+00 1.042701905549450636e+00 8.772511736622955469e-01 7.442727900078063286e-01 1.121353083022428532e+00 1.457192286114969981e+00 7.158678432586380591e-01 7.637843776602879498e-01 9.687251389261698487e-01 7.012740982421731273e-01 8.229169816089028089e-01 1.218694251233921388e+00 5.168895561003314931e-01 6.073382051759720346e-01 7.010357062866623412e-01 5.512501514335106378e-01 1.718372261477579599e+00 6.237151266233085245e-01 7.038849901037608214e-01 6.729958417910362201e-01 7.070840096039561207e-01 7.013015470190460121e-01 1.403851074176854397e+00 5.307329828083395817e-01
8.858594809761050071e-01 5.212162612399044992e-01 8.086870980359630590e-01 6.430193922624142244e-01 6.289444805844176534e-01 1.083384763122328120e+00 8.088047668291610259e-01 6.981430316418522075e-01 6.255366020125311399e-01 1.414609569817025347e+00 1.033018557447239028e+00 8.457569243545587367e-01 7.181155611740660527e-01 1.112480598538037047e+00 1.450681071168500758e+00 7.104468801983556681e-01 7.579591600379532723e-01 9.441676784281702872e-01 7.036314091207271915e-01 8.049717006064915914e-01 1.217686763088538626e+00 5.136722521378765949e-01 6.071539056648733723e-01 6.888833489345056460e-01 5.685962715102473863e-01 1.702370459869773978e+00 6.220165044643116703e-01 7.043876591677764587e-01 6.745226689340997339e-01 7.074443654630601097e-01 6.994467514215738646e-01 1.391747907210805879e+00 5.345485837480596913e-01
9.122739225589682199e-01 5.209950141288964831e-01 8.152498274741269979e-01 6.203426815155941298e-01 6.210657744197263241e-01 1.099809960950111298e+00 8.131915396626652193e-01 6.862683790690033980e-01 6.372753940522660754e-01 1.414570499201022846e+00 1.063938047800231157e+00 8.514495523954950240e-01 7.181899202845302144e-01 1.107525805895317461e+00 1.458859359807997302e+00 7.151784447532700817e-01 7.402663467843477729e-01 9.472530597639309269e-01 7.127764658470440162e-01 7.958556681778289343e-01 1.234782996303688929e+00 5.138323620075310183e-01 6.149176086474806846e-01 7.208933489605665601e-01 5.841732821363144756e-01 1.691851378563209884e+00 6.255169522854600039e-01 7.033167348853593959e-01 6.654249872070967520e-01 6.977464160367659041e-01 6.874374653318878758e-01 1.390243363688460132e+00 5.367467161219148242e-01
9.499676129050933504e-01 5.241071626175918263e-01 8.372633303316392439e-01 6.104462934923339246e-01 6.197585738477512374e-01 1.135864325903921612e+00 8.173890547399752515e-01 6.816010072698296396e-01 6.151525380963949186e-01 1.404116702569742525e+00 1.090540204445411998e+00 8.697959030005777414e-01 7.161579868244956071e-01 1.117585252267040197e+00 1.448170537775591349e+00 7.130390134390546253e-01 7.117537939669565938e-01 9.849185880862011411e-01 7.265240776015257085e-01 7.785537621687435017e-01 1.238229610079320864e+00 5.092653116902013943e-01 6.133795392199216101e-01 7.285845630490427327e-01 5.963468374825200424e-01 1.637934481590023195e+00 6.038872962834359592e-01 6.964589186111287411e-01 6.550154933015255310e-01 6.876530988481401874e-01 6.937929405880127742e-01 1.349846443934581419e+00 5.348721200359837225e-01
1.007463974001811646e+00 5.303899587140583627e-01 8.408386048748537345e-01 6.138654997570840433e-01 6.197026262083518144e-01 1.164909185201804531e+00 8.201379539764300786e-01 6.974667706136498113e-01 5.925200838289349514e-01 1.355103232186570583e+00 1.110337888491428560e+00 8.608776601816076068e-01 6.921799600677632780e-01 1.105895005933994923e+00 1.418389622154354601e+00 7.073681462141033771e-01 6.956317600693429082e-01 1.018512959018545994e+00 7.323821555523495341e-01 7.712526127420846755e-01 1.232610997376547779e+00 5.042992663050582802e-01 6.063669550319833457e-01 7.152952005778532296e-01 6.114700172523228616e-01 1.548477795759955367e+00 5.997906436885458437e-01 6.950706587802729652e-01 6.531036087730031081e-01 6.819625310143887509e-01 7.073408395939790871e-01 1.277617840652732095e+00 5.323145861446103577e-01
1.048971036346651120e+00 5.317619123866199615e-01 8.269604199578256543e-01 6.236321386642800224e-01 6.170107105857952634e-01 1.174348407859217236e+00 8.220658414848511786e-01 7.131515034601654257e-01 5.740902615915713936e-01 1.295517395327631105e+00 1.116759910062213423e+00 8.322266409266028120e-01 6.812717035445078340e-01 1.086201040599568790e+00 1.389521100479731208e+00 7.112451006078751581e-01 6.943817928712626708e-01 1.017471740596667784e+00 7.411488917014164013e-01 7.774528389128817496e-01 1.215590608814484774e+00 5.133280125205211819e-01 6.018664481862305848e-01 7.009932867918268196e-01 6.301229299964239416e-01 1.472446665157596257e+00 6.064697410462706051e-01 7.115980863743571749e-01 6.503982331684939888e-01 6.831208181244160516e-01 7.220902080052293837e-01 1.211143285651500978e+00 5.286060108651750022e-01
1.072381675131279133e+00 5.266573768024433999e-01 8.093119255155807323e-01 6.273917339707425489e-01 6.108754689684561257e-01 1.194307299643516451e+00 8.220638185320384705e-01 7.138707710140949070e-01 5.621848105623089564e-01 1.239391975377174049e+00 1.121769660749754260e+00 8.297050845168527644e-01 6.908037430466633655e-01 1.057319703958206292e+00 1.355224956112734747e+00 7.244333820092411225e-01 7.047035404594597097e-01 1.023491914353449550e+00 7.483438089860895426e-01 7.842392564855759085e-01 1.196739045496734377e+00 5.345309841082558355e-01 6.018576233659906904e-01 6.807416123235510153e-01 6.288941300629077302e-01 1.406167362008202693e+00 6.195772636514851328e-01 7.298564211488614006e-01 6.490701529954210347e-01 6.852474759607996013e-01 7.218035112372379603e-01 1.161159710013776492e+00 5.311712470441286582e-01
1.106373304607020103e+00 5.229286771597947414e-01 8.036211674734682342e-01 6.156653205847125720e-01 6.108261069666662824e-01 1.221984366711874381e+00 8.158630605437668937e-01 7.069345192286717872e-01 5.566418726959636576e-01 1.162024307111538812e+00 1.138164878221485266e+00 8.497828839998337047e-01 7.106265128166596723e-01 1.003569996000397424e+00 1.304106834842744256e+00 7.312118808861207686e-01 7.142120616927418730e-01 1.051049236481641946e+00 7.394544249627208465e-01 7.815210971014633357e-01 1.166977917519716135e+00 5.440972671531909555e-01 6.009136701718869045e-01 6.849311551684227339e-01 6.229983154407088275e-01 1.325616484678474816e+00 6.258270146583816418e-01 7.369255113162408444e-01 6.557226918150311779e-01 6.929063955165289945e-01 7.044796588246781122e-01 1.102153883722125194e+00 5.365012848247735500e-01
1.131753553016999092e+00 5.231114258257296701e-01 8.002301561104174787e-01 5.971234176703852370e-01 6.154934379089596064e-01 1.238476867650976976e+00 8.049256992224657070e-01 6.969821126830704205e-01 5.539861119444886572e-01 1.086583806702884569e+00 1.149168110765765416e+00 8.683236101403490892e-01 7.277775191762811957e-01 9.506517313563798144e-01 1.253071548436801574e+00 7.282927136758647890e-01 7.209384548397705927e-01 1.075540164803732601e+00 7.281656354385481755e-01 7.736934891216070698e-01 1.130669023564100595e+00 5.393981623238275347e-01 6.003930434898056001e-01 7.207655004916126984e-01 6.183848585339707382e-01 1.253614767168289346e+00 6.270709335073010315e-01 7.329506215686441006e-01 6.709707892660385919e-01 6.996984286907723671e-01 6.858787158972328157e-01 1.046795393055219847e+00 5.381120539028314553e-01
1.137135573090656049e+00 5.238675254098462686e-01 7.868401665446459470e-01 5.814758301408237129e-01 6.191215396101105162e-01 1.243845466531655397e+00 7.998708345434126787e-01 6.825951426747067785e-01 5.451157077299629838e-01 1.016989371119058960e+00 1.143148018188071102e+00 8.808377451447496620e-01 7.393721306467052612e-01 9.064519571246952845e-01 1.202841486376390545e+00 7.227955971944112212e-01 7.323491911550530364e-01 1.088147459687594854e+00 7.253072870472189182e-01 7.654396058878066844e-01 1.088996444539754860e+00 5.287232577955480739e-01 6.016595075385883229e-01 7.704331968654490881e-01 6.065648906408573904e-01 1.190276747961027892e+00 6.301649409480111208e-01 7.272255266884343206e-01 6.981278097522991555e-01 6.972297510031071344e-01 6.741727097417388181e-01 9.977074624124593338e-01 5.370271560165793545e-01
1.149576156270960547e+00 5.229816720683939657e-01 7.882672923765753348e-01 5.758424042722165570e-01 6.202872788948493588e-01 1.227688454163082810e+00 8.494837917825237561e-01 6.796473749413631804e-01 5.004159261607182829e-01 9.901485038179590470e-01 1.140009207755945386e+00 8.787967496767326026e-01 7.204209253452241724e-01 8.935921460897792157e-01 1.210612412627612766e+00 7.271477318960628544e-01 7.453466380474087494e-01 1.095930752525352103e+00 7.126671798760784160e-01 7.644409463353424306e-01 1.093052673754665305e+00 5.089838679469428362e-01 6.064367641400754128e-01 7.834681490952583038e-01 6.064263374394004424e-01 1.166525159790724464e+00 6.428400998357105545e-01 7.347562084427952112e-01 7.409682364223952877e-01 7.021022288880369722e-01 6.733035522783644700e-01 9.761236968378124157e-01 5.432640818511994540e-01
1.149711361597711701e+00 5.232383605362305179e-01 7.874151949605749934e-01 5.728513197156384074e-01 6.145136488321346624e-01 1.218530109379010407e+00 8.818432531519069251e-01 7.033360030921466111e-01 4.776738273140054836e-01 1.010600977040768900e+00 1.152869028231931825e+00 8.786419743975744101e-01 7.181785367772648421e-01 9.126921364778629586e-01 1.246658142770343813e+00 7.407891195161087072e-01 7.601142798799346290e-01 1.102423582691948845e+00 7.008685644613716903e-01 7.714692905660094358e-01 1.129881241527220581e+00 5.028243005618530104e-01 6.139602398771977221e-01 7.885526207777550090e-01 6.109726352175468556e-01 1.163453737424891887e+00 6.565262983248731921e-01 7.324025077543971918e-01 7.522707603637255325e-01 7.205381994809574309e-01 6.639643508559501806e-01 9.766267840827050906e-01 5.446413093796675930e-01
1.142189565645628235e+00 5.226715196796570817e-01 7.798637012149881587e-01 5.789242679522532686e-01 6.058451527100880973e-01 1.203369614204254701e+00 9.284863803226113266e-01 7.402365985534067327e-01 4.541867452191983845e-01 1.015217905924772346e+00 1.161464468299454378e+00 8.806537142653581007e-01 7.210117145370421587e-01 9.281294306981088260e-01 1.268621305376194108e+00 7.601308300252445083e-01 7.867111791393666120e-01 1.100209146278498196e+00 6.869500198843099259e-01 7.723372068615718122e-01 1.157855395884583638e+00 4.886300154181780764e-01 6.170357217191410060e-01 8.034977416248292315e-01 6.021644093071121251e-01 1.151989360075700519e+00 6.533592358237340081e-01 7.328254659486135303e-01 7.736729373833276524e-01 7.273493883498353130e-01 6.606227202201948590e-01 9.744899259429069538e-01 5.439045477544159901e-01
1.138799266170412494e+00 5.189481841135581419e-01 7.784921668321740373e-01 5.852778707557404481e-01 5.984374267862693220e-01 1.189636918875816018e+00 9.760707046274218479e-01 7.701620745286490433e-01 4.363768585118319443e-01 1.010081397377444290e+00 1.177090833395626035e+00 8.895309140299249018e-01 7.117504226220120467e-01 9.405067956958383935e-01 1.285936057229518426e+00 7.870805357325221241e-01 8.112701607859824637e-01 1.100839191226336000e+00 6.768245440192565132e-01 7.656157811297830129e-01 1.186295380075462091e+00 4.843879147378917782e-01 6.206141508708046262e-01 8.113485295991306190e-01 5.814525219703894354e-01 1.149752531940126943e+00 6.465431680182205376e-01 7.357412656555950559e-01 8.007459397535570123e-01 7.285065971666142559e-01 6.607104075150040945e-01 9.848487723005321381e-01 5.475127155972309145e-01
1.138460865029993219e+00 5.126803809758706532e-01 7.807874594786060607e-01 5.977976116976635446e-01 5.965008232578272729e-01 1.171530515292081853e+00 1.026070647976980332e+00 7.948766825034745409e-01 4.248821438455688826e-01 1.002207045954678133e+00 1.196314762272179477e+00 8.981368440127500685e-01 7.034699749527760781e-01 9.522278837608666446e-01 1.300118030166690364e+00 8.149515462022233203e-01 8.351562189337350395e-01 1.101239720661803423e+00 6.743196145784732254e-01 7.625712478745021450e-01 1.214878203443443327e+00 4.867668980945579205e-01 6.231621118006512861e-01 8.083978055111673555e-01 5.596124070527161987e-01 1.149868561055009897e+00 6.484111034401605078e-01 7.432287646235928857e-01 8.274811710854870217e-01 7.339332393141621003e-01 6.529708868688733903e-01 9.992987360919434181e-01 5.525314549377281503e-01
