# Supplementary material for: Molecular mechanisms of native ligand selectivity in catecholamine G protein-coupled receptors
Source: Nat Commun. 2026 Apr 23;17:4112. doi: 10.1038/s41467-026-71361-8 (PMC13150006; doi:10.1038/s41467-026-71361-8)
Supplement: Supplementary file 8 — Source Data 2 [file 41467_2026_71361_MOESM8_ESM.zip › SourceData/FigS15/strings4apo_WT/string22.txt]

8.907468250784592589e-01 4.949635836528399335e-01 8.483069601500281554e-01 6.351511339931236177e-01 6.339996650768449094e-01 1.072157551318772883e+00 8.415290289873744722e-01 6.626106879937812000e-01 5.539139273810191888e-01 1.480503884127145842e+00 1.047088815326949085e+00 8.496521689205648320e-01 8.457517473392808238e-01 1.213344435469935867e+00 1.536154406068494849e+00 7.329434851890843650e-01 7.357085464004391451e-01 9.586202516617341463e-01 6.672218765158423048e-01 8.179856754066339164e-01 1.230905994243974400e+00 4.987153447169695442e-01 6.187688370737187693e-01 7.865589773154693098e-01 5.540836636279617977e-01 1.801616481241348211e+00 6.047163526708390080e-01 7.247542715009860359e-01 6.539189056959107127e-01 7.256985605311124798e-01 6.876240389148378096e-01 1.437887768234842989e+00 5.286679570462086142e-01
8.919535318298866811e-01 5.002765109898246187e-01 8.549069805901527985e-01 6.354238304295101170e-01 6.329436796439777968e-01 1.091635950803192756e+00 8.197368913874550911e-01 6.535763361777618963e-01 5.548405359801507064e-01 1.483614984191073072e+00 1.054715982636738270e+00 8.811296950056850541e-01 7.996075177399226686e-01 1.178458892818698756e+00 1.521527295935740431e+00 7.338129199759063637e-01 7.546160991569978993e-01 9.753349422786556921e-01 6.822646007375877675e-01 8.379823602852214393e-01 1.246594991672717256e+00 5.083345727207098097e-01 6.184762091239931481e-01 7.713527049550759074e-01 5.570591595978134913e-01 1.784558918063960720e+00 6.234887932531100185e-01 7.286362675643833775e-01 6.559344000000748576e-01 7.247513823107425424e-01 6.919599465152563855e-01 1.442694942562610549e+00 5.317581339976755750e-01
8.876382373611924059e-01 5.071827722425007456e-01 8.452664906092515196e-01 6.377061115206741349e-01 6.373407257197697406e-01 1.110962317493268348e+00 8.101210280300968902e-01 6.564469799067430555e-01 5.643988334560545717e-01 1.463173357670730645e+00 1.048792330754884983e+00 9.024101812602101091e-01 7.449768580256596051e-01 1.140003912208761738e+00 1.489249582646649417e+00 7.272072792046823109e-01 7.648103202372157350e-01 9.851573762379528532e-01 6.980772117664644227e-01 8.371819602652350589e-01 1.241610534014850220e+00 5.108179602051340362e-01 6.095027557104991667e-01 7.363043858716455947e-01 5.504488761874171132e-01 1.737956070407837394e+00 6.179763273109766253e-01 7.232996120452401811e-01 6.697314557387105127e-01 7.218787873292868973e-01 6.961729303451490436e-01 1.416551569491364182e+00 5.325594335270517066e-01
8.644503704348329709e-01 5.118296754347132493e-01 8.076479368106238566e-01 6.478026566188689328e-01 6.395095863156503579e-01 1.112301744011623406e+00 8.132974591352012395e-01 6.729599950529788766e-01 5.941020991877066226e-01 1.437190270702820794e+00 1.026453234667018544e+00 8.945329097392860085e-01 7.096296085422219013e-01 1.123035370445095493e+00 1.466338313337384625e+00 7.199892083520926800e-01 7.670122907171731397e-01 9.783075941804180164e-01 7.089587721278652888e-01 8.204155700196338330e-01 1.232913357105906771e+00 5.150893964170845107e-01 6.059301852063385674e-01 7.154665880791225563e-01 5.573364905673310332e-01 1.696391457820017878e+00 6.095412730712658211e-01 7.174629454055232447e-01 6.722031507794966609e-01 7.010598427982588365e-01 6.967049613422728882e-01 1.388131753121643053e+00 5.311526553258717476e-01
8.611849345350838236e-01 5.218705907285166035e-01 7.817769260976944468e-01 6.559999110086531804e-01 6.306992504417348044e-01 1.117997933465624261e+00 8.108424155379907461e-01 6.955154491950096274e-01 6.140298232219708607e-01 1.424380008354218852e+00 1.033056825176042137e+00 8.834492055329749016e-01 6.786935697593112771e-01 1.116453718128174177e+00 1.476529303815505845e+00 7.251122046176973202e-01 7.591854153046482256e-01 9.657565242227044155e-01 7.199622210904763620e-01 8.055997216473628209e-01 1.248220523680527938e+00 5.221570409926837852e-01 6.136071357052111930e-01 6.909117430660284276e-01 5.773455917136497417e-01 1.693083160221689365e+00 6.084506936064069116e-01 7.165435965302996424e-01 6.666804020874809167e-01 6.960174910965031270e-01 6.951289009010142017e-01 1.390198157293850434e+00 5.342110675529255781e-01
8.888032200101602109e-01 5.275045388945697189e-01 7.932672331949106592e-01 6.515608007612125885e-01 6.220949871565436551e-01 1.117307277891379069e+00 8.136142318376116123e-01 7.179953101621594502e-01 6.209024472946433892e-01 1.428482054447080651e+00 1.063280687440012695e+00 8.704491916305112653e-01 6.737249265972107271e-01 1.130102640884876442e+00 1.495850581300863125e+00 7.296226409971915405e-01 7.267856080210550740e-01 9.553935506485384810e-01 7.209194791126558588e-01 7.843976913373719162e-01 1.267234436758808203e+00 5.195391676101985823e-01 6.213413109290076841e-01 6.961561755522515105e-01 5.872170455303703518e-01 1.707531403319878294e+00 6.275045148206221945e-01 7.161558348301875210e-01 6.664113104369432383e-01 7.076815026133463915e-01 6.792607185942882708e-01 1.402149555341051901e+00 5.361603453724630430e-01
9.140839903623539930e-01 5.256492926402733801e-01 8.152088595868175469e-01 6.326475246467977431e-01 6.175915194695517085e-01 1.108252782012862703e+00 8.203191374625888876e-01 7.200906025218620776e-01 6.237375340172635063e-01 1.426632231964703790e+00 1.079290488612007604e+00 8.510719632670008528e-01 7.130937593488315684e-01 1.153252136552621376e+00 1.488548230267105144e+00 7.209866746276681893e-01 7.035122077510823635e-01 9.544720623889274558e-01 7.182838429241568123e-01 7.638677623752443413e-01 1.255687992832713151e+00 5.161148701637111591e-01 6.220705322718211860e-01 7.389574605004775032e-01 5.963986528856441982e-01 1.694880845703856664e+00 6.457888076542607214e-01 7.195050825547693041e-01 6.581662012367032188e-01 6.976520302596225243e-01 6.770524569816384064e-01 1.385434964528376112e+00 5.329016097455020473e-01
9.435018151058840452e-01 5.289549842829168735e-01 8.339709022090622259e-01 6.198429465279174932e-01 6.237104763090646209e-01 1.126760357211230579e+00 8.169204469228427135e-01 6.998691069782814189e-01 6.005363080065784231e-01 1.414448059972583271e+00 1.087072812641601605e+00 8.542913430121668039e-01 7.366802187497019094e-01 1.153455778334186110e+00 1.470185432924536517e+00 7.136908235814362067e-01 7.075034992323603333e-01 9.785566875743619830e-01 7.168795117263025984e-01 7.633949435209317347e-01 1.241953162510479602e+00 5.124716304823840884e-01 6.123413390897256559e-01 7.290394849341337302e-01 5.984794123992048798e-01 1.656679906399916913e+00 6.198289971143589039e-01 7.138469881173282738e-01 6.529770158498353627e-01 6.866449983380851219e-01 6.960304220061123148e-01 1.352395723013432915e+00 5.320663391180722179e-01
1.009688777490855616e+00 5.268948785233519283e-01 8.319001884240055933e-01 6.198333025557311027e-01 6.262477947141730228e-01 1.163525796556747371e+00 8.220406959657259316e-01 6.994889169077015412e-01 5.727754608984253482e-01 1.353771839510160557e+00 1.105413741903262137e+00 8.487253750235911332e-01 7.458690581007877407e-01 1.115709879167401386e+00 1.429507289876788656e+00 7.177640436938599322e-01 7.068881114625965578e-01 1.019088544137915164e+00 7.269401282035780065e-01 7.654818867919398473e-01 1.235888020685600441e+00 5.159285282601879796e-01 6.084014569010501861e-01 7.080159938826089405e-01 5.947732051593368485e-01 1.563608308475935571e+00 6.090041640353676122e-01 6.995815770181541549e-01 6.534593328838195214e-01 6.907804527846874709e-01 6.931556172724597786e-01 1.287617942285754769e+00 5.311604741459460266e-01
1.057348434068816845e+00 5.206046703858876468e-01 8.119357605898804842e-01 6.137075287613986685e-01 6.205508890964192004e-01 1.188987308691585199e+00 8.304563601146306429e-01 7.051585263492894384e-01 5.622117035829233833e-01 1.260753348689500619e+00 1.120658879754125703e+00 8.398501261198948464e-01 7.533536710260211322e-01 1.059974286783398334e+00 1.374836210539879477e+00 7.203401413777207329e-01 7.152041644799672637e-01 1.040318617651930788e+00 7.435141713922068796e-01 7.642550156885888901e-01 1.205047181376272425e+00 5.243162513393030411e-01 6.088412370467335410e-01 7.134603818087837945e-01 5.950552508604909363e-01 1.462083041941824035e+00 6.166791110874556558e-01 7.000042936245201020e-01 6.572903536057086438e-01 6.963551832012853104e-01 6.920134462395723940e-01 1.209024830188395683e+00 5.291657466536663357e-01
1.091389173693145365e+00 5.178576450566712008e-01 7.899895823363887182e-01 5.988595405200559663e-01 6.186625731064140377e-01 1.211956571599396515e+00 8.301004201705429741e-01 7.000495482949199433e-01 5.596914894859741363e-01 1.159084273310719393e+00 1.135843930639674815e+00 8.460599328836995170e-01 7.466133769374772022e-01 9.987067576261390300e-01 1.318190823623904606e+00 7.178528625526637841e-01 7.254676924194290999e-01 1.056782917856227133e+00 7.524772073201643208e-01 7.596562044419120641e-01 1.166419947864661300e+00 5.275922292271846281e-01 6.057447050159766588e-01 7.299072389779055481e-01 6.018802425196945194e-01 1.357669260305087500e+00 6.244935382831287018e-01 7.092909006370615721e-01 6.661695446414671595e-01 6.953309178740270102e-01 6.963659957975872894e-01 1.126854296895503982e+00 5.295263900026571102e-01
1.110916405880602920e+00 5.189462374351252461e-01 7.731457208637103617e-01 5.788622418396227598e-01 6.200636793856125761e-01 1.227517362648930188e+00 8.230533410294715857e-01 6.841652810200496981e-01 5.577165839614875997e-01 1.077774074618216504e+00 1.140743403673154077e+00 8.608231602310364439e-01 7.404303238854366143e-01 9.475031596502799802e-01 1.266532873031525286e+00 7.139301884121829200e-01 7.255939259082445636e-01 1.074322467967929962e+00 7.477231701569447830e-01 7.517376286733545854e-01 1.133818342763931897e+00 5.226786163318707379e-01 6.005537163053300542e-01 7.612734491532240355e-01 6.095367180747844893e-01 1.265030756239128085e+00 6.234148633057599032e-01 7.211361454280161842e-01 6.817581353565144164e-01 6.903106689362156212e-01 6.990156160036241628e-01 1.058119302797727368e+00 5.338201833265642238e-01
1.128399459509964231e+00 5.234415226667078480e-01 7.751036378296243257e-01 5.697621682300099133e-01 6.230177083005374872e-01 1.232504771943769839e+00 8.268911188455889683e-01 6.712395390027580122e-01 5.385656770130613502e-01 1.029035570455301141e+00 1.139805534846768831e+00 8.737846379073207492e-01 7.394636385084261132e-01 9.100999934694649074e-01 1.222205343511724385e+00 7.163337034726926511e-01 7.253787193460526916e-01 1.092234990271335526e+00 7.274446944105350532e-01 7.488603064121245323e-01 1.113993530719707081e+00 5.120718337842448120e-01 5.979779950037593661e-01 7.879208036586249353e-01 6.128191549684941508e-01 1.191391368978216736e+00 6.182431064810609556e-01 7.330889723067400832e-01 7.141130206652488432e-01 6.922448636055281712e-01 6.918682218557071772e-01 1.010967261453673549e+00 5.428467218884955869e-01
1.151425083722990017e+00 5.275110820788877497e-01 7.933022692788129770e-01 5.766508008762981641e-01 6.242980078072559724e-01 1.228039922407615059e+00 8.496796401257465936e-01 6.791459385044157360e-01 5.022668215763964605e-01 1.016692902257034792e+00 1.155309467056283790e+00 8.764558545198483097e-01 7.221532115763049653e-01 9.038549079797211228e-01 1.215675159346816248e+00 7.223191874570276116e-01 7.404090007566035414e-01 1.101702462912282021e+00 7.138715276584710612e-01 7.606076417809555235e-01 1.120606980644560657e+00 5.046853060534549629e-01 6.005586761580029576e-01 7.724749055534458897e-01 6.145691630659931848e-01 1.158127497050023269e+00 6.280797875445922607e-01 7.375539183473226457e-01 7.428007926747872691e-01 7.114808148236426710e-01 6.720715737513602850e-01 9.932745018254595104e-01 5.514760451503057936e-01
1.150477696628579238e+00 5.258904984147839690e-01 7.901993488976053470e-01 5.829763683650827089e-01 6.155035580234549109e-01 1.221569814463643766e+00 8.874278386573408728e-01 7.082341993675742575e-01 4.787703205801401296e-01 1.020335574878839413e+00 1.167907631928044809e+00 8.808293016800677888e-01 7.080290951572059122e-01 9.183376015377767709e-01 1.238554402480679606e+00 7.318725161410297719e-01 7.668728853643660415e-01 1.106851173273350586e+00 7.154661487141612541e-01 7.734350606895844527e-01 1.147102664540660566e+00 4.976595718323387207e-01 6.087723737986967532e-01 7.766226197738217429e-01 6.055189101482819636e-01 1.148132907421115290e+00 6.380431745821599776e-01 7.391756668951298126e-01 7.509934256011143727e-01 7.313820725204476236e-01 6.580633764121627260e-01 9.930165009890030703e-01 5.494495018525180630e-01
1.143437018604188893e+00 5.244097430141433369e-01 7.821682648440174690e-01 5.904744391876155518e-01 6.033606967607565430e-01 1.212582467761742722e+00 9.317224992077988155e-01 7.417326132405919203e-01 4.636638206595220524e-01 1.018881180420168286e+00 1.176194459727920361e+00 8.871812513639145692e-01 7.084419920305322638e-01 9.307851601289230947e-01 1.258981632015014007e+00 7.511758256208364015e-01 7.937403095490016547e-01 1.103574572473250637e+00 7.043641273010897708e-01 7.722682713256272535e-01 1.170949168549936914e+00 4.879875277788948140e-01 6.154241163345803844e-01 7.910702331961778633e-01 5.893558418745307170e-01 1.145279793020739234e+00 6.358541402079489480e-01 7.400685941673668111e-01 7.677893112122027297e-01 7.350688924265410540e-01 6.595342614041187490e-01 9.963420992050134872e-01 5.437383233875842103e-01
1.139128722560080575e+00 5.193128933166184513e-01 7.793506711947385535e-01 5.941726230827747424e-01 5.968432021350201788e-01 1.193538976649591410e+00 9.771566446837028908e-01 7.704818118094217683e-01 4.425419464099214495e-01 1.015081525016729991e+00 1.186375105908577199e+00 8.909828951437224198e-01 7.055338176230764313e-01 9.462015041669029625e-01 1.281818463781252859e+00 7.821417299187242156e-01 8.139463262217415673e-01 1.098651657745881360e+00 6.857279821850527091e-01 7.659038590316922246e-01 1.195354341776846852e+00 4.838494685575219778e-01 6.206096710675861328e-01 7.977696090376162896e-01 5.737413162002493738e-01 1.150325496489145616e+00 6.333628715275113619e-01 7.412740179705339383e-01 7.948961363259516855e-01 7.352867650630465768e-01 6.599234619908942445e-01 1.000869417507414649e+00 5.468990587490538680e-01
1.138460865029993219e+00 5.126803809758706532e-01 7.807874594786060607e-01 5.977976116976635446e-01 5.965008232578272729e-01 1.171530515292081853e+00 1.026070647976980332e+00 7.948766825034745409e-01 4.248821438455688826e-01 1.002207045954678133e+00 1.196314762272179477e+00 8.981368440127500685e-01 7.034699749527760781e-01 9.522278837608666446e-01 1.300118030166690364e+00 8.149515462022233203e-01 8.351562189337350395e-01 1.101239720661803423e+00 6.743196145784732254e-01 7.625712478745021450e-01 1.214878203443443327e+00 4.867668980945579205e-01 6.231621118006512861e-01 8.083978055111673555e-01 5.596124070527161987e-01 1.149868561055009897e+00 6.484111034401605078e-01 7.432287646235928857e-01 8.274811710854870217e-01 7.339332393141621003e-01 6.529708868688733903e-01 9.992987360919434181e-01 5.525314549377281503e-01
