# Supplementary material for: Molecular mechanisms of native ligand selectivity in catecholamine G protein-coupled receptors
Source: Nat Commun. 2026 Apr 23;17:4112. doi: 10.1038/s41467-026-71361-8 (PMC13150006; doi:10.1038/s41467-026-71361-8)
Supplement: Supplementary file 8 — Source Data 2 [file 41467_2026_71361_MOESM8_ESM.zip › SourceData/FigS15/strings4apo_WT/string188.txt]

8.907468250784592589e-01 4.949635836528399335e-01 8.483069601500281554e-01 6.351511339931236177e-01 6.339996650768449094e-01 1.072157551318772883e+00 8.415290289873744722e-01 6.626106879937812000e-01 5.539139273810191888e-01 1.480503884127145842e+00 1.047088815326949085e+00 8.496521689205648320e-01 8.457517473392808238e-01 1.213344435469935867e+00 1.536154406068494849e+00 7.329434851890843650e-01 7.357085464004391451e-01 9.586202516617341463e-01 6.672218765158423048e-01 8.179856754066339164e-01 1.230905994243974400e+00 4.987153447169695442e-01 6.187688370737187693e-01 7.865589773154693098e-01 5.540836636279617977e-01 1.801616481241348211e+00 6.047163526708390080e-01 7.247542715009860359e-01 6.539189056959107127e-01 7.256985605311124798e-01 6.876240389148378096e-01 1.437887768234842989e+00 5.286679570462086142e-01
9.211686051913937634e-01 5.148601908101249069e-01 8.808002934073322354e-01 6.346681847419066713e-01 6.293582125908737668e-01 1.076840129848273486e+00 8.145436128718723801e-01 6.818294078846049988e-01 5.716898570691635317e-01 1.453211773717563382e+00 1.048867013329413567e+00 8.533536435197174308e-01 8.065309808358415156e-01 1.166703145469130787e+00 1.487501211730163808e+00 7.453636627415951565e-01 7.220178152179992370e-01 9.547534173245095790e-01 6.823083160660642355e-01 8.112585436415471474e-01 1.202521333906788392e+00 5.052524120158091714e-01 6.208116168498930554e-01 7.580735627924585218e-01 5.377085535718727494e-01 1.732113633668645569e+00 6.113670398607043976e-01 7.303328979226887396e-01 6.832045015323094939e-01 7.189494644860289219e-01 6.768393906361139800e-01 1.385611652905671232e+00 5.314313848655976003e-01
9.122611015653429023e-01 5.271438512824329070e-01 8.669505068884713062e-01 6.449707041793911744e-01 6.314170968580525845e-01 1.080995861368041266e+00 8.033403821118464405e-01 6.924283383886383758e-01 5.798191307284241702e-01 1.431660863604710343e+00 1.042028404037973255e+00 8.740797508650822722e-01 7.482053326411688410e-01 1.123625608751079419e+00 1.445003235304826328e+00 7.374851105509321325e-01 7.291519896236179354e-01 9.642137517611331088e-01 6.993738144760514031e-01 8.191262839866049195e-01 1.195537963110769653e+00 5.096218066166792182e-01 6.143343043126251457e-01 7.250506019025906301e-01 5.424071399988549258e-01 1.674282576982703441e+00 6.045642715265264755e-01 7.376331079569848903e-01 7.022422715322188536e-01 6.944662674029929983e-01 6.912086632833398525e-01 1.354676971431854948e+00 5.289496678888923054e-01
8.693897742004852436e-01 5.152378934118371223e-01 8.156236093113164998e-01 6.515767793062495761e-01 6.352333237516530895e-01 1.060540759462605953e+00 8.025498275481001142e-01 6.861215073547934917e-01 6.093089160564562068e-01 1.431202218184720154e+00 1.027655325515863138e+00 8.545884663674280235e-01 7.113227739763031687e-01 1.122157590318754616e+00 1.435825463505836508e+00 7.234340213913493800e-01 7.473796434996895499e-01 9.633455482867945285e-01 7.175428656783745529e-01 8.154406186460524397e-01 1.213048212338074805e+00 5.127832556807836450e-01 6.096241436782767753e-01 7.165686403825598516e-01 5.670570688913665336e-01 1.653198605607952176e+00 6.011150256969892691e-01 7.357553126810987276e-01 6.968049054246120422e-01 6.722006073374684476e-01 7.135000620483641365e-01 1.350744127727434352e+00 5.276205737482285718e-01
8.407829721221716790e-01 5.047256863627088697e-01 7.794120801266776200e-01 6.470500021179267369e-01 6.253324072481742935e-01 9.938930706196007492e-01 7.990156008332749416e-01 6.969005223251085734e-01 6.426033749351633961e-01 1.429557012427019380e+00 1.004617302239681598e+00 7.805732776257066075e-01 7.261893181496055227e-01 1.141028927486633648e+00 1.459416728923683682e+00 7.249465025542745078e-01 7.573973113259458989e-01 9.113377300639319278e-01 7.247411644970404021e-01 8.024168141323148040e-01 1.214876340893181306e+00 5.191480159148109674e-01 6.153871661228074164e-01 7.239816219231650640e-01 5.861669622661938028e-01 1.675895611287774756e+00 6.051898803152045980e-01 7.255289430696065800e-01 6.855206834049716313e-01 6.697767441762442209e-01 7.183927356220028981e-01 1.355031339773685950e+00 5.331184729954371315e-01
7.943108391251580969e-01 5.144956915411732501e-01 7.669306609729049651e-01 6.413296547726524688e-01 6.176884788418106620e-01 9.143741953359513230e-01 8.041556033477145204e-01 6.857297254336781611e-01 6.170173195396426724e-01 1.437792076346587677e+00 9.614031799987677873e-01 7.317167861088034186e-01 7.165160367932174035e-01 1.123174967418919090e+00 1.451985961002349335e+00 7.147041813027601442e-01 7.571375707485087370e-01 8.319373587626771593e-01 7.381743163657571438e-01 8.155865536126328807e-01 1.201379158275130532e+00 5.230800885876452089e-01 6.104502991402573908e-01 7.471239615936119405e-01 6.043715298289324966e-01 1.691934782210937183e+00 6.046529396483305563e-01 7.175093379656958259e-01 6.682881437120073986e-01 6.771622896372940792e-01 6.967060342091392355e-01 1.367230510882791572e+00 5.353382363915943909e-01
7.893801830352263904e-01 5.192756254159196505e-01 7.779439637373639638e-01 6.367518276764471130e-01 6.183160154418462229e-01 9.023291582748489414e-01 8.048455361021185084e-01 6.828271376912161683e-01 5.944212876577383842e-01 1.406815402420767747e+00 9.403268689355108734e-01 7.342216827265966028e-01 6.925383852404058960e-01 1.074604415614583530e+00 1.372833674368383772e+00 7.103857905992531085e-01 7.351740600770658718e-01 8.130355013536521014e-01 7.494752624501974658e-01 8.127638918015416269e-01 1.153914572207177747e+00 5.384742302040178563e-01 6.025658888393228274e-01 7.460792100675810445e-01 6.063593568246080645e-01 1.637273764129962839e+00 6.368832388076264284e-01 7.214155702669214909e-01 6.669775286698467198e-01 6.968250509253435254e-01 6.756573387144817477e-01 1.336360374818685415e+00 5.291674181535419574e-01
8.274458504414807791e-01 5.172465195787134817e-01 8.006546803942031776e-01 6.306413719506180904e-01 6.155208313282634069e-01 9.053507877391941960e-01 8.111936383144264795e-01 6.807420798701850906e-01 5.988940950511404404e-01 1.375144735741489210e+00 9.530667585641511286e-01 7.318089721397166292e-01 7.014131029500071390e-01 1.083975281564768522e+00 1.346093700888298272e+00 7.159300090206824896e-01 7.196443878967258012e-01 8.227365908219310686e-01 7.428048640098484645e-01 7.835809812854828138e-01 1.123782359485018922e+00 5.553007793249673529e-01 6.050309140724496881e-01 6.948790384380345575e-01 5.977580432147873157e-01 1.609107796494313680e+00 6.893428088767361572e-01 7.164686499471087933e-01 6.746861063930298386e-01 7.026115868230758954e-01 6.544062761453552923e-01 1.307599945096579175e+00 5.239795919050491690e-01
9.218763434502160736e-01 5.215882048514220992e-01 8.290458223280032790e-01 6.260994450340180428e-01 6.178173388017634826e-01 1.020367635885013557e+00 8.168539848406661807e-01 6.904929339266877575e-01 5.823473995815964255e-01 1.346222073131219332e+00 1.013972712209975313e+00 7.821599943453221293e-01 6.858290888893976422e-01 1.070275884741563432e+00 1.359346567875811651e+00 7.159862750344752058e-01 7.364707685727692743e-01 8.643118276199799332e-01 7.289377914268573289e-01 7.777616589785163459e-01 1.139652668806862446e+00 5.485083707370487227e-01 6.055974457748369844e-01 6.641884400867275051e-01 6.012066638755297898e-01 1.589883198399755004e+00 7.164825011634439189e-01 7.147776395614778844e-01 6.646620989804591373e-01 6.872928900692423237e-01 6.466298620037052025e-01 1.296390160544293346e+00 5.297730381440669545e-01
9.784588061778554113e-01 5.293704718398589693e-01 8.105489340478679861e-01 6.212155818762941095e-01 6.120540833478985698e-01 1.135537677301030612e+00 8.087552219947653498e-01 6.963909231948799405e-01 5.677895956897106577e-01 1.304734280407001457e+00 1.056130345145090743e+00 8.214624269204200413e-01 6.727013874830486406e-01 1.038779626728115302e+00 1.359973850878775314e+00 7.209334404054165146e-01 7.380806625871265680e-01 9.112728115328176948e-01 7.189183086468278194e-01 7.903728285782304352e-01 1.154528623085404604e+00 5.351155234177047415e-01 6.106941632746489823e-01 6.898951509543580496e-01 6.100918369369836558e-01 1.529763399385448697e+00 7.128040185450826849e-01 7.266638479756086788e-01 6.536039004549843989e-01 6.844024473976356715e-01 6.458984712216612190e-01 1.253853140625896811e+00 5.389306344254736203e-01
1.005378297634609730e+00 5.334021523753706973e-01 7.822882957707409934e-01 5.950345157079792724e-01 6.059602102838427262e-01 1.179022632237432422e+00 7.936323984663775644e-01 6.718601202232327152e-01 5.648351734033910665e-01 1.243354335440501446e+00 1.080275790096307809e+00 8.243370506958349608e-01 6.879743721064401907e-01 1.025731128266102576e+00 1.340308844237102948e+00 7.326503678652356299e-01 7.121944202391119472e-01 9.573014431003891156e-01 7.152575979821489405e-01 7.739736177169518339e-01 1.154663746099260813e+00 5.312394205496272503e-01 6.175556184670966120e-01 7.284164874284750901e-01 6.034671321608171546e-01 1.429566628822671159e+00 6.855335389331050910e-01 7.221977999861582953e-01 6.582224745913357600e-01 6.975655704886061237e-01 6.495171065932349164e-01 1.177589572385909555e+00 5.412758409933614567e-01
1.055221245026416010e+00 5.348245426653599477e-01 7.887726579225652346e-01 5.815451078726062706e-01 6.193882389942476641e-01 1.224355459134368829e+00 8.036145847056034297e-01 6.624698576435104069e-01 5.659702664314921750e-01 1.197822841881440059e+00 1.110993583939432261e+00 8.567716878821319826e-01 6.838344236035851509e-01 1.014143223389171178e+00 1.316136260793688617e+00 7.219355952946598931e-01 7.147129216963219456e-01 9.865966163636410435e-01 7.304232635991244615e-01 7.758615999025461063e-01 1.163531584880138414e+00 5.256709898410105719e-01 6.088482128586495401e-01 7.222173410037504571e-01 5.967796430169780564e-01 1.372821707335056818e+00 6.487115085715543517e-01 7.033029167637211421e-01 6.629708749467049245e-01 6.902555452572409767e-01 6.633745809646967029e-01 1.152388015769331808e+00 5.363203307649410112e-01
1.119052223321178374e+00 5.285681616614533729e-01 7.899346713839708878e-01 5.748675505127441854e-01 6.257998175594549073e-01 1.246636541392931230e+00 7.706432588712879284e-01 6.664495308884498259e-01 5.536448506905607969e-01 1.066514263284039643e+00 1.142146878373301977e+00 8.806376231928978449e-01 7.068562209589037693e-01 9.477836424032253237e-01 1.255655906565912527e+00 7.191368255196576298e-01 7.211820565038876696e-01 1.056738940795096227e+00 7.404201059472994562e-01 7.640904345730614722e-01 1.117715781233483252e+00 5.269143227814814257e-01 6.053838951402014112e-01 7.161648422244867307e-01 5.994431272126151677e-01 1.249571705214376216e+00 6.614870494955139568e-01 7.036869180180602701e-01 7.058718474452593261e-01 6.883624575145818048e-01 6.581818033326682915e-01 1.039510383588594156e+00 5.364619999898582181e-01
1.150189580559429325e+00 5.341139856288161791e-01 7.863937168988279769e-01 5.765435838162520366e-01 6.225311251743328445e-01 1.239004892987006556e+00 8.385875437186355308e-01 6.698986849993303627e-01 5.204415090295111401e-01 1.006558849810438083e+00 1.158050331037960401e+00 8.875268234324775740e-01 7.367211398989438331e-01 9.052286357300733943e-01 1.228802791854146648e+00 7.085915480663186328e-01 7.415877496358281862e-01 1.091825483591421397e+00 7.369540431088413834e-01 7.798011391849314355e-01 1.114856989151439715e+00 5.255978663561482467e-01 5.984125324708463589e-01 7.510520355676951754e-01 6.065894018081605665e-01 1.162665079789981348e+00 6.594985507839135064e-01 7.209811489971247322e-01 7.244959178426072510e-01 7.015738384684894191e-01 6.660104700594919880e-01 9.848814605160622904e-01 5.323097277452492060e-01
1.150562532903640856e+00 5.331779767090615296e-01 7.855055008635053460e-01 5.782655360789374921e-01 6.135023660914482591e-01 1.223340234428967888e+00 8.809130286582731451e-01 6.964960830960674754e-01 5.002226096588829884e-01 9.846821803733964984e-01 1.157066046131170811e+00 8.741740959780499587e-01 7.149156463723371768e-01 8.951963502354945978e-01 1.216943568971402989e+00 7.166695263789276682e-01 7.697449662091011557e-01 1.080236207162009521e+00 7.078748425573043734e-01 7.876184687466390999e-01 1.099442660777636638e+00 5.049751468049323844e-01 6.048032392847277894e-01 7.845756564654979837e-01 6.077463970849561470e-01 1.135804168543702142e+00 6.476515291562655596e-01 7.169974216098820019e-01 7.386332343071455586e-01 7.218973298052763221e-01 6.530474691586587443e-01 9.553039589683363086e-01 5.312171575097802689e-01
1.139569659704930960e+00 5.216329172809675008e-01 7.765124120837143540e-01 5.853573564582825739e-01 6.063227226919191137e-01 1.208337073097621506e+00 9.302316146491993454e-01 7.415023492264525284e-01 4.815196099175312883e-01 9.843053363049583115e-01 1.159391172948480708e+00 8.724485902041212437e-01 7.041654920281446017e-01 9.048313524893188964e-01 1.236350631662922916e+00 7.415784095036995760e-01 8.005846932625387824e-01 1.083152318508247669e+00 6.865689056202161078e-01 7.828778322616884999e-01 1.121019131271599800e+00 4.923648714162666695e-01 6.094100120166057177e-01 7.970683865783463329e-01 6.063966021436701936e-01 1.142445158559003193e+00 6.390474044066161152e-01 7.161596672196183233e-01 7.697764621504450400e-01 7.244680271377108571e-01 6.504423067756595067e-01 9.653881702703391854e-01 5.393856143236929190e-01
1.137899165420418468e+00 5.136319745267007297e-01 7.771635742919021927e-01 5.932164341847937505e-01 6.010549097778259409e-01 1.197080040101358156e+00 9.775394643979453679e-01 7.753926495971766863e-01 4.594073857770623048e-01 9.992598882163457041e-01 1.176998179527704025e+00 8.879366193546098796e-01 7.000354992662271014e-01 9.246097414361434952e-01 1.269966566915406991e+00 7.752335053247975116e-01 8.235032483318178720e-01 1.096795045247571654e+00 6.806654701131829022e-01 7.718200384754563270e-01 1.173638395844882609e+00 4.903684156141622785e-01 6.152256545126605358e-01 8.037176773481253811e-01 5.907236371747576209e-01 1.154805153851873101e+00 6.392486521752285267e-01 7.281964127874953618e-01 7.933757345117034010e-01 7.271466895308369427e-01 6.526043188384402782e-01 9.961128953946571940e-01 5.476667111115199882e-01
1.138460865029993219e+00 5.126803809758706532e-01 7.807874594786060607e-01 5.977976116976635446e-01 5.965008232578272729e-01 1.171530515292081853e+00 1.026070647976980332e+00 7.948766825034745409e-01 4.248821438455688826e-01 1.002207045954678133e+00 1.196314762272179477e+00 8.981368440127500685e-01 7.034699749527760781e-01 9.522278837608666446e-01 1.300118030166690364e+00 8.149515462022233203e-01 8.351562189337350395e-01 1.101239720661803423e+00 6.743196145784732254e-01 7.625712478745021450e-01 1.214878203443443327e+00 4.867668980945579205e-01 6.231621118006512861e-01 8.083978055111673555e-01 5.596124070527161987e-01 1.149868561055009897e+00 6.484111034401605078e-01 7.432287646235928857e-01 8.274811710854870217e-01 7.339332393141621003e-01 6.529708868688733903e-01 9.992987360919434181e-01 5.525314549377281503e-01
