# Supplementary material for: Molecular mechanisms of native ligand selectivity in catecholamine G protein-coupled receptors
Source: Nat Commun. 2026 Apr 23;17:4112. doi: 10.1038/s41467-026-71361-8 (PMC13150006; doi:10.1038/s41467-026-71361-8)
Supplement: Supplementary file 8 — Source Data 2 [file 41467_2026_71361_MOESM8_ESM.zip › SourceData/FigS15/strings4apo_WT/string375.txt]

8.907468250784592589e-01 4.949635836528399335e-01 8.483069601500281554e-01 6.351511339931236177e-01 6.339996650768449094e-01 1.072157551318772883e+00 8.415290289873744722e-01 6.626106879937812000e-01 5.539139273810191888e-01 1.480503884127145842e+00 1.047088815326949085e+00 8.496521689205648320e-01 8.457517473392808238e-01 1.213344435469935867e+00 1.536154406068494849e+00 7.329434851890843650e-01 7.357085464004391451e-01 9.586202516617341463e-01 6.672218765158423048e-01 8.179856754066339164e-01 1.230905994243974400e+00 4.987153447169695442e-01 6.187688370737187693e-01 7.865589773154693098e-01 5.540836636279617977e-01 1.801616481241348211e+00 6.047163526708390080e-01 7.247542715009860359e-01 6.539189056959107127e-01 7.256985605311124798e-01 6.876240389148378096e-01 1.437887768234842989e+00 5.286679570462086142e-01
8.794184514090229721e-01 5.052266529486497681e-01 8.203899650753812001e-01 6.249940693918063506e-01 6.438929131173427578e-01 1.067994831756412744e+00 8.159703817982192353e-01 6.447608216864795239e-01 5.955927295575000890e-01 1.457171640740521301e+00 1.030964119968584836e+00 8.315858726843701199e-01 8.283210096227848762e-01 1.168454819875213602e+00 1.500804887137581645e+00 7.274567196717510731e-01 7.298733725212593892e-01 9.541282439151848038e-01 6.833420581565656793e-01 8.112163649262699172e-01 1.225658867574381583e+00 5.003182344175839402e-01 6.142771041875387805e-01 7.720265725698972625e-01 5.410548620931842079e-01 1.748865094379311369e+00 6.143760954981558609e-01 7.187586697998515906e-01 6.633940038760354208e-01 7.267278308093563233e-01 6.605445109921933566e-01 1.409835797966435988e+00 5.274425247853254950e-01
8.612664041455865283e-01 5.120254556354177922e-01 8.020189675271764962e-01 6.336463296461490868e-01 6.384867153909301596e-01 1.052977665970199039e+00 7.917607659787408991e-01 6.529291654105301435e-01 6.203677931699631554e-01 1.441385809200835144e+00 1.019939617187507253e+00 8.194545762383995680e-01 7.655142036978750397e-01 1.134764895825113307e+00 1.451784939199826985e+00 7.238090912752528361e-01 7.136032816977675441e-01 9.478541190980099840e-01 7.056381515721315001e-01 7.995115130393178893e-01 1.222538157722073526e+00 5.050753877556204419e-01 6.101987627464215969e-01 7.572882259633357815e-01 5.284197355956399278e-01 1.675907523198194582e+00 6.194239502451417412e-01 7.104361553201744561e-01 6.599409237243819559e-01 7.124423689899134216e-01 6.676053570541760074e-01 1.369458414176259131e+00 5.296980389427853320e-01
8.433523679454314470e-01 5.132221739040108144e-01 8.106934742446862963e-01 6.478191083263722394e-01 6.329880406205683485e-01 1.015141933004797048e+00 7.854148579087308901e-01 6.806521120161267424e-01 6.334759857969950447e-01 1.458524832002125127e+00 1.008389797414150468e+00 8.141877894600814125e-01 7.193298034851798306e-01 1.140586806132826592e+00 1.445465140402600879e+00 7.222346317112867675e-01 7.127956514235067598e-01 9.304727002508107470e-01 7.109180031767761143e-01 7.945261633847299221e-01 1.226432696035771208e+00 5.041965300334169120e-01 6.086495453350099227e-01 7.323648527946589049e-01 5.485589930728157482e-01 1.667085406194960262e+00 6.119281093424655538e-01 7.109637522942059418e-01 6.601319360062233299e-01 6.864067605917767434e-01 7.012908197137954769e-01 1.366273781456913028e+00 5.367887999121359055e-01
8.553190670780815852e-01 5.277401438427785640e-01 8.264364751546530163e-01 6.345408160750152238e-01 6.272098498727876059e-01 1.014828977370094698e+00 7.947517579042839841e-01 6.818354063840569301e-01 6.363895591437731536e-01 1.457857421624279004e+00 1.012337621035529489e+00 8.372849492830002349e-01 7.007886789032328201e-01 1.140877691263680660e+00 1.455159098854544197e+00 7.223155231560930423e-01 7.277982075449780375e-01 9.095950698250750976e-01 7.243329435352841017e-01 8.010492552586376824e-01 1.220954511484545479e+00 5.077243482792669349e-01 6.104512977511178384e-01 7.152313369810481269e-01 5.932138315694309716e-01 1.692896848837598389e+00 6.212776823683884286e-01 7.234906675040555513e-01 6.707581836993266045e-01 6.723494547327862891e-01 7.139611228310662749e-01 1.383732778870482294e+00 5.397991868474513177e-01
8.871221417049630631e-01 5.294443543619791193e-01 8.396974938460468607e-01 6.221424360021123867e-01 6.184112299234569843e-01 1.067768867354376372e+00 7.943885544927543618e-01 6.571622545261505133e-01 6.174393981757898553e-01 1.443969010074413140e+00 1.046836428089015891e+00 8.707839092781888279e-01 7.051119135998891174e-01 1.132534676832306575e+00 1.451795401553040099e+00 7.298758087640889736e-01 7.174852801381881306e-01 9.255212869291957745e-01 7.228753680603086096e-01 7.946058309780885676e-01 1.221489375974098568e+00 5.099200596463079327e-01 6.115517197714025466e-01 7.769158016154085189e-01 6.053878531502212557e-01 1.695378506844192668e+00 6.344102095525494533e-01 7.392748597898881613e-01 6.661165315768194928e-01 6.820029575776154207e-01 6.909956727738084670e-01 1.390830928878107997e+00 5.364900342218512641e-01
8.950974075832799359e-01 5.315679362966394539e-01 8.398507781647456261e-01 6.195915085092530417e-01 6.157511844390598510e-01 1.093638214450806334e+00 7.843800278918116042e-01 6.404444878323558576e-01 5.957868349538474328e-01 1.414206213033556647e+00 1.056649760695953955e+00 8.868248367848998726e-01 7.026400274224763320e-01 1.116342204117809711e+00 1.419941831504951679e+00 7.395429740887484726e-01 7.162309824896621047e-01 9.296324420894391816e-01 7.272915504401042952e-01 7.905799425617113796e-01 1.194478548153465436e+00 5.267973429065416768e-01 6.122481437628528589e-01 8.060582312150058604e-01 6.097615155760345296e-01 1.664029542917166093e+00 6.630147033353770425e-01 7.603332265494164854e-01 6.486730121663208948e-01 6.932220145313584547e-01 6.510429095006313727e-01 1.363538570267200933e+00 5.381098776968917807e-01
9.025812613431467568e-01 5.313969539396637964e-01 8.347820900283682288e-01 6.289360943613891974e-01 6.185417921345192083e-01 1.077600670674543792e+00 7.890895514720835946e-01 6.630250866971840740e-01 5.910946632278595292e-01 1.391761921514057310e+00 1.042285961448478293e+00 8.603120928642304932e-01 6.622420924427904199e-01 1.101409035113023682e+00 1.382459605375404577e+00 7.349978273771089476e-01 7.224648346439606073e-01 9.158418548964404327e-01 7.434936078724279085e-01 7.901522053429436143e-01 1.178920899582386328e+00 5.502575891639139849e-01 6.115308786618920411e-01 7.256882041682201079e-01 6.138216537947381868e-01 1.602896051417885159e+00 6.813604867167376566e-01 7.409813555170743360e-01 6.404278386173712923e-01 7.023501945127191837e-01 6.414456793613446672e-01 1.320639733531395965e+00 5.356467972675726941e-01
9.527067954064776245e-01 5.297256278766043769e-01 8.267111583015082088e-01 6.149912370370553827e-01 6.224984291465339714e-01 1.102411593122218259e+00 7.904671377508470931e-01 6.688806480716718017e-01 5.810699735004049016e-01 1.328261213871437363e+00 1.048909306881286252e+00 8.341580728143337398e-01 6.545269040446732856e-01 1.064643946407190400e+00 1.323463866903015207e+00 7.231140942992768661e-01 7.144612778033672118e-01 9.338978335260661456e-01 7.525148304022440948e-01 7.835894681462050038e-01 1.155803951140564889e+00 5.461050039725955374e-01 6.073179667502593970e-01 6.767435965687788046e-01 6.179673910897987010e-01 1.491176329656661803e+00 6.966373514094034158e-01 7.181284952783903996e-01 6.413796238537903260e-01 7.012249503960084063e-01 6.395651952266595552e-01 1.239876506308160486e+00 5.307205312408985742e-01
1.005140836520896253e+00 5.306056129514008513e-01 8.039745911700878489e-01 5.955831578468455678e-01 6.210939853722891035e-01 1.154949088945844249e+00 7.906861861955534199e-01 6.478368821105614517e-01 5.748358514208595782e-01 1.238313628675965061e+00 1.060983121598275014e+00 8.212683688356008371e-01 6.655996010083911063e-01 1.017367094891162393e+00 1.271007435721698497e+00 7.282173634857561639e-01 7.130564181072088781e-01 9.417218941718220604e-01 7.485553534974409562e-01 7.865187350769017316e-01 1.119978507777711574e+00 5.363539667559551471e-01 6.092895697782674258e-01 6.992202828883974375e-01 6.230423296380432907e-01 1.382870190495578244e+00 7.000073016128814940e-01 7.274325264820991066e-01 6.374270471026255436e-01 6.848519186545147797e-01 6.433058607977740762e-01 1.149533200357538920e+00 5.364996771780082829e-01
1.037059223826754195e+00 5.281770919391756136e-01 7.734799133904963764e-01 5.909974769727476263e-01 6.187879964323643733e-01 1.187967370530149891e+00 7.876192683961413810e-01 6.437553291581111781e-01 5.735227145846817365e-01 1.162121770704910073e+00 1.063239712986218555e+00 8.215533912660910598e-01 6.965775684025387049e-01 1.003442391466845329e+00 1.239852871808632129e+00 7.390985645007358551e-01 7.019253543384443850e-01 9.472192565476502679e-01 7.292655664487208700e-01 7.870311341597393540e-01 1.099153483200309367e+00 5.347451612576690216e-01 6.137235340339431966e-01 7.245525452220539231e-01 6.218934419689613469e-01 1.298584590999685595e+00 6.887657952640249270e-01 7.450007419895198213e-01 6.351934297362223925e-01 6.833044532295408091e-01 6.546571309246479453e-01 1.080512256361112700e+00 5.447408930433021990e-01
1.086509222306171196e+00 5.249751864038374460e-01 7.660919498807030603e-01 5.919604004981640077e-01 6.169321042927765619e-01 1.227663119148547644e+00 8.000222866347711514e-01 6.589550915352877514e-01 5.564543345723267365e-01 1.087006742749778709e+00 1.095781125479359908e+00 8.527409326858702565e-01 7.137782368850159598e-01 9.962599673293159874e-01 1.243471005143197416e+00 7.425982855250273795e-01 7.037664693338986366e-01 1.017041422078893254e+00 7.205430639386005698e-01 7.967012873074772461e-01 1.103421954749787437e+00 5.470206628148672756e-01 6.145825174865003904e-01 7.022777486940054992e-01 6.191904697291094051e-01 1.234598549630920639e+00 6.917983490441474981e-01 7.428051383087150850e-01 6.662598916772500823e-01 6.908494627322090409e-01 6.613590249958195555e-01 1.022551242869322641e+00 5.518215498806263719e-01
1.131705393006728677e+00 5.199069576256031278e-01 7.778855174983102527e-01 5.836404563247854504e-01 6.192043480861842975e-01 1.243613433143859304e+00 8.222922098296281401e-01 6.646742519087107670e-01 5.322549665686592268e-01 1.024430772045425320e+00 1.140914403345841599e+00 8.761804733315285976e-01 7.089369404198706537e-01 9.449920344203277534e-01 1.246309459361618854e+00 7.390109786076579645e-01 7.241959837362430541e-01 1.071631597803260449e+00 7.391528384544761021e-01 8.047592676055078664e-01 1.107945209972294620e+00 5.558980184922965861e-01 6.120870299385670066e-01 7.090029344473419703e-01 6.181615568699354579e-01 1.204136379260472456e+00 6.981604686517480785e-01 7.406442167724645032e-01 7.124326678093023668e-01 7.064715921476583116e-01 6.498115241303924483e-01 9.981591494555912547e-01 5.523489250383797344e-01
1.160143071045220076e+00 5.317615984249673966e-01 8.004750858941895864e-01 5.819870368026412999e-01 6.215550151924206235e-01 1.232210756094316295e+00 8.538152831711560697e-01 6.755198622924178942e-01 5.200434741326968036e-01 9.957238764265113895e-01 1.162565000973095897e+00 8.782183231630802389e-01 6.943551975851215419e-01 9.111831710611658641e-01 1.224464743750357076e+00 7.353767929735982589e-01 7.514630401498862966e-01 1.074339288193987052e+00 7.184438578533192121e-01 7.964775504162276976e-01 1.097312234217650451e+00 5.455249162472588509e-01 6.135522929760095501e-01 7.539278429112339364e-01 6.269074708070678792e-01 1.165986782453770410e+00 7.006608963636303811e-01 7.239664956525716510e-01 7.412669359797969815e-01 7.200736925842782243e-01 6.427846222212555416e-01 9.774362011165690367e-01 5.479875841523957902e-01
1.156335991207735781e+00 5.360358026482768823e-01 7.972055118274906649e-01 5.741936028445773221e-01 6.169144100494813321e-01 1.232714862936767464e+00 9.030231926401228737e-01 6.960918605901574852e-01 5.069981803811454135e-01 1.022886585276051141e+00 1.170689051207228548e+00 8.863869025023627390e-01 6.934432779713337602e-01 9.194030317557581045e-01 1.246515847276150613e+00 7.456316804922332730e-01 7.683383885697488980e-01 1.078032894061434543e+00 6.965579643901963491e-01 7.864631661366062731e-01 1.132392932209620451e+00 5.234565083871616231e-01 6.271454066587923704e-01 7.894996198421413425e-01 6.202226068952929605e-01 1.169707925424054551e+00 6.866431078249937148e-01 7.142864339912144978e-01 7.497377015468738026e-01 7.267975519121183670e-01 6.506057215445086861e-01 9.934248595465601239e-01 5.421395608067429706e-01
1.144393726201961226e+00 5.270087497932318676e-01 7.854909180895939258e-01 5.716706830961610919e-01 6.120829501157107888e-01 1.222764302781242929e+00 9.672058815462583059e-01 7.257167736046495898e-01 4.973086294021190623e-01 1.021359568317024236e+00 1.170905501644426305e+00 8.870284096201533908e-01 6.952488624424022490e-01 9.302794421796817259e-01 1.260702630068152530e+00 7.648359250351853822e-01 7.960173740112717056e-01 1.084368631218110446e+00 6.852878181519095335e-01 7.794402854694715277e-01 1.151415516394148852e+00 4.909610149030481652e-01 6.313239348446696431e-01 8.190884808218336088e-01 6.055808380191005647e-01 1.162483425457374375e+00 6.631779086606484075e-01 7.168546499730442667e-01 7.626445743764735941e-01 7.171104710123881176e-01 6.650112926703648508e-01 9.930930706152918397e-01 5.420104411498989361e-01
1.139590879721984251e+00 5.157355551751054978e-01 7.803526367301314437e-01 5.836019268124632564e-01 6.047249747121771213e-01 1.197751786000270435e+00 1.016251301467314239e+00 7.649143435556986503e-01 4.702197979197052513e-01 1.003766509975982713e+00 1.179627111070384204e+00 8.902632614924301802e-01 7.007811488696029656e-01 9.396405359608609453e-01 1.275660863189268301e+00 7.927717482255541848e-01 8.252163587211329698e-01 1.097227736782862895e+00 6.773184943147386727e-01 7.743658179090898708e-01 1.174378167043853116e+00 4.825531296918332824e-01 6.294295352471037663e-01 8.183131498601016185e-01 5.845698743034311029e-01 1.150201334803989672e+00 6.503448184158847623e-01 7.314189925848880725e-01 7.930160112525048710e-01 7.200705868752130812e-01 6.659048455842629943e-01 9.881292222343421860e-01 5.466409314409985676e-01
1.138460865029993219e+00 5.126803809758706532e-01 7.807874594786060607e-01 5.977976116976635446e-01 5.965008232578272729e-01 1.171530515292081853e+00 1.026070647976980332e+00 7.948766825034745409e-01 4.248821438455688826e-01 1.002207045954678133e+00 1.196314762272179477e+00 8.981368440127500685e-01 7.034699749527760781e-01 9.522278837608666446e-01 1.300118030166690364e+00 8.149515462022233203e-01 8.351562189337350395e-01 1.101239720661803423e+00 6.743196145784732254e-01 7.625712478745021450e-01 1.214878203443443327e+00 4.867668980945579205e-01 6.231621118006512861e-01 8.083978055111673555e-01 5.596124070527161987e-01 1.149868561055009897e+00 6.484111034401605078e-01 7.432287646235928857e-01 8.274811710854870217e-01 7.339332393141621003e-01 6.529708868688733903e-01 9.992987360919434181e-01 5.525314549377281503e-01
