# Supplementary material for: Molecular mechanisms of native ligand selectivity in catecholamine G protein-coupled receptors
Source: Nat Commun. 2026 Apr 23;17:4112. doi: 10.1038/s41467-026-71361-8 (PMC13150006; doi:10.1038/s41467-026-71361-8)
Supplement: Supplementary file 8 — Source Data 2 [file 41467_2026_71361_MOESM8_ESM.zip › SourceData/FigS15/strings4apo_WT/string361.txt]

8.907468250784592589e-01 4.949635836528399335e-01 8.483069601500281554e-01 6.351511339931236177e-01 6.339996650768449094e-01 1.072157551318772883e+00 8.415290289873744722e-01 6.626106879937812000e-01 5.539139273810191888e-01 1.480503884127145842e+00 1.047088815326949085e+00 8.496521689205648320e-01 8.457517473392808238e-01 1.213344435469935867e+00 1.536154406068494849e+00 7.329434851890843650e-01 7.357085464004391451e-01 9.586202516617341463e-01 6.672218765158423048e-01 8.179856754066339164e-01 1.230905994243974400e+00 4.987153447169695442e-01 6.187688370737187693e-01 7.865589773154693098e-01 5.540836636279617977e-01 1.801616481241348211e+00 6.047163526708390080e-01 7.247542715009860359e-01 6.539189056959107127e-01 7.256985605311124798e-01 6.876240389148378096e-01 1.437887768234842989e+00 5.286679570462086142e-01
8.788096600868899877e-01 5.011272901681006475e-01 8.276642429401022127e-01 6.412514489557248343e-01 6.394969649145476609e-01 1.066233506985965418e+00 8.113099193718780189e-01 6.656185101472151810e-01 5.934870247636935270e-01 1.491594094369145251e+00 1.030487312307745373e+00 8.397554218525649095e-01 8.322750889476051572e-01 1.195623937631494105e+00 1.532309618263664408e+00 7.327285026603691520e-01 7.242682744397785921e-01 9.590469487443621377e-01 6.808805490000661154e-01 8.006243061790290216e-01 1.259428702146811796e+00 5.035205422387870611e-01 6.193191240594305702e-01 7.712863181935185608e-01 5.404060282514725477e-01 1.786282335899876283e+00 6.121746031671931876e-01 7.272871645136178564e-01 6.767102611497647358e-01 7.248398613434120508e-01 6.679389017014190078e-01 1.452132808079573678e+00 5.244569370168584710e-01
8.539627786078578531e-01 5.080310948430196705e-01 7.962719374073420342e-01 6.451608580916292635e-01 6.405884173338216581e-01 1.045499946147937065e+00 7.882271135662420880e-01 6.725303525140152727e-01 6.157629274775056061e-01 1.480323297841220853e+00 1.008955826797924615e+00 8.185835019580278704e-01 8.115693052934624951e-01 1.170690286063742924e+00 1.512586031936045128e+00 7.286898180754295407e-01 7.172557930125644798e-01 9.517100059045324745e-01 7.041947691128347397e-01 7.853413869733384400e-01 1.265331891573235001e+00 5.085326202758685410e-01 6.154549001557111376e-01 7.600230574428110675e-01 5.439179948209301729e-01 1.756187651469849564e+00 6.144012896090419451e-01 7.257047663871611931e-01 6.793607552621656609e-01 7.074448957002126281e-01 6.614089731811437778e-01 1.442919189054341800e+00 5.217590567281542580e-01
8.318053733181050013e-01 5.117650928092197793e-01 7.796451563592593503e-01 6.441328163825000841e-01 6.365932210384457335e-01 1.013016933043466850e+00 7.867341020228383330e-01 6.785767844154073636e-01 6.161430286927156441e-01 1.458329222118676105e+00 9.972901911615421611e-01 7.927920747407661839e-01 7.849313546624185900e-01 1.152819421358971308e+00 1.488646197413791894e+00 7.249535867011598356e-01 7.152258860113469563e-01 9.312960942372320305e-01 7.229597344820400950e-01 7.804339375835985804e-01 1.246934535527122634e+00 5.122215431934180607e-01 6.096847515419627772e-01 7.557797785628526110e-01 5.651034532957172063e-01 1.730625203033532067e+00 6.096953767803600099e-01 7.210362528127141069e-01 6.628249770286042120e-01 6.809966799478865962e-01 6.728227737880013715e-01 1.418015808953574597e+00 5.250441852026842549e-01
8.318559269404839362e-01 5.113657199977420520e-01 7.952362502232317443e-01 6.362784772273227807e-01 6.319052178486440630e-01 9.760149144665541954e-01 7.972066901216934287e-01 6.752560595833746460e-01 6.325205479438611444e-01 1.463203594023830822e+00 9.971902145182299781e-01 7.732931248162523419e-01 7.374668587274870735e-01 1.148532233360191723e+00 1.480359168819112448e+00 7.241748794335212125e-01 7.159182777585628710e-01 8.943090031379135052e-01 7.234115071035966960e-01 7.811724440513272416e-01 1.239830059513138849e+00 5.112215471206008610e-01 6.097617344913807136e-01 7.292498146320187669e-01 5.773819079983222302e-01 1.723273369858162152e+00 6.106645144591030805e-01 7.191473438047020217e-01 6.639487613780554742e-01 6.692939474892651841e-01 6.813852135621341066e-01 1.407495468565888252e+00 5.373402231001463969e-01
8.704047828860876912e-01 5.212036992425799209e-01 8.201583515495103338e-01 6.213232106332811089e-01 6.233266788073049680e-01 9.904567450137405915e-01 7.930503659564911434e-01 6.630881054739915514e-01 6.212899016932545981e-01 1.452719748777191011e+00 1.025520832852687025e+00 7.966649769793511249e-01 7.020336746474675760e-01 1.132096929347235825e+00 1.455509594259472239e+00 7.295487834789411430e-01 7.213939384140718447e-01 8.852916293971351269e-01 7.265129573878191804e-01 7.776440737142397142e-01 1.231806748513011085e+00 5.107950040611101139e-01 6.138071096087106548e-01 7.442660169134942549e-01 5.941529969223406926e-01 1.694837039380291177e+00 6.267469578378619399e-01 7.216156798378787762e-01 6.647215235015125900e-01 6.762155802444974606e-01 6.781244326315229998e-01 1.390966472547875643e+00 5.449247943988020371e-01
9.135033716190830155e-01 5.325496172629473612e-01 8.531430918702567201e-01 6.165488411209353314e-01 6.193720938145665933e-01 1.036815796363965259e+00 7.774490608044050122e-01 6.566432072667305331e-01 6.022188766106273405e-01 1.444701953453770837e+00 1.066582853084329541e+00 8.355775172936689144e-01 6.978062652656141784e-01 1.119559386956778146e+00 1.432011956132761110e+00 7.384135203832540295e-01 7.212398202974138472e-01 9.082641191270759418e-01 7.294345254532595968e-01 7.769967697503926685e-01 1.228980566638940397e+00 5.184785226696704274e-01 6.155232289837332393e-01 7.797322643651104501e-01 6.120196402176615313e-01 1.669370750165065642e+00 6.410811613193992953e-01 7.249642923169531405e-01 6.590550208317494940e-01 6.835256658260411289e-01 6.678201837900579196e-01 1.382267824564101799e+00 5.438772504653741624e-01
9.392172893153967195e-01 5.347915123997108999e-01 8.811630494255998647e-01 6.279504543434241137e-01 6.171251373747232982e-01 1.077857957610922846e+00 7.711283187142120576e-01 6.693416098683163673e-01 6.003406549931114000e-01 1.439127800769929966e+00 1.084767521645502830e+00 8.646923166483698742e-01 7.042523474755002511e-01 1.116906591026378237e+00 1.403534382726413732e+00 7.335967389196692556e-01 7.253689000525006536e-01 9.429710665133769210e-01 7.315826000201618440e-01 7.860725131710915026e-01 1.220748476254567283e+00 5.322418290207888703e-01 6.121032842617639691e-01 7.434194219745141607e-01 6.206058911067758865e-01 1.633764006868831942e+00 6.554373482901283410e-01 7.221347070047630101e-01 6.500794947212762409e-01 6.864387937035600906e-01 6.503497567422947823e-01 1.364071455974702696e+00 5.358660504043640804e-01
9.540266594637322184e-01 5.276650975961569845e-01 8.599485180543033902e-01 6.260250142635775950e-01 6.130826109840920024e-01 1.111158230450090656e+00 7.839653065965258572e-01 6.774241643093953380e-01 5.924034967718745381e-01 1.389943896336079732e+00 1.079817233178712588e+00 8.644692991845516206e-01 7.123268885296560882e-01 1.099004554990210103e+00 1.368982616584223599e+00 7.200186196269732219e-01 7.189721513761102578e-01 9.578162404974662758e-01 7.372515408806453729e-01 7.869562320656467991e-01 1.195301034079173430e+00 5.450831969143220546e-01 6.042873826814851856e-01 6.877994414314000382e-01 6.152825077024556277e-01 1.572060327680088410e+00 6.764286039540429174e-01 7.119767813988565619e-01 6.466161482245020853e-01 6.889077514422942139e-01 6.417376871139245376e-01 1.314020259437324478e+00 5.309762688363236505e-01
9.933839043665668722e-01 5.232114369249265540e-01 8.155197570029627530e-01 6.032081343038161458e-01 6.129386140859612864e-01 1.156426661491672725e+00 7.963043125284743340e-01 6.621365887374581760e-01 5.785639895314739212e-01 1.307694490981798241e+00 1.081228301340358522e+00 8.479682164526514132e-01 7.166797346927049617e-01 1.057153851718678927e+00 1.337347728456389051e+00 7.157963691347067892e-01 7.091151664691278667e-01 9.640124233218890781e-01 7.435547804645993297e-01 7.812158693614487115e-01 1.177904747096091054e+00 5.461274927879414820e-01 6.011976889080299369e-01 6.927444759615050129e-01 6.131068220519870771e-01 1.481729982355589392e+00 6.896839246318872130e-01 7.098143811323238683e-01 6.384847845132821664e-01 6.886014239969331374e-01 6.472651678813978737e-01 1.240707440273279394e+00 5.340959856217945001e-01
1.049805509440153717e+00 5.234301310862201628e-01 7.945190025624052632e-01 5.881607910310651111e-01 6.169911630412813208e-01 1.203617021267906262e+00 7.982335483838188805e-01 6.459132850262532255e-01 5.751851331507539244e-01 1.224014065009689567e+00 1.094810153544186093e+00 8.428026331376117231e-01 7.166879733353155313e-01 1.008296683391564530e+00 1.297170369934632417e+00 7.195119433756960170e-01 7.098421743311188470e-01 9.826428294842326494e-01 7.465297083041260162e-01 7.828051516844909408e-01 1.162738229191105033e+00 5.368768387439240009e-01 6.035020337346732600e-01 7.250753931671898300e-01 6.194458154502785474e-01 1.375369714705655166e+00 6.831136467912996002e-01 7.207111378073103314e-01 6.278358755402239089e-01 6.853907040081357316e-01 6.607973379976840311e-01 1.159061663945763376e+00 5.373612696904932484e-01
1.092753046376170545e+00 5.196992764887315985e-01 7.906253793440145561e-01 5.917759031836772321e-01 6.204356191632325324e-01 1.226070212820626892e+00 8.072501422491847878e-01 6.538467166648879170e-01 5.721099439576114998e-01 1.128988523697346480e+00 1.111993747703396540e+00 8.509784617688561648e-01 7.121626065660252580e-01 9.620214939811099208e-01 1.242318463142599860e+00 7.182465356355861585e-01 7.107547586918993021e-01 1.012859148798324727e+00 7.449873738722688765e-01 7.854129004084368093e-01 1.121983098423751768e+00 5.243064691180567838e-01 6.035126071661248703e-01 7.374377420238458214e-01 6.184305848351410173e-01 1.266707683268185614e+00 6.667054333155635337e-01 7.291492883951211645e-01 6.479556021163416224e-01 6.906477397926831241e-01 6.762825015968482179e-01 1.065527018202799159e+00 5.367541306667262813e-01
1.135038871766573809e+00 5.201697965533137458e-01 7.972812647879579107e-01 5.982970395283322418e-01 6.212943523924986389e-01 1.230970574033756204e+00 8.340150348495262156e-01 6.793038474155277395e-01 5.538797051749384526e-01 1.054013313257136542e+00 1.138980686706123846e+00 8.659986743120934305e-01 7.069321767601954853e-01 9.314902134360542041e-01 1.217841804496404778e+00 7.141498675234444482e-01 7.189426305680117757e-01 1.060399796647301329e+00 7.373622309871421532e-01 7.828034945357188468e-01 1.106029618501085832e+00 5.135930762930283056e-01 6.048592026921129072e-01 7.429175381243254828e-01 6.184606340646120470e-01 1.189580180968733858e+00 6.607001283491155119e-01 7.261062670862101776e-01 6.969818153453261056e-01 7.090209109883691685e-01 6.641972499650670159e-01 9.986756415728036407e-01 5.347475119874049998e-01
1.159429644869125475e+00 5.285200869727644246e-01 7.998009785165604013e-01 5.975848987400340651e-01 6.182291776301193087e-01 1.233775393147572785e+00 8.753961581382692092e-01 6.916811047404622936e-01 5.230597111522734544e-01 1.024155993629543904e+00 1.161287621572616002e+00 8.820550212060872530e-01 7.088689436431151458e-01 9.159635558743276507e-01 1.232866215685200606e+00 7.249617892492564719e-01 7.434198197413693920e-01 1.085475047545211291e+00 7.193141360064677636e-01 7.850500155703159511e-01 1.126608278766943805e+00 5.068984545558483656e-01 6.131117001206718431e-01 7.547167413441450146e-01 6.237772110285968452e-01 1.165142557084010377e+00 6.613671276200964178e-01 7.269894347409826540e-01 7.346699702231576090e-01 7.166775704145499359e-01 6.494560806944787990e-01 9.877820009193027939e-01 5.368805587175969896e-01
1.157132030877211948e+00 5.320482879604830906e-01 7.945520436706832168e-01 5.986946965571754431e-01 6.179078533773442183e-01 1.223263844635025244e+00 9.311510094436942220e-01 7.167732845579319889e-01 5.045341128104742223e-01 1.010844552954488273e+00 1.166846863710544024e+00 8.827616194230980540e-01 7.065530941163070677e-01 9.150071345426439295e-01 1.241349211529380936e+00 7.460889795434283434e-01 7.705178939487841161e-01 1.089854528215546514e+00 7.024817545213404291e-01 7.891665495022194277e-01 1.135245402613661803e+00 4.924982050286629831e-01 6.233257431854352104e-01 7.732852776346729184e-01 6.150592341463831936e-01 1.152125235826812810e+00 6.572826313955972832e-01 7.250054120246811618e-01 7.543410210813328298e-01 7.152701520954625192e-01 6.635069441694039227e-01 9.785250214754447340e-01 5.399316218061589456e-01
1.147598454863488548e+00 5.250863355939725530e-01 7.885103100816306387e-01 5.971297596566728094e-01 6.145208795424749182e-01 1.201222357365837823e+00 9.812271919339088377e-01 7.515040362931428852e-01 4.905020771739168062e-01 1.000020859725935907e+00 1.170607401647779433e+00 8.791943138731530549e-01 7.033865439059225899e-01 9.256176846269098535e-01 1.250018744824860750e+00 7.697003005659737163e-01 7.967279932415975985e-01 1.093950325167296178e+00 6.897065213011125406e-01 7.852804837110123337e-01 1.144102127011474401e+00 4.789912469862642741e-01 6.273668107715912878e-01 7.989838795591218679e-01 5.939849145768567595e-01 1.143469378234724720e+00 6.492726804622760417e-01 7.264080526597764820e-01 7.759326492552558463e-01 7.198481808052971109e-01 6.750298817874472723e-01 9.692384243194319682e-01 5.440290571004081643e-01
1.140769113283344183e+00 5.168968237382123299e-01 7.831617713653639123e-01 5.966002085330406324e-01 6.056168100081761319e-01 1.182684320418830648e+00 1.012055879353857657e+00 7.775291654473373004e-01 4.614413351281335673e-01 9.963602704052610948e-01 1.181360432559420026e+00 8.854239909603627279e-01 7.032519288710367134e-01 9.389317314264236103e-01 1.272491293197112849e+00 7.942437242850040047e-01 8.199501921990252074e-01 1.097195723797542932e+00 6.799589140877337901e-01 7.754072628263131151e-01 1.173455815716893502e+00 4.792049207738411920e-01 6.267011915320104265e-01 8.101914763177395784e-01 5.754001737139006201e-01 1.145158399706180496e+00 6.459945787959704422e-01 7.342870453755093729e-01 8.027991263175415781e-01 7.290644920832480835e-01 6.686390027214842435e-01 9.795149870410835291e-01 5.486546449204273701e-01
1.138460865029993219e+00 5.126803809758706532e-01 7.807874594786060607e-01 5.977976116976635446e-01 5.965008232578272729e-01 1.171530515292081853e+00 1.026070647976980332e+00 7.948766825034745409e-01 4.248821438455688826e-01 1.002207045954678133e+00 1.196314762272179477e+00 8.981368440127500685e-01 7.034699749527760781e-01 9.522278837608666446e-01 1.300118030166690364e+00 8.149515462022233203e-01 8.351562189337350395e-01 1.101239720661803423e+00 6.743196145784732254e-01 7.625712478745021450e-01 1.214878203443443327e+00 4.867668980945579205e-01 6.231621118006512861e-01 8.083978055111673555e-01 5.596124070527161987e-01 1.149868561055009897e+00 6.484111034401605078e-01 7.432287646235928857e-01 8.274811710854870217e-01 7.339332393141621003e-01 6.529708868688733903e-01 9.992987360919434181e-01 5.525314549377281503e-01
