# Supplementary material for: Molecular mechanisms of native ligand selectivity in catecholamine G protein-coupled receptors
Source: Nat Commun. 2026 Apr 23;17:4112. doi: 10.1038/s41467-026-71361-8 (PMC13150006; doi:10.1038/s41467-026-71361-8)
Supplement: Supplementary file 8 — Source Data 2 [file 41467_2026_71361_MOESM8_ESM.zip › SourceData/FigS15/strings4apo_WT/string349.txt]

8.907468250784592589e-01 4.949635836528399335e-01 8.483069601500281554e-01 6.351511339931236177e-01 6.339996650768449094e-01 1.072157551318772883e+00 8.415290289873744722e-01 6.626106879937812000e-01 5.539139273810191888e-01 1.480503884127145842e+00 1.047088815326949085e+00 8.496521689205648320e-01 8.457517473392808238e-01 1.213344435469935867e+00 1.536154406068494849e+00 7.329434851890843650e-01 7.357085464004391451e-01 9.586202516617341463e-01 6.672218765158423048e-01 8.179856754066339164e-01 1.230905994243974400e+00 4.987153447169695442e-01 6.187688370737187693e-01 7.865589773154693098e-01 5.540836636279617977e-01 1.801616481241348211e+00 6.047163526708390080e-01 7.247542715009860359e-01 6.539189056959107127e-01 7.256985605311124798e-01 6.876240389148378096e-01 1.437887768234842989e+00 5.286679570462086142e-01
8.834339093580854119e-01 4.955585253230402332e-01 8.258159495459216348e-01 6.462662868031261443e-01 6.375505097841542845e-01 1.085641184901249945e+00 8.244310602026129198e-01 6.682224118535451396e-01 5.531394500102998490e-01 1.465589166958159550e+00 1.029880708460675587e+00 8.477892869798695497e-01 8.288602697738869374e-01 1.190915477727553018e+00 1.518221044599484149e+00 7.398934751370460638e-01 7.281946967694186146e-01 9.694962085594338586e-01 6.709631206559499850e-01 8.035955027839537523e-01 1.233043350229789281e+00 5.054139516953587430e-01 6.237289281607965030e-01 7.718664555396217430e-01 5.465354384797581622e-01 1.773593637931994094e+00 6.179323612120681819e-01 7.362047135113247709e-01 6.601625002580827628e-01 7.145187799102988846e-01 6.726255465991096694e-01 1.428803712676351090e+00 5.336754995415222691e-01
8.737439332116385682e-01 4.976942037656786333e-01 8.050671182335484843e-01 6.511134486785783437e-01 6.372077725591567265e-01 1.089313812623497357e+00 8.077403120398705116e-01 6.735657637932574993e-01 5.535131072905243865e-01 1.450473696456090478e+00 1.017352004463318638e+00 8.471130602222362027e-01 7.989055406550664706e-01 1.160054550309562282e+00 1.491220395625583617e+00 7.404081807273302784e-01 7.243699890654866635e-01 9.747241223279276001e-01 6.867772362526981533e-01 7.872053664987923582e-01 1.235635145001618529e+00 5.127135126053763425e-01 6.239439245403530787e-01 7.609901374692400466e-01 5.509869766614863273e-01 1.740254790018959108e+00 6.232406733151798495e-01 7.352734570065441178e-01 6.577584299896970244e-01 6.957235761485816017e-01 6.641188407009060990e-01 1.419080843929045876e+00 5.355169124893888188e-01
8.714505270734512754e-01 5.041135422382063691e-01 8.031259228248927018e-01 6.462319230006063897e-01 6.320836218239057613e-01 1.083842902645167694e+00 7.975192457794850753e-01 6.763357289230443881e-01 5.692629752390799824e-01 1.446913353703183969e+00 1.019617127140972634e+00 8.491540905186336641e-01 7.631805470791541701e-01 1.135430860316908319e+00 1.468527793289950756e+00 7.334770449845864349e-01 7.256007957563149757e-01 9.754339863904623043e-01 7.090404837217498812e-01 7.760793861600104870e-01 1.242038585381503690e+00 5.170938051715684436e-01 6.191526168545127273e-01 7.565863970130699556e-01 5.666626551980649129e-01 1.710998741738431583e+00 6.210652274693261310e-01 7.196263096743850118e-01 6.525957855649597850e-01 6.804056724954156143e-01 6.697408952571221041e-01 1.408580162322653262e+00 5.337901580699104809e-01
8.850820807975399163e-01 5.171375113590369610e-01 8.219931204457406881e-01 6.393120302336152694e-01 6.276574514873569655e-01 1.086686217880599825e+00 7.934444798575105429e-01 6.803044170611438624e-01 6.224173209240742022e-01 1.456162314424300552e+00 1.030372001349244337e+00 8.502808594212221127e-01 7.309871899936483119e-01 1.126473890945568268e+00 1.464064989466148603e+00 7.275320558438590490e-01 7.243710712796547213e-01 9.818704481199835854e-01 7.176230851807531286e-01 7.743104135942351363e-01 1.253051494169904245e+00 5.167236012037254023e-01 6.160475553865643050e-01 7.370643530381929542e-01 5.762626351244889422e-01 1.682422695959433057e+00 6.325867640681438475e-01 7.080287291706940378e-01 6.660430349244909065e-01 6.839437419763524373e-01 6.857512705711348300e-01 1.386150071294894870e+00 5.358023629617987282e-01
8.790429854811402377e-01 5.160496576195673368e-01 8.035135419833931980e-01 6.308707420054557868e-01 6.268674492860440983e-01 1.073529702583370105e+00 8.081204821874572453e-01 6.881483557966381337e-01 6.344147539171161032e-01 1.427759827979971696e+00 1.018600657095210416e+00 8.374361400612105877e-01 7.125871258849214573e-01 1.105223877171358726e+00 1.451168518133327145e+00 7.241031906415863473e-01 7.191445493027385227e-01 9.531833805102484236e-01 7.120746598334836142e-01 7.812670807153875296e-01 1.227049714540599634e+00 5.164473844050673224e-01 6.127308631700086883e-01 7.021336468744250325e-01 5.893163682041679952e-01 1.669307335872648679e+00 6.515363724684054558e-01 7.145705453131172558e-01 6.654402875532473560e-01 6.843509378211817262e-01 6.911172556543541123e-01 1.362593495014118306e+00 5.430151455563317908e-01
8.934206929042516343e-01 5.157818759394988684e-01 8.069931341687267556e-01 6.266149499990288918e-01 6.208162991752027571e-01 1.074870098236029303e+00 8.054501057601630709e-01 6.764725651432552667e-01 6.024057367931063833e-01 1.409106969377752039e+00 1.040000759912792505e+00 8.471133250837957762e-01 6.911856709579903280e-01 1.096453745718540151e+00 1.437063716753076870e+00 7.338771879930450215e-01 7.161138052923857744e-01 9.301378902373784729e-01 7.268093248647998772e-01 7.813123211121195677e-01 1.216944697351494575e+00 5.239019232397889025e-01 6.168637998833382818e-01 7.529906948542144374e-01 6.097071162531920718e-01 1.671810030634054645e+00 6.534389804046134564e-01 7.163471087493896716e-01 6.566475852853811412e-01 6.818304418775401610e-01 6.751785604511403305e-01 1.369935065677229558e+00 5.476320038945190483e-01
9.372751462515090948e-01 5.213154597969662518e-01 8.193164948942542880e-01 6.235068176309569443e-01 6.186260271129035981e-01 1.112824038128516602e+00 7.901266035551851585e-01 6.732731822860286153e-01 5.766367594033191546e-01 1.372594014371348425e+00 1.073315322159173135e+00 8.571083704294892858e-01 6.766877343211211704e-01 1.081995768253391832e+00 1.404103271592127333e+00 7.384991187896110532e-01 7.164319130953656911e-01 9.373658994088116536e-01 7.347051948898919438e-01 7.788920604294506944e-01 1.204478583718923357e+00 5.321927169670792601e-01 6.177224991495247064e-01 7.635125726436317040e-01 6.169037785272943886e-01 1.616118753746118131e+00 6.616473425433715416e-01 7.237412538592196132e-01 6.478279786144216512e-01 6.839997005895541715e-01 6.534665277634464919e-01 1.333227599993679569e+00 5.442213698459168469e-01
9.753737024963605728e-01 5.239980098396432862e-01 8.139834672109657054e-01 6.170788130843908315e-01 6.199000261204731244e-01 1.139639080103271862e+00 7.894470322981371746e-01 6.731398104348007561e-01 5.747237435201393296e-01 1.317760694139150424e+00 1.080217169830968160e+00 8.461180528271537993e-01 6.861721154560426195e-01 1.063294375127239899e+00 1.358620074635450425e+00 7.319166142352957483e-01 7.101765122056876711e-01 9.524607281586366936e-01 7.371847210002693274e-01 7.728748861609021636e-01 1.177969907273942018e+00 5.418505137811010508e-01 6.146256355752550693e-01 7.256739144383157480e-01 6.185009632723399431e-01 1.522303702714417728e+00 6.788833452204713348e-01 7.218082317845418983e-01 6.440744493988261876e-01 6.883535089310085509e-01 6.449119398447887841e-01 1.257553455121871666e+00 5.360064696740114432e-01
1.023906002538684135e+00 5.261905932664598939e-01 7.998835936280499492e-01 6.085413099017482619e-01 6.214657268790763078e-01 1.167239881627573972e+00 7.998265103514008434e-01 6.697098148901570180e-01 5.714691909602562792e-01 1.237348831247484737e+00 1.091910676244236322e+00 8.343054091409445316e-01 7.002592618719802875e-01 1.035449873562227063e+00 1.310032480942829869e+00 7.288414946094571301e-01 7.042339568489732748e-01 9.770268116821398952e-01 7.358892554256284413e-01 7.718687022303535317e-01 1.150514029648439518e+00 5.472536009278978764e-01 6.127232162931393056e-01 7.076232373473220205e-01 6.182345693645613371e-01 1.404819288676586675e+00 6.932052471916058112e-01 7.181226655075282350e-01 6.505832973153021781e-01 6.887569622797499180e-01 6.529072433314100365e-01 1.160148772976984821e+00 5.322856017941186568e-01
1.075725400681046606e+00 5.288892040533300642e-01 7.896416725926600488e-01 5.997392277535428251e-01 6.239368345878288924e-01 1.194505424940804028e+00 8.129198377626295491e-01 6.698268383329368802e-01 5.629545781872467014e-01 1.146506469908942449e+00 1.113926496163262891e+00 8.335845637259353680e-01 7.138564061788955639e-01 9.944612245025002961e-01 1.263903076874312692e+00 7.302386806517463524e-01 7.084233321483245360e-01 1.010879847765293826e+00 7.319227416500369010e-01 7.770618163203835138e-01 1.123836733582317171e+00 5.476402103287366652e-01 6.115265441936360569e-01 7.192487384226994296e-01 6.166331718639098680e-01 1.293214321517241361e+00 6.963335717605597663e-01 7.203227646190571987e-01 6.676243490167557137e-01 6.903959709579291504e-01 6.620855666529406047e-01 1.067183635710221568e+00 5.339102089334428758e-01
1.120211833512209099e+00 5.311480834923274497e-01 7.920778602558197212e-01 5.933329049823347079e-01 6.261404410460678083e-01 1.211603425383033006e+00 8.286343515941017035e-01 6.757511661175357176e-01 5.535047374937847042e-01 1.065325413074644345e+00 1.137610667229376649e+00 8.446893806841618835e-01 7.278820086431105896e-01 9.506928020246511180e-01 1.226281524537493173e+00 7.322747281860882973e-01 7.237202303470097187e-01 1.050270185350471008e+00 7.300386145268463745e-01 7.820237117807644633e-01 1.098218535046472155e+00 5.463706188496452176e-01 6.109346988123000033e-01 7.415160350949928647e-01 6.142036238443803198e-01 1.206030887654583106e+00 6.944675606240737764e-01 7.219419241032215551e-01 6.994752894661586673e-01 6.971276183086673184e-01 6.595744869266378929e-01 9.938315378718072246e-01 5.368365273351413114e-01
1.155090822075788060e+00 5.331307541351913981e-01 8.040369900506734169e-01 5.888376676342533811e-01 6.255484178635184467e-01 1.220894416850788922e+00 8.523853084057428919e-01 6.831757674468494912e-01 5.405670967675587635e-01 1.004249609779681363e+00 1.155885801434689109e+00 8.631606209976658839e-01 7.341519825186690884e-01 9.165859750168194875e-01 1.204628548982258351e+00 7.372210081807507587e-01 7.443259629835088376e-01 1.083331718186187453e+00 7.268482708890292576e-01 7.824230533732051684e-01 1.080169087847091536e+00 5.385902590942839296e-01 6.157126892163717891e-01 7.594978289532998694e-01 6.124953531699963705e-01 1.143580417969125351e+00 6.939249614134810340e-01 7.240008353238472916e-01 7.405664244597354173e-01 7.046051521690290809e-01 6.502593221871357798e-01 9.431530802790539791e-01 5.385207322053089385e-01
1.170988720489631429e+00 5.338084236264577509e-01 8.091846719440899394e-01 5.882472590366241150e-01 6.203022747341184751e-01 1.228010374188287734e+00 8.880474025731497356e-01 6.961577800697255070e-01 5.249498732035320359e-01 9.737316338170066699e-01 1.167805470667990342e+00 8.813817730782437243e-01 7.291943904433364487e-01 8.995143986990211671e-01 1.206682829823388925e+00 7.511356798324480000e-01 7.620563480062138018e-01 1.096524382191162550e+00 7.139690264157408928e-01 7.817124680784832691e-01 1.082770367756050511e+00 5.217457847027735518e-01 6.288670259813458063e-01 7.684019582376627744e-01 6.098718772626531281e-01 1.117911151364539668e+00 6.831102066772625214e-01 7.330608702162276780e-01 7.684811626039522725e-01 7.096551516026906592e-01 6.516097749687463914e-01 9.289983453825051418e-01 5.393495657725603243e-01
1.169352696640105993e+00 5.285746018026299398e-01 8.046653379897877878e-01 5.910681117036229448e-01 6.140807840372329851e-01 1.227688409458560059e+00 9.273775166370257228e-01 7.189106585975263419e-01 5.111384801007486933e-01 9.724039702515085981e-01 1.175276932445041389e+00 8.903549659373655167e-01 7.249278813504530516e-01 9.036444846783014961e-01 1.223637896540810566e+00 7.717998634667687652e-01 7.754789899554270782e-01 1.100022146116139243e+00 7.001809132189353857e-01 7.801218078355941499e-01 1.103890367648131310e+00 5.076688518012717477e-01 6.408864205874037490e-01 7.748693044889567449e-01 5.991231770728014938e-01 1.123094434751614523e+00 6.652665363937351195e-01 7.397214660528428354e-01 7.782195203387130000e-01 7.127126512841266415e-01 6.592909010266421177e-01 9.421777042787347067e-01 5.410651917298576752e-01
1.160118209862077032e+00 5.205427227313647043e-01 7.974634144309632466e-01 5.943712351970461549e-01 6.091593113668095638e-01 1.214583579070398045e+00 9.680312556093456644e-01 7.464827557819438963e-01 4.921673672921659803e-01 9.832680452016231420e-01 1.178734719937194253e+00 8.927154213093653201e-01 7.217841265130461315e-01 9.217021373983679267e-01 1.247765606549323669e+00 7.931202561404783191e-01 7.932806097175523208e-01 1.102788882576473339e+00 6.898623528700968954e-01 7.762298126591865577e-01 1.134950566997645849e+00 4.972952837066571541e-01 6.451019621628699685e-01 7.848356587977176613e-01 5.823406621501281411e-01 1.134833229027786938e+00 6.515527650516131919e-01 7.419352927114665208e-01 7.889280999671878236e-01 7.173897710116344806e-01 6.631866899197071952e-01 9.604782973132616197e-01 5.447351776691123915e-01
1.147213726023352143e+00 5.154568107806360988e-01 7.872535358631931324e-01 5.978482812596604967e-01 6.039643278085639055e-01 1.192517444277234828e+00 1.004267520718784779e+00 7.739143851661492990e-01 4.623398380705321942e-01 9.959200782036270461e-01 1.184794634142482428e+00 8.934718326957080681e-01 7.140023900418275282e-01 9.409853366878093706e-01 1.277889681597088378e+00 8.080523385000428771e-01 8.163733404839933483e-01 1.102703552372674922e+00 6.819324916613259679e-01 7.717450589047384346e-01 1.175910628267074598e+00 4.907871266293747925e-01 6.386646604214442080e-01 7.963608414066185581e-01 5.693012322622090782e-01 1.146768271486594326e+00 6.448467415470092723e-01 7.436627527463167686e-01 8.054405309418590786e-01 7.271028550954942160e-01 6.614753434016278355e-01 9.818160537426279255e-01 5.492097659452856995e-01
1.138460865029993219e+00 5.126803809758706532e-01 7.807874594786060607e-01 5.977976116976635446e-01 5.965008232578272729e-01 1.171530515292081853e+00 1.026070647976980332e+00 7.948766825034745409e-01 4.248821438455688826e-01 1.002207045954678133e+00 1.196314762272179477e+00 8.981368440127500685e-01 7.034699749527760781e-01 9.522278837608666446e-01 1.300118030166690364e+00 8.149515462022233203e-01 8.351562189337350395e-01 1.101239720661803423e+00 6.743196145784732254e-01 7.625712478745021450e-01 1.214878203443443327e+00 4.867668980945579205e-01 6.231621118006512861e-01 8.083978055111673555e-01 5.596124070527161987e-01 1.149868561055009897e+00 6.484111034401605078e-01 7.432287646235928857e-01 8.274811710854870217e-01 7.339332393141621003e-01 6.529708868688733903e-01 9.992987360919434181e-01 5.525314549377281503e-01
