# Supplementary material for: Molecular mechanisms of native ligand selectivity in catecholamine G protein-coupled receptors
Source: Nat Commun. 2026 Apr 23;17:4112. doi: 10.1038/s41467-026-71361-8 (PMC13150006; doi:10.1038/s41467-026-71361-8)
Supplement: Supplementary file 8 — Source Data 2 [file 41467_2026_71361_MOESM8_ESM.zip › SourceData/FigS15/strings4apo_WT/string9.txt]

8.907468250784592589e-01 4.949635836528399335e-01 8.483069601500281554e-01 6.351511339931236177e-01 6.339996650768449094e-01 1.072157551318772883e+00 8.415290289873744722e-01 6.626106879937812000e-01 5.539139273810191888e-01 1.480503884127145842e+00 1.047088815326949085e+00 8.496521689205648320e-01 8.457517473392808238e-01 1.213344435469935867e+00 1.536154406068494849e+00 7.329434851890843650e-01 7.357085464004391451e-01 9.586202516617341463e-01 6.672218765158423048e-01 8.179856754066339164e-01 1.230905994243974400e+00 4.987153447169695442e-01 6.187688370737187693e-01 7.865589773154693098e-01 5.540836636279617977e-01 1.801616481241348211e+00 6.047163526708390080e-01 7.247542715009860359e-01 6.539189056959107127e-01 7.256985605311124798e-01 6.876240389148378096e-01 1.437887768234842989e+00 5.286679570462086142e-01
8.752271341813759875e-01 5.050206753661155012e-01 8.528114585515759183e-01 6.347433063763445737e-01 6.336323898728503101e-01 1.060788351940386454e+00 8.277924962124149078e-01 6.536682554997306216e-01 5.518542988057321130e-01 1.483729274878944571e+00 1.032926511502819666e+00 8.615177240495972555e-01 8.106128835691265300e-01 1.204968168120929217e+00 1.523786878650964294e+00 7.306996745505076607e-01 7.534453431306801230e-01 9.705700969176677129e-01 6.842874764459573322e-01 8.391106352777268906e-01 1.231784333356474637e+00 5.066749080538973660e-01 6.158576886865465561e-01 7.631773154770914447e-01 5.491412604964307498e-01 1.775402522368043634e+00 6.232425147479926375e-01 7.250682406524814327e-01 6.636736143741062133e-01 7.242245317219010436e-01 6.860813291616476572e-01 1.421588625532613115e+00 5.314891759170944363e-01
8.787210408142155371e-01 5.124962086540181261e-01 8.245143831166820148e-01 6.377246958719363645e-01 6.317577417140036733e-01 1.082999282560738186e+00 8.210428062005399319e-01 6.634066438185899361e-01 5.574748758390581926e-01 1.440970078098465113e+00 1.025386358395167008e+00 8.576810841027810994e-01 7.823603994634436010e-01 1.172714131160667250e+00 1.492288776635293468e+00 7.209420772340416894e-01 7.687027940688884176e-01 9.616872519718887569e-01 6.975347256734584223e-01 8.416108623619178442e-01 1.213733277406970013e+00 5.108878076730054563e-01 6.103413325602724537e-01 7.318833200833347874e-01 5.472422587546063033e-01 1.733087151862709785e+00 6.270842703673645824e-01 7.242424996443442842e-01 6.694831527112142799e-01 7.164358557608642153e-01 6.932880088488928561e-01 1.389773047232794934e+00 5.362555561518380642e-01
8.729335020857647010e-01 5.144513952036174897e-01 7.909357940745843640e-01 6.388013676308388344e-01 6.282750028909741546e-01 1.086569828308758145e+00 8.182921872524829832e-01 6.745587667834634926e-01 5.914869837666023589e-01 1.398610199490303074e+00 1.025733536447484884e+00 8.427808810346333335e-01 7.537607410360378513e-01 1.133941121164150356e+00 1.459006830252809417e+00 7.175912588440953588e-01 7.632902808236897707e-01 9.429132857105769761e-01 6.981981565144174118e-01 8.242659791856888907e-01 1.193829132220391998e+00 5.146146643409419408e-01 6.071938151803133454e-01 7.017223655433491025e-01 5.561771136118258685e-01 1.697606561119502144e+00 6.211052837340085286e-01 7.238737290520238510e-01 6.793574119423033686e-01 7.051274627596889610e-01 7.057850030421123355e-01 1.361987707859476648e+00 5.382089301432250172e-01
8.816416326001319526e-01 5.136054965563843222e-01 7.831934007043896973e-01 6.253963016808530284e-01 6.203244818243189851e-01 1.099192811477441190e+00 8.121501046227964649e-01 6.781729788651542634e-01 6.229640485420842033e-01 1.389770274533321359e+00 1.050775446053738404e+00 8.460679836085376326e-01 7.329791526069833196e-01 1.122465933528891346e+00 1.465180369911801339e+00 7.221026358934768963e-01 7.486094923122383893e-01 9.477208149771820800e-01 6.964962621841936929e-01 8.120896822427062789e-01 1.210903852094482813e+00 5.190162467224973541e-01 6.146356158815343695e-01 7.123846776450886153e-01 5.703352411470598016e-01 1.697029844930888043e+00 6.179604116738914854e-01 7.278900351865330576e-01 6.886554058184636284e-01 6.913252597438207525e-01 6.972654236467632494e-01 1.367978345239230897e+00 5.364503694939304346e-01
9.106290148528694006e-01 5.145875969179615206e-01 8.051224543871127182e-01 6.102151178475692106e-01 6.143444905197066319e-01 1.130857668559442253e+00 8.116155329245844374e-01 6.799156012163478646e-01 6.135120523979545881e-01 1.393090614618441636e+00 1.079605021279244736e+00 8.680075777880091881e-01 7.462128006863734120e-01 1.133858916004636175e+00 1.476385626518205374e+00 7.232328772364331471e-01 7.351926609314530792e-01 9.776499555802573571e-01 6.981912175902585949e-01 8.000639556254132145e-01 1.224812627561065792e+00 5.154747053637437348e-01 6.195344033853286136e-01 7.521292778581183391e-01 5.794548740525804487e-01 1.694131395624582925e+00 6.160015425873811568e-01 7.332687354920893741e-01 6.876948503101090182e-01 6.864995297145736197e-01 6.868586795510027709e-01 1.369085900037015247e+00 5.335542835818477547e-01
9.442856375269716995e-01 5.170800664207992892e-01 8.236618389506624727e-01 6.129427233734435765e-01 6.152127289782189923e-01 1.146922885277020354e+00 8.230411407130726609e-01 6.984969671595414598e-01 5.857406729675873613e-01 1.377654154408066045e+00 1.086701109789848019e+00 8.654689780987214753e-01 7.674362678355894918e-01 1.136281469182293780e+00 1.448755304204692562e+00 7.183246141876761248e-01 7.127700495634954336e-01 9.914671891825459493e-01 6.997674293633160403e-01 7.705239597240471916e-01 1.207881739364432105e+00 5.074410844906904750e-01 6.121384620133796250e-01 7.466634841175119330e-01 5.812713462361168704e-01 1.637719366737376614e+00 6.103893075429278614e-01 7.299401539390553140e-01 6.690701815351093318e-01 6.917957437168441581e-01 6.959305203449492883e-01 1.323640355569666971e+00 5.304059946617378785e-01
9.951127950185929549e-01 5.166727303125171478e-01 8.116285255674429155e-01 6.278075983616006051e-01 6.186152185499218525e-01 1.163843609210719166e+00 8.331858391027530120e-01 7.177576836038983554e-01 5.698787903620370354e-01 1.332797968690071055e+00 1.079582354322050852e+00 8.377145856546235336e-01 7.863642897510221275e-01 1.115166429751010879e+00 1.409096843103261332e+00 7.156266177400920636e-01 7.112108254116880079e-01 9.883031042728304127e-01 7.072949187055284082e-01 7.603916016800963407e-01 1.200064772873712826e+00 5.083686356626502256e-01 6.056952154671161326e-01 7.170969805988499646e-01 5.801891730407708891e-01 1.544217790091677145e+00 6.121414219590800565e-01 7.224801468140008565e-01 6.596575078077320242e-01 7.011374244627032182e-01 7.024107503432683863e-01 1.261192277855885724e+00 5.290352958300912345e-01
1.045587094984420151e+00 5.184916353581541237e-01 7.796803857407168525e-01 6.217406227560362542e-01 6.188831546713848830e-01 1.189375605274555436e+00 8.334883438405354950e-01 7.095428174736186921e-01 5.649451096217155133e-01 1.257788455678428452e+00 1.084417601472583481e+00 8.246131688208243604e-01 7.931436245621265035e-01 1.063665818596800650e+00 1.369000287784500225e+00 7.210274458731104064e-01 7.299371948728410331e-01 1.002431078824188804e+00 7.232792029825014790e-01 7.673185423036350539e-01 1.201412438540198524e+00 5.140457637695742266e-01 6.056807365493405149e-01 7.215793496030246112e-01 5.859261145090609579e-01 1.441033633623519439e+00 6.139329320295539016e-01 7.250875716001271565e-01 6.811359017581136710e-01 7.076084951115430011e-01 7.009419088388388897e-01 1.199871836616643872e+00 5.310774549993587668e-01
1.058753799506400917e+00 5.244511263686423286e-01 7.497413185807468849e-01 6.018700107460008830e-01 6.214158690573343691e-01 1.180253858655151422e+00 8.310684654068065669e-01 6.927977235805024003e-01 5.559312662375800462e-01 1.184635257298611410e+00 1.092336407368195816e+00 8.046400518208334240e-01 7.701090928370802891e-01 1.011625426691469709e+00 1.324841917740468666e+00 7.236851322040184220e-01 7.450350172268878080e-01 1.005732435375440215e+00 7.312713590902677474e-01 7.754691778946439795e-01 1.179830841509188488e+00 5.122285480597760232e-01 6.046443056873572752e-01 7.403262133499725062e-01 5.901416757998245721e-01 1.357448808735516099e+00 6.108488651494812238e-01 7.284073904330624627e-01 7.040516562076075679e-01 7.088833849878718452e-01 6.985244921125951523e-01 1.138268923994997905e+00 5.322449629409347072e-01
1.059992183142913769e+00 5.274257093940835084e-01 7.352711827720302962e-01 5.823328944286726427e-01 6.259486130531711767e-01 1.171309047938979608e+00 8.290015839538709130e-01 6.771115793898807578e-01 5.391285385885313808e-01 1.122015752036099379e+00 1.100123501369816736e+00 7.971639903546121619e-01 7.396370854121152583e-01 9.707123015940609667e-01 1.280962064142183721e+00 7.207373104261984853e-01 7.562238129371575690e-01 1.011645292982933375e+00 7.250675166790145898e-01 7.822227111888792050e-01 1.145277963970550372e+00 5.066550819407336093e-01 6.014619265244628421e-01 7.679941102247005436e-01 5.943531901722660660e-01 1.290036682139679591e+00 6.064730654711794067e-01 7.315287521271941484e-01 7.207957026327379557e-01 7.028123702766149172e-01 6.938832232288028035e-01 1.081323565596622016e+00 5.313177657736020132e-01
1.084877272931557668e+00 5.231016400648428322e-01 7.432393869417101007e-01 5.725536588293422824e-01 6.242730358648662659e-01 1.196810688144279489e+00 8.289631636026439931e-01 6.643258417438375751e-01 5.186044544638270803e-01 1.066631005187929970e+00 1.117382381030611826e+00 8.305457565328878689e-01 7.240881540475881950e-01 9.328580014746392646e-01 1.246402903886777436e+00 7.211897104033000439e-01 7.621287738851433291e-01 1.045675175383353972e+00 7.156983500582863034e-01 7.830587397441047814e-01 1.127372425552254143e+00 5.055042964454981025e-01 6.011701205022621508e-01 7.905314076315380634e-01 6.058637211699428038e-01 1.227043181829758245e+00 6.117944878255591190e-01 7.339036278958465109e-01 7.349800399526728034e-01 6.924609593631695370e-01 6.810929409455043215e-01 1.038044503970641186e+00 5.328858461252248269e-01
1.118787768177613717e+00 5.177061116986232392e-01 7.624195813477316896e-01 5.839234518894893533e-01 6.191701942275119608e-01 1.208801069379819237e+00 8.413221644054110770e-01 6.757413565800837185e-01 5.087316508398014303e-01 1.029416329484385662e+00 1.134359837335966459e+00 8.561179624782636610e-01 7.253697040995861212e-01 9.106237877906061540e-01 1.232584595684782736e+00 7.276001525860416042e-01 7.612453261749350109e-01 1.070974108635988298e+00 7.117003459011567168e-01 7.801522128108849818e-01 1.122127262948613202e+00 5.100216343370730376e-01 6.066203480992037322e-01 7.765616337004438430e-01 6.155116089583109185e-01 1.182484953636441460e+00 6.352830079213316328e-01 7.303981579964574644e-01 7.439473442061399489e-01 6.943087199630605388e-01 6.665238125101918820e-01 1.004202006238327227e+00 5.389669663563542157e-01
1.130201017326697199e+00 5.156155443139778249e-01 7.687306009633592119e-01 6.022219439825311493e-01 6.155722788387262279e-01 1.193935842284228999e+00 8.727999208094393557e-01 7.118102622070200391e-01 5.021618696397694981e-01 1.018443156466386501e+00 1.139202579325935272e+00 8.575013803702058457e-01 7.357410737859808592e-01 9.065229072663967269e-01 1.235294688591704659e+00 7.344703759271929977e-01 7.620601691988940773e-01 1.079599348703247808e+00 7.116794326927247116e-01 7.797133555038087138e-01 1.123169028775565570e+00 5.126564943273747010e-01 6.149466432951231631e-01 7.645560208619660569e-01 6.090741629025533399e-01 1.154089520163551930e+00 6.563098875830358780e-01 7.317196324186242551e-01 7.476205920321469245e-01 7.082519248287543201e-01 6.525768044371833554e-01 9.756691881103299879e-01 5.426251030929875041e-01
1.125911097926265203e+00 5.161145228788185380e-01 7.645570177913318943e-01 6.146077708361553649e-01 6.104153627842512364e-01 1.181486768345789029e+00 9.130621310071405095e-01 7.514088943629231299e-01 4.926537751677662613e-01 1.021134072391843839e+00 1.140083783317568544e+00 8.603967142349894237e-01 7.364134787023876028e-01 9.137377716138891381e-01 1.246040862908010638e+00 7.442311388861403421e-01 7.706830105671783615e-01 1.085966348809426885e+00 7.099399720340018316e-01 7.796633384559423785e-01 1.137887283182845710e+00 5.080932923180938587e-01 6.228446881971172466e-01 7.756030029671144854e-01 5.945482751497087603e-01 1.136668874078094138e+00 6.570506769455887186e-01 7.413042540056707930e-01 7.570226318653874298e-01 7.211449179232050088e-01 6.442324032500308384e-01 9.652540403073848196e-01 5.438502102157403151e-01
1.125629466548356383e+00 5.167926208609346928e-01 7.643256094878456697e-01 6.182598613012333377e-01 6.033766364709560737e-01 1.178836573321084158e+00 9.516467902618606090e-01 7.786193924971267499e-01 4.784978663581281877e-01 1.018867536135368290e+00 1.151071563301069967e+00 8.721323256957562720e-01 7.195210625635813928e-01 9.252470532595928887e-01 1.260623581510455837e+00 7.615654161595426519e-01 7.868515456267942687e-01 1.092317456523361763e+00 7.030884130701589019e-01 7.759741028156136311e-01 1.164285592479489706e+00 4.986362568180039423e-01 6.270025514541986977e-01 7.912068303888248888e-01 5.834280362493345917e-01 1.129944614260414815e+00 6.457514425549627513e-01 7.482392377711177822e-01 7.784540987433563597e-01 7.278422543323521676e-01 6.456624239854497072e-01 9.732182668129764069e-01 5.464706607705149821e-01
1.131598145335464878e+00 5.151199290693977417e-01 7.714891620567003727e-01 6.120359879169563477e-01 5.984434683370426500e-01 1.176884131280940604e+00 9.906630106398417457e-01 7.925638539098196489e-01 4.542765655795862889e-01 1.012544823848927855e+00 1.173074171353020834e+00 8.866383794113734673e-01 7.056631823590514552e-01 9.394898197437191456e-01 1.281177466907726714e+00 7.866279530818881538e-01 8.093040954550394517e-01 1.098577778273424066e+00 6.905974453650698397e-01 7.691988986035257492e-01 1.193728937244353583e+00 4.907126842973781877e-01 6.262433239837615906e-01 8.022749940485519593e-01 5.721061084255656404e-01 1.136755861262510603e+00 6.413634309051137183e-01 7.473073922362694077e-01 8.040630725111295174e-01 7.318169671070600124e-01 6.504338140289501746e-01 9.880452547579285927e-01 5.496170067474872578e-01
1.138460865029993219e+00 5.126803809758706532e-01 7.807874594786060607e-01 5.977976116976635446e-01 5.965008232578272729e-01 1.171530515292081853e+00 1.026070647976980332e+00 7.948766825034745409e-01 4.248821438455688826e-01 1.002207045954678133e+00 1.196314762272179477e+00 8.981368440127500685e-01 7.034699749527760781e-01 9.522278837608666446e-01 1.300118030166690364e+00 8.149515462022233203e-01 8.351562189337350395e-01 1.101239720661803423e+00 6.743196145784732254e-01 7.625712478745021450e-01 1.214878203443443327e+00 4.867668980945579205e-01 6.231621118006512861e-01 8.083978055111673555e-01 5.596124070527161987e-01 1.149868561055009897e+00 6.484111034401605078e-01 7.432287646235928857e-01 8.274811710854870217e-01 7.339332393141621003e-01 6.529708868688733903e-01 9.992987360919434181e-01 5.525314549377281503e-01
