# Supplementary material for: Molecular mechanisms of native ligand selectivity in catecholamine G protein-coupled receptors
Source: Nat Commun. 2026 Apr 23;17:4112. doi: 10.1038/s41467-026-71361-8 (PMC13150006; doi:10.1038/s41467-026-71361-8)
Supplement: Supplementary file 8 — Source Data 2 [file 41467_2026_71361_MOESM8_ESM.zip › SourceData/FigS15/strings4apo_WT/string201.txt]

8.907468250784592589e-01 4.949635836528399335e-01 8.483069601500281554e-01 6.351511339931236177e-01 6.339996650768449094e-01 1.072157551318772883e+00 8.415290289873744722e-01 6.626106879937812000e-01 5.539139273810191888e-01 1.480503884127145842e+00 1.047088815326949085e+00 8.496521689205648320e-01 8.457517473392808238e-01 1.213344435469935867e+00 1.536154406068494849e+00 7.329434851890843650e-01 7.357085464004391451e-01 9.586202516617341463e-01 6.672218765158423048e-01 8.179856754066339164e-01 1.230905994243974400e+00 4.987153447169695442e-01 6.187688370737187693e-01 7.865589773154693098e-01 5.540836636279617977e-01 1.801616481241348211e+00 6.047163526708390080e-01 7.247542715009860359e-01 6.539189056959107127e-01 7.256985605311124798e-01 6.876240389148378096e-01 1.437887768234842989e+00 5.286679570462086142e-01
8.858199034764273616e-01 5.041860672881222083e-01 8.297887687671536838e-01 6.463881192912462881e-01 6.379750343472014862e-01 1.031175927999669284e+00 8.151869946146520496e-01 6.697740883245855148e-01 5.398056738397210008e-01 1.458274691911669141e+00 1.025193970041966995e+00 8.252186478906239353e-01 8.015577751449065591e-01 1.178257598833013065e+00 1.498636344932166908e+00 7.452317529576719668e-01 7.428643333239062230e-01 9.203012670931876027e-01 6.773414421577929057e-01 8.133508806345527420e-01 1.224492112795266374e+00 5.168381930987675510e-01 6.262381073357971006e-01 7.599272651195000394e-01 5.400735937975960077e-01 1.768414094858518748e+00 6.293596636578729919e-01 7.336296027381676854e-01 6.634758107667542149e-01 7.163485884210196719e-01 6.743595646663697041e-01 1.432428425908898406e+00 5.291647256539847577e-01
8.725561990374341992e-01 5.201541443714182700e-01 8.074440934359802258e-01 6.510054322107288183e-01 6.384930124198616719e-01 1.023885061897740867e+00 7.958452563163860294e-01 6.764100686521947736e-01 5.417622666923909147e-01 1.428940337343028277e+00 1.019240253205801361e+00 8.116172897494221550e-01 7.481418872681810939e-01 1.132230739641412853e+00 1.454740897323286486e+00 7.399219192740866813e-01 7.486636190111048972e-01 9.160224677780250957e-01 6.919431850669679473e-01 8.159981548796405582e-01 1.216409989871647390e+00 5.222618483797827338e-01 6.204214814685306001e-01 7.415371258681210387e-01 5.435278274801229603e-01 1.701236631416217726e+00 6.332644868234172941e-01 7.357515237454307355e-01 6.624321200851400748e-01 7.039506558152970328e-01 6.896979275279966348e-01 1.391221930884553482e+00 5.304521742383334626e-01
8.411642460068442517e-01 5.179857983164873891e-01 7.851080475613194665e-01 6.499208156977391848e-01 6.465390738549149363e-01 1.002231988179626887e+00 7.880284937671488965e-01 6.822503380915853066e-01 5.890715770347985103e-01 1.407529226876603312e+00 1.000339257513917168e+00 7.853414806330338838e-01 7.260628517777593105e-01 1.111156500199118602e+00 1.424136557046291163e+00 7.239463290577452526e-01 7.462845315312355288e-01 9.299363473685631210e-01 7.104807777104045208e-01 8.031056967801057933e-01 1.192921606172083093e+00 5.117560878747258180e-01 6.104240893031751547e-01 7.389954804028608937e-01 5.611997527262551078e-01 1.651237582986416985e+00 6.124715398255231591e-01 7.275404632527979754e-01 6.723210724447361564e-01 6.937177260678034640e-01 7.095816798516499935e-01 1.342505436852850620e+00 5.317413382191887861e-01
7.978827022583856454e-01 5.064700904264586301e-01 7.617765843341043341e-01 6.341072730727324025e-01 6.453864546368461852e-01 9.266686432655983907e-01 7.982573195375842756e-01 6.783449838856308034e-01 6.323091577648272121e-01 1.403655905116617086e+00 9.561255124561474084e-01 7.331898658447111305e-01 7.188734694404947945e-01 1.112575931199854207e+00 1.416015797596912762e+00 7.242572577213785001e-01 7.523343344916463282e-01 8.817025668012360429e-01 7.147303599855054923e-01 8.139340142239886999e-01 1.166717474250156039e+00 5.102902312832390264e-01 6.111885109605306177e-01 7.378609414728850568e-01 5.842144346430183655e-01 1.650873433066242679e+00 6.030487212848290035e-01 7.271168954335038848e-01 6.808668139480463788e-01 6.954507733556207771e-01 7.168708647517980648e-01 1.325495108462801941e+00 5.329543216173998621e-01
7.759862828647776656e-01 5.120677999679762449e-01 7.570930396204194057e-01 6.394753376949714463e-01 6.311941524297617345e-01 8.862817446488591155e-01 8.125222610749497365e-01 6.715637147929304218e-01 6.195041954798466977e-01 1.384521012722450095e+00 9.314264776222822562e-01 7.153995947797061605e-01 6.882635949217100757e-01 1.108192767471271711e+00 1.386323738153571572e+00 7.243799577554902447e-01 7.604388678282516523e-01 8.259849659209266282e-01 7.386525778667037967e-01 8.313671238083660819e-01 1.130676544049822763e+00 5.242431132068035016e-01 6.150729043598170964e-01 7.350077480868332236e-01 6.143641600028217908e-01 1.624328361756274930e+00 6.114938688588391624e-01 7.245206300666083843e-01 6.680213310894540513e-01 6.897602595213003784e-01 7.025718982730910778e-01 1.293510802119615999e+00 5.346018461752118922e-01
7.913383054036725595e-01 5.209416567292673994e-01 7.787653672784879966e-01 6.507691877613175357e-01 6.279416252318615888e-01 9.109947651224805654e-01 8.128262149333482789e-01 6.826977777604810171e-01 5.940466872144259947e-01 1.355251358369848225e+00 9.338920105811898686e-01 7.390577943868720245e-01 6.786284201263632632e-01 1.076008607204127721e+00 1.332806647432116076e+00 7.358125986482371150e-01 7.577939727930910196e-01 8.397727924356707119e-01 7.604998956985371539e-01 8.261860372330301905e-01 1.093228487950565819e+00 5.447458323538232339e-01 6.202591805600895514e-01 7.240296556435623643e-01 6.213706225115503967e-01 1.570386771922306801e+00 6.384588617560092993e-01 7.331070161018469200e-01 6.614667339165100080e-01 6.886581068195212207e-01 6.959188253868519025e-01 1.250976207276412566e+00 5.277852064663013376e-01
8.325310530793411656e-01 5.261296616281821992e-01 8.020160270093769084e-01 6.511137728037295069e-01 6.267432797085341623e-01 9.598737617581476478e-01 8.055300132187876994e-01 6.961644729427732825e-01 5.847624150536512300e-01 1.334911158649070728e+00 9.523141938332795320e-01 7.638119748644824902e-01 6.909835358925201509e-01 1.058318113301178975e+00 1.307135166214179911e+00 7.528390604668320218e-01 7.458158373182143253e-01 8.775970278632434507e-01 7.620503937837491693e-01 8.101184713453316588e-01 1.082062464733412721e+00 5.671651487359443689e-01 6.262005006864085344e-01 6.981213392093383874e-01 6.160389619917853166e-01 1.533835379893759843e+00 6.779882521709206245e-01 7.423845211417848811e-01 6.622544588506373842e-01 6.942567147617400014e-01 6.900206865867140049e-01 1.226256035436651626e+00 5.190557112701924547e-01
9.148171530366527859e-01 5.280310836220430959e-01 8.159411557532639803e-01 6.336090890305579038e-01 6.236520713638017410e-01 1.039898038678398917e+00 7.965437124728064200e-01 6.922154288320370163e-01 5.811434503040963095e-01 1.314509602440199210e+00 1.001341862264918392e+00 7.808623068745332851e-01 6.904945540078872845e-01 1.057579382384108646e+00 1.321385235915035761e+00 7.500735708992302131e-01 7.274649203253141794e-01 9.151347892600495415e-01 7.513061783413710337e-01 7.797757147847356185e-01 1.114038595127514242e+00 5.751971972493830076e-01 6.235130771713918163e-01 6.960632666684679615e-01 6.075438887118601583e-01 1.504168674436694886e+00 7.075416582093447815e-01 7.351311370699556980e-01 6.621861629195894272e-01 6.935570266438249032e-01 6.675887527803812116e-01 1.215201260615508483e+00 5.218831092114400994e-01
9.966756650477877066e-01 5.252602275098842144e-01 8.098742129844006543e-01 6.088377044147674777e-01 6.220367902196329846e-01 1.122567847573813671e+00 7.907245535251716806e-01 6.782835669498051834e-01 5.735154787468472737e-01 1.267818121432009226e+00 1.049286281013806610e+00 7.946803173107011009e-01 6.779016412833265282e-01 1.050998343593799067e+00 1.328197340398873827e+00 7.440788478174809040e-01 7.164977138362440545e-01 9.399474198608130937e-01 7.424179767422431908e-01 7.624094414178745893e-01 1.138630452410021698e+00 5.716359009159223126e-01 6.201141889609981250e-01 7.229899059955331442e-01 6.080973947448832240e-01 1.444656734403959142e+00 7.177650577835428258e-01 7.331671774030962263e-01 6.574679861541486980e-01 6.922563887159046692e-01 6.483511569482974801e-01 1.176477430528697798e+00 5.331255162530502689e-01
1.050654822888544393e+00 5.198334393889820770e-01 7.821402673644339831e-01 5.838901335922047631e-01 6.237030778888522642e-01 1.187594105061223537e+00 7.903123249034257336e-01 6.625403441779575964e-01 5.638827594835851276e-01 1.190737472434620248e+00 1.081391615496587910e+00 8.147009073182752692e-01 6.739566470366097350e-01 1.031646838620916329e+00 1.309583263742526205e+00 7.396951854440046992e-01 7.172211277935709450e-01 9.608935014944398612e-01 7.420181436256090279e-01 7.660674758440174648e-01 1.140208357482947799e+00 5.577631007083611037e-01 6.164642780534952404e-01 7.464154951445063357e-01 6.095778306357723109e-01 1.356527111576813605e+00 6.969688865753317364e-01 7.322528271260173582e-01 6.590458232433541452e-01 6.970425060727392097e-01 6.503927136032403578e-01 1.113947345695429858e+00 5.436442671044769970e-01
1.079559813607237739e+00 5.206765217706054161e-01 7.663659144265050349e-01 5.703017449902354485e-01 6.261864514731911857e-01 1.223656036721731732e+00 7.868137796356275970e-01 6.593913340154919922e-01 5.562005023284074534e-01 1.121235460400299200e+00 1.106748581726642700e+00 8.455321357590841469e-01 6.868557916236610605e-01 9.922142464155275787e-01 1.279268958327641537e+00 7.251025317883263988e-01 7.139989436316732663e-01 1.004078688046643908e+00 7.512073619825763160e-01 7.601846958828943901e-01 1.136017153806032853e+00 5.375985007669651372e-01 6.077165214490748424e-01 7.434672324046349701e-01 6.012664371366894800e-01 1.287771058550648773e+00 6.576873831772632739e-01 7.166948325218011062e-01 6.762821460931565110e-01 6.970364258269845514e-01 6.622191608677983066e-01 1.072531417849218460e+00 5.410501290909396355e-01
1.126020188766257091e+00 5.254727808625054841e-01 7.753384663901813356e-01 5.716639446747308062e-01 6.254086532809791654e-01 1.243664753950940671e+00 7.833859092355009990e-01 6.670293626452069580e-01 5.453533900044301719e-01 1.032363233041226902e+00 1.143707777679503490e+00 8.729551233312806691e-01 7.078666793463539442e-01 9.280692127382250689e-01 1.239176561017992562e+00 7.196565834030309583e-01 7.069537753580640294e-01 1.070849398973914290e+00 7.509252580385573639e-01 7.518691236857407700e-01 1.109201903151475488e+00 5.267853540218701003e-01 6.063453081312935034e-01 7.500454757408230311e-01 6.137328731462956544e-01 1.203314162688031486e+00 6.427980973565021738e-01 7.305380552719762388e-01 6.918843470486029101e-01 6.897875699573523534e-01 6.551824729043609352e-01 9.998256491858185102e-01 5.337350095568004216e-01
1.147900004123948881e+00 5.358507733298684128e-01 7.848935818639377615e-01 5.801032215774730716e-01 6.216318172683366061e-01 1.233669370418263078e+00 8.436266626852633177e-01 6.715743885348754993e-01 5.170710785767078654e-01 1.002706478247673338e+00 1.164776060504031374e+00 8.756474562436958875e-01 7.127898146054225670e-01 9.212294942181047386e-01 1.242097531223296691e+00 7.245787874308247112e-01 7.354469011071681495e-01 1.084735276497719170e+00 7.323223720059456321e-01 7.747834400202764371e-01 1.108047820008487783e+00 5.221215485494098418e-01 6.119529294310029899e-01 7.684257502078691848e-01 6.241821183602160872e-01 1.155516346811390038e+00 6.437332286935306680e-01 7.531880693679529060e-01 7.113135273888748777e-01 7.011009961013404679e-01 6.508180255531978986e-01 9.602486049795202483e-01 5.355520391773811451e-01
1.145890673852673958e+00 5.347460260794217879e-01 7.812233644758270756e-01 5.855938492191539169e-01 6.184487717956862474e-01 1.223007166174238769e+00 8.973060861078538952e-01 6.947251953894848508e-01 4.992138490480920177e-01 1.021614326637066972e+00 1.165517479794130118e+00 8.739923037273428230e-01 7.081722895131429274e-01 9.196128346936482956e-01 1.252694900501772235e+00 7.308358016324143502e-01 7.701436850306526694e-01 1.086429658869258796e+00 7.069436153097341524e-01 7.890660979239670914e-01 1.142343973507623733e+00 5.068247695281349330e-01 6.176999402245453297e-01 8.114044401572206855e-01 6.155968677858265625e-01 1.139581285570183011e+00 6.411267630327077693e-01 7.543506175671068625e-01 7.243504842074977024e-01 7.196267444213632070e-01 6.474521152325737328e-01 9.714206702481644751e-01 5.312931322935724454e-01
1.133381970114399451e+00 5.247213717648920861e-01 7.695916279882698552e-01 5.896611746217103045e-01 6.086287741099865034e-01 1.210789493687422835e+00 9.530858136442651452e-01 7.290067214817126384e-01 4.812965356039294318e-01 1.023307212268611543e+00 1.160265485399678775e+00 8.772098235203588112e-01 7.025752091468211447e-01 9.233368331357175718e-01 1.261420341641178666e+00 7.484414136023728181e-01 8.041387903415423422e-01 1.086427202888685661e+00 6.935123056019919519e-01 7.934397515023418057e-01 1.168332591063147463e+00 5.026894730679645207e-01 6.210542001756385044e-01 8.291380542096689066e-01 5.908737508609394062e-01 1.140997103122964873e+00 6.436542329243146732e-01 7.556091006276192124e-01 7.536030960817791113e-01 7.319595388172220884e-01 6.505666957937389361e-01 9.922325689737205856e-01 5.333073647338930634e-01
1.128050945395866034e+00 5.161868514324993162e-01 7.670231785407211067e-01 5.917096649756529159e-01 6.003170503517903933e-01 1.194089263716999305e+00 9.919330123216013595e-01 7.624463416132081228e-01 4.579986187059665315e-01 1.011615313293807494e+00 1.169347212207394460e+00 8.863676663020035873e-01 7.020206146032962335e-01 9.361602252805312219e-01 1.276516440320473844e+00 7.811330931333787531e-01 8.251354075690509049e-01 1.091503012683685547e+00 6.837280711503909147e-01 7.800017366348422909e-01 1.187301948694723608e+00 5.010800671906545656e-01 6.251054679389508317e-01 8.232893060657573425e-01 5.715119403766251160e-01 1.147240681868295198e+00 6.540289875736806646e-01 7.551949019599478730e-01 7.913111578307275851e-01 7.371743005240266600e-01 6.503748051240592076e-01 9.991285426445806195e-01 5.440934820919781645e-01
1.138460865029993219e+00 5.126803809758706532e-01 7.807874594786060607e-01 5.977976116976635446e-01 5.965008232578272729e-01 1.171530515292081853e+00 1.026070647976980332e+00 7.948766825034745409e-01 4.248821438455688826e-01 1.002207045954678133e+00 1.196314762272179477e+00 8.981368440127500685e-01 7.034699749527760781e-01 9.522278837608666446e-01 1.300118030166690364e+00 8.149515462022233203e-01 8.351562189337350395e-01 1.101239720661803423e+00 6.743196145784732254e-01 7.625712478745021450e-01 1.214878203443443327e+00 4.867668980945579205e-01 6.231621118006512861e-01 8.083978055111673555e-01 5.596124070527161987e-01 1.149868561055009897e+00 6.484111034401605078e-01 7.432287646235928857e-01 8.274811710854870217e-01 7.339332393141621003e-01 6.529708868688733903e-01 9.992987360919434181e-01 5.525314549377281503e-01
