# Supplementary material for: Molecular mechanisms of native ligand selectivity in catecholamine G protein-coupled receptors
Source: Nat Commun. 2026 Apr 23;17:4112. doi: 10.1038/s41467-026-71361-8 (PMC13150006; doi:10.1038/s41467-026-71361-8)
Supplement: Supplementary file 8 — Source Data 2 [file 41467_2026_71361_MOESM8_ESM.zip › SourceData/FigS15/strings4apo_WT/string215.txt]

8.907468250784592589e-01 4.949635836528399335e-01 8.483069601500281554e-01 6.351511339931236177e-01 6.339996650768449094e-01 1.072157551318772883e+00 8.415290289873744722e-01 6.626106879937812000e-01 5.539139273810191888e-01 1.480503884127145842e+00 1.047088815326949085e+00 8.496521689205648320e-01 8.457517473392808238e-01 1.213344435469935867e+00 1.536154406068494849e+00 7.329434851890843650e-01 7.357085464004391451e-01 9.586202516617341463e-01 6.672218765158423048e-01 8.179856754066339164e-01 1.230905994243974400e+00 4.987153447169695442e-01 6.187688370737187693e-01 7.865589773154693098e-01 5.540836636279617977e-01 1.801616481241348211e+00 6.047163526708390080e-01 7.247542715009860359e-01 6.539189056959107127e-01 7.256985605311124798e-01 6.876240389148378096e-01 1.437887768234842989e+00 5.286679570462086142e-01
8.699775808227065976e-01 5.091304956307942664e-01 8.330382889423899595e-01 6.414523592030398902e-01 6.335046182261991898e-01 1.048788581836249900e+00 8.043591561254528344e-01 6.727878149078710956e-01 5.537416611104878372e-01 1.471591994458944841e+00 1.021640282908105712e+00 8.406943079474898939e-01 7.819267371621941853e-01 1.173068901287626531e+00 1.506763187910740376e+00 7.442840048860668301e-01 7.270996331585322103e-01 9.157157641926998437e-01 6.720933963145926393e-01 7.956554961133444070e-01 1.226097359375832196e+00 5.042586642427979715e-01 6.208927029961972544e-01 7.702521645510953530e-01 5.401638722405757154e-01 1.769901440636423962e+00 6.237449008403168627e-01 7.256545963796624532e-01 6.525453530345177722e-01 7.098999248010312568e-01 6.668968477333802047e-01 1.430231640612048327e+00 5.322033702121924392e-01
8.325978768381946393e-01 5.176120149678159477e-01 7.922789454059123715e-01 6.443464808005049393e-01 6.346909852735875823e-01 1.025504078761377613e+00 7.989669931097280742e-01 6.753418266906305867e-01 5.839231618285718461e-01 1.466297309788986647e+00 1.004076890024062196e+00 8.292987969491163458e-01 7.348098178939231895e-01 1.133991605689289583e+00 1.488847330937725255e+00 7.305971632300262142e-01 7.341378318435511918e-01 9.139514611656780474e-01 6.918221249906923997e-01 7.983314361495577050e-01 1.243001748050258648e+00 5.040740743869083218e-01 6.138652951249610190e-01 7.495253765020396530e-01 5.606121631354353818e-01 1.737036573198480038e+00 6.242460753103357129e-01 7.151889662612593845e-01 6.683434639033906111e-01 6.922525652676135843e-01 6.648014439236492601e-01 1.418700888740985100e+00 5.269802031165569112e-01
8.128547556622992554e-01 5.073344806409403329e-01 7.771622626782064280e-01 6.527526006111902257e-01 6.444299820778690568e-01 1.000082509898537753e+00 7.969537508641076906e-01 6.732849143996492147e-01 6.316904934576217379e-01 1.429259454043471544e+00 9.808625181646126734e-01 7.885861175117524491e-01 7.269092288096508092e-01 1.116322563307023952e+00 1.441786236414568823e+00 7.173576811009303444e-01 7.218815695299544144e-01 9.303272522594608906e-01 7.115359922583172070e-01 7.803189668748378161e-01 1.198541093614785558e+00 5.041126832561563242e-01 6.035401988390540762e-01 7.308459459467017139e-01 5.830113834699142128e-01 1.665666412212366776e+00 6.062651674976460292e-01 7.177857521603703272e-01 6.755902303053926694e-01 6.836552427645937735e-01 6.791013087477979493e-01 1.345372351217999141e+00 5.280402642452993733e-01
7.809919599287498126e-01 5.045242157165142904e-01 7.853270663332437840e-01 6.352688930240804055e-01 6.294912742655316418e-01 9.437951125015511256e-01 8.181568558137014557e-01 6.779389277331870911e-01 6.420118193635189208e-01 1.464840427647903454e+00 9.584272310986392540e-01 7.573104614542045532e-01 7.151161710931479565e-01 1.155120217664187710e+00 1.462434644453588284e+00 7.200605827411136195e-01 7.248083252475968630e-01 8.769672222283337870e-01 7.200922515119309031e-01 7.924001795952699823e-01 1.208198211307848435e+00 5.234430118597211967e-01 6.084050575067531108e-01 7.338490899090175379e-01 5.999828394742678928e-01 1.675093801531835958e+00 6.184122326863389363e-01 7.341102964024726063e-01 6.651848973038866353e-01 6.823263755037873857e-01 6.987975782403613723e-01 1.346883688898301568e+00 5.348214381599893930e-01
7.631952724464515780e-01 5.067581311022191226e-01 7.750165739908371210e-01 6.203594218726731224e-01 6.213810886030977088e-01 8.990413556005837359e-01 8.119401484937492919e-01 6.528209501062317566e-01 6.112813391067024593e-01 1.421470175664235169e+00 9.449165468624125541e-01 7.522812290099463173e-01 6.763285020867780828e-01 1.110153709567517799e+00 1.398970740073208097e+00 7.270767766840647850e-01 7.412079341187889359e-01 8.290450835428473386e-01 7.584877495887339949e-01 7.981822482996807633e-01 1.160887153557622842e+00 5.310248669588670811e-01 6.143945530748360362e-01 7.594918063285058807e-01 6.257506957114894464e-01 1.647330278095860079e+00 6.138047113918100317e-01 7.336972796598951740e-01 6.573363584946552152e-01 6.923446906765380326e-01 6.846566975058129279e-01 1.328819485133665879e+00 5.401623500785804888e-01
7.675781837490854853e-01 5.134910823204089647e-01 7.805958096481927511e-01 6.286953240863142334e-01 6.184763753710788015e-01 8.975179048659427394e-01 8.033546980371616408e-01 6.618012418911213279e-01 5.969057934507444596e-01 1.358165620885708247e+00 9.334780450505423266e-01 7.497165531494170976e-01 6.697277061177152602e-01 1.064714047300387545e+00 1.318905591794308219e+00 7.395241696765006978e-01 7.388644554105340267e-01 8.117304470324915311e-01 7.629518829496383381e-01 7.971726128989624627e-01 1.081288348993458825e+00 5.463919043832632383e-01 6.269296892093313422e-01 7.353287867555543533e-01 6.184713284374957487e-01 1.580179178739288703e+00 6.525501806432580931e-01 7.251067077596268229e-01 6.599138623151512562e-01 7.007330735658882093e-01 6.637667214684396244e-01 1.261093624700047044e+00 5.395822858619784279e-01
7.992952535192703323e-01 5.207412888884600521e-01 7.913821322742832232e-01 6.471108903406501689e-01 6.206035849557633988e-01 9.280767857494008899e-01 8.070332947944963697e-01 6.913717899322503468e-01 6.076744177952178028e-01 1.321891770224680185e+00 9.333841187818969765e-01 7.493444925895496045e-01 6.800425380373421591e-01 1.062328195482959092e+00 1.275879488511979076e+00 7.427108047878074881e-01 7.322226663510521538e-01 8.392455518964506700e-01 7.498308119784546921e-01 7.935284171799846797e-01 1.044920357057671279e+00 5.626232885199304867e-01 6.294405717749140816e-01 6.684669925452376704e-01 6.016171354765299517e-01 1.512824364938539112e+00 6.987812265156518876e-01 7.178851706144301348e-01 6.637735950844990684e-01 6.971510501316685593e-01 6.400167217352178417e-01 1.199471568992227954e+00 5.416470354967660716e-01
8.631965605292805099e-01 5.279687922784712661e-01 8.224318394065094351e-01 6.357281200277984379e-01 6.276887284743237760e-01 1.001500815556787494e+00 8.149655718110928593e-01 7.003009217461282354e-01 6.031093496846837709e-01 1.327939607431219304e+00 9.692983376921180394e-01 7.797924455420770506e-01 7.003635213193202258e-01 1.059413418339375079e+00 1.282961690631094331e+00 7.282254388608274676e-01 7.272892965039527979e-01 8.939811860469245586e-01 7.343132134961128932e-01 7.761364855775484406e-01 1.075088995118129720e+00 5.670238869698911444e-01 6.157691152945832247e-01 6.490692355630278687e-01 5.972498143862687847e-01 1.492505451010474715e+00 7.090603417198657610e-01 7.103494805753933772e-01 6.581296522636005397e-01 6.943762388984885403e-01 6.429096113574879201e-01 1.202542439043111866e+00 5.363772066423984075e-01
9.519903633641413343e-01 5.298529846573115654e-01 8.152310318085773666e-01 6.183162343357329060e-01 6.259097334884926589e-01 1.076828028404725579e+00 7.962740289501654134e-01 6.987093247642497396e-01 5.854027063696614075e-01 1.308254957108469618e+00 1.030185499640213331e+00 7.882421005535161784e-01 6.868527757498867903e-01 1.064540396599189309e+00 1.333943843255963380e+00 7.440183052486112336e-01 7.088766736163336635e-01 9.133464473211618806e-01 7.349154054543821646e-01 7.600498355986973209e-01 1.129648053769310767e+00 5.705114846379931715e-01 6.202118359647622592e-01 6.628163110119098533e-01 6.096781322294367866e-01 1.504628640342683843e+00 7.218590178889781050e-01 7.232857996672383827e-01 6.516216975092244956e-01 6.857991135912901992e-01 6.435825599869509084e-01 1.218777731236637019e+00 5.465166576404930643e-01
1.008599728090492142e+00 5.324835269671179816e-01 7.964747049388876121e-01 5.861717688302738871e-01 6.248929288813902527e-01 1.125918624567765480e+00 7.780463617449157043e-01 6.677789324490542855e-01 5.775904775667938251e-01 1.272394656940291302e+00 1.064601359376271983e+00 7.809654358787636586e-01 6.914930064165104584e-01 1.046652236627112931e+00 1.331616898941338389e+00 7.544896696114511414e-01 7.081607100851712300e-01 9.328169845399935101e-01 7.298726577628782408e-01 7.644043691418377362e-01 1.157521673730406819e+00 5.572411464447598606e-01 6.267766957630656055e-01 7.265671874403611952e-01 6.099766449254809819e-01 1.434857974261152469e+00 7.280982825112247703e-01 7.412676418342958318e-01 6.175938706177697135e-01 6.923097973080896139e-01 6.395411262438360778e-01 1.176860476711318881e+00 5.461302562873456834e-01
1.042048898706036564e+00 5.303881019851399703e-01 7.891237463482138059e-01 5.708235919125221880e-01 6.205302366270277759e-01 1.202538273690101800e+00 7.923162181753254929e-01 6.553925925264056929e-01 5.751568232610716480e-01 1.205010818561155217e+00 1.092987334025736113e+00 8.349586693935882042e-01 6.826672085162961423e-01 1.010445066342900100e+00 1.290787279377132002e+00 7.528556197958590213e-01 7.116804000966452382e-01 9.576502701466067524e-01 7.374977504182664845e-01 7.834349338405440788e-01 1.140774863841399034e+00 5.670665828526822994e-01 6.173540652916507110e-01 7.191439576312368409e-01 5.919544567124643830e-01 1.362493216284100583e+00 6.942436753967780039e-01 7.302247853767840358e-01 6.301144875546796920e-01 6.894279123426003686e-01 6.479884742642626483e-01 1.139787318430705021e+00 5.454753601341376656e-01
1.097271098346491947e+00 5.316228247894048131e-01 7.872088204201230788e-01 5.670375524756948726e-01 6.183915423188516280e-01 1.238227420764186348e+00 7.968701221715897010e-01 6.553604581523928552e-01 5.625873681489155231e-01 1.089766259013483118e+00 1.129319571638284669e+00 8.693740861999267322e-01 7.054614093075672887e-01 9.410570626376497660e-01 1.242410695705871371e+00 7.382066138836281821e-01 7.140091488833176792e-01 1.020164248707897903e+00 7.619820601108868718e-01 7.691890457333931952e-01 1.108121759218120062e+00 5.575964316202364213e-01 6.098817391618679418e-01 7.403592086324717325e-01 6.038276029154827640e-01 1.269491978361166229e+00 6.764792662900550591e-01 7.209712891545856372e-01 6.835340488665386793e-01 6.839033352535738297e-01 6.476053334943053796e-01 1.058429960089761535e+00 5.457088681290211962e-01
1.160319886500236652e+00 5.336509386218644124e-01 8.003688117703889882e-01 5.844025480601945377e-01 6.232949966605765280e-01 1.235924788452802181e+00 8.210432006979726527e-01 6.677530426207770597e-01 5.342369370505493098e-01 1.006198699362819582e+00 1.172162968456165633e+00 8.764850055957819075e-01 6.974458661356329747e-01 9.126248679002555431e-01 1.234037255765404906e+00 7.210110188249431173e-01 7.293116473464470451e-01 1.079116395998292788e+00 7.525458555633963709e-01 7.810738660700202729e-01 1.112921709378799084e+00 5.316756905869909344e-01 6.057828423331704792e-01 7.414474510038210342e-01 6.063463169158641586e-01 1.170458516661051496e+00 6.457469487144532616e-01 7.206481381393292640e-01 7.112850088724615993e-01 6.892324080178667822e-01 6.571018419316728698e-01 9.850658205946987156e-01 5.364226181267310878e-01
1.146028009367682898e+00 5.287792293713526881e-01 7.839068085884908221e-01 5.814680987937053125e-01 6.158673373745263691e-01 1.209046767397726985e+00 8.571294171671181017e-01 6.737688551393143932e-01 5.150837834091769318e-01 1.015642414511954250e+00 1.162159199076209015e+00 8.609117410448487995e-01 7.019963292359095997e-01 9.172288457614540258e-01 1.243885582038541937e+00 7.300054137437876900e-01 7.566120899948725054e-01 1.074586046995448463e+00 7.314958566586023947e-01 7.851311962895476393e-01 1.126164289054945700e+00 5.176820993535092841e-01 6.146389959458927743e-01 7.529883899212443943e-01 6.039857441729772347e-01 1.156438838480762454e+00 6.795116976354222960e-01 7.350392646199930269e-01 7.320773359215777543e-01 7.166747004992723991e-01 6.441895564878188374e-01 9.729152040491542142e-01 5.336131701019216633e-01
1.131646710105564502e+00 5.199657289796851822e-01 7.661748552087223052e-01 5.918501452356998982e-01 6.093119123459940223e-01 1.198374677815383649e+00 9.156021509852031448e-01 7.113793731446824697e-01 4.882436401994396102e-01 1.026462328065050666e+00 1.167061960507310925e+00 8.683667384131752431e-01 7.265822817479231643e-01 9.334454019849256490e-01 1.267072642441423369e+00 7.493092044491745929e-01 7.879414917994997936e-01 1.088129406023286672e+00 7.033638143675083887e-01 7.923282142204467471e-01 1.165300652692000005e+00 5.146247685963265539e-01 6.264533086668588879e-01 7.728937398906412515e-01 6.016781450203697590e-01 1.153840152286911280e+00 6.938990461743000937e-01 7.403170566068517644e-01 7.655059150918590571e-01 7.288783874788367090e-01 6.466460344443344388e-01 9.926475856522626318e-01 5.403958978400587032e-01
1.134337701196304948e+00 5.095546410560432005e-01 7.715993210691519666e-01 6.106550002618422734e-01 6.039699369156839026e-01 1.181386878104220717e+00 9.849809956248323228e-01 7.689196329908771776e-01 4.648323602584523151e-01 1.016354481960857647e+00 1.179971493878067657e+00 8.834872288517477967e-01 7.217238810897659285e-01 9.449004669673330969e-01 1.290706328484132692e+00 7.792860463879908162e-01 8.189224022944916470e-01 1.098186751009525564e+00 6.902211937230084970e-01 7.793250994090421546e-01 1.189807426894638365e+00 5.052435484928730069e-01 6.295477543012653054e-01 7.842563113419096510e-01 5.894094644964574803e-01 1.160618200758548824e+00 6.776380302681046519e-01 7.472664916979208094e-01 7.944987954105039440e-01 7.396864064740982236e-01 6.507749148070149925e-01 9.981291358242240230e-01 5.452946055781151546e-01
1.138460865029993219e+00 5.126803809758706532e-01 7.807874594786060607e-01 5.977976116976635446e-01 5.965008232578272729e-01 1.171530515292081853e+00 1.026070647976980332e+00 7.948766825034745409e-01 4.248821438455688826e-01 1.002207045954678133e+00 1.196314762272179477e+00 8.981368440127500685e-01 7.034699749527760781e-01 9.522278837608666446e-01 1.300118030166690364e+00 8.149515462022233203e-01 8.351562189337350395e-01 1.101239720661803423e+00 6.743196145784732254e-01 7.625712478745021450e-01 1.214878203443443327e+00 4.867668980945579205e-01 6.231621118006512861e-01 8.083978055111673555e-01 5.596124070527161987e-01 1.149868561055009897e+00 6.484111034401605078e-01 7.432287646235928857e-01 8.274811710854870217e-01 7.339332393141621003e-01 6.529708868688733903e-01 9.992987360919434181e-01 5.525314549377281503e-01
