# Supplementary material for: Molecular mechanisms of native ligand selectivity in catecholamine G protein-coupled receptors
Source: Nat Commun. 2026 Apr 23;17:4112. doi: 10.1038/s41467-026-71361-8 (PMC13150006; doi:10.1038/s41467-026-71361-8)
Supplement: Supplementary file 8 — Source Data 2 [file 41467_2026_71361_MOESM8_ESM.zip › SourceData/FigS15/strings4apo_WT/string229.txt]

8.907468250784592589e-01 4.949635836528399335e-01 8.483069601500281554e-01 6.351511339931236177e-01 6.339996650768449094e-01 1.072157551318772883e+00 8.415290289873744722e-01 6.626106879937812000e-01 5.539139273810191888e-01 1.480503884127145842e+00 1.047088815326949085e+00 8.496521689205648320e-01 8.457517473392808238e-01 1.213344435469935867e+00 1.536154406068494849e+00 7.329434851890843650e-01 7.357085464004391451e-01 9.586202516617341463e-01 6.672218765158423048e-01 8.179856754066339164e-01 1.230905994243974400e+00 4.987153447169695442e-01 6.187688370737187693e-01 7.865589773154693098e-01 5.540836636279617977e-01 1.801616481241348211e+00 6.047163526708390080e-01 7.247542715009860359e-01 6.539189056959107127e-01 7.256985605311124798e-01 6.876240389148378096e-01 1.437887768234842989e+00 5.286679570462086142e-01
8.729285377125991507e-01 4.997783848821935604e-01 8.293359774427983000e-01 6.315791624734239385e-01 6.349969860376427633e-01 1.071888916856716056e+00 8.222289650036038733e-01 6.642795921305157947e-01 5.613673370964094023e-01 1.445600577356159100e+00 1.024709252208869215e+00 8.649285679560047013e-01 8.122304206674910709e-01 1.181139090805221947e+00 1.491022716145273375e+00 7.474293909922374857e-01 7.191780391730637767e-01 9.675710892763327298e-01 6.694928627021964340e-01 8.007493651615801289e-01 1.203346462299170083e+00 5.094999994818629752e-01 6.194860838550004800e-01 7.739673829154553042e-01 5.473502274587827010e-01 1.755381788154379841e+00 6.253336459791903890e-01 7.364058158452098102e-01 6.706830308580430389e-01 7.173268635820321260e-01 6.761918241659203854e-01 1.404843893165252044e+00 5.359338148923910028e-01
8.421377134854008961e-01 5.120604190209675499e-01 8.004074309244209040e-01 6.335074847679631471e-01 6.357191129521905237e-01 1.050206445080179796e+00 8.078696783546149840e-01 6.704134132657015854e-01 5.685635957443275768e-01 1.423908781773521870e+00 9.973266804508971184e-01 8.661192145661732456e-01 7.690773943821518355e-01 1.141499774428214264e+00 1.454291596816938981e+00 7.516662339811065463e-01 7.099201682391785839e-01 9.566950008495919144e-01 6.800590456699450170e-01 7.879964209091926408e-01 1.191025690429944106e+00 5.177759775933298281e-01 6.170837882155751908e-01 7.509003240010548863e-01 5.467591509721452248e-01 1.715889954108112736e+00 6.304010874437504519e-01 7.417972824460430381e-01 6.880369865791056139e-01 6.978848086990779853e-01 6.720057705527521241e-01 1.382811899408411982e+00 5.391022628855066667e-01
8.149900839735093605e-01 5.177483374291287355e-01 7.815545264590957331e-01 6.401636709118317947e-01 6.412153893977304842e-01 1.011087440014482475e+00 8.055230526554868486e-01 6.745637266572067636e-01 5.900416373673667003e-01 1.425301092565465888e+00 9.764693501546219956e-01 8.300763477417941738e-01 7.425488655638023960e-01 1.117371281632236313e+00 1.440217049813217187e+00 7.369532859843512806e-01 7.180311808782199323e-01 9.358211888622131047e-01 6.969650952323458437e-01 7.852737163246582552e-01 1.193364630153477712e+00 5.153696890162384747e-01 6.112993017280868857e-01 7.314767776912836084e-01 5.534140309373395406e-01 1.692287952152677022e+00 6.156829471892534267e-01 7.358699346189330193e-01 6.899332708679806192e-01 6.827871237344562694e-01 6.777382386276189496e-01 1.370141243965372624e+00 5.346866266706603588e-01
8.164584859492097779e-01 5.137607011677564062e-01 7.918251964314221292e-01 6.420804251620090275e-01 6.376505360446286241e-01 9.922335631659447985e-01 7.993062544434502703e-01 6.746323153848556853e-01 6.313714908218469590e-01 1.417686177228298039e+00 9.620742548407092976e-01 7.988429903033313906e-01 7.215016115944301589e-01 1.125478309889639483e+00 1.419742872156963820e+00 7.236637116308498596e-01 7.452876155627164989e-01 9.197277477696370607e-01 7.189307929100412498e-01 7.998603964674595446e-01 1.174327743912834121e+00 5.196604008429633881e-01 6.112849174976819899e-01 7.233806481618263451e-01 5.862720306417532612e-01 1.659128262647550311e+00 6.129728258621757186e-01 7.290773717256098241e-01 6.724744862735480000e-01 6.749503872546448457e-01 6.825328690648216901e-01 1.337726433438960472e+00 5.317804017926542892e-01
8.028715175183450681e-01 5.191282902038705238e-01 7.898788963970102550e-01 6.405929551043088033e-01 6.212147618891009637e-01 9.616541519707041408e-01 8.055872192608124482e-01 6.669703278692579174e-01 6.300030222138714997e-01 1.406969902361422387e+00 9.459428085303559497e-01 7.937958630483282763e-01 6.899876160779825351e-01 1.132259248664968743e+00 1.397859895590119805e+00 7.163659737861709509e-01 7.602706836604440355e-01 8.771268994135246189e-01 7.478627600444790469e-01 8.127914629873544961e-01 1.152382028747045872e+00 5.242444326154854783e-01 6.110538620510344021e-01 7.314997969632577313e-01 6.266309050986947904e-01 1.647944471419104939e+00 6.158955639334344756e-01 7.282226765756675269e-01 6.612874306205417385e-01 6.750325546886875028e-01 6.758508477958152794e-01 1.326832313866755930e+00 5.323646561574862934e-01
8.061314336972330574e-01 5.219738172266803478e-01 8.086822596242327910e-01 6.338567967774362266e-01 6.194094987926365148e-01 9.451816212102217563e-01 8.059947225385540870e-01 6.654713810658242634e-01 6.087587034924715201e-01 1.406839743729840775e+00 9.577376752330651888e-01 7.967275153295961809e-01 6.814385607198427675e-01 1.109224182443201645e+00 1.375811727362895587e+00 7.172017644351810217e-01 7.472831013307785764e-01 8.673924139626967289e-01 7.699719743498247837e-01 7.939732265225917240e-01 1.144829487945814295e+00 5.385493680133476291e-01 6.100218991072245966e-01 7.503646343615125724e-01 6.242096699912202951e-01 1.631600620365278420e+00 6.466621057449195575e-01 7.268002723382955832e-01 6.608282949540926765e-01 7.037127174701475196e-01 6.646765508079788276e-01 1.321573416118972277e+00 5.310453989149254150e-01
8.597916313280827838e-01 5.240872524096618079e-01 8.337084095980265008e-01 6.301116485163887893e-01 6.218704010696667339e-01 9.859926614780073484e-01 8.037077083794482713e-01 6.802625248929400348e-01 5.981280416311803849e-01 1.383835686106460683e+00 9.893935941399821798e-01 8.039398195798050928e-01 6.876785069708998277e-01 1.095623990597136110e+00 1.355768448710368501e+00 7.231691724486558615e-01 7.317779865060705102e-01 8.939631932659475311e-01 7.699043414864852330e-01 7.762584572341193478e-01 1.137736216135643241e+00 5.514090151056879607e-01 6.116482869112584986e-01 7.220751975545223189e-01 6.126672672766605432e-01 1.590435717421061268e+00 6.870103448425601833e-01 7.180371828095775122e-01 6.567639281173978105e-01 7.136731344639989372e-01 6.538987364317778717e-01 1.290930299475053999e+00 5.287688590467778393e-01
9.386511005533693108e-01 5.292278113603710032e-01 8.321959924871522585e-01 6.270676683378327843e-01 6.191624161217886835e-01 1.056373688441119008e+00 8.028781945322654989e-01 6.969988618646305589e-01 5.790867818081818497e-01 1.330102199638423910e+00 1.026952381024146321e+00 7.983426669692899047e-01 6.798917845502181478e-01 1.073471741815315017e+00 1.335847036405417576e+00 7.267811420883498741e-01 7.147993940293667636e-01 9.182149966324186785e-01 7.683850652425679995e-01 7.571095721021094960e-01 1.137509256167384741e+00 5.551767435286346641e-01 6.117547478819971296e-01 6.830628590369476338e-01 6.124904720871628960e-01 1.519675872157578711e+00 7.160242490707691143e-01 7.122459248894915662e-01 6.449507553894406886e-01 7.017746483218677556e-01 6.460619719239752978e-01 1.238193394292437244e+00 5.296342749260987137e-01
1.011375839793874576e+00 5.289673059101137609e-01 8.011235090817111493e-01 6.126715247834871869e-01 6.141352390223868696e-01 1.131533284169249365e+00 7.934140802417086746e-01 6.930935631185584089e-01 5.621492668491097078e-01 1.262375783910340887e+00 1.061834830981175815e+00 7.936058195244475311e-01 6.720320987985197725e-01 1.037380926627745392e+00 1.327903312744082909e+00 7.338057349350552983e-01 7.043446477626430502e-01 9.399839563467442538e-01 7.771891711285570103e-01 7.557686424116623058e-01 1.154060533510945064e+00 5.514699078826807987e-01 6.132476291490601694e-01 6.975073237165384521e-01 6.170361396245150898e-01 1.436965763049612654e+00 7.093591482763962341e-01 7.215178576279027700e-01 6.271139513529362386e-01 6.935043801616481707e-01 6.565587024598635857e-01 1.179825663923309120e+00 5.343260739082337230e-01
1.050752011294977306e+00 5.217754377684380440e-01 7.791819051910127136e-01 5.937757553498193008e-01 6.149058218514700247e-01 1.173399444303397265e+00 7.887753520389603201e-01 6.775377026803024449e-01 5.620327804303292263e-01 1.192742375811523203e+00 1.082262054573424948e+00 8.044090927804405933e-01 6.812949158362879842e-01 1.006175699236229182e+00 1.301871631992894462e+00 7.379208539840510506e-01 7.041284403665809544e-01 9.681881950396081793e-01 7.836307734030580896e-01 7.698353410756324511e-01 1.146419514481157531e+00 5.425063557321485597e-01 6.121130635218723359e-01 7.222239061489359457e-01 6.143841222352347531e-01 1.352714738818101559e+00 6.818336074415318748e-01 7.305670059032518537e-01 6.279117903572318804e-01 6.959643501922042619e-01 6.767142622952920794e-01 1.115285984727283353e+00 5.352164290208718533e-01
1.087532476535322257e+00 5.178035577202877437e-01 7.763241843610970694e-01 5.847431805595629806e-01 6.183285049625164564e-01 1.202019066408942294e+00 7.954538836291225046e-01 6.707520776154826114e-01 5.581323030728193579e-01 1.108944412181761097e+00 1.107092016925137701e+00 8.287228326817025481e-01 6.933999443027338838e-01 9.714792381145118672e-01 1.254192947889811505e+00 7.333528539579766692e-01 7.101672113632572225e-01 1.006186271619016193e+00 7.682803911827926768e-01 7.755355139211010940e-01 1.116218571219857791e+00 5.336900202121738213e-01 6.070278901306558339e-01 7.329029413929757375e-01 6.133019524782981069e-01 1.255309883786203562e+00 6.600925248054446692e-01 7.360121638862578974e-01 6.593707365001920673e-01 6.906397140828646197e-01 6.860353186525631752e-01 1.038001215299781066e+00 5.355682550202542913e-01
1.130224470369778134e+00 5.230361521875991349e-01 7.872705536573373353e-01 5.857482084256655508e-01 6.210730214520218118e-01 1.222084956704510228e+00 8.142475770534522983e-01 6.736324069538690562e-01 5.442890974107288393e-01 1.034406932435294468e+00 1.139444651373114681e+00 8.574519745177915375e-01 6.994064512675818301e-01 9.313027369313684467e-01 1.219913481686891288e+00 7.241528066592805013e-01 7.258176663828420638e-01 1.051868926806367899e+00 7.425327455622938722e-01 7.753159464832922732e-01 1.096219653601046451e+00 5.297726960320581213e-01 6.049415882165448677e-01 7.456975248381877419e-01 6.242947489310030074e-01 1.174077615539103947e+00 6.614169882963700786e-01 7.336749621557348000e-01 7.020352066899497867e-01 6.880652007263589054e-01 6.656953362562222365e-01 9.758305608994278790e-01 5.361695347741064488e-01
1.150927585574295087e+00 5.305504287430838906e-01 7.906833540955661155e-01 5.902392617732366009e-01 6.229813718259897826e-01 1.214098522433028515e+00 8.616659642422151988e-01 6.954809449672790800e-01 5.195273364159491702e-01 1.005072998496297387e+00 1.154601833607638461e+00 8.639488160541323181e-01 7.030637336169313079e-01 9.104881589734631353e-01 1.221993850319355923e+00 7.237570228789731441e-01 7.554420355968093359e-01 1.072623724329314854e+00 7.187188071574867054e-01 7.782896778408551208e-01 1.106521290160781712e+00 5.203734484733497645e-01 6.103283248857004351e-01 7.550030022531234453e-01 6.327947650755983977e-01 1.136568923478918469e+00 6.691964117063846640e-01 7.249699015180975925e-01 7.341536713160279337e-01 6.970966520409823675e-01 6.485992680044582182e-01 9.538006021028710979e-01 5.364230010591282127e-01
1.139445669713806675e+00 5.280440711966829515e-01 7.774398593723140793e-01 5.937708650162457635e-01 6.220466485249458444e-01 1.192099475342942805e+00 9.201512088383030363e-01 7.281182988927936695e-01 4.970549846024491236e-01 1.006222913060158541e+00 1.149796919614970880e+00 8.547726564644914093e-01 7.167367285594995474e-01 9.145186194125051182e-01 1.235601235643423612e+00 7.381129220088612497e-01 7.815422558227558270e-01 1.068526998667337802e+00 7.035886361292842395e-01 7.805694537500050822e-01 1.124897971699059029e+00 5.090591838250615453e-01 6.178091906991522997e-01 7.591286972354185369e-01 6.263118619497576312e-01 1.136310451407586797e+00 6.680825444780124078e-01 7.267465648147870549e-01 7.575084309978432628e-01 7.060240200791553233e-01 6.556515490399417168e-01 9.602344953774804015e-01 5.384706623900404887e-01
1.130742814613155733e+00 5.196933057958725843e-01 7.705755385305094185e-01 5.954050506001544729e-01 6.161191741877838357e-01 1.177803923320451585e+00 9.726368585202682659e-01 7.551011106694009989e-01 4.786255886168575557e-01 1.008006969916927398e+00 1.155023038461315599e+00 8.585626938455384050e-01 7.258550837223176622e-01 9.241807625573166263e-01 1.250571760638737651e+00 7.612748800073974031e-01 8.069972900714244002e-01 1.075807483939957621e+00 6.933805750731065753e-01 7.821964477964005180e-01 1.147917183121402784e+00 5.016647754143922500e-01 6.230297159225151038e-01 7.768109485425612748e-01 6.117388006259494304e-01 1.140460398662793473e+00 6.595374891915970483e-01 7.358559268546398524e-01 7.797004118492926183e-01 7.175809060197527733e-01 6.619509917206730654e-01 9.702226632302195508e-01 5.408416363453180109e-01
1.132125479916585187e+00 5.139502620365928864e-01 7.738068105348645531e-01 5.966869038712877549e-01 6.065618058236895704e-01 1.171508197105280535e+00 1.008898939083100910e+00 7.773604714905949509e-01 4.539651402643998246e-01 1.006900490554367922e+00 1.173368334412995484e+00 8.757857760509102363e-01 7.192761545371808563e-01 9.377985911427049182e-01 1.273644848011529440e+00 7.889276336014228175e-01 8.266333746073839528e-01 1.089395691577997205e+00 6.834879990198213795e-01 7.763855238275207959e-01 1.180693858605498692e+00 4.942429082389062645e-01 6.245221114510145499e-01 7.963942861519307526e-01 5.876582162014022392e-01 1.144585632227399952e+00 6.514242209637257641e-01 7.420497998833847086e-01 8.035234647011503251e-01 7.284582677261869366e-01 6.603516927310758566e-01 9.837463324730727487e-01 5.454877520182762618e-01
1.138460865029993219e+00 5.126803809758706532e-01 7.807874594786060607e-01 5.977976116976635446e-01 5.965008232578272729e-01 1.171530515292081853e+00 1.026070647976980332e+00 7.948766825034745409e-01 4.248821438455688826e-01 1.002207045954678133e+00 1.196314762272179477e+00 8.981368440127500685e-01 7.034699749527760781e-01 9.522278837608666446e-01 1.300118030166690364e+00 8.149515462022233203e-01 8.351562189337350395e-01 1.101239720661803423e+00 6.743196145784732254e-01 7.625712478745021450e-01 1.214878203443443327e+00 4.867668980945579205e-01 6.231621118006512861e-01 8.083978055111673555e-01 5.596124070527161987e-01 1.149868561055009897e+00 6.484111034401605078e-01 7.432287646235928857e-01 8.274811710854870217e-01 7.339332393141621003e-01 6.529708868688733903e-01 9.992987360919434181e-01 5.525314549377281503e-01
