# Supplementary material for: Molecular mechanisms of native ligand selectivity in catecholamine G protein-coupled receptors
Source: Nat Commun. 2026 Apr 23;17:4112. doi: 10.1038/s41467-026-71361-8 (PMC13150006; doi:10.1038/s41467-026-71361-8)
Supplement: Supplementary file 8 — Source Data 2 [file 41467_2026_71361_MOESM8_ESM.zip › SourceData/FigS15/strings4apo_WT/string228.txt]

8.907468250784592589e-01 4.949635836528399335e-01 8.483069601500281554e-01 6.351511339931236177e-01 6.339996650768449094e-01 1.072157551318772883e+00 8.415290289873744722e-01 6.626106879937812000e-01 5.539139273810191888e-01 1.480503884127145842e+00 1.047088815326949085e+00 8.496521689205648320e-01 8.457517473392808238e-01 1.213344435469935867e+00 1.536154406068494849e+00 7.329434851890843650e-01 7.357085464004391451e-01 9.586202516617341463e-01 6.672218765158423048e-01 8.179856754066339164e-01 1.230905994243974400e+00 4.987153447169695442e-01 6.187688370737187693e-01 7.865589773154693098e-01 5.540836636279617977e-01 1.801616481241348211e+00 6.047163526708390080e-01 7.247542715009860359e-01 6.539189056959107127e-01 7.256985605311124798e-01 6.876240389148378096e-01 1.437887768234842989e+00 5.286679570462086142e-01
8.747360360438851679e-01 4.981593467244834206e-01 8.291281553326530496e-01 6.221438684229120275e-01 6.350278620800573481e-01 1.054132293204480320e+00 8.310976932880542734e-01 6.582400682864969488e-01 5.601747783062719366e-01 1.443041286964969139e+00 1.025755001594866878e+00 8.464765610632889459e-01 8.201402329723538331e-01 1.187445813062090183e+00 1.488680268877556667e+00 7.445327719563310520e-01 7.232650540539106165e-01 9.539170971330046545e-01 6.706432184183047651e-01 8.017093520399367623e-01 1.196983918636412625e+00 5.115029041910638119e-01 6.226046390004842390e-01 7.592598890562679559e-01 5.457723942563427189e-01 1.753940014368522204e+00 6.288201285357213344e-01 7.376828663239459738e-01 6.670076887689785350e-01 7.167433881193194800e-01 6.755214398267711529e-01 1.400251556343540704e+00 5.361908868951851259e-01
8.446558950589282411e-01 5.069222849295248468e-01 7.976364380669490606e-01 6.173709491227720170e-01 6.334494385845200748e-01 1.023248451208815357e+00 8.218196678475778727e-01 6.607617999675923226e-01 5.682031954708244292e-01 1.413794149101107456e+00 1.000161478791244285e+00 8.326190711062196881e-01 7.814242201687671141e-01 1.147181491451592095e+00 1.445176537674113026e+00 7.472525513383924123e-01 7.151413291206378808e-01 9.354841871275659804e-01 6.853572291744253198e-01 7.849967635951463629e-01 1.176402628876587864e+00 5.203145984547395964e-01 6.188257236547892726e-01 7.307730960103675510e-01 5.442424259504821116e-01 1.704998522938450112e+00 6.380939018842777255e-01 7.444786451532843241e-01 6.805084191408604655e-01 7.001914918185403458e-01 6.715386641468990003e-01 1.367467597949662217e+00 5.412150070559620385e-01
8.184393084647204608e-01 5.101958842927412086e-01 7.737961791009150270e-01 6.289014926341167655e-01 6.390491867491479017e-01 1.002652106741158233e+00 8.101241129076904857e-01 6.673941400295416715e-01 5.941960539258105412e-01 1.404015216345084527e+00 9.812518888028054498e-01 8.062062157666806117e-01 7.520518673713691982e-01 1.113869148743337867e+00 1.425485496295776144e+00 7.313972361616879470e-01 7.168195106353298929e-01 9.248428877240344459e-01 7.060519167776602156e-01 7.731553062037674895e-01 1.173688119021897514e+00 5.133225843045532422e-01 6.067339534137914381e-01 7.167296842141019919e-01 5.529125858778175528e-01 1.675334369829987402e+00 6.166683851721461718e-01 7.362921391680268268e-01 6.821611582077513614e-01 6.904342634386226862e-01 6.784827296615471015e-01 1.349851654415922475e+00 5.360856128453627134e-01
8.161066006933173078e-01 5.094353609341404354e-01 7.933028581228213083e-01 6.387951975361868540e-01 6.323593139189915835e-01 9.889384169015080772e-01 7.898839986999575125e-01 6.754945264352274492e-01 6.420216889805672178e-01 1.419216250957490821e+00 9.708980161213527360e-01 7.857735522659557992e-01 7.203749143752192774e-01 1.124965164421097619e+00 1.426472574858772990e+00 7.213061024974823932e-01 7.388477945031087790e-01 9.127592536317208349e-01 7.204584453312976589e-01 7.904364387289288807e-01 1.176936605329435226e+00 5.196082104757215880e-01 6.072206854992526770e-01 7.221419528583634673e-01 5.840092461872614660e-01 1.656641839257221083e+00 6.148035803298391722e-01 7.309663306967550955e-01 6.625725677041239825e-01 6.769385644843582961e-01 6.888523768137155834e-01 1.332651843547394854e+00 5.300346853534677605e-01
7.925109941766127486e-01 5.211914592849955508e-01 7.871033489813228368e-01 6.381064823198476788e-01 6.202298850452514500e-01 9.589222704426330068e-01 8.026744470911461038e-01 6.653081580393862549e-01 6.386620965986713472e-01 1.413028419793555202e+00 9.430411696464642279e-01 7.899995593338079436e-01 6.921757229606664286e-01 1.120061911797556986e+00 1.399991267561807140e+00 7.146094690468212107e-01 7.546079522176373233e-01 8.759563256773985618e-01 7.520387489781135137e-01 8.057446048177342446e-01 1.157019039135387395e+00 5.206865089301281335e-01 6.102282444738679201e-01 7.414139570029292248e-01 6.236863438039044194e-01 1.650735100246421894e+00 6.109459959498649839e-01 7.351201092911221480e-01 6.552849271912005724e-01 6.730484459306866896e-01 6.753949464488129273e-01 1.331086670083840851e+00 5.338273076678304863e-01
7.985334389610864170e-01 5.215731914425250082e-01 8.007914585277131625e-01 6.307789743977744168e-01 6.218531932217079561e-01 9.491910240643294250e-01 8.053632878470229350e-01 6.680773588866777413e-01 6.261108746172053818e-01 1.405124966183647128e+00 9.555735674999138451e-01 8.050906712717917912e-01 6.959920806851205288e-01 1.090519998958514147e+00 1.370915180761950847e+00 7.258241162433585192e-01 7.421089897753823106e-01 8.744889001770043135e-01 7.803270459149359572e-01 8.037264039254855552e-01 1.143134676795307225e+00 5.336405680685358810e-01 6.170208561351008258e-01 7.708240630341497424e-01 6.212929029507480161e-01 1.640476036850682107e+00 6.358844280162603280e-01 7.313064880922284239e-01 6.477877844662027762e-01 7.135898998049142739e-01 6.645518287101671584e-01 1.330957818096327738e+00 5.346078438900457863e-01
8.409028599620320676e-01 5.211883433521991016e-01 8.135834025746170317e-01 6.280505306255593778e-01 6.238212176773911821e-01 9.688914383981325207e-01 8.057417095443429877e-01 6.823357596571449912e-01 6.142451269395572400e-01 1.375047514523342285e+00 9.754784196386336870e-01 7.953398778761815446e-01 6.879788843342086180e-01 1.081111775286980325e+00 1.340929419339103479e+00 7.395411809191416719e-01 7.260350872721842430e-01 8.792890277303180291e-01 7.721574234960204564e-01 7.921575761266786975e-01 1.124791613425275782e+00 5.491195233789326613e-01 6.232310492704090654e-01 7.291963075841710884e-01 6.140254671581015788e-01 1.594977319064726728e+00 6.856478176459784857e-01 7.199875312009431649e-01 6.529953767069797133e-01 7.265147864014857015e-01 6.487528194127970549e-01 1.294345922481114908e+00 5.349570748285611410e-01
9.022821725422098815e-01 5.238635604490496922e-01 8.206007500751733019e-01 6.298482935599631904e-01 6.224543602785073126e-01 1.021316813264772527e+00 8.073521461878007122e-01 7.026427306652925919e-01 5.875482624181731506e-01 1.341325636572377356e+00 9.998244364632945524e-01 7.816849032943194997e-01 6.780269704213300885e-01 1.061440256130028237e+00 1.325822765015628679e+00 7.355747347729417740e-01 7.099635617065641613e-01 8.818887667164247990e-01 7.630044533319383371e-01 7.605495204933029330e-01 1.122697038067731246e+00 5.525661295631818515e-01 6.219006330435418173e-01 6.834860391927438661e-01 6.140859075702218561e-01 1.542234073145962281e+00 7.090763058099462945e-01 7.075334781542336193e-01 6.538463251027776257e-01 7.077229981382593405e-01 6.428408540458654397e-01 1.256195852190655993e+00 5.345745819383147523e-01
9.884553761467798072e-01 5.259786141959846839e-01 7.965209073089128955e-01 6.141915103703763368e-01 6.198034034925642421e-01 1.112570864627145939e+00 8.000776209552649121e-01 6.994596771889481923e-01 5.694126665051627567e-01 1.279122068082339192e+00 1.048201021607161998e+00 7.837286545202608590e-01 6.729511636754916815e-01 1.038969437772878424e+00 1.332781145097336362e+00 7.368195965902900602e-01 7.052742800035580739e-01 9.142679245245495245e-01 7.726221969502872211e-01 7.582116272178283101e-01 1.153648949825815340e+00 5.508599400187139672e-01 6.203045620397203974e-01 6.995701034462219470e-01 6.116175188100844151e-01 1.459671594327718980e+00 7.083984762364048393e-01 7.152058834824833733e-01 6.298299341759803216e-01 7.025898684727814869e-01 6.507840748880864279e-01 1.199979420650614248e+00 5.395209793530431064e-01
1.041646241752780533e+00 5.212609129163525701e-01 7.786560327146603289e-01 5.947101291518661625e-01 6.202319787201024948e-01 1.168540419902294181e+00 7.948720504513804297e-01 6.824550651143859170e-01 5.692667035236667061e-01 1.213492858709863009e+00 1.084093716093273096e+00 8.031618939388506240e-01 6.798545916869161987e-01 1.016424139656590286e+00 1.322002283593470162e+00 7.370853122773711741e-01 7.076997232467788779e-01 9.559191721822313248e-01 7.758740430313991743e-01 7.720390141055197830e-01 1.161346676017894319e+00 5.434322373819019392e-01 6.147979791149436046e-01 7.235718238162771598e-01 6.045914751827402567e-01 1.384129388389273796e+00 6.854968171598146975e-01 7.257779074686924181e-01 6.294188168858116939e-01 7.062418210096387261e-01 6.693447570678644487e-01 1.144999454742600342e+00 5.431099105761277857e-01
1.088607572570994497e+00 5.167951693262038404e-01 7.749564088687336261e-01 5.818368461723706364e-01 6.208161293286218463e-01 1.211353281691469164e+00 7.934844804562222187e-01 6.687419564710596065e-01 5.635176456921149324e-01 1.125471828123162377e+00 1.118832618371722765e+00 8.379848092218641353e-01 6.942918906033036519e-01 9.758756513932482779e-01 1.281926370621932598e+00 7.312525846015048847e-01 7.121640910963948912e-01 1.011837492729367627e+00 7.676743016822471510e-01 7.813353571949835930e-01 1.141290107985766245e+00 5.392771692359779045e-01 6.072081995691704925e-01 7.379423620225253888e-01 6.043567420710177496e-01 1.291368869526363650e+00 6.652129143830567415e-01 7.362090322283503241e-01 6.630153058113943398e-01 7.015572809092462947e-01 6.757117635111922205e-01 1.074496761373596065e+00 5.448638964608919499e-01
1.134381436450786929e+00 5.188742848370414551e-01 7.880987724662267269e-01 5.790323259936775990e-01 6.204367035598599145e-01 1.232653789544119860e+00 8.046508617738621361e-01 6.653177475524485462e-01 5.451150360706310538e-01 1.041050998524282623e+00 1.149761283647853016e+00 8.657753503566029130e-01 7.006866095967577701e-01 9.362760055178305230e-01 1.237655478217674743e+00 7.209966929887160481e-01 7.224318290546318799e-01 1.062509533816694773e+00 7.498582433703884220e-01 7.829256500805567009e-01 1.111315990293460398e+00 5.386584670832341715e-01 6.033774555490054592e-01 7.487742866572555389e-01 6.189851006853159809e-01 1.196980557018482161e+00 6.595239454920577282e-01 7.352702987050213634e-01 7.078659898427670516e-01 6.928535180821288053e-01 6.611248609942117493e-01 9.986789832148378343e-01 5.399956876140855622e-01
1.158643265740183281e+00 5.244336955510631171e-01 8.003876617471855637e-01 5.841547393588676362e-01 6.214433032619494091e-01 1.224264417295871210e+00 8.478466148130384683e-01 6.826029591795542695e-01 5.218413531325911681e-01 1.010379048941322688e+00 1.160190405891971199e+00 8.662811224579881619e-01 6.972525420977455646e-01 9.218156563805217640e-01 1.226802708157446631e+00 7.157068211132785462e-01 7.465767330443923155e-01 1.075804990579145581e+00 7.273879637611457838e-01 7.808522412824291381e-01 1.105201231279721696e+00 5.249440516025247749e-01 6.053244258761223406e-01 7.530633238507844496e-01 6.313038367800202222e-01 1.149725958182500563e+00 6.550206233847148951e-01 7.176298158547497197e-01 7.294084920051429055e-01 6.992525744094983953e-01 6.556604007584601046e-01 9.616033968249565467e-01 5.290376941119200316e-01
1.146160261616676834e+00 5.252334578483240923e-01 7.845366446413545303e-01 5.966109587063858077e-01 6.202490432488394489e-01 1.215529690292577403e+00 9.124484248335607006e-01 7.228368330276615517e-01 4.939036860306795784e-01 1.012328166590698242e+00 1.155348256830988962e+00 8.692641956860331920e-01 7.081831851735413963e-01 9.148684896525053345e-01 1.238115013811371012e+00 7.294133883172895239e-01 7.812577141804889491e-01 1.074013645851295662e+00 7.119990056443330495e-01 7.811782775413559365e-01 1.126078527657921713e+00 5.094188539146436989e-01 6.129364514276018916e-01 7.559238715454827950e-01 6.239796557740017180e-01 1.156576453437354823e+00 6.595258831407678768e-01 7.192135430705492993e-01 7.428493928123843792e-01 7.124815834184931029e-01 6.613335508228458393e-01 9.795367051923268287e-01 5.298013582278752187e-01
1.132748638862307367e+00 5.153735321722002771e-01 7.714351537506259904e-01 5.960176553742543293e-01 6.146311842337814912e-01 1.202168849660356642e+00 9.670354874720831218e-01 7.477334986009510631e-01 4.720792864493967844e-01 1.007764045944866460e+00 1.159982754351028378e+00 8.754987679545386259e-01 7.160134761161252026e-01 9.264909819933827562e-01 1.255499946447043991e+00 7.537431905380982400e-01 8.091498721300046659e-01 1.079448479318155574e+00 6.995225966992772992e-01 7.854787142840540248e-01 1.147099670832701701e+00 4.983218719546597120e-01 6.186928949321863769e-01 7.738459465179589047e-01 6.055704515590590864e-01 1.161095514633458947e+00 6.514897702474260477e-01 7.290810994744110207e-01 7.634097317773381741e-01 7.176205918316114207e-01 6.722363063750298462e-01 9.912834037181726954e-01 5.363075107459872592e-01
1.132387837755513216e+00 5.104317847815942333e-01 7.731508192733749230e-01 5.944106237999784437e-01 6.049088031671795429e-01 1.183967025235482806e+00 1.005000207037000326e+00 7.713911673625157839e-01 4.507602278801389195e-01 1.004718753443669677e+00 1.176303551360471156e+00 8.854945632880900641e-01 7.126228269821864858e-01 9.391877213386139456e-01 1.276169435332285218e+00 7.851384446385432092e-01 8.286777614096055844e-01 1.090775554627286592e+00 6.871543315560004750e-01 7.801302919129681213e-01 1.180593939291601613e+00 4.913650283401944097e-01 6.215065559594489253e-01 7.964666173771377533e-01 5.840878878404007768e-01 1.156685029416932409e+00 6.461711470432701665e-01 7.370817134071065979e-01 7.944801301463642051e-01 7.293801558444622524e-01 6.676829051355923639e-01 9.973242359955395431e-01 5.444188175400880292e-01
1.138460865029993219e+00 5.126803809758706532e-01 7.807874594786060607e-01 5.977976116976635446e-01 5.965008232578272729e-01 1.171530515292081853e+00 1.026070647976980332e+00 7.948766825034745409e-01 4.248821438455688826e-01 1.002207045954678133e+00 1.196314762272179477e+00 8.981368440127500685e-01 7.034699749527760781e-01 9.522278837608666446e-01 1.300118030166690364e+00 8.149515462022233203e-01 8.351562189337350395e-01 1.101239720661803423e+00 6.743196145784732254e-01 7.625712478745021450e-01 1.214878203443443327e+00 4.867668980945579205e-01 6.231621118006512861e-01 8.083978055111673555e-01 5.596124070527161987e-01 1.149868561055009897e+00 6.484111034401605078e-01 7.432287646235928857e-01 8.274811710854870217e-01 7.339332393141621003e-01 6.529708868688733903e-01 9.992987360919434181e-01 5.525314549377281503e-01
