# Supplementary material for: Molecular mechanisms of native ligand selectivity in catecholamine G protein-coupled receptors
Source: Nat Commun. 2026 Apr 23;17:4112. doi: 10.1038/s41467-026-71361-8 (PMC13150006; doi:10.1038/s41467-026-71361-8)
Supplement: Supplementary file 8 — Source Data 2 [file 41467_2026_71361_MOESM8_ESM.zip › SourceData/FigS15/strings4apo_WT/string214.txt]

8.907468250784592589e-01 4.949635836528399335e-01 8.483069601500281554e-01 6.351511339931236177e-01 6.339996650768449094e-01 1.072157551318772883e+00 8.415290289873744722e-01 6.626106879937812000e-01 5.539139273810191888e-01 1.480503884127145842e+00 1.047088815326949085e+00 8.496521689205648320e-01 8.457517473392808238e-01 1.213344435469935867e+00 1.536154406068494849e+00 7.329434851890843650e-01 7.357085464004391451e-01 9.586202516617341463e-01 6.672218765158423048e-01 8.179856754066339164e-01 1.230905994243974400e+00 4.987153447169695442e-01 6.187688370737187693e-01 7.865589773154693098e-01 5.540836636279617977e-01 1.801616481241348211e+00 6.047163526708390080e-01 7.247542715009860359e-01 6.539189056959107127e-01 7.256985605311124798e-01 6.876240389148378096e-01 1.437887768234842989e+00 5.286679570462086142e-01
8.776959265037390656e-01 5.070803895916147219e-01 8.171647178627008401e-01 6.364623234334801927e-01 6.383067355091259776e-01 1.050084310127999077e+00 8.145298750516258846e-01 6.717155039780602355e-01 5.548600488132996444e-01 1.463919727530639481e+00 1.024402080855172592e+00 8.174746211328209888e-01 8.146496341438294042e-01 1.190946905594908456e+00 1.520936525903175962e+00 7.427398442465424910e-01 7.308308461282817525e-01 9.039207538932595432e-01 6.663670895914552972e-01 8.035855141402800106e-01 1.226497605277125258e+00 5.048190190958170565e-01 6.215321770910168242e-01 7.669420046517929634e-01 5.430643614283297005e-01 1.786571010813768678e+00 6.264650609956673444e-01 7.303553555858479651e-01 6.564296028934191174e-01 7.115426039095030797e-01 6.732478839908585533e-01 1.435852236849308072e+00 5.321121160856718824e-01
8.370526501511388329e-01 5.183683352275844092e-01 7.853695800544460148e-01 6.415764744704126610e-01 6.351327094603148593e-01 1.021037447741918847e+00 8.051700986978885810e-01 6.801724972944196423e-01 5.759812652608425898e-01 1.451720682974110943e+00 9.978126548380755745e-01 8.087066558398638971e-01 7.666645861949389351e-01 1.147255581176136463e+00 1.491590627823009552e+00 7.393869356588803621e-01 7.384572451952456928e-01 8.844067103016680642e-01 6.897722300375576099e-01 8.054663782509543513e-01 1.223981979742581050e+00 5.173179486478081124e-01 6.181076286349242999e-01 7.377698742761233941e-01 5.465115348758511349e-01 1.756338208902016973e+00 6.393445487567026575e-01 7.341907650902836924e-01 6.704846789363926307e-01 7.000581514518496862e-01 6.665274489619917864e-01 1.422857751549337912e+00 5.324936299123899097e-01
8.160907844864843108e-01 5.113696606194298999e-01 7.803927191370129135e-01 6.608197934952065866e-01 6.412866270401943458e-01 1.022458995492012468e+00 7.998753879556170787e-01 6.894417383980481207e-01 6.169824544411047773e-01 1.438346478036570897e+00 9.902674102155638591e-01 8.158911426128433453e-01 7.341174869201223530e-01 1.128980693965682791e+00 1.460699342976497617e+00 7.235697153652356217e-01 7.360915597620367734e-01 9.352013040587330295e-01 7.113914480539914598e-01 7.850766619286668746e-01 1.211047748764992660e+00 5.229151653823669310e-01 6.092365217692338186e-01 7.119726787470924689e-01 5.667890166861989654e-01 1.695950263449570006e+00 6.279080695201707529e-01 7.332045387360641708e-01 6.869284542359951340e-01 6.917686932839718361e-01 6.716306111343980367e-01 1.371568425358229648e+00 5.301230975343265150e-01
8.118530993432528930e-01 5.099168994011140654e-01 7.877223370893253751e-01 6.361449717458567132e-01 6.347312857797522412e-01 9.911552367261626806e-01 8.056910926293431308e-01 6.791299879897771952e-01 6.377969120752767784e-01 1.448054118594200856e+00 9.876427179063926864e-01 8.031250892467461933e-01 7.098217080098923049e-01 1.137110763266834690e+00 1.455906711275346099e+00 7.205413645046949700e-01 7.374902731837778003e-01 9.202877709746065671e-01 7.331039470745416287e-01 7.876529666362909188e-01 1.214497735995543781e+00 5.272229085773012525e-01 6.109707347667860944e-01 7.285357618999976914e-01 6.006273798789686369e-01 1.678519051809460150e+00 6.189004419605098617e-01 7.389422430400403030e-01 6.721158697069625765e-01 6.773944321120245471e-01 6.997257077983838336e-01 1.359030615583607604e+00 5.343893803120666197e-01
7.844021478372760203e-01 5.146280512137151320e-01 7.757076578027918279e-01 6.203631415206941613e-01 6.279027286615149750e-01 9.375289377232789434e-01 8.088922747244378098e-01 6.548981588562945433e-01 6.191956143988401884e-01 1.436535932127693593e+00 9.618859184786243688e-01 7.710010964163013236e-01 6.864889947136884052e-01 1.118336189805723357e+00 1.428773416640468419e+00 7.230060091345301698e-01 7.515437503816241316e-01 8.523790230395956735e-01 7.549463213961780106e-01 8.072658392169079766e-01 1.192940528643523512e+00 5.265854598555262944e-01 6.164100541525994181e-01 7.530805189126429378e-01 6.204091541067731086e-01 1.671908028528621415e+00 6.144157755225586603e-01 7.464854102835312144e-01 6.592844209854838988e-01 6.804135602319318910e-01 6.939489537299141642e-01 1.356308125108488305e+00 5.349549182138314540e-01
7.627851538266864351e-01 5.125648621202102406e-01 7.739995858130631623e-01 6.200673979304833772e-01 6.219162513259249847e-01 9.075175193511486604e-01 8.004031847737655969e-01 6.495945069808320982e-01 5.988365554264407642e-01 1.391825060633456124e+00 9.375852403643588628e-01 7.520165037997901258e-01 6.769801400555525150e-01 1.072306891004568774e+00 1.365376319738816457e+00 7.237154718755255400e-01 7.545297348067272480e-01 8.025613471057128079e-01 7.648507207907266903e-01 8.066886695642765392e-01 1.125896395816440743e+00 5.318419672266028186e-01 6.203251276014388749e-01 7.533089636423577762e-01 6.232655718486119767e-01 1.633250945129438136e+00 6.325838632102485093e-01 7.429347492117730489e-01 6.657319506813412779e-01 6.919703638728558204e-01 6.732383368421342995e-01 1.315887799372286171e+00 5.292317794705642120e-01
7.761403450319247499e-01 5.136579144596993274e-01 7.794770640920075655e-01 6.329193864338985565e-01 6.193969106043426542e-01 9.040432420547673820e-01 8.032293694443017884e-01 6.726336013428626526e-01 5.971600318629985971e-01 1.360777729318125129e+00 9.340806929123969260e-01 7.409805500563515501e-01 6.776075835470619646e-01 1.064426408155281667e+00 1.323673909588237052e+00 7.283987143475693093e-01 7.424588258113944406e-01 8.057237631737044214e-01 7.563975426495684884e-01 8.037075439406470290e-01 1.087768641565247441e+00 5.465078993924665784e-01 6.215657397602357692e-01 7.122466166451643099e-01 6.153872291339332889e-01 1.583390368386333957e+00 6.764409242799369615e-01 7.309015032106483956e-01 6.635077371429639603e-01 7.004984651074737112e-01 6.526974979103327135e-01 1.268204187105669956e+00 5.283128228472683263e-01
8.312719982609846348e-01 5.193358329936615947e-01 8.021240462549573680e-01 6.434050617826297946e-01 6.214661093496538502e-01 9.471402764375099759e-01 8.073253588391463564e-01 6.959932061811752169e-01 5.958447595838751720e-01 1.341096034682261573e+00 9.582657290316494159e-01 7.537688018930578382e-01 6.908495831317220670e-01 1.071344202980462734e+00 1.303761399392375342e+00 7.280057342067092208e-01 7.296917386803395411e-01 8.495607224388045386e-01 7.412685523038466950e-01 7.839414480570091603e-01 1.083206123538631438e+00 5.541666199297986539e-01 6.158330653252050979e-01 6.757433229628876381e-01 6.115512206418982633e-01 1.537681349256673435e+00 7.059596967118152433e-01 7.179377945479569201e-01 6.540939185984563364e-01 7.036590513927643009e-01 6.400301657362009733e-01 1.236233465356296080e+00 5.278924517623041490e-01
9.406590300343617983e-01 5.262591501962947671e-01 8.114727040745639552e-01 6.292695727221854218e-01 6.231176568682028627e-01 1.055451497714163800e+00 8.055872177813026003e-01 7.003402026004156289e-01 5.865593333909089324e-01 1.297788355643690661e+00 1.018720763279907127e+00 7.779268092830111669e-01 6.970872309531721545e-01 1.064060990148432806e+00 1.314114816721163148e+00 7.317845265374768315e-01 7.192213084606604578e-01 9.050724647945626034e-01 7.335027603369812521e-01 7.654526169800445201e-01 1.111308902440964141e+00 5.523551887459777765e-01 6.137279364672346693e-01 6.737466068777256956e-01 6.110960391516045975e-01 1.483858027809747959e+00 7.205976354611719481e-01 7.198281373405933659e-01 6.414515719574200858e-01 6.969189093005293545e-01 6.389340423916795020e-01 1.201174729223646098e+00 5.337019430521371399e-01
1.003722353424224778e+00 5.258750874142424925e-01 7.856052104608876041e-01 5.994886472714539005e-01 6.214153234508001944e-01 1.122368499235372186e+00 8.035976038038835645e-01 6.778002147781783115e-01 5.889522824158834879e-01 1.245547322454844341e+00 1.060735074536296896e+00 7.781633156142654384e-01 6.902974587055376032e-01 1.037649550209744920e+00 1.322649605885110047e+00 7.400363417735458249e-01 7.180712321506860230e-01 9.243366540607943493e-01 7.382353187510978243e-01 7.743017380880594658e-01 1.133231980928366855e+00 5.476816831319759604e-01 6.194669720413530367e-01 7.115051586266042394e-01 6.064537545008878983e-01 1.431637889382196827e+00 7.181430929152967657e-01 7.333166984537732302e-01 6.301167845890737196e-01 6.977622841809861809e-01 6.397435587585593719e-01 1.161546114342358216e+00 5.394786385039530563e-01
1.040397252788554994e+00 5.255896836889188961e-01 7.778000397185949044e-01 5.805461838504190064e-01 6.180666250534365691e-01 1.188999057396253223e+00 8.079419216051685337e-01 6.644122460570099920e-01 5.891661078689669484e-01 1.177823743651996047e+00 1.094714851198540728e+00 8.220904272907723076e-01 6.908027739696805947e-01 9.946303671010738867e-01 1.277714933326903557e+00 7.322808801040214810e-01 7.126591612999081393e-01 9.615569620890850322e-01 7.527007652183226316e-01 7.752856374204581957e-01 1.121874877259512182e+00 5.505966460251113803e-01 6.124471195665491807e-01 7.188242205785955186e-01 5.901283808425226152e-01 1.358223142073144318e+00 6.841309894112114209e-01 7.188146512034351288e-01 6.431808937811794857e-01 6.996171234001098416e-01 6.464476410651631699e-01 1.123710698611413150e+00 5.411581834377129363e-01
1.096963040005344947e+00 5.291002489792153707e-01 7.833296987418243429e-01 5.796106109151196728e-01 6.183979566507573633e-01 1.225325190776243467e+00 8.059252693063583273e-01 6.647218012503918194e-01 5.660422358052290548e-01 1.077475550032076956e+00 1.129313510479933891e+00 8.577641487054121772e-01 7.017908247033070035e-01 9.366266155935553117e-01 1.232222815044598185e+00 7.216140112067063184e-01 7.175670286409611132e-01 1.019647633944470666e+00 7.570208712219144154e-01 7.675341838169235098e-01 1.100384859990605424e+00 5.444187771201184356e-01 6.052908783303861950e-01 7.232933798226218736e-01 5.992847284049327428e-01 1.259097917885670714e+00 6.637132111276118351e-01 7.086009879936712164e-01 6.837525733057917554e-01 6.881189860465938279e-01 6.482610023016415202e-01 1.050422734229624622e+00 5.404817985329885000e-01
1.145402043949361293e+00 5.334249250534782716e-01 7.850296487967395320e-01 5.864950068145127204e-01 6.189785191846839396e-01 1.222885270972909222e+00 8.295462239415880568e-01 6.727999582315490334e-01 5.287882670651525840e-01 1.003599074834777394e+00 1.155115071638003643e+00 8.654901704440012278e-01 7.134202625618786264e-01 9.033399291367115724e-01 1.219192546977470037e+00 7.202493947148300713e-01 7.462206139870087851e-01 1.066989456553728566e+00 7.335787162035223297e-01 7.775877543574994943e-01 1.100663978813924082e+00 5.267937037139800438e-01 6.076680998419418112e-01 7.402873168833232764e-01 6.110694672142954476e-01 1.160939736136751277e+00 6.668104238996032107e-01 7.195525179707499275e-01 7.227163381491781280e-01 6.889608238754800773e-01 6.478950846398038310e-01 9.724614168281981996e-01 5.367711162084135568e-01
1.140019211801529098e+00 5.285426493011711191e-01 7.763875664232852136e-01 5.990918985168713906e-01 6.170280788597978239e-01 1.204650652277593270e+00 8.817430998224677907e-01 6.985340624776005258e-01 5.014124586521530036e-01 1.008912027246727572e+00 1.159712388960928431e+00 8.652068397397294497e-01 7.192412065791846665e-01 9.206486082649775193e-01 1.234409583605426963e+00 7.334961744204508971e-01 7.718907764962363860e-01 1.077661284795788266e+00 7.082324475615802140e-01 7.899099747142317440e-01 1.127018909776662969e+00 5.178446810635299880e-01 6.182928370566143084e-01 7.540944119231627329e-01 6.023879875068116618e-01 1.135830730851432824e+00 6.802612409069335175e-01 7.306298564336412005e-01 7.443944086538033522e-01 7.031798227096349718e-01 6.501842330235961809e-01 9.664284662862031583e-01 5.377994979300105838e-01
1.134302547422621155e+00 5.177912923709332427e-01 7.713448722677286318e-01 6.107706667337495787e-01 6.136296905880638253e-01 1.188558854848820179e+00 9.341821445331357499e-01 7.360301257966714861e-01 4.787178945849353551e-01 1.016016513536093679e+00 1.169394093498269838e+00 8.689953948814957974e-01 7.256799335232724246e-01 9.381300653542934409e-01 1.255290844366486303e+00 7.569650602312195664e-01 7.907842968093048430e-01 1.089196918578549056e+00 6.948396194567951767e-01 7.811073006310313982e-01 1.158629091716822934e+00 5.130092075886915071e-01 6.282859506329687704e-01 7.793167663133357959e-01 5.963945634914484817e-01 1.138642661541768630e+00 6.895124535689668432e-01 7.370257009451486319e-01 7.689404875622440905e-01 7.143207641983170264e-01 6.511244601281689359e-01 9.801129607023546519e-01 5.430688960559735268e-01
1.138037557911121267e+00 5.112633354154381138e-01 7.779108886267900314e-01 6.119985829325758075e-01 6.058023693949562416e-01 1.175480888933016610e+00 9.866336926829764042e-01 7.725536642777639518e-01 4.536174302464611174e-01 1.010270140865320299e+00 1.183696013583405593e+00 8.806513659332432242e-01 7.157520314301176745e-01 9.481795499396595828e-01 1.277729409016626017e+00 7.871424309962083976e-01 8.151800349746448626e-01 1.098047603358215163e+00 6.858799784556521839e-01 7.688962672199343151e-01 1.185400976020532626e+00 5.037401869839914781e-01 6.294379164674186455e-01 7.990993326386670592e-01 5.843079528475870754e-01 1.143685169043645145e+00 6.768215201836420558e-01 7.429996288926620229e-01 7.974757848422743267e-01 7.285159844340723945e-01 6.520870911478920950e-01 9.864266376155548244e-01 5.478573755500559805e-01
1.138460865029993219e+00 5.126803809758706532e-01 7.807874594786060607e-01 5.977976116976635446e-01 5.965008232578272729e-01 1.171530515292081853e+00 1.026070647976980332e+00 7.948766825034745409e-01 4.248821438455688826e-01 1.002207045954678133e+00 1.196314762272179477e+00 8.981368440127500685e-01 7.034699749527760781e-01 9.522278837608666446e-01 1.300118030166690364e+00 8.149515462022233203e-01 8.351562189337350395e-01 1.101239720661803423e+00 6.743196145784732254e-01 7.625712478745021450e-01 1.214878203443443327e+00 4.867668980945579205e-01 6.231621118006512861e-01 8.083978055111673555e-01 5.596124070527161987e-01 1.149868561055009897e+00 6.484111034401605078e-01 7.432287646235928857e-01 8.274811710854870217e-01 7.339332393141621003e-01 6.529708868688733903e-01 9.992987360919434181e-01 5.525314549377281503e-01
