# Supplementary material for: Molecular mechanisms of native ligand selectivity in catecholamine G protein-coupled receptors
Source: Nat Commun. 2026 Apr 23;17:4112. doi: 10.1038/s41467-026-71361-8 (PMC13150006; doi:10.1038/s41467-026-71361-8)
Supplement: Supplementary file 8 — Source Data 2 [file 41467_2026_71361_MOESM8_ESM.zip › SourceData/FigS15/strings4apo_WT/string200.txt]

8.907468250784592589e-01 4.949635836528399335e-01 8.483069601500281554e-01 6.351511339931236177e-01 6.339996650768449094e-01 1.072157551318772883e+00 8.415290289873744722e-01 6.626106879937812000e-01 5.539139273810191888e-01 1.480503884127145842e+00 1.047088815326949085e+00 8.496521689205648320e-01 8.457517473392808238e-01 1.213344435469935867e+00 1.536154406068494849e+00 7.329434851890843650e-01 7.357085464004391451e-01 9.586202516617341463e-01 6.672218765158423048e-01 8.179856754066339164e-01 1.230905994243974400e+00 4.987153447169695442e-01 6.187688370737187693e-01 7.865589773154693098e-01 5.540836636279617977e-01 1.801616481241348211e+00 6.047163526708390080e-01 7.247542715009860359e-01 6.539189056959107127e-01 7.256985605311124798e-01 6.876240389148378096e-01 1.437887768234842989e+00 5.286679570462086142e-01
8.833309982172894426e-01 5.094766718460782551e-01 8.244941642438937679e-01 6.468518413035108106e-01 6.404074633837416597e-01 1.045504920560742068e+00 8.058358261289304547e-01 6.726565615488733219e-01 5.448076853853911494e-01 1.454778165726667849e+00 1.025496423196385454e+00 8.312835375105568358e-01 7.841975771918467952e-01 1.171368703824976043e+00 1.490544763864197320e+00 7.289955008037948270e-01 7.372856411192011405e-01 9.390001669830390085e-01 6.765616350269383350e-01 8.030494308233484535e-01 1.230135412606130574e+00 5.105498369073357967e-01 6.124758444838318550e-01 7.637962130869132560e-01 5.433428477407246104e-01 1.743213778711117268e+00 6.244962017251614039e-01 7.285794250975698993e-01 6.681049431973055119e-01 7.212298271548760464e-01 6.792273586593023937e-01 1.417304103097412948e+00 5.263785608116569037e-01
8.463986660553992625e-01 5.138994528839941900e-01 7.937538135593836808e-01 6.512641052726625412e-01 6.439336231793674203e-01 1.018564952571816562e+00 7.907694992045940507e-01 6.774573064367057640e-01 5.788427232904259645e-01 1.435616221005401094e+00 1.000651758251290380e+00 8.042607923749237608e-01 7.482843581794756949e-01 1.128990184281471798e+00 1.459279423553815125e+00 7.220215164259440321e-01 7.398658873632131261e-01 9.270237679015437271e-01 6.968920796862659861e-01 7.999789949404622069e-01 1.214357208000147903e+00 5.091077817993842070e-01 6.082206551799411720e-01 7.419388774528381525e-01 5.557799987897369398e-01 1.699529006206953685e+00 6.062686618572614705e-01 7.262582771684653604e-01 6.788577557062415169e-01 7.032535844446543560e-01 7.027857050037120690e-01 1.383365407805195346e+00 5.286717060228602882e-01
8.140051014185751832e-01 5.096099717847248911e-01 7.716207544656360495e-01 6.429640407144081582e-01 6.384381563397764081e-01 9.592326779629372080e-01 7.969084908514247889e-01 6.771606697187753099e-01 6.212896314664095865e-01 1.411162446056122954e+00 9.699267163233600275e-01 7.641169553599659325e-01 7.244429430051205765e-01 1.111508765381749697e+00 1.432227662263542811e+00 7.237136598722855307e-01 7.421226723452852836e-01 8.922123328660440666e-01 7.168535029410967319e-01 8.002605232090025389e-01 1.178947236123148334e+00 5.114273677937485330e-01 6.112811787907691530e-01 7.346981335122325651e-01 5.838846026835237124e-01 1.670199387112369926e+00 5.951283329187502247e-01 7.186820880036524084e-01 6.793560825885012200e-01 6.949690394645150482e-01 7.045327900253300912e-01 1.343331911110070775e+00 5.339319004464250229e-01
7.830986488490578878e-01 5.141596909637846657e-01 7.683152554769302478e-01 6.344547814063101754e-01 6.270948078023144134e-01 9.297405569582425366e-01 8.115022709500159248e-01 6.697034106076603655e-01 6.030055091432712233e-01 1.393705088870443198e+00 9.470873778493100748e-01 7.633278317244676092e-01 6.809832092213523591e-01 1.093543800284725975e+00 1.394446823977576688e+00 7.225620709924110985e-01 7.594266137244389814e-01 8.413735447493689845e-01 7.370120156821888813e-01 8.183377416114194780e-01 1.142551118727491044e+00 5.220474160875790970e-01 6.121102035278298548e-01 7.538075520627888215e-01 6.121697086533974819e-01 1.639799155279821008e+00 6.099556695975775211e-01 7.213746609059354942e-01 6.736287783212797642e-01 6.901679596301302233e-01 6.979608747690175807e-01 1.313482780587279297e+00 5.325359416456209027e-01
7.873843402126453617e-01 5.158799988162052763e-01 7.836157518009235767e-01 6.375916343876145698e-01 6.225734317734545886e-01 9.261593303472990257e-01 8.106056130845142871e-01 6.805808880576388331e-01 5.913921867183788983e-01 1.377496717012217875e+00 9.362176797544489171e-01 7.571185919135503539e-01 6.761256308991856478e-01 1.080420456855335498e+00 1.347743772072896862e+00 7.376399440702230415e-01 7.554770139954323227e-01 8.434423443541713139e-01 7.495280548026190814e-01 8.190038128991262711e-01 1.113407269241013742e+00 5.489481524409579594e-01 6.179906751140108456e-01 7.194650227974173085e-01 6.115507472980666881e-01 1.588826420826383590e+00 6.603214134972409388e-01 7.329290959701343366e-01 6.671143181600643901e-01 6.909847855784080339e-01 6.810983189818420325e-01 1.274225146772972384e+00 5.280290560545162215e-01
8.459752985225217348e-01 5.189504107284080847e-01 8.153397688442383107e-01 6.356344850973011384e-01 6.190474262002434447e-01 9.447485636389427732e-01 8.049643102798966776e-01 6.869842692691110475e-01 5.947731533809974547e-01 1.366571643445577688e+00 9.574056430828942199e-01 7.546616219121482505e-01 6.895247184750502578e-01 1.080440912444525114e+00 1.331345914629192606e+00 7.401367711472124356e-01 7.363407875532782532e-01 8.717642528835292115e-01 7.476095609065132042e-01 7.920354260816749870e-01 1.115178688756081726e+00 5.659304867225850577e-01 6.182322491559473221e-01 6.743036386925255199e-01 6.041281070759998428e-01 1.559450064653385981e+00 7.051823912423396123e-01 7.202498357875481982e-01 6.724043348564081590e-01 6.962152970968126242e-01 6.530965959192541748e-01 1.259157218650561738e+00 5.268671307577631469e-01
9.432463275575118100e-01 5.218416250095868625e-01 8.303117088594292872e-01 6.206695287685042306e-01 6.155825938004451103e-01 1.031107859688753736e+00 8.019970100341423658e-01 6.889050622452356221e-01 5.853530415321508418e-01 1.325668512291532597e+00 1.011769737656825985e+00 7.743631108573073574e-01 6.802039599419955618e-01 1.060034420564353264e+00 1.331031074683360460e+00 7.340212872725875304e-01 7.163012719185086752e-01 9.075525879999628565e-01 7.405749801053155279e-01 7.582565710891441269e-01 1.132936032596400633e+00 5.657328561812308143e-01 6.156066250342407953e-01 6.764375949684744427e-01 6.041955075880005577e-01 1.518028713756799375e+00 7.186278002607324744e-01 7.093349089653371298e-01 6.736779975676541188e-01 6.933954833468148893e-01 6.356801035246595344e-01 1.236067668591358082e+00 5.317288218868742034e-01
1.001970574423972637e+00 5.205147046872234950e-01 7.946348730473414834e-01 6.037990145238436579e-01 6.163187019901997798e-01 1.131405501738483421e+00 7.999539595375889656e-01 6.852705986092821888e-01 5.697097835082904904e-01 1.252040947670134408e+00 1.049214694026552763e+00 7.956904833773568164e-01 6.571486642900862263e-01 1.030450096862310705e+00 1.320598895898509761e+00 7.383285462267610288e-01 7.122609353634979934e-01 9.309868982572897522e-01 7.356985177794371777e-01 7.586656727081458884e-01 1.138410242806454420e+00 5.596321853643291266e-01 6.168622569146164913e-01 7.119755136645851135e-01 6.097974898717412051e-01 1.443793405707724409e+00 7.048833994101953992e-01 7.238590838221503621e-01 6.588476366874475021e-01 6.902420479791899766e-01 6.396799655225196002e-01 1.182118910444051263e+00 5.412722422390056076e-01
1.026080276267187896e+00 5.200579343569569080e-01 7.556521172770036543e-01 5.784933365118720694e-01 6.235300039241213899e-01 1.182126980895288559e+00 7.985730723001446263e-01 6.641774520280468996e-01 5.603851964821469078e-01 1.185902859379810215e+00 1.068204953757042830e+00 8.135524854459212918e-01 6.536796148193840805e-01 1.013832225831475364e+00 1.307169956566891722e+00 7.330456123725193063e-01 7.207494024781219144e-01 9.457744495037812005e-01 7.421022876055242135e-01 7.738083062981226945e-01 1.145859987181788942e+00 5.465030695140248307e-01 6.101011135011961128e-01 7.345222472457024754e-01 5.992814773849299836e-01 1.381127519061628117e+00 6.711358323413458837e-01 7.207512618241566082e-01 6.536532684830039797e-01 7.035318131855483603e-01 6.525678545727151558e-01 1.147811655419483268e+00 5.445996520686442466e-01
1.067721348493390288e+00 5.199489124828180486e-01 7.506294545989192768e-01 5.597112037613238833e-01 6.259105447019494006e-01 1.230719742135580663e+00 7.838186984923459777e-01 6.561973144362326371e-01 5.560301764768909027e-01 1.126092144628899172e+00 1.107322346018470460e+00 8.536144971151349292e-01 6.642530219956727100e-01 9.844157607419219413e-01 1.289727588316408768e+00 7.213348998669786294e-01 7.242284193823878002e-01 9.943375070640383395e-01 7.530143796390520450e-01 7.701673562481212709e-01 1.156242868537725288e+00 5.293256799553718306e-01 6.036884863971440085e-01 7.326030419692395323e-01 5.909261871562845325e-01 1.327969532718019874e+00 6.357796923780498766e-01 7.050039704594164292e-01 6.665943547189118190e-01 7.105276375898363916e-01 6.636273335941119678e-01 1.122284509282696963e+00 5.366826533054276371e-01
1.123014085504958182e+00 5.179451133043705413e-01 7.779842745344264232e-01 5.673443146267084236e-01 6.213723520332643524e-01 1.261044802644290641e+00 7.633596280514669541e-01 6.670850853729956009e-01 5.565357077991649470e-01 1.080154197714141118e+00 1.152888076371355153e+00 8.869802657405583268e-01 7.054414379384397193e-01 9.424516716942674677e-01 1.273572394137985953e+00 7.231115491492038361e-01 7.226169312360423147e-01 1.071762978013993894e+00 7.428971670925827997e-01 7.588286085764607281e-01 1.154251002838085904e+00 5.283721429454435459e-01 6.060077794102318727e-01 7.256319575993914750e-01 6.159270340103617514e-01 1.266463005694299149e+00 6.377551735182561687e-01 7.228680678021475181e-01 6.874612552909443730e-01 7.105783687396630688e-01 6.550493355240316617e-01 1.069339215877685545e+00 5.319172890644463525e-01
1.145808352614090975e+00 5.207226340270384446e-01 7.840319742388409674e-01 5.811120616618721257e-01 6.118096987950724097e-01 1.245393313782087175e+00 8.102451550345659559e-01 6.832720880104886652e-01 5.318647441670518727e-01 1.006446886335059743e+00 1.159218078538865049e+00 8.826294656625228718e-01 7.078679245171946022e-01 9.196449287531553995e-01 1.244019209761032529e+00 7.217607579715435984e-01 7.201438447651010710e-01 1.084710939238380689e+00 7.409448541248577769e-01 7.728967526293517576e-01 1.107977081917808970e+00 5.332071780984125597e-01 6.046844916820345306e-01 7.060819489721288367e-01 6.211319097207416151e-01 1.182939371627724556e+00 6.513757306072317510e-01 7.527120108867932924e-01 7.131061516021023339e-01 7.071846226906638444e-01 6.620704202019069839e-01 9.854084261492180863e-01 5.386744868883649451e-01
1.153908576740247049e+00 5.310684158159186818e-01 7.897447176999401464e-01 5.936474913513891671e-01 6.141448974571208641e-01 1.236000660788965977e+00 8.354006049517622712e-01 6.923162160139728627e-01 5.143408723018644269e-01 9.941159622217821124e-01 1.164921668641931918e+00 8.764365589116166477e-01 7.073979705168423893e-01 9.129472799505096159e-01 1.242700105164367352e+00 7.367944594538929914e-01 7.358056099663546901e-01 1.085209231511992556e+00 7.227147985101849414e-01 7.709023658432855308e-01 1.101925416998297269e+00 5.279734995476467185e-01 6.170111587512361329e-01 7.466676148839539451e-01 6.300181092131116323e-01 1.161625478270884138e+00 6.678534553726148681e-01 7.644013943891846408e-01 7.137924089201235223e-01 7.048799374923364613e-01 6.481013916139094500e-01 9.593708013065561646e-01 5.470627202234428221e-01
1.149625705481514215e+00 5.337175694989173547e-01 7.871246943768769322e-01 5.948320423966017012e-01 6.167688749217188349e-01 1.220634210372239847e+00 8.862921800733112310e-01 7.069629595857509496e-01 4.941730664775629833e-01 1.024381390177714124e+00 1.163896808730211063e+00 8.696225370573256175e-01 7.170807405173647009e-01 9.282483176443745432e-01 1.260534356061746797e+00 7.324505975576887096e-01 7.596152619470546430e-01 1.086131062572683215e+00 7.053869375554628895e-01 7.770424209737882837e-01 1.141238339622785869e+00 5.122098039603086850e-01 6.153383571251335171e-01 7.952466789334038388e-01 6.210066637255220456e-01 1.166895064988559438e+00 6.525496203673412099e-01 7.486234355476644176e-01 7.349542879909854998e-01 7.053764389630229337e-01 6.484960129473380519e-01 9.858338941729418714e-01 5.373691782183733778e-01
1.135772984692009269e+00 5.238075031632900558e-01 7.744784961654276323e-01 5.932701226610819223e-01 6.087611653447521087e-01 1.208190444395756957e+00 9.347674667600669451e-01 7.319617784681149431e-01 4.801163936638743746e-01 1.037428517747453371e+00 1.164304766423019943e+00 8.734650992234961331e-01 7.107893436877420479e-01 9.525920727394623366e-01 1.278431835377142667e+00 7.426617862168762851e-01 7.951230320798954310e-01 1.088170717735314597e+00 6.909753508882774398e-01 7.823384655470969617e-01 1.175648703583535681e+00 5.040771057428662383e-01 6.173012812133513716e-01 8.190298953571752971e-01 5.987236172955774371e-01 1.166042305160359005e+00 6.507665772686567207e-01 7.484200841426102979e-01 7.612296128920328364e-01 7.218184194655745678e-01 6.547208969163160752e-01 1.004954024893443876e+00 5.358296415385351841e-01
1.131134812632878184e+00 5.151653778881818413e-01 7.711091736482831305e-01 5.946431945720900281e-01 6.001312060563334105e-01 1.192845968175855642e+00 9.790507430802756206e-01 7.626943428607453335e-01 4.583612404902793758e-01 1.024282420287902395e+00 1.175819634413753922e+00 8.848585262135907348e-01 7.026271496796387961e-01 9.608013622035763701e-01 1.290427858251152804e+00 7.742008858017526141e-01 8.221307070809146245e-01 1.093350748398988381e+00 6.808182040700800908e-01 7.767621154891366508e-01 1.196290493264415167e+00 4.976603451224734243e-01 6.217427168185557518e-01 8.191636819285135207e-01 5.772603141730167087e-01 1.157546982419116244e+00 6.542750386021550790e-01 7.514490192050735651e-01 7.913131569777347440e-01 7.340801743197871154e-01 6.560467420857776233e-01 1.004564118472755840e+00 5.436621525829973267e-01
1.138460865029993219e+00 5.126803809758706532e-01 7.807874594786060607e-01 5.977976116976635446e-01 5.965008232578272729e-01 1.171530515292081853e+00 1.026070647976980332e+00 7.948766825034745409e-01 4.248821438455688826e-01 1.002207045954678133e+00 1.196314762272179477e+00 8.981368440127500685e-01 7.034699749527760781e-01 9.522278837608666446e-01 1.300118030166690364e+00 8.149515462022233203e-01 8.351562189337350395e-01 1.101239720661803423e+00 6.743196145784732254e-01 7.625712478745021450e-01 1.214878203443443327e+00 4.867668980945579205e-01 6.231621118006512861e-01 8.083978055111673555e-01 5.596124070527161987e-01 1.149868561055009897e+00 6.484111034401605078e-01 7.432287646235928857e-01 8.274811710854870217e-01 7.339332393141621003e-01 6.529708868688733903e-01 9.992987360919434181e-01 5.525314549377281503e-01
