# Supplementary material for: Molecular mechanisms of native ligand selectivity in catecholamine G protein-coupled receptors
Source: Nat Commun. 2026 Apr 23;17:4112. doi: 10.1038/s41467-026-71361-8 (PMC13150006; doi:10.1038/s41467-026-71361-8)
Supplement: Supplementary file 8 — Source Data 2 [file 41467_2026_71361_MOESM8_ESM.zip › SourceData/FigS15/strings4apo_WT/string8.txt]

8.907468250784592589e-01 4.949635836528399335e-01 8.483069601500281554e-01 6.351511339931236177e-01 6.339996650768449094e-01 1.072157551318772883e+00 8.415290289873744722e-01 6.626106879937812000e-01 5.539139273810191888e-01 1.480503884127145842e+00 1.047088815326949085e+00 8.496521689205648320e-01 8.457517473392808238e-01 1.213344435469935867e+00 1.536154406068494849e+00 7.329434851890843650e-01 7.357085464004391451e-01 9.586202516617341463e-01 6.672218765158423048e-01 8.179856754066339164e-01 1.230905994243974400e+00 4.987153447169695442e-01 6.187688370737187693e-01 7.865589773154693098e-01 5.540836636279617977e-01 1.801616481241348211e+00 6.047163526708390080e-01 7.247542715009860359e-01 6.539189056959107127e-01 7.256985605311124798e-01 6.876240389148378096e-01 1.437887768234842989e+00 5.286679570462086142e-01
8.847936196444020629e-01 5.046141263405828914e-01 8.487298777801343119e-01 6.350598858210056985e-01 6.292009206555451151e-01 1.066250818317473703e+00 8.305647160170988030e-01 6.552244573104528680e-01 5.544218898148587371e-01 1.478347023767532242e+00 1.043868223567274711e+00 8.510732846637896198e-01 8.105928824503826347e-01 1.206165400856710423e+00 1.531176742521970446e+00 7.317579437765554529e-01 7.485425117943861339e-01 9.557964073804782190e-01 6.808414988512058175e-01 8.368884365339535059e-01 1.234541547433906095e+00 5.074735223830101338e-01 6.134517965343417867e-01 7.626878170694043613e-01 5.492157568541846668e-01 1.781441277284389058e+00 6.194898759668112653e-01 7.185302765632248789e-01 6.678173051136890859e-01 7.207037075464421960e-01 6.847463092411443242e-01 1.424897440273863447e+00 5.293495273013664182e-01
8.898744275430983119e-01 5.133181646935986997e-01 8.265066507121400230e-01 6.379838991710147234e-01 6.311182863989096559e-01 1.091164270262054092e+00 8.229447474123784412e-01 6.586403925803991921e-01 5.598503295610695041e-01 1.436911757121300370e+00 1.034538499780154108e+00 8.557599163995618374e-01 7.918210325141402661e-01 1.177275349956508288e+00 1.503529755376174615e+00 7.230911640260990758e-01 7.591706549394385828e-01 9.620543417292083399e-01 6.962316059151070213e-01 8.412442408373267400e-01 1.214082721443576540e+00 5.104106812547477556e-01 6.065081861711549838e-01 7.319169757584726987e-01 5.440397827593519420e-01 1.742557248654194701e+00 6.216948008101905732e-01 7.153863829920352746e-01 6.783736122344474762e-01 7.129206379565750096e-01 6.948163253629998648e-01 1.392329515139996143e+00 5.318493091234103298e-01
8.909916564068695033e-01 5.173932651536518046e-01 7.874168699999223309e-01 6.411376577933011189e-01 6.348441493933763002e-01 1.110840507663710452e+00 8.194050795927352304e-01 6.799281983620294456e-01 5.809378344829561058e-01 1.391258831445064459e+00 1.033028169099880156e+00 8.509891018328663570e-01 7.702239754551901685e-01 1.127453697472054595e+00 1.461734052310018850e+00 7.139295079324259330e-01 7.584413292606504431e-01 9.613773997665836513e-01 6.985532142102564013e-01 8.144308085755979087e-01 1.197419999295585846e+00 5.134839345771868846e-01 6.044091231534907127e-01 7.333395434065737017e-01 5.551983640300548473e-01 1.689522940976247556e+00 6.212355577673782658e-01 7.167945160263515803e-01 6.797926239451123065e-01 7.059574175642792104e-01 7.058159001417412259e-01 1.355029104168585796e+00 5.325353747731543796e-01
8.910347893266440389e-01 5.150120553437648185e-01 7.820969708953346977e-01 6.261009995138994144e-01 6.275533607875577458e-01 1.112567893139639885e+00 8.154356278084854415e-01 6.788735203642239924e-01 6.121005149081538699e-01 1.393182225834532328e+00 1.051655944230556416e+00 8.576606323344366789e-01 7.397334389636670560e-01 1.114779073264525966e+00 1.466342011033740178e+00 7.192906589457663813e-01 7.402674270203165596e-01 9.618668238631743472e-01 6.948411938620689954e-01 7.919132103106629739e-01 1.217798009122724290e+00 5.185486268995554981e-01 6.105480415522070992e-01 7.392699673404803384e-01 5.729245752119022095e-01 1.694269756244110248e+00 6.271380267266202235e-01 7.208881103853072014e-01 6.840803058919457946e-01 6.997006153383006355e-01 6.994733745814414316e-01 1.369007274623647241e+00 5.335336387745783782e-01
9.061878686856293941e-01 5.117443350561292625e-01 7.966130171189119702e-01 6.085299356614617405e-01 6.183994406825924495e-01 1.130726647285267950e+00 8.133242747589536359e-01 6.728105874600134317e-01 6.198552850781225976e-01 1.408631280471190905e+00 1.077758381157831069e+00 8.750843542288226917e-01 7.274286327345674819e-01 1.136062335639051124e+00 1.498509455083517183e+00 7.247923521939523273e-01 7.266676574424233426e-01 9.777580836176893442e-01 6.916198649791214237e-01 7.862314998736715799e-01 1.247879824699737128e+00 5.208925922113327722e-01 6.172070949257122408e-01 7.589421600223318354e-01 5.803672917065444414e-01 1.721064508238257407e+00 6.315162913641023668e-01 7.291955430063494781e-01 6.876887510560514283e-01 6.959085772398461156e-01 6.833857625457006035e-01 1.395147481667329048e+00 5.342464779714026779e-01
9.322670166066480135e-01 5.129083223721228046e-01 8.230377178813652606e-01 6.083578679362304786e-01 6.087340486946912765e-01 1.159775173210125798e+00 8.158958275327484744e-01 6.840815638190649306e-01 6.006585387497889172e-01 1.396055803085898273e+00 1.099552019347535436e+00 8.942675332259717447e-01 7.483403953302836253e-01 1.146583698615077251e+00 1.480770671827483564e+00 7.206041926309525447e-01 7.312347286252183221e-01 1.011119981564618131e+00 6.954658705725640377e-01 7.773494710481783088e-01 1.232378897606986490e+00 5.162024162376501746e-01 6.180762192289103174e-01 7.770021447175485818e-01 5.849968454244180993e-01 1.680733860887298148e+00 6.226249288649456926e-01 7.366429184061771274e-01 6.864715646710664032e-01 6.899752762706252707e-01 6.889681421537409145e-01 1.359719486155564372e+00 5.327273601493253130e-01
9.477109509196859349e-01 5.172676267508795611e-01 8.396691225994044050e-01 6.228726972488075608e-01 6.108566888175946952e-01 1.167748424498195492e+00 8.238671722825890997e-01 7.116516978340804434e-01 5.831367193006185001e-01 1.383693267751312295e+00 1.096740120810390628e+00 8.915320915519358014e-01 7.625902420136189130e-01 1.138263889156314601e+00 1.442594042407422394e+00 7.205655675388729087e-01 7.286663327500617626e-01 1.019661085615386487e+00 7.016241942846501711e-01 7.664629702527756550e-01 1.208007734661374899e+00 5.095215114878054452e-01 6.150227894748920843e-01 7.433240103762083217e-01 5.819941750978950834e-01 1.619813989012087951e+00 6.067128087206486997e-01 7.263009392154532451e-01 6.743605241190662181e-01 6.978013709398878106e-01 7.044202852630513378e-01 1.312812353940115084e+00 5.336242233747080510e-01
9.928192052897231168e-01 5.190460039449795726e-01 8.318636985057500377e-01 6.285376432303282357e-01 6.172985088551077304e-01 1.176673990001562142e+00 8.338869356427737189e-01 7.294620429936999884e-01 5.743639145567198678e-01 1.348214662551879162e+00 1.096384675062316516e+00 8.623763469292549111e-01 7.603082516406427516e-01 1.117775164967985013e+00 1.417032925623922468e+00 7.225647956980635334e-01 7.150446811040850337e-01 1.013921899901487400e+00 7.106323412838029263e-01 7.659211357157535982e-01 1.212014998592773063e+00 5.088869021130301151e-01 6.133884962906974714e-01 7.111806136625759001e-01 5.842210065497820404e-01 1.547767980668323107e+00 6.021439744710772590e-01 7.131295636979413377e-01 6.696354085241412735e-01 7.091645376183568494e-01 6.970346424244244776e-01 1.270100798712726409e+00 5.337252016341348382e-01
1.041962536269860795e+00 5.196934396539052425e-01 7.997260126294346572e-01 6.237321565560407510e-01 6.205572703755026787e-01 1.184216421063630564e+00 8.369272072704754262e-01 7.178787214101809422e-01 5.703142394250022562e-01 1.274166591518061775e+00 1.098847308694424152e+00 8.307205817075387078e-01 7.641852546891010345e-01 1.065743948937594165e+00 1.375421038257967687e+00 7.218790012255487110e-01 7.225165884434625596e-01 1.006553813586081425e+00 7.229966081269126876e-01 7.740457978709258668e-01 1.207556625784511395e+00 5.132637562811748211e-01 6.111874035795423765e-01 7.075473764671610377e-01 5.907334943535615945e-01 1.458069893932038008e+00 6.082843777100055416e-01 7.160148595045950914e-01 6.866643069116968867e-01 7.069229580829174964e-01 6.903072530878151536e-01 1.216599790247393731e+00 5.333146385835046965e-01
1.071992730544502503e+00 5.223794425906144179e-01 7.710482757528442921e-01 6.069335050615105587e-01 6.229257306372917302e-01 1.190081410548703644e+00 8.343831231509840629e-01 6.985781002667827977e-01 5.610447502833337818e-01 1.195207193447369365e+00 1.106963744117663184e+00 8.167288111704831266e-01 7.569949593542775190e-01 1.007067808807744713e+00 1.329339894179666581e+00 7.227768466946064008e-01 7.377200377253920749e-01 1.003963338938537841e+00 7.303964410306023058e-01 7.777605745923658054e-01 1.188677178836420323e+00 5.150719833010628523e-01 6.078264515685234404e-01 7.167293425779407423e-01 5.900726217306099253e-01 1.377302465557128208e+00 6.118602734544215105e-01 7.289882035398432825e-01 7.081673639631383965e-01 7.032452032675241549e-01 6.907645934839319324e-01 1.162793181001473997e+00 5.359251267469156144e-01
1.084895319111804035e+00 5.241641079500271028e-01 7.577475518027195767e-01 5.861337083315552032e-01 6.238312610980530915e-01 1.191721551559492998e+00 8.320511067929730054e-01 6.806421914553475450e-01 5.402313039667961947e-01 1.118642467251196981e+00 1.115951281523622995e+00 8.178606052296247819e-01 7.380855623857770498e-01 9.618936076176289873e-01 1.279655114471528243e+00 7.214150912659961223e-01 7.491138176177729591e-01 1.016030887101375235e+00 7.289777389247632522e-01 7.773656558567687558e-01 1.149224835506716946e+00 5.123981045818888358e-01 6.028120400656752365e-01 7.476211413255249294e-01 5.891485672870032664e-01 1.298732154271859285e+00 6.122316647108178023e-01 7.393456513093585869e-01 7.241890961019000761e-01 7.005982828533430240e-01 6.886236583479231621e-01 1.095482919701300961e+00 5.371205125613015552e-01
1.106416952000435883e+00 5.226825963418172405e-01 7.609331158884390378e-01 5.830284296759740137e-01 6.213317049506943412e-01 1.201533175420734123e+00 8.421060506030521031e-01 6.773726107059013790e-01 5.159027228053215675e-01 1.050560104196957667e+00 1.126544445181525855e+00 8.399702270221452993e-01 7.319310563654345403e-01 9.265727989821324062e-01 1.236970056896911085e+00 7.262337616624293668e-01 7.554964821723362256e-01 1.053400182205470159e+00 7.185372325868341070e-01 7.738598556442158882e-01 1.119092608058120941e+00 5.115388319818428009e-01 6.042545909659389203e-01 7.789400486850859284e-01 5.961652467681612944e-01 1.208096158229639894e+00 6.230149762281952386e-01 7.411124066157225299e-01 7.375447963890011671e-01 6.999015864067882342e-01 6.739602393654658963e-01 1.019852658798908962e+00 5.370762728632575422e-01
1.132118158545422748e+00 5.221876422135020013e-01 7.734340409648617909e-01 6.009969102589551859e-01 6.183350270640920465e-01 1.201486663406045041e+00 8.726606306162786320e-01 7.055383443697416102e-01 5.052495701323073130e-01 1.022341465133428162e+00 1.140853859885248012e+00 8.578448560023503866e-01 7.329704003518693334e-01 9.169165129086033206e-01 1.234274799832489000e+00 7.351481674154854984e-01 7.587065012416250864e-01 1.081998997944701779e+00 7.114588015795964004e-01 7.731771902676101149e-01 1.125424471767280776e+00 5.104320556375682161e-01 6.118749013884696719e-01 7.742942557318411856e-01 6.000403693944696970e-01 1.155643739447084650e+00 6.410771616426470532e-01 7.396141386971863962e-01 7.478440318304806489e-01 7.074748871926539451e-01 6.589534377779788787e-01 9.801978674268163605e-01 5.374856839001146414e-01
1.136623308072403971e+00 5.202936221680842799e-01 7.749396853981751487e-01 6.185107009226221697e-01 6.130208503832710321e-01 1.188994505958120618e+00 9.163755640656110479e-01 7.468831565715112752e-01 4.934731469300656093e-01 1.020943795141586063e+00 1.148537686678922087e+00 8.637407426929467613e-01 7.277101255683651182e-01 9.271679668937855556e-01 1.252659334340519459e+00 7.479918473827635861e-01 7.705042684635164951e-01 1.092976778235420721e+00 7.095668296533976793e-01 7.742492012789042866e-01 1.147506542264464580e+00 5.047673413325661773e-01 6.194459721958072151e-01 7.739926726909442944e-01 5.946285077000060815e-01 1.133716623535813373e+00 6.467079873970018600e-01 7.429727151964259368e-01 7.606605487922409869e-01 7.143987869280609138e-01 6.484215454588287963e-01 9.670258168366285823e-01 5.391405178568133838e-01
1.131373375429572503e+00 5.184948611084541081e-01 7.706000344757300002e-01 6.232151346924905688e-01 6.056989276819054746e-01 1.179812988378877048e+00 9.590377678543355877e-01 7.766613540349484035e-01 4.731970958946561945e-01 1.016310232605772468e+00 1.157517082370245642e+00 8.717638987025294606e-01 7.164905438944629834e-01 9.367655352115236145e-01 1.266285444608262756e+00 7.679227450270530442e-01 7.925806071547936149e-01 1.095978555241604369e+00 7.029268803301186308e-01 7.728796020775227094e-01 1.169008131170179654e+00 4.969790743661480215e-01 6.239304196692087023e-01 7.870748264094986624e-01 5.837458452886296056e-01 1.121713965077058006e+00 6.409961348379861201e-01 7.471764235539848364e-01 7.817200154914523136e-01 7.184203320136152149e-01 6.456483529116799902e-01 9.656848835711413503e-01 5.432672779546389163e-01
1.131752574136143386e+00 5.164349727310910687e-01 7.722105904200666782e-01 6.152481634583807368e-01 5.999599408332400019e-01 1.175585332073658451e+00 9.960334289278771625e-01 7.915014976152230375e-01 4.485775850486257155e-01 1.007063506857965640e+00 1.175182880012743070e+00 8.847938676898544630e-01 7.060395918735922205e-01 9.436343853448774244e-01 1.280350810861309530e+00 7.915173991572761469e-01 8.155227525747066331e-01 1.098007108657788278e+00 6.893284548458804561e-01 7.680368743337686599e-01 1.191536731561594564e+00 4.902489732007179191e-01 6.247031967990012147e-01 7.993924962002237899e-01 5.717281417195471116e-01 1.127527433042063709e+00 6.382597920821647675e-01 7.466621225209790769e-01 8.060208081996599327e-01 7.246639816644244725e-01 6.502854405811011596e-01 9.782675539214087390e-01 5.480537395333683337e-01
1.138460865029993219e+00 5.126803809758706532e-01 7.807874594786060607e-01 5.977976116976635446e-01 5.965008232578272729e-01 1.171530515292081853e+00 1.026070647976980332e+00 7.948766825034745409e-01 4.248821438455688826e-01 1.002207045954678133e+00 1.196314762272179477e+00 8.981368440127500685e-01 7.034699749527760781e-01 9.522278837608666446e-01 1.300118030166690364e+00 8.149515462022233203e-01 8.351562189337350395e-01 1.101239720661803423e+00 6.743196145784732254e-01 7.625712478745021450e-01 1.214878203443443327e+00 4.867668980945579205e-01 6.231621118006512861e-01 8.083978055111673555e-01 5.596124070527161987e-01 1.149868561055009897e+00 6.484111034401605078e-01 7.432287646235928857e-01 8.274811710854870217e-01 7.339332393141621003e-01 6.529708868688733903e-01 9.992987360919434181e-01 5.525314549377281503e-01
