# Supplementary material for: Molecular mechanisms of native ligand selectivity in catecholamine G protein-coupled receptors
Source: Nat Commun. 2026 Apr 23;17:4112. doi: 10.1038/s41467-026-71361-8 (PMC13150006; doi:10.1038/s41467-026-71361-8)
Supplement: Supplementary file 8 — Source Data 2 [file 41467_2026_71361_MOESM8_ESM.zip › SourceData/FigS15/strings4apo_WT/string348.txt]

8.907468250784592589e-01 4.949635836528399335e-01 8.483069601500281554e-01 6.351511339931236177e-01 6.339996650768449094e-01 1.072157551318772883e+00 8.415290289873744722e-01 6.626106879937812000e-01 5.539139273810191888e-01 1.480503884127145842e+00 1.047088815326949085e+00 8.496521689205648320e-01 8.457517473392808238e-01 1.213344435469935867e+00 1.536154406068494849e+00 7.329434851890843650e-01 7.357085464004391451e-01 9.586202516617341463e-01 6.672218765158423048e-01 8.179856754066339164e-01 1.230905994243974400e+00 4.987153447169695442e-01 6.187688370737187693e-01 7.865589773154693098e-01 5.540836636279617977e-01 1.801616481241348211e+00 6.047163526708390080e-01 7.247542715009860359e-01 6.539189056959107127e-01 7.256985605311124798e-01 6.876240389148378096e-01 1.437887768234842989e+00 5.286679570462086142e-01
8.795778676770507065e-01 4.971952405740468484e-01 8.180689028848494582e-01 6.458302241311518754e-01 6.364932128007481094e-01 1.078267730049007778e+00 8.201835964931855072e-01 6.677286639899547849e-01 5.527375136800681821e-01 1.458074857128794033e+00 1.023661832202356292e+00 8.420410808127083424e-01 8.272238933088683632e-01 1.189096984137282709e+00 1.510298746291344862e+00 7.339379358038735646e-01 7.299541870179332426e-01 9.554072953550043490e-01 6.744447448236967624e-01 8.032180766582255327e-01 1.224494198536165923e+00 5.049643687391389690e-01 6.220576385079344961e-01 7.643240843835492626e-01 5.525610751752095817e-01 1.765995516095104190e+00 6.286345736602285683e-01 7.343239441248321508e-01 6.658386668493759819e-01 7.137865427996776813e-01 6.666320398049723206e-01 1.421150118118282402e+00 5.294913316711647999e-01
8.713223829533723874e-01 5.025811866544539486e-01 7.926248556636600329e-01 6.476110266609116373e-01 6.358951389174704039e-01 1.083515155393649732e+00 7.988671280552667175e-01 6.695484778273448345e-01 5.549046159753248109e-01 1.438119645773152655e+00 1.013348523121157863e+00 8.407422479018450412e-01 7.953985244948824640e-01 1.159174522816653674e+00 1.483118931890563097e+00 7.304807482685570230e-01 7.234929315462838018e-01 9.503152036852149376e-01 6.923832536850460517e-01 7.861636045937984152e-01 1.224796831273154973e+00 5.119724143640637104e-01 6.222508997791488250e-01 7.493803861967957003e-01 5.615308518300131668e-01 1.733586151311180767e+00 6.446669202740344939e-01 7.327196032377285562e-01 6.648816768368626118e-01 6.953360837180364573e-01 6.563616221943027185e-01 1.411210053793077845e+00 5.286434327254893040e-01
8.747836430796634977e-01 5.107054904194874290e-01 7.960150767821110307e-01 6.383882420884564590e-01 6.297339509435945226e-01 1.084960676314592920e+00 7.876732208737976526e-01 6.668992040422617729e-01 5.750429410000612584e-01 1.434766145406437321e+00 1.023431123201717474e+00 8.456358325373605211e-01 7.587665406635506482e-01 1.136986988306382118e+00 1.465991004258818009e+00 7.252317057015708057e-01 7.221379234926577073e-01 9.547058656806296506e-01 7.126440406193554900e-01 7.781016827790678825e-01 1.233502154517257310e+00 5.150215493290241087e-01 6.193757908167374371e-01 7.431846811537613506e-01 5.790098040485734954e-01 1.707918691054277627e+00 6.421786550802286442e-01 7.187771331968386690e-01 6.559420128879617229e-01 6.784583274938762454e-01 6.679341325601633184e-01 1.401314140865594027e+00 5.275854508976772772e-01
8.781307660959292161e-01 5.201701410792960445e-01 8.155683141641192346e-01 6.251731029586095056e-01 6.269860695942809370e-01 1.052970899847524455e+00 7.972670809654580637e-01 6.716113349976570168e-01 6.163563843704998879e-01 1.430963797189807707e+00 1.019363118675986613e+00 8.263353552423624571e-01 7.340425007511792721e-01 1.118203608952730965e+00 1.450077022769423740e+00 7.269088027191384915e-01 7.258809212316379433e-01 9.474955855833004925e-01 7.241942645155301506e-01 7.887231569509537410e-01 1.219032780924126813e+00 5.157642100398975860e-01 6.163682758749429169e-01 7.172535248398027585e-01 5.917271613715195944e-01 1.677320650665789170e+00 6.452821813852632760e-01 7.163610048668848096e-01 6.584799501251535903e-01 6.740910766647851826e-01 6.813577789360144576e-01 1.366278388979489167e+00 5.359484579833478923e-01
9.045780186606319218e-01 5.289646095448418128e-01 8.269135581675646218e-01 6.234504552303480329e-01 6.280378707951101980e-01 1.066288478243842430e+00 7.955052467659509130e-01 6.789309228616192682e-01 6.067422130992647933e-01 1.413506228460861713e+00 1.042514378900788907e+00 8.452322598265754605e-01 7.026237054884876265e-01 1.100375774818126651e+00 1.427577267611955136e+00 7.355320201708082095e-01 7.268795643164109865e-01 9.292956643176519815e-01 7.309868350159235417e-01 7.926984450019426420e-01 1.209760410142082465e+00 5.213314833169663265e-01 6.163865863581876603e-01 7.437817054084014945e-01 6.057778464391304629e-01 1.666627219737397470e+00 6.491227515412050231e-01 7.282573833367413929e-01 6.543692180520658264e-01 6.854427822501309997e-01 6.605550307165887203e-01 1.367308282285372156e+00 5.459215191855677496e-01
9.370047231768701135e-01 5.304602411661737404e-01 8.268485488985700682e-01 6.248641979407297820e-01 6.249409434717790868e-01 1.093447331337370487e+00 7.877559739755680690e-01 6.802409667692040918e-01 5.869406360493578667e-01 1.377733741410581469e+00 1.058087916636196057e+00 8.465833369311601686e-01 6.821808086601774956e-01 1.084741967853692257e+00 1.388149435894045602e+00 7.334820507669260747e-01 7.219724090361118174e-01 9.253659990287125270e-01 7.357854114432554882e-01 7.781051920151774715e-01 1.192191390650428673e+00 5.400798505416332107e-01 6.130851086098160208e-01 7.259365336938266022e-01 6.192869848774971153e-01 1.610569805089449247e+00 6.672151787206950235e-01 7.220186962588401869e-01 6.463942090893717296e-01 6.966262570010809396e-01 6.371842301217409688e-01 1.329371922857696564e+00 5.379235431103185361e-01
9.604617628553432374e-01 5.269417590305136567e-01 8.112957738984974965e-01 6.187570461901382712e-01 6.212471683850010473e-01 1.108474316571115281e+00 7.948571799932483417e-01 6.768078098962395650e-01 5.763104495122943760e-01 1.331378476203721739e+00 1.056333317428834295e+00 8.241781702084302053e-01 6.856525284419846544e-01 1.072106407868840927e+00 1.352249070902761252e+00 7.277493883365275806e-01 7.125159873599943294e-01 9.308638172801357857e-01 7.410864513126114161e-01 7.685397665793551880e-01 1.169852232848209717e+00 5.519193416031424881e-01 6.103283430048506153e-01 6.880834623976666009e-01 6.184507932373013439e-01 1.534505665596162860e+00 6.919924112888569123e-01 7.100002120101912562e-01 6.434054952729177934e-01 6.963870428562983772e-01 6.383422067702946290e-01 1.265046683855153509e+00 5.302341393533890335e-01
1.011956113765572374e+00 5.265812299125475215e-01 7.987305163205399294e-01 5.986259993458424855e-01 6.196967622043937363e-01 1.146622283292003885e+00 7.956193046280057857e-01 6.595297343615427188e-01 5.656153730543549418e-01 1.260227163663516503e+00 1.076407166472575394e+00 8.094302090153421281e-01 6.881490632938552787e-01 1.052890225731974772e+00 1.313923643897053184e+00 7.324334245261112653e-01 7.026343780265144057e-01 9.455398633818590248e-01 7.367841297834638592e-01 7.700822320638155416e-01 1.149341175034943152e+00 5.463462145296186234e-01 6.097026055690246693e-01 7.054810159739477449e-01 6.182396315213796179e-01 1.427965573259306620e+00 7.070946611261385017e-01 7.183246514467614974e-01 6.360298518212318397e-01 6.925742182927263624e-01 6.622812523744626700e-01 1.175804266678347920e+00 5.363180231297850487e-01
1.050063620789742913e+00 5.271938977108485691e-01 7.876292735065432149e-01 5.908763580395792747e-01 6.205604158575658280e-01 1.175116458863184610e+00 8.016193362670773759e-01 6.521973969828963602e-01 5.657810175217861115e-01 1.189170822102245006e+00 1.098694764582940575e+00 8.113774716278032706e-01 6.987655894711892746e-01 1.032315427883318204e+00 1.286067793084032074e+00 7.301580364605479989e-01 7.040505784207808926e-01 9.621074015004196234e-01 7.232943917592444816e-01 7.839528954276118178e-01 1.127688795738791772e+00 5.348661377408654438e-01 6.062479458700060775e-01 7.191324686904032593e-01 6.171430081447925042e-01 1.348546323062939090e+00 6.955331260729629150e-01 7.293090053148209018e-01 6.560992966863405940e-01 6.961395943304351519e-01 6.952690785102423332e-01 1.106038428110176053e+00 5.380017761339916937e-01
1.088338200681590706e+00 5.253526317776856525e-01 7.812670042713312224e-01 5.868095029981633681e-01 6.207043838372956479e-01 1.202085037523432876e+00 8.194256442922414063e-01 6.634515985812284855e-01 5.621747484446920629e-01 1.112096980495307363e+00 1.133509349723075932e+00 8.283600030314753893e-01 7.135303542366215890e-01 9.896152649183149741e-01 1.258151761475981401e+00 7.236428175785613037e-01 7.130282266291728677e-01 1.008210264664150646e+00 7.233460775167777079e-01 7.953083648955142637e-01 1.113043981587057640e+00 5.312539994697540457e-01 6.038083246912517854e-01 7.332019739236980138e-01 6.143142974765890552e-01 1.274375788277038790e+00 6.749031642313820800e-01 7.340670474827827308e-01 6.882899325190526829e-01 7.117641513920369700e-01 7.010576475387590989e-01 1.046806957033634466e+00 5.346417271977721430e-01
1.131406984633415380e+00 5.266944542907614490e-01 7.940749064698242599e-01 5.834065432921540229e-01 6.232507472540724791e-01 1.210044436879587071e+00 8.315743894463311081e-01 6.777176152405687271e-01 5.592735202499479197e-01 1.034475244741696498e+00 1.158441765576072369e+00 8.445993752181043535e-01 7.253425726039357535e-01 9.392640144843811267e-01 1.217978912144196402e+00 7.202286775644637373e-01 7.237859073306922575e-01 1.059304113131093628e+00 7.293749875332518062e-01 7.898754304695172479e-01 1.083298093917416605e+00 5.305701036731202969e-01 6.027425262574575004e-01 7.513339620868546564e-01 6.110974835169310504e-01 1.186377839990083949e+00 6.685650479097537957e-01 7.289840256764237303e-01 7.191490404158165095e-01 7.192290496375959297e-01 6.780701257715417984e-01 9.708447393587140706e-01 5.319343781157283013e-01
1.165429580769582030e+00 5.368966545759729092e-01 8.111993717418733985e-01 5.907341489801422041e-01 6.257553853650734688e-01 1.201477013250021653e+00 8.413010571745620503e-01 6.869349997418958687e-01 5.490682590900665128e-01 9.776287958594236382e-01 1.159738966643428348e+00 8.590584657358081300e-01 7.388857040205576432e-01 9.030932986144708519e-01 1.191548763729105564e+00 7.245086799658699839e-01 7.422072380408053505e-01 1.084338141234885367e+00 7.249505587832896225e-01 7.832413136954264887e-01 1.056417083750847974e+00 5.275995330167635444e-01 6.062456646499118085e-01 7.715151082463120868e-01 6.178744790131968090e-01 1.115947514495605919e+00 6.801680915614434220e-01 7.221614081269386309e-01 7.427362467009651636e-01 7.171650172195275230e-01 6.504247343894555833e-01 9.085954651217341693e-01 5.336078593739437270e-01
1.170627416135490373e+00 5.404031005192617698e-01 8.051881564357092902e-01 5.928959798822643901e-01 6.204854089416053098e-01 1.224822153814123737e+00 8.789416322059007136e-01 6.943171678060227059e-01 5.269030018568977569e-01 9.760012986867012685e-01 1.165970694854136624e+00 8.878794193757215680e-01 7.501468800395405534e-01 8.939972312923455400e-01 1.217238099829321740e+00 7.350689608734093383e-01 7.560765086087176678e-01 1.095443561912336605e+00 7.073306237859398049e-01 7.875980810987229797e-01 1.088168616791111321e+00 5.160529948560474978e-01 6.184673888411462706e-01 7.849913176001531712e-01 6.202157576319596854e-01 1.127163747856005482e+00 6.789019703193470701e-01 7.293750955328581753e-01 7.604035827304888029e-01 7.139683485358384596e-01 6.442950528647218844e-01 9.353286987087033877e-01 5.357347966915303461e-01
1.166707176638636989e+00 5.326943474395099409e-01 7.999920883523999882e-01 5.873402490472605653e-01 6.162740219486422255e-01 1.233517567480437949e+00 9.321397890265673558e-01 7.107893546991120859e-01 5.166890558465374594e-01 9.788745473371426309e-01 1.172222014718415251e+00 8.979002200014626345e-01 7.428836253231146936e-01 9.059881329537237127e-01 1.233795829977022418e+00 7.486389626674357922e-01 7.698446248897011790e-01 1.102557486949790277e+00 6.913808654963221612e-01 7.811046598882264158e-01 1.110679171655216457e+00 4.948711520335744019e-01 6.273832818844116144e-01 7.899263441594828183e-01 6.052549338862796002e-01 1.130842820627949497e+00 6.643372911925122803e-01 7.325003749011255172e-01 7.758283415480331513e-01 7.105613686159648612e-01 6.493334079417515392e-01 9.475826304612414708e-01 5.366754781726265078e-01
1.155691447065557043e+00 5.237729735154648125e-01 7.916208264407822437e-01 5.893824227757475942e-01 6.116646245175066943e-01 1.217641504090218874e+00 9.835423895088637458e-01 7.400094693094048104e-01 4.995678814073583052e-01 9.838217684320049727e-01 1.177220165238555438e+00 8.948097835872403927e-01 7.281963530327462131e-01 9.261393186885619189e-01 1.252239079162052127e+00 7.674392607731177485e-01 7.945158520065997987e-01 1.103156739819679544e+00 6.827296333925824134e-01 7.761390856642861324e-01 1.136378859010910736e+00 4.803740428570874021e-01 6.311492705558326977e-01 7.963738051904130089e-01 5.902422155267881276e-01 1.133241963323005308e+00 6.490964908102700992e-01 7.342048194342187806e-01 7.880035715815343345e-01 7.195303563664807722e-01 6.549260848351003972e-01 9.572733146678211735e-01 5.400305010036251518e-01
1.144937809666694228e+00 5.169522651800593227e-01 7.842659345668165916e-01 5.943706613536670069e-01 6.047814935915875045e-01 1.193267648932785585e+00 1.015937768586925971e+00 7.707132666796965292e-01 4.668576873713896624e-01 9.922296078397740970e-01 1.185259151387048071e+00 8.934319308938519777e-01 7.140191636049610935e-01 9.429359273359861904e-01 1.275853479790395095e+00 7.909114457677084431e-01 8.188140351756250102e-01 1.101787556695003945e+00 6.777880781190720461e-01 7.704871944817545115e-01 1.173103805703530789e+00 4.785166745736793015e-01 6.292221786660769922e-01 8.032431181094555894e-01 5.750940497664216444e-01 1.140169931252969171e+00 6.435230890975253137e-01 7.378312910235427236e-01 8.051416529897271745e-01 7.296013906950422623e-01 6.561600753322869295e-01 9.754132495623769605e-01 5.458455033263317491e-01
1.138460865029993219e+00 5.126803809758706532e-01 7.807874594786060607e-01 5.977976116976635446e-01 5.965008232578272729e-01 1.171530515292081853e+00 1.026070647976980332e+00 7.948766825034745409e-01 4.248821438455688826e-01 1.002207045954678133e+00 1.196314762272179477e+00 8.981368440127500685e-01 7.034699749527760781e-01 9.522278837608666446e-01 1.300118030166690364e+00 8.149515462022233203e-01 8.351562189337350395e-01 1.101239720661803423e+00 6.743196145784732254e-01 7.625712478745021450e-01 1.214878203443443327e+00 4.867668980945579205e-01 6.231621118006512861e-01 8.083978055111673555e-01 5.596124070527161987e-01 1.149868561055009897e+00 6.484111034401605078e-01 7.432287646235928857e-01 8.274811710854870217e-01 7.339332393141621003e-01 6.529708868688733903e-01 9.992987360919434181e-01 5.525314549377281503e-01
