# Supplementary material for: Molecular mechanisms of native ligand selectivity in catecholamine G protein-coupled receptors
Source: Nat Commun. 2026 Apr 23;17:4112. doi: 10.1038/s41467-026-71361-8 (PMC13150006; doi:10.1038/s41467-026-71361-8)
Supplement: Supplementary file 8 — Source Data 2 [file 41467_2026_71361_MOESM8_ESM.zip › SourceData/FigS15/strings4apo_WT/string360.txt]

8.907468250784592589e-01 4.949635836528399335e-01 8.483069601500281554e-01 6.351511339931236177e-01 6.339996650768449094e-01 1.072157551318772883e+00 8.415290289873744722e-01 6.626106879937812000e-01 5.539139273810191888e-01 1.480503884127145842e+00 1.047088815326949085e+00 8.496521689205648320e-01 8.457517473392808238e-01 1.213344435469935867e+00 1.536154406068494849e+00 7.329434851890843650e-01 7.357085464004391451e-01 9.586202516617341463e-01 6.672218765158423048e-01 8.179856754066339164e-01 1.230905994243974400e+00 4.987153447169695442e-01 6.187688370737187693e-01 7.865589773154693098e-01 5.540836636279617977e-01 1.801616481241348211e+00 6.047163526708390080e-01 7.247542715009860359e-01 6.539189056959107127e-01 7.256985605311124798e-01 6.876240389148378096e-01 1.437887768234842989e+00 5.286679570462086142e-01
8.788374224034293247e-01 5.021148038058398377e-01 8.243794502482935105e-01 6.422330000258426042e-01 6.375815462176989135e-01 1.076578243119027167e+00 8.129946536080143726e-01 6.676221495061788191e-01 5.990194510677764317e-01 1.469487403187949237e+00 1.027634262974732149e+00 8.492966393401473191e-01 8.166880353476914101e-01 1.186508400021079490e+00 1.517797565871430887e+00 7.334207424265792863e-01 7.345983830032772888e-01 9.668299635309235418e-01 6.838502647089937936e-01 8.050521272839590292e-01 1.238162394818833612e+00 5.087845173058266335e-01 6.205314326137620906e-01 7.665899322660153503e-01 5.393570696196769987e-01 1.767557224784017444e+00 6.179177797135051442e-01 7.274789799347477492e-01 6.762787103811147560e-01 7.136472570861650544e-01 6.643143996727597367e-01 1.427409720610622212e+00 5.253962569726385867e-01
8.544813237841708542e-01 5.064623206222079732e-01 7.966082653691805016e-01 6.483886324148663283e-01 6.373501876444398473e-01 1.054268024438543838e+00 7.946732712524759989e-01 6.737732371448682533e-01 6.174444453482316186e-01 1.456964231877249993e+00 1.007919862397496091e+00 8.284530801896131669e-01 7.896601473771606150e-01 1.163370774024975463e+00 1.496857234924359847e+00 7.303051990572102525e-01 7.263232009452773585e-01 9.552366009230354171e-01 7.053287853900470639e-01 7.877811950173384536e-01 1.238842604394121416e+00 5.163982764915602264e-01 6.186736081781757379e-01 7.535114400440219296e-01 5.352970772852277959e-01 1.736754615772269528e+00 6.201040499184394816e-01 7.231145469412636473e-01 6.750498201452042046e-01 6.898945830333336193e-01 6.550810061684503305e-01 1.413198222287581185e+00 5.239979476977112416e-01
8.290519404378928758e-01 5.080902143609707933e-01 7.926933943962731766e-01 6.523831198003631204e-01 6.388492953605736657e-01 9.997904619992483699e-01 7.911055698452859053e-01 6.846023539392525059e-01 6.202999781846849636e-01 1.472804875307741845e+00 9.983402742013591791e-01 7.902641832984761416e-01 7.658127429927141794e-01 1.160939582424985295e+00 1.494275918850856977e+00 7.283719816516391887e-01 7.122500867343400932e-01 9.262555942025060274e-01 7.198691001917162380e-01 7.766589393194156532e-01 1.249081521989287236e+00 5.206441520124286404e-01 6.164750660118315517e-01 7.386503977992108227e-01 5.508034206314126324e-01 1.730440406605076031e+00 6.106114584777884158e-01 7.153252320993170876e-01 6.592461165605078000e-01 6.659941846418628852e-01 6.662903119782437322e-01 1.412569887550992220e+00 5.285710079102484693e-01
8.313418175559244006e-01 5.167649086904113620e-01 8.030137048463281690e-01 6.429642087669036332e-01 6.384386836814569532e-01 9.608298894918197997e-01 8.009704876585090894e-01 6.956635037644804953e-01 6.399149854084454914e-01 1.472883395622241132e+00 9.881747350028929899e-01 7.708935823678195742e-01 7.237148183978873162e-01 1.145696911818192332e+00 1.476712830559819611e+00 7.229055576447398490e-01 7.159272831790348679e-01 8.899597680699882218e-01 7.230705359542999311e-01 7.788264906262711840e-01 1.238997547205488825e+00 5.172545606288131426e-01 6.144282825162263872e-01 7.015650890965382525e-01 5.756973787459803704e-01 1.712252263499043803e+00 6.206493162334905112e-01 7.120450947063785563e-01 6.681200714001238605e-01 6.711541884830535265e-01 6.822938141665532141e-01 1.397154718279092211e+00 5.368772026431546385e-01
8.639253907081332340e-01 5.279088951869059798e-01 8.088488146914515342e-01 6.248698635144919189e-01 6.245045432248501616e-01 9.922255082703623774e-01 7.986547299096266039e-01 6.767438347794055842e-01 6.189383870832073642e-01 1.437712545359157934e+00 1.006991092382710784e+00 7.976921942438646163e-01 7.016597010803015122e-01 1.117255166895523288e+00 1.436120494096409406e+00 7.254056556012341561e-01 7.118071179669298587e-01 8.806066325143405704e-01 7.351926603301021101e-01 7.753399787319290581e-01 1.215132843214917324e+00 5.142638172705222832e-01 6.131173269705683104e-01 7.362519732445258480e-01 5.928888927131961140e-01 1.680268476988597381e+00 6.313009473085529066e-01 7.126971129937916816e-01 6.652026828818048410e-01 6.790992488064914179e-01 6.750979701889316953e-01 1.378956842481738887e+00 5.403175797664556690e-01
8.966957850270138586e-01 5.313066343587631302e-01 8.358052552821297887e-01 6.171227624575803539e-01 6.173528476112838392e-01 1.034915570379682404e+00 7.852930617966145110e-01 6.584650558557519906e-01 5.848344801750247068e-01 1.429782353978001019e+00 1.047773644932666448e+00 8.317950823448331255e-01 6.932593933018212917e-01 1.108566205289466922e+00 1.418014843951144854e+00 7.364508820379419562e-01 7.089454529022974905e-01 8.939022983379417697e-01 7.355139071189368272e-01 7.800712861636300843e-01 1.211874842236531524e+00 5.124546256131408128e-01 6.125622591100478020e-01 7.957012481267452531e-01 6.039131605641081535e-01 1.666455020769875617e+00 6.362842862995231608e-01 7.229345343903691434e-01 6.574557651839841865e-01 6.836828142941717701e-01 6.646786050973759741e-01 1.376847110415175601e+00 5.407391784364689036e-01
9.207991546780073255e-01 5.293033663875568173e-01 8.580431889104145338e-01 6.256059366863317983e-01 6.144781429028587372e-01 1.061926807874573830e+00 7.774225469427296087e-01 6.670377535388265500e-01 5.863025557963429391e-01 1.398155985575671778e+00 1.066150060605473238e+00 8.509826132526927545e-01 6.929970525505808610e-01 1.095708224106652917e+00 1.374365694716326525e+00 7.352975813053894694e-01 7.209824355435031640e-01 9.260976566039134106e-01 7.338982522252166518e-01 7.905923135071487584e-01 1.179067566659903976e+00 5.269380190015756638e-01 6.094646056697574643e-01 7.682445872062818593e-01 6.071216563183585713e-01 1.610191248031084488e+00 6.610211728674801890e-01 7.249972346797480816e-01 6.557740443666109087e-01 6.903003851612683484e-01 6.492796187964198218e-01 1.327668583789143097e+00 5.333113328101026784e-01
9.378914279053994774e-01 5.241857342571788481e-01 8.362305209405644923e-01 6.256321869520591328e-01 6.132104254544756827e-01 1.080731044046734590e+00 7.869033209461483436e-01 6.763983749098507747e-01 5.945451479195043021e-01 1.348338990990042952e+00 1.062141921238810349e+00 8.373490264784465564e-01 7.084249592440566845e-01 1.073375732615751588e+00 1.341654885855100510e+00 7.242999410318492481e-01 7.192773846547182437e-01 9.439542660502603377e-01 7.381079104411305547e-01 7.884779702151705205e-01 1.152740655619370447e+00 5.419481991388872544e-01 6.039572092776921419e-01 7.111775753213978035e-01 6.011345175098982141e-01 1.546048947309559107e+00 6.850343967521612676e-01 7.161979164437195511e-01 6.593435618375182994e-01 6.958005316621032055e-01 6.408689269848046877e-01 1.269769299674421204e+00 5.281256083542241742e-01
9.859373498543220204e-01 5.230941876014840730e-01 8.020216579359248366e-01 6.075857368798300850e-01 6.120460970940010403e-01 1.122960290982270237e+00 7.992149392640910399e-01 6.696411067987805277e-01 5.875629621634456123e-01 1.280698499806346646e+00 1.069063018896624362e+00 8.117985610899103310e-01 7.047471255354625930e-01 1.036418068100951384e+00 1.313227493811194302e+00 7.142064972326819250e-01 7.098882159298929295e-01 9.503596921850550050e-01 7.442902288209867212e-01 7.782463140372853916e-01 1.147092120607329679e+00 5.428945017835140607e-01 5.991523058050298722e-01 6.906471578738228034e-01 6.087267759785687238e-01 1.456334171287430257e+00 6.968617640607306374e-01 7.097512484922199327e-01 6.506936887436246542e-01 6.890975956926719270e-01 6.444199253247553383e-01 1.201612168584038187e+00 5.294490357632839483e-01
1.045663711830784548e+00 5.190440701213175911e-01 7.889262925186254494e-01 5.929135880491380739e-01 6.129887760107304295e-01 1.175309814173970402e+00 8.023973429000131885e-01 6.519130191573894173e-01 5.797065538552745867e-01 1.204683787997668842e+00 1.088509992102538515e+00 8.160941003729771381e-01 7.047775294824596415e-01 9.893533957098329390e-01 1.276686773326675794e+00 7.174583668756636667e-01 7.064942425519387115e-01 9.703731713913192891e-01 7.349567544245561024e-01 7.787225528989580869e-01 1.139065381057355886e+00 5.355657553557630068e-01 5.977483253060268398e-01 7.045847247295180527e-01 6.235357978234230547e-01 1.359007120361398258e+00 6.868369231379704010e-01 7.186417100359328014e-01 6.414178511396553262e-01 6.804584102553674629e-01 6.672763760366834385e-01 1.133234228927564535e+00 5.332249061342468899e-01
1.097273004439824673e+00 5.142362063429534169e-01 7.929387861097929591e-01 5.926462822135263320e-01 6.175359437411411800e-01 1.210316395336354267e+00 8.135248256707887649e-01 6.508829657572628991e-01 5.693584448272590581e-01 1.123745437546192827e+00 1.114797295559320389e+00 8.430984963016157074e-01 7.102563224331042147e-01 9.534707566789909494e-01 1.243716689818509025e+00 7.217687200679064885e-01 7.124994591857811699e-01 1.017064203208056794e+00 7.238532844284415457e-01 7.861633387994249045e-01 1.121119316630525109e+00 5.317047293083529969e-01 5.995190694666220343e-01 7.194242863660095244e-01 6.241300987498852315e-01 1.267115792827687049e+00 6.767676044086101683e-01 7.298127356693704382e-01 6.632737904921663930e-01 6.858245721375788584e-01 6.826446042167940709e-01 1.060272055865652874e+00 5.353309057868360643e-01
1.147385239209589569e+00 5.181292637229460984e-01 8.035188873708228874e-01 5.927966916729298097e-01 6.228173149846728540e-01 1.227342978965605180e+00 8.403776783411307516e-01 6.631253660107205850e-01 5.477715869016239747e-01 1.047634318565036748e+00 1.147374325677377627e+00 8.680488500091196880e-01 7.052061158459869139e-01 9.284001434158615229e-01 1.226930275131526082e+00 7.218314174664458571e-01 7.272297246026695472e-01 1.070076251720875282e+00 7.209362620177934833e-01 7.891196469766310617e-01 1.111519306881838309e+00 5.251606798001411391e-01 6.063732436925188818e-01 7.365279462809048994e-01 6.195579827920426608e-01 1.184684181828143057e+00 6.748813848563075535e-01 7.322707189458621535e-01 7.101391321266159462e-01 6.990798211735284040e-01 6.701581196524996065e-01 9.913407894497290318e-01 5.371763027059657247e-01
1.169940156546437793e+00 5.294362207648827257e-01 8.090111598875343590e-01 5.895061850188426655e-01 6.240659327150734903e-01 1.231067747340378160e+00 8.759127713251553260e-01 6.744655438879700871e-01 5.261721060140163164e-01 1.013128533957714739e+00 1.166674504987826211e+00 8.824160873249862203e-01 7.074360123149417978e-01 9.091904147628282473e-01 1.229686694459348306e+00 7.298485214480594507e-01 7.457687315723956489e-01 1.090635539766654727e+00 7.124733175113880934e-01 7.865060783603504690e-01 1.117756431117388871e+00 5.093839493285279296e-01 6.185613718901825653e-01 7.527346455507913925e-01 6.230083303119671179e-01 1.153457173039372341e+00 6.688421325351112667e-01 7.292301671614648262e-01 7.455199087792594437e-01 7.069432856443962354e-01 6.502618777567263919e-01 9.722901979073204082e-01 5.384465315637010363e-01
1.162704632601482047e+00 5.343681584037183185e-01 7.997044271013407091e-01 5.926296433204630842e-01 6.227739167300561096e-01 1.233843127599008715e+00 9.309867805680752673e-01 7.105010235602329249e-01 5.110437400652632078e-01 1.000456032613561419e+00 1.167433784195564650e+00 8.900758819629810414e-01 7.076362148683759123e-01 9.071665492165522648e-01 1.232245685899495680e+00 7.469330124399983228e-01 7.707742290569928878e-01 1.092686482826284555e+00 6.964913546222561980e-01 7.828971870888616902e-01 1.122655145270139210e+00 4.888956538570747301e-01 6.281940245069037587e-01 7.628801561791922481e-01 6.160613387900233384e-01 1.145057614180945205e+00 6.526161501359737382e-01 7.300464961534206543e-01 7.606711124960178205e-01 7.084364253702553071e-01 6.630934088396794879e-01 9.714085248796814342e-01 5.391498857122453137e-01
1.148528151017976562e+00 5.258592411218089291e-01 7.882454458538731279e-01 5.939564828913712624e-01 6.183936384621602222e-01 1.220192371345127924e+00 9.820225890701044236e-01 7.507432995840639389e-01 4.941839414281519183e-01 9.965019474347228678e-01 1.167197085641410670e+00 8.904146170724074327e-01 7.054443439204770572e-01 9.207747596768205423e-01 1.243894065386110803e+00 7.668220263883100962e-01 8.002737747268861002e-01 1.097278666500584920e+00 6.839634246472130474e-01 7.804951191003423050e-01 1.136718943067135390e+00 4.764002065151201615e-01 6.294039339435381075e-01 7.797437499437774866e-01 5.928436963094612100e-01 1.143184479026313261e+00 6.369116003461078312e-01 7.343100995970969214e-01 7.762926763937263441e-01 7.146279355062865601e-01 6.754698062870365671e-01 9.719507107572431526e-01 5.420651895954525790e-01
1.139528759952699755e+00 5.168111956570973220e-01 7.810396554686303006e-01 5.963301157514241391e-01 6.081169066360920805e-01 1.194976965292553261e+00 1.015505075064635720e+00 7.800485803618769642e-01 4.626943729291134177e-01 9.955766034109079232e-01 1.178256459393213884e+00 8.928307122254883765e-01 7.052697414013231469e-01 9.370772949260722795e-01 1.269815919299822404e+00 7.917034010929235865e-01 8.249054199752656746e-01 1.100688100889947174e+00 6.762924534880067062e-01 7.743625535983171826e-01 1.170418407468515554e+00 4.770663778139940248e-01 6.268111079256277751e-01 7.961909680170280446e-01 5.725974374530341526e-01 1.145559365730885348e+00 6.357795660192806508e-01 7.386612309021584055e-01 8.023399526164954887e-01 7.254477241317682790e-01 6.698183182683479231e-01 9.819401732113898218e-01 5.468867677950219885e-01
1.138460865029993219e+00 5.126803809758706532e-01 7.807874594786060607e-01 5.977976116976635446e-01 5.965008232578272729e-01 1.171530515292081853e+00 1.026070647976980332e+00 7.948766825034745409e-01 4.248821438455688826e-01 1.002207045954678133e+00 1.196314762272179477e+00 8.981368440127500685e-01 7.034699749527760781e-01 9.522278837608666446e-01 1.300118030166690364e+00 8.149515462022233203e-01 8.351562189337350395e-01 1.101239720661803423e+00 6.743196145784732254e-01 7.625712478745021450e-01 1.214878203443443327e+00 4.867668980945579205e-01 6.231621118006512861e-01 8.083978055111673555e-01 5.596124070527161987e-01 1.149868561055009897e+00 6.484111034401605078e-01 7.432287646235928857e-01 8.274811710854870217e-01 7.339332393141621003e-01 6.529708868688733903e-01 9.992987360919434181e-01 5.525314549377281503e-01
