# Supplementary material for: Molecular mechanisms of native ligand selectivity in catecholamine G protein-coupled receptors
Source: Nat Commun. 2026 Apr 23;17:4112. doi: 10.1038/s41467-026-71361-8 (PMC13150006; doi:10.1038/s41467-026-71361-8)
Supplement: Supplementary file 8 — Source Data 2 [file 41467_2026_71361_MOESM8_ESM.zip › SourceData/FigS15/strings4apo_WT/string374.txt]

8.907468250784592589e-01 4.949635836528399335e-01 8.483069601500281554e-01 6.351511339931236177e-01 6.339996650768449094e-01 1.072157551318772883e+00 8.415290289873744722e-01 6.626106879937812000e-01 5.539139273810191888e-01 1.480503884127145842e+00 1.047088815326949085e+00 8.496521689205648320e-01 8.457517473392808238e-01 1.213344435469935867e+00 1.536154406068494849e+00 7.329434851890843650e-01 7.357085464004391451e-01 9.586202516617341463e-01 6.672218765158423048e-01 8.179856754066339164e-01 1.230905994243974400e+00 4.987153447169695442e-01 6.187688370737187693e-01 7.865589773154693098e-01 5.540836636279617977e-01 1.801616481241348211e+00 6.047163526708390080e-01 7.247542715009860359e-01 6.539189056959107127e-01 7.256985605311124798e-01 6.876240389148378096e-01 1.437887768234842989e+00 5.286679570462086142e-01
8.636428703488343572e-01 5.045286799974230130e-01 8.197726696484436415e-01 6.384802537770930542e-01 6.429553484011649722e-01 1.053351512451212946e+00 8.127911422070756009e-01 6.531433475294028401e-01 5.937118766793145763e-01 1.472887342160484447e+00 1.022908866501190950e+00 8.380444321545206243e-01 8.175043325774714598e-01 1.177830190171968550e+00 1.500505424562653678e+00 7.240183216040025904e-01 7.255705073628605506e-01 9.462030258404597882e-01 6.785423248380465511e-01 8.071181404500077372e-01 1.233145431320921803e+00 4.956642361019735765e-01 6.118818641915269030e-01 7.714572381466342499e-01 5.390758427828640231e-01 1.755107187258698520e+00 6.080149743976339671e-01 7.180695123111804357e-01 6.660955039164412339e-01 7.244331350199560982e-01 6.675327820662141365e-01 1.423455326360140383e+00 5.265698125537345842e-01
8.365280611786171105e-01 5.087736904691656514e-01 8.017451471689218678e-01 6.406605250898984583e-01 6.400567747222413173e-01 1.033122792846116633e+00 7.929716985445762756e-01 6.597552829838626565e-01 6.213136899060407448e-01 1.465779229770667991e+00 1.004358061954925718e+00 8.276621887309414394e-01 7.596223306021081534e-01 1.153725196519914009e+00 1.464388607082057536e+00 7.207437200242696740e-01 7.086971149673496617e-01 9.394021541995174474e-01 6.977993917749891750e-01 7.923522083821562534e-01 1.233519163867449864e+00 4.973087928652150103e-01 6.070444401440761029e-01 7.548334656645783181e-01 5.324560069845893917e-01 1.702320403583995390e+00 6.055396922777821489e-01 7.093205348301410140e-01 6.599074509841238445e-01 7.128204773498568736e-01 6.790056618921755938e-01 1.396864859386237390e+00 5.280505014092765625e-01
8.241038579746814419e-01 5.105713680610710625e-01 8.040512838283604413e-01 6.384293696260882056e-01 6.353074032644805413e-01 1.005218160170125330e+00 7.889230767258943455e-01 6.774750951388117670e-01 6.370185255365538035e-01 1.475265709912995327e+00 9.948195965622371739e-01 8.189011535424878252e-01 7.177111180759316866e-01 1.150737981727918635e+00 1.461684324081230946e+00 7.212123566990490398e-01 7.055452177096688260e-01 9.267937426342263141e-01 7.147461630794683662e-01 7.877020686266704708e-01 1.240710763388300553e+00 5.041354214795633615e-01 6.061654226038435400e-01 7.264418934143721529e-01 5.486509309613252228e-01 1.691391517403869837e+00 6.099917505962884068e-01 7.095747496684426947e-01 6.566183310192229561e-01 6.886325888341786605e-01 7.129165406678620309e-01 1.391068455528713610e+00 5.367484008062596290e-01
8.607967579524919977e-01 5.194995065704840487e-01 8.292048893612404825e-01 6.317261082442218179e-01 6.283538311368486173e-01 1.026711164588994363e+00 7.936822247192203417e-01 6.846324983388871743e-01 6.397807216152431309e-01 1.482254458836803179e+00 1.023502906904962595e+00 8.455269626366677116e-01 7.016867671354258817e-01 1.148429976409202524e+00 1.478513158632312807e+00 7.221547161490966538e-01 7.189184848566098074e-01 9.325039579296835468e-01 7.263422020717409389e-01 7.865552156177845200e-01 1.257730212545310700e+00 5.116692803871900619e-01 6.085176921221531199e-01 7.127772352285061119e-01 5.807550349868612072e-01 1.707390213201625651e+00 6.249811298503870072e-01 7.181499722735612545e-01 6.654541097223680701e-01 6.725484923404011495e-01 7.227155243663513362e-01 1.407640947549308796e+00 5.436832983473883774e-01
9.054667302996821654e-01 5.272226405515728631e-01 8.504155606358480002e-01 6.258809656468655724e-01 6.179689830528449779e-01 1.080616233939158510e+00 7.913824746726978443e-01 6.742195602422071943e-01 6.261099325188055342e-01 1.464079455632999682e+00 1.062507103562492006e+00 8.803035947668935712e-01 6.947893048388258386e-01 1.137560754256228712e+00 1.470288846553658768e+00 7.254541413881231415e-01 7.216679937890303487e-01 9.563221465653991560e-01 7.295966208953248433e-01 7.761243260414201206e-01 1.256642867213527470e+00 5.146067722856806359e-01 6.100357122362882745e-01 7.486179375093668931e-01 5.973591427497296769e-01 1.694061999498690074e+00 6.349055117491692046e-01 7.284146549774569435e-01 6.662482740768934653e-01 6.741826821494733002e-01 6.963897118369276606e-01 1.400150468748451615e+00 5.417878418167981769e-01
9.199425425567167025e-01 5.345420229369716170e-01 8.575526994855346974e-01 6.268828260683784181e-01 6.132386996843742777e-01 1.112431374544594620e+00 7.805726839303419595e-01 6.638201648884640704e-01 6.068899132765291915e-01 1.430701578686848663e+00 1.067495611065022443e+00 8.983154753209084964e-01 6.932056496933802769e-01 1.114119011252422853e+00 1.427964580421123175e+00 7.309796334386312600e-01 7.240780852537065382e-01 9.673941345748146015e-01 7.353696633840567376e-01 7.721410824547199070e-01 1.223527943046241351e+00 5.305510903590119343e-01 6.113394326501400133e-01 7.758359273283702562e-01 6.084302399162411223e-01 1.652067675935649183e+00 6.591978713765800357e-01 7.415028279952911028e-01 6.571462615596288526e-01 6.837105772272978887e-01 6.528063397758099295e-01 1.366736285853904942e+00 5.407172418435579608e-01
9.210964371933623163e-01 5.384837255995913452e-01 8.555821822830126377e-01 6.328342527700329123e-01 6.179068951345613181e-01 1.119327383313591717e+00 7.813839072341155489e-01 6.734124068073455982e-01 5.968685710676213674e-01 1.401931112861156903e+00 1.050224306273001673e+00 8.979547991339866808e-01 6.803874023467459953e-01 1.092514894443617601e+00 1.380280392465466521e+00 7.327998571634544156e-01 7.291451092662887268e-01 9.628266042410528192e-01 7.487589353863093322e-01 7.817880100592083936e-01 1.190368357918877074e+00 5.559841589457497069e-01 6.128371636526345201e-01 7.277637457880803407e-01 6.179157586595531715e-01 1.602473976483919538e+00 6.894107790397971947e-01 7.343369346986408086e-01 6.457220889172116118e-01 6.997620500621479778e-01 6.334962540598922942e-01 1.331178480871242131e+00 5.406957652946485782e-01
9.507995261650310503e-01 5.332771380598987365e-01 8.403966215565824571e-01 6.197717914977122211e-01 6.264451992326360852e-01 1.136403468856618026e+00 7.886049341756822262e-01 6.797074537909473246e-01 5.851588516200012524e-01 1.352873427270794515e+00 1.054922725603093525e+00 8.696836221271224687e-01 6.653663984397436559e-01 1.079923998862915235e+00 1.345297748801060900e+00 7.275330195916305254e-01 7.150567219838145361e-01 9.617945496611107759e-01 7.496150388410195431e-01 7.825429426430507984e-01 1.171794080287248629e+00 5.527929169575722668e-01 6.086337479047422283e-01 6.882193691871432151e-01 6.202893665204627371e-01 1.524578775687691623e+00 7.009982179038407590e-01 7.146401772529231700e-01 6.442449758551392902e-01 7.044983835431640751e-01 6.349021721560614839e-01 1.268770382770798344e+00 5.364483604848093723e-01
1.007711930356188113e+00 5.300449184884634679e-01 8.149842322202095479e-01 5.991052721397676084e-01 6.242857982264973238e-01 1.181466234379742852e+00 7.973311181937278169e-01 6.559357392095623851e-01 5.721712883790697202e-01 1.267635607876895332e+00 1.072503690661165798e+00 8.549114558078153570e-01 6.665644261420332617e-01 1.041277292399187093e+00 1.306467794589049047e+00 7.281368546478496073e-01 7.149209239870653043e-01 9.677920351761368778e-01 7.494843527126708871e-01 7.870545815362358644e-01 1.151971932339386884e+00 5.379370685963835719e-01 6.098904038018621021e-01 6.977582928957555275e-01 6.232708387109681114e-01 1.431757107412481744e+00 6.998290703828629056e-01 7.125803202170353234e-01 6.370149414537235044e-01 6.946832670161002810e-01 6.366880279811397703e-01 1.196765928009408286e+00 5.414460124789720608e-01
1.053457934936087081e+00 5.230720879725969663e-01 7.868872945189031576e-01 5.875713156338289167e-01 6.163554250746563490e-01 1.212310950770286944e+00 7.995825808643418631e-01 6.438305118260528870e-01 5.650435649094118773e-01 1.176901757961261286e+00 1.084417857754751413e+00 8.472057084298033613e-01 6.851126918326031490e-01 1.005001107582177644e+00 1.265759115299685655e+00 7.308960019136305775e-01 7.086469051462456203e-01 9.770417764451186926e-01 7.404698126701986238e-01 7.881721809786988997e-01 1.129055595256263533e+00 5.333010537575232357e-01 6.107929106003169295e-01 7.262413735602679665e-01 6.282444265410404016e-01 1.327145587303826035e+00 6.921123141346479102e-01 7.249563986527478576e-01 6.366932964263687378e-01 6.922575988172089412e-01 6.509116016525648973e-01 1.113502309946036384e+00 5.422000701668368006e-01
1.095007506392638330e+00 5.169574298343546648e-01 7.720548556571701360e-01 5.832499026524005092e-01 6.140160386855172403e-01 1.226553408082098784e+00 8.083469576128512468e-01 6.529821919902616401e-01 5.484561704151885708e-01 1.081293542488264148e+00 1.110686663440562549e+00 8.538087511617411529e-01 7.006385383614908147e-01 9.702945437458229128e-01 1.245084626913148362e+00 7.278387159899624148e-01 7.141425178144221730e-01 1.025091581156006626e+00 7.448122973640769473e-01 7.938204848603659380e-01 1.110251027563233794e+00 5.375988384980315837e-01 6.054176448192539750e-01 7.271892375510045081e-01 6.330151493996171164e-01 1.238171353130015140e+00 6.801033542840064783e-01 7.347000948737423265e-01 6.798623083401090783e-01 7.013793467275400983e-01 6.660827603089929383e-01 1.029357873304824755e+00 5.408077974264789978e-01
1.136778057694005195e+00 5.223960710653923201e-01 7.813033489124746600e-01 5.831631104074352923e-01 6.193960072853427201e-01 1.228838116130358316e+00 8.304560037411834461e-01 6.631738418590429340e-01 5.262307150503022779e-01 1.006529117218323943e+00 1.143338489629099231e+00 8.658870731083657679e-01 7.005420199638601186e-01 9.192020564134698590e-01 1.226312206725769460e+00 7.251118794736708395e-01 7.424252011615848357e-01 1.069042612635659362e+00 7.397379871159039944e-01 8.030712448490939792e-01 1.094401541184433446e+00 5.405513913524111480e-01 6.034031954903534833e-01 7.340962224635729783e-01 6.482993752968920775e-01 1.183612957591742010e+00 6.864347122506324617e-01 7.393844813285384010e-01 7.272367232994190189e-01 7.169876729890802824e-01 6.566834540538684095e-01 9.821423491469709610e-01 5.396883531393908973e-01
1.155567918415314699e+00 5.316848902488183759e-01 7.957647055974057526e-01 5.911905632392724375e-01 6.194907580293630422e-01 1.232880111107370613e+00 8.650122704095601911e-01 6.830928126869826311e-01 5.119721160781124381e-01 1.009419783889089928e+00 1.161564527144529402e+00 8.788339919852623527e-01 6.916380050114849798e-01 9.092964248603103705e-01 1.230788940730133785e+00 7.321874105949554012e-01 7.634830512402085434e-01 1.078230806105393791e+00 7.103150758583702817e-01 7.994110930670130788e-01 1.113286914619287638e+00 5.317489287818404353e-01 6.143221609966914576e-01 7.474677421578455050e-01 6.444842071048948462e-01 1.171347089775903738e+00 6.994954516739300132e-01 7.313474474833743244e-01 7.377216759799412049e-01 7.261746136496091131e-01 6.460384429418823959e-01 9.891423752894759058e-01 5.401538927388277456e-01
1.152625451781240429e+00 5.301753568334613975e-01 7.930933787227879561e-01 5.862812357397964025e-01 6.142168621026207198e-01 1.233630052519183451e+00 9.094255635446879538e-01 7.064156885891137438e-01 4.999061947252323446e-01 1.036821031078358546e+00 1.168609915169810831e+00 8.848856613854199082e-01 6.867166351691076365e-01 9.248992786668273069e-01 1.256856605672122873e+00 7.448099196673170219e-01 7.778435747283384272e-01 1.079494120058265949e+00 6.962061298593482661e-01 7.877786285458029392e-01 1.150260511966834986e+00 5.067678769910403114e-01 6.236752645453443877e-01 7.629733548034973722e-01 6.199276896698667771e-01 1.177329913466833355e+00 6.809637647526447513e-01 7.222760384480921836e-01 7.441121736546517651e-01 7.235829602307551900e-01 6.542983639901025494e-01 1.005600875454049747e+00 5.406057996067177296e-01
1.138809241096338409e+00 5.219910771282429973e-01 7.815478336643256752e-01 5.768979010654196049e-01 6.100095022056147842e-01 1.213974081382972692e+00 9.603894034187838713e-01 7.299303919078198311e-01 4.897300805298287485e-01 1.039700530350442964e+00 1.167285898093815000e+00 8.788997995611197434e-01 6.903951342368241928e-01 9.380017079414344483e-01 1.271049955295946665e+00 7.677005610908977928e-01 8.012421862581324827e-01 1.072665709863431793e+00 6.919612040250624485e-01 7.792008586848347962e-01 1.168000942997240887e+00 4.836411565473947016e-01 6.275684579529617890e-01 7.820318732149177388e-01 5.992884595013345805e-01 1.175231244938162334e+00 6.607001136479162540e-01 7.205929856907782316e-01 7.629514740781250248e-01 7.157271305043276799e-01 6.668453464514372264e-01 1.005282398843188263e+00 5.439634248048473841e-01
1.133230377871845995e+00 5.136189446480506904e-01 7.769478458143151967e-01 5.827167395072371248e-01 6.031351166140550557e-01 1.185359101419809713e+00 1.004664805728715082e+00 7.637854515234701047e-01 4.647082069876429800e-01 1.020650036609869638e+00 1.176896893276304423e+00 8.800859268362701826e-01 6.989758309212072973e-01 9.461931090367531327e-01 1.284677336037783890e+00 7.962986470217554569e-01 8.255061647770548516e-01 1.080192875392517626e+00 6.823332182349816089e-01 7.725681876511679702e-01 1.186008323160919087e+00 4.814060805817939048e-01 6.275197182217744363e-01 7.949375760914250133e-01 5.789759256738460369e-01 1.163362470824551131e+00 6.513620081504262194e-01 7.304167333599359546e-01 7.966087873229017458e-01 7.212754618064145529e-01 6.663908455140917786e-01 9.977810457720498460e-01 5.482054216530276580e-01
1.138460865029993219e+00 5.126803809758706532e-01 7.807874594786060607e-01 5.977976116976635446e-01 5.965008232578272729e-01 1.171530515292081853e+00 1.026070647976980332e+00 7.948766825034745409e-01 4.248821438455688826e-01 1.002207045954678133e+00 1.196314762272179477e+00 8.981368440127500685e-01 7.034699749527760781e-01 9.522278837608666446e-01 1.300118030166690364e+00 8.149515462022233203e-01 8.351562189337350395e-01 1.101239720661803423e+00 6.743196145784732254e-01 7.625712478745021450e-01 1.214878203443443327e+00 4.867668980945579205e-01 6.231621118006512861e-01 8.083978055111673555e-01 5.596124070527161987e-01 1.149868561055009897e+00 6.484111034401605078e-01 7.432287646235928857e-01 8.274811710854870217e-01 7.339332393141621003e-01 6.529708868688733903e-01 9.992987360919434181e-01 5.525314549377281503e-01
