# Supplementary material for: Molecular mechanisms of native ligand selectivity in catecholamine G protein-coupled receptors
Source: Nat Commun. 2026 Apr 23;17:4112. doi: 10.1038/s41467-026-71361-8 (PMC13150006; doi:10.1038/s41467-026-71361-8)
Supplement: Supplementary file 8 — Source Data 2 [file 41467_2026_71361_MOESM8_ESM.zip › SourceData/FigS15/strings4apo_WT/string189.txt]

8.907468250784592589e-01 4.949635836528399335e-01 8.483069601500281554e-01 6.351511339931236177e-01 6.339996650768449094e-01 1.072157551318772883e+00 8.415290289873744722e-01 6.626106879937812000e-01 5.539139273810191888e-01 1.480503884127145842e+00 1.047088815326949085e+00 8.496521689205648320e-01 8.457517473392808238e-01 1.213344435469935867e+00 1.536154406068494849e+00 7.329434851890843650e-01 7.357085464004391451e-01 9.586202516617341463e-01 6.672218765158423048e-01 8.179856754066339164e-01 1.230905994243974400e+00 4.987153447169695442e-01 6.187688370737187693e-01 7.865589773154693098e-01 5.540836636279617977e-01 1.801616481241348211e+00 6.047163526708390080e-01 7.247542715009860359e-01 6.539189056959107127e-01 7.256985605311124798e-01 6.876240389148378096e-01 1.437887768234842989e+00 5.286679570462086142e-01
8.815689865131315361e-01 5.043625913440478170e-01 8.506648058231968124e-01 6.316783872745092010e-01 6.322719669643918072e-01 1.036165510345418816e+00 8.150539033818842150e-01 6.741009187217936738e-01 5.480883106721239351e-01 1.454221352181750193e+00 1.021844553418316703e+00 8.264902195760348569e-01 8.151696432438135798e-01 1.164755982142835489e+00 1.492315723925114579e+00 7.386466876319590646e-01 7.181031168360174632e-01 9.301305594012432287e-01 6.807378763265193866e-01 8.041435889309189733e-01 1.193870249457239074e+00 4.923284815950187410e-01 6.165974983685880151e-01 7.407908731964191196e-01 5.394226122752849850e-01 1.748358005185555175e+00 6.033569595971965960e-01 7.210113650689774500e-01 6.767603855191735018e-01 7.265434108457432538e-01 6.805461727168031771e-01 1.391596976559467125e+00 5.312573798611535114e-01
8.686774321967899448e-01 5.100130458674264622e-01 8.391355409145516697e-01 6.377778326122525154e-01 6.296241612152950751e-01 1.044919662940862581e+00 8.008154336505687310e-01 6.873911229700996328e-01 5.569400794175760616e-01 1.430692388285519145e+00 1.014557951787660839e+00 8.465049456212452306e-01 7.632239013100579061e-01 1.118296361637141967e+00 1.451588148741091544e+00 7.346577141327911287e-01 7.093746279231755159e-01 9.330104298126882245e-01 6.932401918371343674e-01 7.922861920186748952e-01 1.179613909405516026e+00 4.917461258132743707e-01 6.122988885077973453e-01 7.076355791266426554e-01 5.355690093324068091e-01 1.693744749047850107e+00 5.985120832683483716e-01 7.250964213781978529e-01 7.027281596215397830e-01 6.993219101139438454e-01 6.913387510900674826e-01 1.358141877373813866e+00 5.275289020883613400e-01
8.566120807502410894e-01 5.050724822508811940e-01 8.140473026979742066e-01 6.456562236621095074e-01 6.329197243995113853e-01 1.060796666734803440e+00 7.998060714318907527e-01 6.869782444832371882e-01 5.968172160790461422e-01 1.424824444397031487e+00 1.020597721357576759e+00 8.556984764115683761e-01 7.308642220815152468e-01 1.109667157493567258e+00 1.437172977051922373e+00 7.231791261535692739e-01 7.207505414734792781e-01 9.518161303781309535e-01 7.110361006581454868e-01 7.822031206018591476e-01 1.195207477156445375e+00 4.994864424761897292e-01 6.093934540937778754e-01 7.200121152097733734e-01 5.526462639400447907e-01 1.668353335474309640e+00 6.016494989154443918e-01 7.247412338953572730e-01 7.035899642687074573e-01 6.676977848078818889e-01 7.081785979059624925e-01 1.353089411345187010e+00 5.240036422761454871e-01
8.370314477418003829e-01 5.031867282688264886e-01 7.899334927228367498e-01 6.479693252816620674e-01 6.299890733468945792e-01 9.974111800108539372e-01 8.025160019583142956e-01 6.894978094007727654e-01 6.313670990436871522e-01 1.430844430594474748e+00 1.000912119926305355e+00 7.910822080947235158e-01 7.333410224559400170e-01 1.137141932057739169e+00 1.457040760048157635e+00 7.183291812438397095e-01 7.396175984629859146e-01 9.151331395883836040e-01 7.200024921379205578e-01 7.850804520239671458e-01 1.206985778927287534e+00 5.111946829788727165e-01 6.105932501079777142e-01 7.276273536010996468e-01 5.826788345709326133e-01 1.684974194989604657e+00 6.061259969734076325e-01 7.190701274468107584e-01 6.843554219180321141e-01 6.596242458289395261e-01 7.161152722569259499e-01 1.361544475553781774e+00 5.297669935407146591e-01
7.949345280162263272e-01 5.115223799297875518e-01 7.709535327220758960e-01 6.427594924568807988e-01 6.273232984656337274e-01 9.140444332690712548e-01 8.052914890418438887e-01 6.786127989268322391e-01 6.272267831391099557e-01 1.445560394500683188e+00 9.644101353717067227e-01 7.328313515727176153e-01 7.269594777820845843e-01 1.147671746179775631e+00 1.464926473682804486e+00 7.186210960233077039e-01 7.507663738395111697e-01 8.492127094004706667e-01 7.284298041958577885e-01 8.066313727544176526e-01 1.208430156451987703e+00 5.181093457577408135e-01 6.120242143396253942e-01 7.471342947667920509e-01 5.994587603926255781e-01 1.703107940017328792e+00 6.032913490622259234e-01 7.158603496207771588e-01 6.682328599002028691e-01 6.680938162215576126e-01 7.024834056358293388e-01 1.375086459212722101e+00 5.325327968504470766e-01
7.824656703508574562e-01 5.175607398844750406e-01 7.773757150808126015e-01 6.397184172084728893e-01 6.250372534554513582e-01 8.865687396643533447e-01 8.035075014875723287e-01 6.824998640649796444e-01 6.040149005201229659e-01 1.419983012612414219e+00 9.422020272822074771e-01 7.250324288007675699e-01 6.981884520436985042e-01 1.103135646329379771e+00 1.408632137981251864e+00 7.169294154402936492e-01 7.508904909750198087e-01 8.193882436204461550e-01 7.455091561337154893e-01 8.133767708802107643e-01 1.165906257098882959e+00 5.303567444679446741e-01 6.100514459656775079e-01 7.618632831986225096e-01 6.072061221095186312e-01 1.664669344158476338e+00 6.309074092292048519e-01 7.140112741792636886e-01 6.584661283739229320e-01 6.845334664119944179e-01 6.800563710208279433e-01 1.345480428857811050e+00 5.291709020700771093e-01
8.091387543140126093e-01 5.187168392284342566e-01 7.944443428919486516e-01 6.375720291297162223e-01 6.221168262735727872e-01 9.065764183526666686e-01 8.025096173852639403e-01 6.901616061097711752e-01 5.985192967874033432e-01 1.380100581558070916e+00 9.459988977733425619e-01 7.411399191806471443e-01 6.852392455710469843e-01 1.070704339568937957e+00 1.355459973724218337e+00 7.175328401881274631e-01 7.395669291616115970e-01 8.291190745959814423e-01 7.517409719298120407e-01 8.007058933151949276e-01 1.124351880600365838e+00 5.452200670809983496e-01 6.097896644912621511e-01 7.413831020337806610e-01 6.064627001782704196e-01 1.617310346371717333e+00 6.783132624722058024e-01 7.117250041326550480e-01 6.629614813631519166e-01 6.990409662314096551e-01 6.604163637739737247e-01 1.306064803847348355e+00 5.259134200352841848e-01
8.782632257044774571e-01 5.196938197889148237e-01 8.148445204691818766e-01 6.268793915283994433e-01 6.196998623290211894e-01 9.740975836624872208e-01 8.026721619462271473e-01 6.898029510530603314e-01 5.966522208427612606e-01 1.347638450519435871e+00 9.843066513816454144e-01 7.682736736302648861e-01 6.851506946814625021e-01 1.063345856177514648e+00 1.340627844356354625e+00 7.191075368511720134e-01 7.201273328763484471e-01 8.639967903536226457e-01 7.427156852055880609e-01 7.747119879134278797e-01 1.121153086644905539e+00 5.513935125555122774e-01 6.111894752808370024e-01 7.022996652966588815e-01 6.020111462407415903e-01 1.580522860706891741e+00 7.148858806933454657e-01 7.098734033112600317e-01 6.692561948392031779e-01 7.037917402300220004e-01 6.470988379462078166e-01 1.281410681305954924e+00 5.267494370778394996e-01
9.637182021138687160e-01 5.227096049071294770e-01 8.131508257454891364e-01 6.103673322694838088e-01 6.139705312031632500e-01 1.087003462429324108e+00 8.008989094274894249e-01 6.866899959722240210e-01 5.812882468546562986e-01 1.302046977729729438e+00 1.041949207219237117e+00 8.030752554992501846e-01 6.792868330989145775e-01 1.047543195621626344e+00 1.346189548448293083e+00 7.198398724518991765e-01 7.083092134645613269e-01 9.157481208956181895e-01 7.323270563353089235e-01 7.604672192877131032e-01 1.146027730531895106e+00 5.408704061382179074e-01 6.113963334474464828e-01 7.055144279975548161e-01 6.044097254892120130e-01 1.521997887760060397e+00 7.136310311623844660e-01 7.162765032085425254e-01 6.617028859519764605e-01 6.957429828011660877e-01 6.463684165430937378e-01 1.245296894865528969e+00 5.319559966193070366e-01
1.028380095524077831e+00 5.258106306404520813e-01 7.919300004557068284e-01 5.931747103073918836e-01 6.129063187460433992e-01 1.174844349221022766e+00 7.961115045792739320e-01 6.745632600720524730e-01 5.714616636690068585e-01 1.231664942661987894e+00 1.085540271362841702e+00 8.296457223504011269e-01 6.780749691023923997e-01 1.020621449797766145e+00 1.333282564992195329e+00 7.154541720508444946e-01 7.076729244080713910e-01 9.660026846657074895e-01 7.290079508168452183e-01 7.614211253681777425e-01 1.160858239475291542e+00 5.258493332039455570e-01 6.068802516284020898e-01 7.273113585900731204e-01 6.024006389079830104e-01 1.429269028734235780e+00 6.848015551890185293e-01 7.210325943182974706e-01 6.616202482665343165e-01 6.904542360213223873e-01 6.542913104318723860e-01 1.181860813341917060e+00 5.344728905626786597e-01
1.088916844643909032e+00 5.254416497490385085e-01 7.836096150597755550e-01 5.764652750873906495e-01 6.213167426936285764e-01 1.223673437849758239e+00 7.797258365245807177e-01 6.620035171061208201e-01 5.639522081241747919e-01 1.132239687536463757e+00 1.120598872552234671e+00 8.547324735430770204e-01 6.921375376178078298e-01 9.683785330705207972e-01 1.284599544258384407e+00 7.112115374678759094e-01 7.126223293929279112e-01 1.021748819326835367e+00 7.288822109721814213e-01 7.558338309139084332e-01 1.143815815628678623e+00 5.162526588739557720e-01 6.009423276101910627e-01 7.277545871679775846e-01 5.978457461593832400e-01 1.313686200374608815e+00 6.622198246276529421e-01 7.207987701980267392e-01 6.864039661346493792e-01 6.929427677949298037e-01 6.588651505812267439e-01 1.094479713624485484e+00 5.373034120367815580e-01
1.133332122602159098e+00 5.231895824033387932e-01 7.788640659076530026e-01 5.725159485036509510e-01 6.267618054965965468e-01 1.242455211629413414e+00 7.786964459252904147e-01 6.641698674321403484e-01 5.431416985567241174e-01 1.022369325526006012e+00 1.142978088292641470e+00 8.800733801659184063e-01 7.190142145249586170e-01 9.037947703060742466e-01 1.230905146250473869e+00 7.149616831473700751e-01 7.226393016584954365e-01 1.080528202616322764e+00 7.351080594252161760e-01 7.577004765604593572e-01 1.104482006145902862e+00 5.165165575114718521e-01 5.990556480627349245e-01 7.240146052663758436e-01 6.101784213979838389e-01 1.195283454475873697e+00 6.604621638477390366e-01 7.239924419774913522e-01 7.270238577013670156e-01 6.959130417627698018e-01 6.575307601262982971e-01 9.963220957747576101e-01 5.382050998789095209e-01
1.138631263923449266e+00 5.254572276507454287e-01 7.745655339183911137e-01 5.773288991520462154e-01 6.186379768742387153e-01 1.226253019004018174e+00 8.479021927481557031e-01 6.823912270621957932e-01 5.163126977627787717e-01 1.002520817134322506e+00 1.154283175040239140e+00 8.789626606425265942e-01 7.308585271271024197e-01 9.012900789128209800e-01 1.231147251823060840e+00 7.150169179185120738e-01 7.460732357547694704e-01 1.089402880179727751e+00 7.341405377190886039e-01 7.788030880544825063e-01 1.107456148530066464e+00 5.095229408476600330e-01 6.026368016670572425e-01 7.627506218792332593e-01 6.186469939938860074e-01 1.140869034380170399e+00 6.431240242144024011e-01 7.192440267767066242e-01 7.354581431930462543e-01 7.132193578978984760e-01 6.557697763526050272e-01 9.582626341186197827e-01 5.292093619797252346e-01
1.137946274294889815e+00 5.242799795917548744e-01 7.728248552790992765e-01 5.753701471680581214e-01 6.094531488975859501e-01 1.220514527031751228e+00 8.900540339751144003e-01 7.065000961448476557e-01 5.042054576728476345e-01 9.934880193743834687e-01 1.163152426316216292e+00 8.735406849347178149e-01 7.166298363452445752e-01 8.937369202409709557e-01 1.231111649154364773e+00 7.256920241019060303e-01 7.751076046445546375e-01 1.080537688406651542e+00 7.133497199272166300e-01 7.818831955476673867e-01 1.110860971226959260e+00 4.975134068013523092e-01 6.121412324765180824e-01 8.026612429196235965e-01 6.125473527259913675e-01 1.140666221518600532e+00 6.440641011237069335e-01 7.155400463560931401e-01 7.484395954110962812e-01 7.294251223279722973e-01 6.466509782091461878e-01 9.591230417767006022e-01 5.335532601653438789e-01
1.136986193808053214e+00 5.172865530337990014e-01 7.706540044568898074e-01 5.853055766475874222e-01 6.015038713456559716e-01 1.218648740524826746e+00 9.352790329381466261e-01 7.408079949164183553e-01 4.875331059011746015e-01 9.907150391953680746e-01 1.169866783159709378e+00 8.831726886076878280e-01 6.950641528036674011e-01 9.063119247231830045e-01 1.252863838091991644e+00 7.471417145720773423e-01 8.050559650215697305e-01 1.085638445440023858e+00 7.013080485609622938e-01 7.866515067262894734e-01 1.141697350368714003e+00 4.925164728580632145e-01 6.194566237557935784e-01 8.110785692973035976e-01 6.024056316328010308e-01 1.152095688039316723e+00 6.439638209654492407e-01 7.234184708838352629e-01 7.710774273960491199e-01 7.275083032364879632e-01 6.490112896689997912e-01 9.837955378191716171e-01 5.395277079104894291e-01
1.139388981899754905e+00 5.127080310192283497e-01 7.759659522402788667e-01 5.938754945197500801e-01 5.976290452986101620e-01 1.201881298222025940e+00 9.800730610187783354e-01 7.707197709516953044e-01 4.605367405797899383e-01 9.975025319816287483e-01 1.181872019500588733e+00 8.940455906924216212e-01 6.919924818045000148e-01 9.286915970438571755e-01 1.277132436407262706e+00 7.790668215754928960e-01 8.240572240046993846e-01 1.097977939089219257e+00 6.918977807216500908e-01 7.792069420197493823e-01 1.182212638393945525e+00 4.915704581138154450e-01 6.235564745287869304e-01 8.091044716020938665e-01 5.841356423500720929e-01 1.152352257441465744e+00 6.470180115134327448e-01 7.352904158719001382e-01 7.953992818913599994e-01 7.281898470869434536e-01 6.506847859988438287e-01 9.991795949142434630e-01 5.459084929733026836e-01
1.138460865029993219e+00 5.126803809758706532e-01 7.807874594786060607e-01 5.977976116976635446e-01 5.965008232578272729e-01 1.171530515292081853e+00 1.026070647976980332e+00 7.948766825034745409e-01 4.248821438455688826e-01 1.002207045954678133e+00 1.196314762272179477e+00 8.981368440127500685e-01 7.034699749527760781e-01 9.522278837608666446e-01 1.300118030166690364e+00 8.149515462022233203e-01 8.351562189337350395e-01 1.101239720661803423e+00 6.743196145784732254e-01 7.625712478745021450e-01 1.214878203443443327e+00 4.867668980945579205e-01 6.231621118006512861e-01 8.083978055111673555e-01 5.596124070527161987e-01 1.149868561055009897e+00 6.484111034401605078e-01 7.432287646235928857e-01 8.274811710854870217e-01 7.339332393141621003e-01 6.529708868688733903e-01 9.992987360919434181e-01 5.525314549377281503e-01
