# Supplementary material for: Molecular mechanisms of native ligand selectivity in catecholamine G protein-coupled receptors
Source: Nat Commun. 2026 Apr 23;17:4112. doi: 10.1038/s41467-026-71361-8 (PMC13150006; doi:10.1038/s41467-026-71361-8)
Supplement: Supplementary file 8 — Source Data 2 [file 41467_2026_71361_MOESM8_ESM.zip › SourceData/FigS15/strings4apo_WT/string23.txt]

8.907468250784592589e-01 4.949635836528399335e-01 8.483069601500281554e-01 6.351511339931236177e-01 6.339996650768449094e-01 1.072157551318772883e+00 8.415290289873744722e-01 6.626106879937812000e-01 5.539139273810191888e-01 1.480503884127145842e+00 1.047088815326949085e+00 8.496521689205648320e-01 8.457517473392808238e-01 1.213344435469935867e+00 1.536154406068494849e+00 7.329434851890843650e-01 7.357085464004391451e-01 9.586202516617341463e-01 6.672218765158423048e-01 8.179856754066339164e-01 1.230905994243974400e+00 4.987153447169695442e-01 6.187688370737187693e-01 7.865589773154693098e-01 5.540836636279617977e-01 1.801616481241348211e+00 6.047163526708390080e-01 7.247542715009860359e-01 6.539189056959107127e-01 7.256985605311124798e-01 6.876240389148378096e-01 1.437887768234842989e+00 5.286679570462086142e-01
8.836580680826364720e-01 5.016773002946255389e-01 8.459623121276624858e-01 6.372360330733854994e-01 6.330414074334547170e-01 1.081886449345108581e+00 8.219083305908305714e-01 6.584670391986250371e-01 5.572765773565324654e-01 1.478839330465850477e+00 1.042870333356646917e+00 8.715252194286479126e-01 8.047504937625811205e-01 1.181586562610704272e+00 1.511409699461687683e+00 7.367499116675726434e-01 7.586971545289712404e-01 9.662965834194559012e-01 6.763215639257654788e-01 8.375395386331140335e-01 1.238343279808592268e+00 5.134586251071295848e-01 6.208176749363373270e-01 7.705488767625817692e-01 5.544947173512265737e-01 1.777874308274252524e+00 6.259501253532051557e-01 7.263361398655797663e-01 6.563433073579687527e-01 7.225877732490056937e-01 6.885306538113408203e-01 1.436770383241602778e+00 5.304898789840996054e-01
8.877049950904073450e-01 5.129584424753671490e-01 8.406068995285856937e-01 6.385266834000248304e-01 6.347821779001702192e-01 1.103282236216247769e+00 8.119747389576472685e-01 6.592025547554359877e-01 5.646510479373803015e-01 1.465725219279932823e+00 1.042813736608113828e+00 8.936317338542016930e-01 7.596349640991318930e-01 1.143504346010397965e+00 1.486006146365759228e+00 7.327767943753509261e-01 7.726656658979058623e-01 9.802001099128069272e-01 6.891123389482247674e-01 8.356883624041360203e-01 1.246124229683509332e+00 5.217901677272487326e-01 6.178771298937995038e-01 7.396372622401369279e-01 5.474489139537094262e-01 1.745214510118506368e+00 6.311140990320193156e-01 7.293339810763007636e-01 6.670324797753347523e-01 7.214670276519097314e-01 6.946089559062674779e-01 1.428994204738018858e+00 5.326273451233303202e-01
8.870840583979479055e-01 5.212022311878259373e-01 8.220364938198535532e-01 6.431258405826459912e-01 6.280190052148411084e-01 1.121929268401990587e+00 8.105553930864904943e-01 6.676058492954276558e-01 5.973720315233457256e-01 1.444276590148579231e+00 1.040405813085758746e+00 9.013332495950412415e-01 7.224442054059008189e-01 1.118126889773631394e+00 1.471193617713002055e+00 7.201874046218100789e-01 7.752253577249592631e-01 9.807112245144126161e-01 7.014517263436276240e-01 8.183365914835605270e-01 1.246325460757877757e+00 5.216667885936214777e-01 6.140149141762228924e-01 7.126040644944326985e-01 5.512973305766434295e-01 1.713939808797086295e+00 6.235910483697791884e-01 7.215314646539755516e-01 6.864883878589624899e-01 7.078843986420882972e-01 7.025764822052880110e-01 1.411639786831333732e+00 5.306792804824475018e-01
8.829726372707468185e-01 5.255145750136508420e-01 7.958574626397487695e-01 6.443374264253930450e-01 6.165943766988142283e-01 1.129785338309376330e+00 8.094365399633999258e-01 6.814367773193903410e-01 6.195376472291020953e-01 1.425749722905373496e+00 1.048371323850230796e+00 8.908596514746269790e-01 6.885952780227879710e-01 1.113738278456108954e+00 1.483711815014320035e+00 7.183679558746587368e-01 7.702627398927094360e-01 9.625247253298430117e-01 7.127147504853365012e-01 8.116117312635335868e-01 1.253659473751851161e+00 5.167396938962436348e-01 6.156103129365882998e-01 6.850225055998864221e-01 5.717561639523195405e-01 1.713181653157418216e+00 6.141386312754050225e-01 7.030823990016950020e-01 6.858846767049374682e-01 7.074890359843549748e-01 7.038966514170930111e-01 1.408676649587584651e+00 5.279401261000417067e-01
9.077035905773815916e-01 5.249698451507022190e-01 8.059641820564227288e-01 6.329912636153245398e-01 6.146446867246707635e-01 1.134743354575205032e+00 8.074774946836527079e-01 6.979769118816668838e-01 6.213505019488999581e-01 1.434572499205890583e+00 1.080577502207292984e+00 8.795654308318683334e-01 6.848794964549385078e-01 1.136512054688024742e+00 1.506506993548399453e+00 7.234449476719944094e-01 7.373849927799556170e-01 9.626416792651490972e-01 7.185282554098417762e-01 7.926926795135691428e-01 1.279443133434083890e+00 5.145469613089495020e-01 6.173853675956959552e-01 6.970926842224333120e-01 5.871049943871029519e-01 1.727830574000624342e+00 6.190775386547605619e-01 6.899246593368314473e-01 6.679982980730778674e-01 7.066416845663574531e-01 6.847864268632316564e-01 1.423641580597400091e+00 5.298467615362186800e-01
9.399108757479909260e-01 5.247367886043901031e-01 8.315418514823018636e-01 6.217501084327511363e-01 6.155792065056152618e-01 1.141151155369246828e+00 8.111141901894000084e-01 7.020513680184732319e-01 6.155664983184256922e-01 1.433193362658067294e+00 1.098313735329592422e+00 8.739377408458178786e-01 7.120723531616736102e-01 1.152064628212970510e+00 1.492261194100283461e+00 7.166259482632126865e-01 7.079429133512630257e-01 9.764057403277057734e-01 7.176966026029841794e-01 7.695224800128537268e-01 1.272328315156966871e+00 5.139378058234864710e-01 6.121488664474613595e-01 7.300523547388799717e-01 5.967342806083991702e-01 1.698232452859753439e+00 6.151163980454913416e-01 6.942371648427165809e-01 6.611580004412447309e-01 6.876559669147674914e-01 6.787741614455120587e-01 1.399933423655891795e+00 5.295527567174890260e-01
9.837033879093124433e-01 5.292693477092499377e-01 8.453182993913144205e-01 6.209974537888577339e-01 6.205047037601542081e-01 1.162751687226219799e+00 8.165814018828833065e-01 7.010954700920175586e-01 5.904099741926378542e-01 1.398862196681889936e+00 1.104343371765503123e+00 8.697792716599910268e-01 7.381395500691424472e-01 1.139745630797327713e+00 1.449791963768010783e+00 7.109873821231270652e-01 6.985659469490557161e-01 1.003969595531394088e+00 7.193407834005051127e-01 7.623824554774616402e-01 1.246939609194736232e+00 5.126897170425378514e-01 6.053682681294910717e-01 7.301825523244559468e-01 6.049980682362695594e-01 1.615207847097796856e+00 5.995849035982628861e-01 7.042122735451257221e-01 6.533661210794583507e-01 6.866212452240756381e-01 6.890400379718257806e-01 1.331773743771831775e+00 5.303290511569836996e-01
1.032581290475151237e+00 5.269364216359311293e-01 8.280667070848354294e-01 6.223448651533272091e-01 6.218635878935621086e-01 1.183847782057197096e+00 8.257476446921961921e-01 7.051387349198846577e-01 5.731493747314538867e-01 1.322028679251048722e+00 1.107327939161674601e+00 8.490712946475549305e-01 7.564630367466917971e-01 1.099754830051691279e+00 1.395642654556347839e+00 7.127745422463513947e-01 7.072981025598885640e-01 1.024523796487311955e+00 7.329453290523015863e-01 7.669290610908128247e-01 1.215986147981871435e+00 5.194459919524064828e-01 6.047194475266500779e-01 7.196479191790401408e-01 6.132689338078340935e-01 1.507673412148709202e+00 6.002159038164671667e-01 7.076233879141089478e-01 6.503939050632074892e-01 6.925275017307193082e-01 6.967829617352937488e-01 1.243950062603020879e+00 5.309750618436654968e-01
1.066848179948024500e+00 5.199851649657116770e-01 8.025574593552061708e-01 6.162317082055813744e-01 6.178210105396315655e-01 1.194398291269301637e+00 8.315201130124644235e-01 7.055720989389278053e-01 5.635977496043450552e-01 1.232057139735766915e+00 1.117878700837289463e+00 8.329852666161589037e-01 7.529696394525134950e-01 1.045001420205999398e+00 1.346622753887412038e+00 7.181410878776230966e-01 7.222938962773838290e-01 1.031237015418512204e+00 7.488615914581843169e-01 7.728981097287505042e-01 1.184520809895418081e+00 5.267784748084189950e-01 6.087321526420926832e-01 7.139727806955364908e-01 6.123539758121535614e-01 1.420773843263350766e+00 6.092231712256305221e-01 7.100394312567555044e-01 6.526546573574982801e-01 6.959253311560692490e-01 7.006386218909608221e-01 1.174311748180077775e+00 5.308102157316745284e-01
1.093173436070350668e+00 5.141625462054868478e-01 7.799266508089399697e-01 5.979757436645425361e-01 6.162040585388739444e-01 1.209069711689287230e+00 8.281592798912373876e-01 6.948284141865310737e-01 5.582810142333806125e-01 1.135597782875741979e+00 1.134868767679443335e+00 8.385517524673955503e-01 7.360658148847328830e-01 9.860410423452964368e-01 1.302661892372102503e+00 7.218437680994799210e-01 7.296702301439290661e-01 1.046497402266385990e+00 7.564613612961278433e-01 7.721614255706488184e-01 1.151984114804307735e+00 5.264366001179100474e-01 6.122184779317222381e-01 7.275196696506892602e-01 6.069704967049452948e-01 1.337722336236442100e+00 6.154513476152483342e-01 7.171054514389365586e-01 6.622617308702494210e-01 6.988005491731211771e-01 7.029859231980171153e-01 1.108866080601432991e+00 5.351341710599586410e-01
1.103149932895173491e+00 5.151303998838289155e-01 7.674351216767382189e-01 5.790514931074238758e-01 6.182753963760877491e-01 1.227285932366650512e+00 8.268419297435263271e-01 6.803224271758422370e-01 5.514453771562293216e-01 1.077857176529306349e+00 1.136633374363291260e+00 8.600358388238257268e-01 7.359691435628288314e-01 9.446226314351857667e-01 1.263961825375233383e+00 7.213728612719167987e-01 7.294344705260690231e-01 1.065219640955123115e+00 7.415782284630552113e-01 7.621753196412236475e-01 1.127319150746141307e+00 5.206116690854439844e-01 6.107983261388764129e-01 7.704243030927465652e-01 6.081746268925544152e-01 1.273522871639457765e+00 6.170920063428300129e-01 7.289736144121556904e-01 6.806073741064377902e-01 6.966782198357269751e-01 6.982763344431812680e-01 1.064686478888460019e+00 5.390524301176375932e-01
1.122271991635112265e+00 5.199798405132102230e-01 7.719316740912640640e-01 5.740004972131139693e-01 6.197842960792580014e-01 1.234568059536727658e+00 8.404715335753111249e-01 6.752786408935548268e-01 5.256887153154142789e-01 1.039394995143490430e+00 1.138639793038590753e+00 8.743060670767168752e-01 7.371394248987294118e-01 9.124792743358907110e-01 1.232473888452569888e+00 7.184448412010085994e-01 7.294172895586708005e-01 1.083135733060487826e+00 7.290226076732165827e-01 7.508864701191511060e-01 1.116386965691248401e+00 5.107106757188322188e-01 6.038586540683639203e-01 7.952542036563495786e-01 6.127545522667264821e-01 1.210086854093942899e+00 6.197847805593701409e-01 7.389848955269280317e-01 7.162783204395815062e-01 6.980133846702578637e-01 6.851493257244536395e-01 1.024270446027314430e+00 5.403907372576227663e-01
1.142069968320603479e+00 5.219359696432862572e-01 7.827496579410552213e-01 5.811103366699085226e-01 6.205792362093398573e-01 1.218954255698264433e+00 8.683302227525546702e-01 6.910055319133701079e-01 4.962690436068828426e-01 1.015220256537728405e+00 1.150399218090243370e+00 8.701606475580708766e-01 7.262696218601960574e-01 9.065296004912472005e-01 1.226889793406356732e+00 7.172268560866339460e-01 7.448026048824394341e-01 1.097349370994094686e+00 7.261609246541804730e-01 7.631001022425307756e-01 1.121839366149626205e+00 5.017669698654233512e-01 6.005787435613253455e-01 7.811516923670809298e-01 6.129892191737184026e-01 1.159813329345821931e+00 6.345962794731148104e-01 7.370933642464657654e-01 7.456160707986457803e-01 7.143631767873670491e-01 6.694201900683228734e-01 9.864660663866249291e-01 5.431187071315327630e-01
1.146092771267148258e+00 5.210526370205657010e-01 7.841888489512112148e-01 5.888189006406020498e-01 6.125305757868294565e-01 1.210058049291801829e+00 9.068640228730459052e-01 7.244955907511414495e-01 4.868387566525330112e-01 1.002098697467995958e+00 1.162465674408081906e+00 8.744989971853611710e-01 7.267137274373978162e-01 9.124583683308995496e-01 1.234012378588362768e+00 7.265381524905245580e-01 7.705957238260552344e-01 1.106354513733912359e+00 7.148239814736070397e-01 7.704827277029824284e-01 1.133004794399835147e+00 4.930669230847133377e-01 6.059565515340600284e-01 7.845305522959469258e-01 5.986235536374457933e-01 1.137067627797900826e+00 6.424982920189735713e-01 7.331886823980594547e-01 7.630381774279818563e-01 7.286265261036217744e-01 6.619655366665164742e-01 9.698135742653450908e-01 5.423419574140966315e-01
1.144594096846031528e+00 5.194395884913004524e-01 7.826917506410209224e-01 5.937312227638172901e-01 6.030114627901665969e-01 1.202142606479909004e+00 9.478624136400759514e-01 7.555063454304182802e-01 4.724480071784603608e-01 9.982804763423268612e-01 1.173233847452995970e+00 8.833512983611704339e-01 7.237372165351473319e-01 9.210318783526938446e-01 1.249037124878434879e+00 7.485226293727095248e-01 7.930225563014513535e-01 1.107372522472336973e+00 6.970330974040719330e-01 7.648877002450930052e-01 1.154478759291106105e+00 4.861364134912610213e-01 6.118229236356523826e-01 7.971477602137171381e-01 5.827512369294884920e-01 1.133193158468208894e+00 6.398300672052837923e-01 7.349982504247889459e-01 7.825487414100525951e-01 7.339871315204439250e-01 6.603952705757337727e-01 9.731923441412336784e-01 5.425339155816579773e-01
1.140704514019022398e+00 5.165080447835570521e-01 7.808498202395118826e-01 5.962335662336134545e-01 5.976216974206171040e-01 1.187001750053283455e+00 9.881551908375729720e-01 7.791327883207941341e-01 4.483676056712324609e-01 1.001310295206900625e+00 1.184221217076921073e+00 8.899745642153994440e-01 7.119216158796829452e-01 9.358238676420091995e-01 1.273285293366619442e+00 7.804264536300057342e-01 8.143479089719379838e-01 1.103033222136247105e+00 6.802057002175990741e-01 7.607329202696214709e-01 1.185351949706887176e+00 4.840924131067910752e-01 6.173614208105248080e-01 8.044022407898654414e-01 5.704802138785975973e-01 1.140618789957787982e+00 6.389658367698460850e-01 7.393448556782716841e-01 8.034660362986610904e-01 7.351935863194506426e-01 6.590886714246770861e-01 9.869739010663066692e-01 5.467311442481492811e-01
1.138460865029993219e+00 5.126803809758706532e-01 7.807874594786060607e-01 5.977976116976635446e-01 5.965008232578272729e-01 1.171530515292081853e+00 1.026070647976980332e+00 7.948766825034745409e-01 4.248821438455688826e-01 1.002207045954678133e+00 1.196314762272179477e+00 8.981368440127500685e-01 7.034699749527760781e-01 9.522278837608666446e-01 1.300118030166690364e+00 8.149515462022233203e-01 8.351562189337350395e-01 1.101239720661803423e+00 6.743196145784732254e-01 7.625712478745021450e-01 1.214878203443443327e+00 4.867668980945579205e-01 6.231621118006512861e-01 8.083978055111673555e-01 5.596124070527161987e-01 1.149868561055009897e+00 6.484111034401605078e-01 7.432287646235928857e-01 8.274811710854870217e-01 7.339332393141621003e-01 6.529708868688733903e-01 9.992987360919434181e-01 5.525314549377281503e-01
