# Supplementary material for: Molecular mechanisms of native ligand selectivity in catecholamine G protein-coupled receptors
Source: Nat Commun. 2026 Apr 23;17:4112. doi: 10.1038/s41467-026-71361-8 (PMC13150006; doi:10.1038/s41467-026-71361-8)
Supplement: Supplementary file 8 — Source Data 2 [file 41467_2026_71361_MOESM8_ESM.zip › SourceData/FigS15/strings4apo_WT/string37.txt]

8.907468250784592589e-01 4.949635836528399335e-01 8.483069601500281554e-01 6.351511339931236177e-01 6.339996650768449094e-01 1.072157551318772883e+00 8.415290289873744722e-01 6.626106879937812000e-01 5.539139273810191888e-01 1.480503884127145842e+00 1.047088815326949085e+00 8.496521689205648320e-01 8.457517473392808238e-01 1.213344435469935867e+00 1.536154406068494849e+00 7.329434851890843650e-01 7.357085464004391451e-01 9.586202516617341463e-01 6.672218765158423048e-01 8.179856754066339164e-01 1.230905994243974400e+00 4.987153447169695442e-01 6.187688370737187693e-01 7.865589773154693098e-01 5.540836636279617977e-01 1.801616481241348211e+00 6.047163526708390080e-01 7.247542715009860359e-01 6.539189056959107127e-01 7.256985605311124798e-01 6.876240389148378096e-01 1.437887768234842989e+00 5.286679570462086142e-01
9.128473553990831268e-01 4.983829072837655527e-01 8.663530238339890444e-01 6.392323117169735891e-01 6.281113703812432059e-01 1.108822360649482697e+00 8.266287551491287022e-01 6.638901395635599112e-01 5.528316205322596488e-01 1.487945565142599902e+00 1.058323612481061549e+00 8.879109431213023651e-01 8.025837694410484779e-01 1.191139387843162423e+00 1.530977015879042558e+00 7.328840514211012458e-01 7.438773009729793273e-01 9.878777460289128731e-01 6.817610688826661880e-01 8.385005921682535668e-01 1.254833554726992872e+00 5.086686420153201382e-01 6.148583686478767962e-01 7.581023000646005539e-01 5.526389743279519484e-01 1.793194226780339573e+00 6.280668740285265672e-01 7.156243834401885273e-01 6.631210212473033216e-01 7.281994511375600165e-01 6.860147498038784430e-01 1.451038987401767510e+00 5.346758386371889271e-01
9.304379698900767659e-01 5.084845778487494528e-01 8.654234232813813321e-01 6.484720895646343131e-01 6.296131278919490093e-01 1.148577973429560029e+00 8.185632185701744445e-01 6.763040908075035329e-01 5.555332876860088476e-01 1.472689427652041694e+00 1.064746718246905033e+00 9.140992287282094786e-01 7.521049017292645855e-01 1.154911829456308769e+00 1.503497593537688193e+00 7.285643220578414958e-01 7.553474844569381119e-01 1.002522968356480915e+00 7.064194662311946704e-01 8.392649494031900748e-01 1.263449189990144550e+00 5.180958760750914438e-01 6.114902604967551447e-01 7.219302092408833582e-01 5.445682236115646502e-01 1.758224248965634118e+00 6.403768093054303945e-01 7.077922926841565543e-01 6.769655001297760766e-01 7.192975370141291291e-01 6.789501956764392165e-01 1.442991367717012308e+00 5.338633559887135949e-01
9.014103024635241601e-01 5.122662986564634480e-01 8.337822402511425590e-01 6.542023603976409030e-01 6.307702140056236084e-01 1.111997905342743787e+00 8.205793766840931980e-01 6.976021564337624437e-01 5.821901904728582489e-01 1.455145824781006292e+00 1.037127928598273297e+00 8.716008885673267592e-01 7.424514661824053174e-01 1.138311261658337958e+00 1.479133248779919363e+00 7.185194918047840273e-01 7.560843633192797508e-01 9.687160671135544021e-01 7.156275504855774683e-01 8.106865164348571184e-01 1.246976639938799591e+00 5.162564995331749840e-01 6.097501904962916441e-01 7.080568793627796120e-01 5.461031166088843314e-01 1.728658807282581478e+00 6.268018145531291108e-01 7.087083769846069803e-01 6.845261257918485720e-01 7.068813964875708677e-01 6.860687092468089610e-01 1.419836796434585491e+00 5.306436976598561950e-01
8.777859367484546205e-01 5.176798211424639140e-01 8.043203739494269033e-01 6.435794357527576670e-01 6.235854333620115542e-01 1.063648204058286861e+00 8.164667429884726602e-01 7.039136739825151423e-01 6.215343213855006876e-01 1.431861094964441250e+00 1.027015393981506097e+00 8.222660824200352936e-01 7.365850902897034258e-01 1.127712201844655260e+00 1.462114723815004735e+00 7.122927970019156119e-01 7.495044186820275511e-01 9.320165068225643168e-01 7.063785004993102801e-01 7.945150781668310902e-01 1.228963821735127970e+00 5.079520270154823658e-01 6.093366867411252885e-01 6.882384785551649564e-01 5.650398622826884321e-01 1.703598003838607378e+00 6.120434831762586736e-01 7.045222597497167172e-01 6.781325345286866035e-01 7.138657376104842189e-01 6.990241222576392133e-01 1.393084136975843546e+00 5.312798722676794760e-01
8.982500888822602114e-01 5.254963994047282538e-01 8.081769909115303907e-01 6.178327047376676040e-01 6.218273220867484019e-01 1.086464094396717428e+00 8.247116624464363444e-01 6.870521621226565179e-01 6.217415958565920553e-01 1.396819759916478443e+00 1.053119714543051089e+00 8.372501926035755826e-01 7.356479386235557083e-01 1.103592514354635679e+00 1.434099858482735801e+00 7.124255516292486989e-01 7.189038394123401510e-01 9.415652557114603249e-01 7.142806977496337639e-01 7.802858395159386617e-01 1.205931025363359499e+00 5.102618179496944961e-01 6.133686761911258944e-01 7.175618597950973454e-01 5.879851013718651043e-01 1.658634943368450188e+00 6.071043060623615428e-01 7.098652975629989870e-01 6.611738215008152730e-01 7.001946033756065724e-01 6.907209336274038325e-01 1.354370038618301297e+00 5.339467290789915443e-01
9.517663027900795658e-01 5.275364808169364927e-01 8.303075261176553479e-01 6.196016459024437095e-01 6.224322084562748936e-01 1.141236060307491140e+00 8.330445089323202934e-01 6.959075676550604550e-01 5.989461065524236405e-01 1.371376349895818691e+00 1.074238740502303724e+00 8.630419869437212510e-01 7.159181578518933886e-01 1.113584996632912105e+00 1.411674431926773332e+00 7.102182162327163040e-01 6.949686692083331119e-01 9.894544940390939125e-01 7.345881902092699089e-01 7.662904806072879937e-01 1.205832521513914291e+00 5.100626959598909549e-01 6.080211021873919153e-01 7.148886253814087377e-01 6.048643112927796217e-01 1.585775139500709585e+00 6.011182085957463839e-01 7.090846965978814254e-01 6.529541560793018506e-01 6.830285276572160003e-01 6.928638612915978268e-01 1.300870454391045428e+00 5.339660377522257306e-01
1.028181278563940815e+00 5.291565571169825066e-01 8.180272487834653328e-01 6.285856134360209291e-01 6.207052966240770298e-01 1.179675488059616528e+00 8.375435235849253424e-01 7.147729010180641218e-01 5.803089416981468407e-01 1.292384293682614427e+00 1.102895878167929000e+00 8.455611735364970682e-01 6.958702127072042831e-01 1.084489576761392904e+00 1.373518910081688249e+00 7.113443062740206768e-01 6.956762125782921524e-01 1.008400324236711443e+00 7.522238894375868901e-01 7.719498977146701524e-01 1.199538600459455040e+00 5.132555124362858656e-01 6.016860421997370922e-01 6.985034565902168424e-01 6.261371416983323446e-01 1.481071381866073677e+00 6.056917967729216201e-01 7.092697021714232664e-01 6.537342058919191068e-01 6.773525465378079646e-01 7.111180107754486723e-01 1.221552569763910245e+00 5.301168151050011934e-01
1.069365229634437808e+00 5.241144777018642564e-01 7.928088657095470060e-01 6.273135409409509311e-01 6.163333507732935423e-01 1.203220975695100448e+00 8.332092839527556194e-01 7.110873775990537160e-01 5.704353599583305012e-01 1.218616159261478371e+00 1.115314378089977021e+00 8.302533107232556997e-01 7.027442112253683426e-01 1.038736761840783451e+00 1.332253187952926243e+00 7.217996260928171148e-01 7.094133935153535964e-01 1.016894420013839229e+00 7.596297462621259822e-01 7.912274059943712468e-01 1.184980228323200269e+00 5.300853957054639798e-01 6.028576586614560195e-01 6.755831837272635587e-01 6.312241027706504415e-01 1.394717655077835738e+00 6.134279004592081419e-01 7.202410153548507443e-01 6.510820132301697871e-01 6.812404425384802620e-01 7.337665731323295137e-01 1.159202912525892692e+00 5.274321599338069877e-01
1.077125341727749763e+00 5.159550152584921889e-01 7.802635259159845793e-01 6.202047284504934588e-01 6.110434216610909353e-01 1.220975628532878110e+00 8.306140836855219201e-01 7.048049554119212301e-01 5.654028398786561382e-01 1.182225528104104972e+00 1.116155509778437471e+00 8.446967916149337174e-01 7.054249836479812297e-01 9.982517813781612848e-01 1.290693602175286392e+00 7.342809376303276458e-01 7.222714342235615481e-01 1.046183990888214232e+00 7.664326214616730137e-01 7.982260225770342332e-01 1.177315708712905806e+00 5.496800982790489565e-01 6.058767968767384549e-01 6.367202118146666479e-01 6.115867324608940114e-01 1.330189349970350321e+00 6.244977598606209490e-01 7.310638973446286215e-01 6.440183828317217474e-01 6.915453950322454357e-01 7.367585540515899645e-01 1.123913494094677779e+00 5.265611893931858578e-01
1.126065857946378035e+00 5.196275130115767249e-01 8.004133835575935052e-01 6.082914867205369003e-01 6.155344684322988646e-01 1.232413828613318163e+00 8.202366675308085942e-01 7.043811377165570820e-01 5.663334833688840053e-01 1.123588087624579845e+00 1.143656067723438863e+00 8.577495323420500917e-01 7.091066164182773246e-01 9.627777515788993323e-01 1.277196732799602330e+00 7.229932048662234267e-01 7.183491361090602600e-01 1.069149559477098999e+00 7.350447749435962130e-01 7.846123423216293524e-01 1.163575656238194700e+00 5.356668084363146454e-01 5.987944712190206298e-01 6.748419951964353958e-01 6.203328723242951259e-01 1.288665934528605561e+00 6.221294094580548384e-01 7.364603413162822410e-01 6.545677304220165471e-01 6.992680899415092410e-01 7.165545939591907443e-01 1.083660022878261575e+00 5.286440270359281657e-01
1.149783528982859293e+00 5.196979444972169571e-01 8.023198824538607665e-01 5.883155152137786725e-01 6.160095569450083630e-01 1.253725805351280531e+00 8.025114302589905213e-01 6.928191657806768156e-01 5.598906485424384183e-01 1.056724603780097915e+00 1.156804437302597188e+00 8.807758533218416064e-01 7.233537040324224954e-01 9.201473391163997873e-01 1.238973556319975078e+00 7.163361383064525967e-01 7.244027144146492070e-01 1.092673750067524319e+00 7.196947039736608653e-01 7.717625266912611082e-01 1.129265182761342023e+00 5.280904427279838886e-01 5.999199299266663177e-01 7.469555987771852035e-01 6.207589984149006757e-01 1.240140111330337636e+00 6.298923758171325327e-01 7.303990491310553557e-01 6.702210936251419282e-01 7.045890734338761119e-01 6.908968962180488393e-01 1.043269923619952966e+00 5.297393000733331414e-01
1.149244535622381047e+00 5.096283553729891169e-01 7.881544089127479058e-01 5.916045928145176047e-01 6.161698225904034265e-01 1.256075471682352784e+00 8.145804469348360000e-01 6.868531295734638942e-01 5.293735012272744456e-01 9.981633516831940334e-01 1.145088510474808308e+00 8.951752840994741112e-01 7.361925380087828152e-01 8.874197512825077183e-01 1.197928753185789841e+00 7.172520396999121362e-01 7.487386947534528936e-01 1.102494120227006658e+00 7.172100994739611934e-01 7.653048342912945889e-01 1.092003980987104494e+00 5.150567368044768335e-01 6.033372920972500664e-01 8.055809449768749353e-01 6.162785452988961410e-01 1.179950771372722418e+00 6.331028226163613049e-01 7.314591054626220501e-01 7.130834030259298739e-01 6.984850271596758642e-01 6.800211854246656085e-01 9.975434444792887767e-01 5.321465644975297282e-01
1.150683801155329089e+00 5.091641199741729906e-01 7.866384405646780209e-01 5.897123953649784367e-01 6.202000040482785748e-01 1.231409796415926960e+00 8.479215324535753773e-01 6.800194043633729368e-01 4.918791899601840378e-01 1.006610578470345851e+00 1.143511465455088194e+00 8.820515856968503821e-01 7.148761585030216636e-01 9.006727973515072927e-01 1.232515226366720729e+00 7.259564278223602507e-01 7.557682353170680489e-01 1.098408460215529958e+00 7.155417658998077801e-01 7.642650825229643230e-01 1.114095008869655512e+00 5.078140362410308306e-01 6.074136036599725452e-01 7.751972094177209671e-01 6.245155398511197387e-01 1.177543991679695923e+00 6.398388935541726719e-01 7.434539049372148600e-01 7.401711489082207773e-01 7.073931185532938981e-01 6.819792441464496147e-01 9.902367055840384236e-01 5.437606335130781288e-01
1.146538842417459847e+00 5.180280226549429656e-01 7.824354786932048444e-01 5.730936710292356961e-01 6.149017226306706663e-01 1.221282862733091834e+00 8.717183621085257128e-01 6.907203240660628740e-01 4.792433647425412557e-01 1.020429622074406906e+00 1.152389698280213759e+00 8.786871012047373641e-01 7.173768761618004586e-01 9.195376401522770138e-01 1.260966554541443685e+00 7.368562468502553031e-01 7.585645604892040650e-01 1.106476727710212771e+00 7.066048238380384650e-01 7.676201935777510199e-01 1.136604461745068795e+00 5.061010180920659796e-01 6.184579506293633733e-01 7.792514321608245975e-01 6.250724592231402532e-01 1.178801823444949992e+00 6.674545457901385204e-01 7.436693604028188354e-01 7.438586609458032184e-01 7.248060847705803944e-01 6.615767124577918157e-01 9.863036267021648706e-01 5.482782953368348089e-01
1.137496903849964269e+00 5.190682658909171465e-01 7.746333617639441504e-01 5.785944603693015109e-01 6.040622573630991532e-01 1.204521821914332991e+00 9.181172678898957829e-01 7.306255528110895403e-01 4.666974790497363523e-01 1.020905844518589012e+00 1.155186510218498830e+00 8.797805629816410899e-01 7.250426685299224960e-01 9.353441856371231822e-01 1.271702261546962642e+00 7.582442484374011249e-01 7.800655351019261108e-01 1.107404542726978303e+00 6.911587860402692574e-01 7.722508033039870989e-01 1.153892981127787376e+00 4.973241140943611138e-01 6.275268670998376264e-01 7.978373022572398110e-01 6.092475012316761473e-01 1.157177303579788097e+00 6.802298562778790192e-01 7.481572049332378960e-01 7.674339236048718371e-01 7.305016979881131522e-01 6.503458215278296040e-01 9.732192947574319630e-01 5.475902052286734101e-01
1.135639206057403650e+00 5.159916398977855145e-01 7.750100565794644236e-01 5.817312181043112762e-01 5.965870819184303508e-01 1.188004116782431119e+00 9.679811296724281089e-01 7.634285360543153764e-01 4.452312830820122636e-01 1.011665968948662453e+00 1.169762415362495034e+00 8.877255322704151741e-01 7.093950390825085606e-01 9.432901993564960508e-01 1.285342555591568958e+00 7.900006844710245613e-01 8.074879495562790055e-01 1.101573900475679713e+00 6.793267310363897415e-01 7.669999219753743658e-01 1.181004273012375094e+00 4.928431086703844999e-01 6.308601495395295133e-01 8.077561896085845294e-01 5.841405028476894801e-01 1.147756555793986610e+00 6.696916129909924464e-01 7.490922262735432158e-01 8.003085297536161047e-01 7.347849410182282215e-01 6.521812829654771715e-01 9.797126300520557773e-01 5.510236619199808672e-01
1.138460865029993219e+00 5.126803809758706532e-01 7.807874594786060607e-01 5.977976116976635446e-01 5.965008232578272729e-01 1.171530515292081853e+00 1.026070647976980332e+00 7.948766825034745409e-01 4.248821438455688826e-01 1.002207045954678133e+00 1.196314762272179477e+00 8.981368440127500685e-01 7.034699749527760781e-01 9.522278837608666446e-01 1.300118030166690364e+00 8.149515462022233203e-01 8.351562189337350395e-01 1.101239720661803423e+00 6.743196145784732254e-01 7.625712478745021450e-01 1.214878203443443327e+00 4.867668980945579205e-01 6.231621118006512861e-01 8.083978055111673555e-01 5.596124070527161987e-01 1.149868561055009897e+00 6.484111034401605078e-01 7.432287646235928857e-01 8.274811710854870217e-01 7.339332393141621003e-01 6.529708868688733903e-01 9.992987360919434181e-01 5.525314549377281503e-01
