# Supplementary material for: Molecular mechanisms of native ligand selectivity in catecholamine G protein-coupled receptors
Source: Nat Commun. 2026 Apr 23;17:4112. doi: 10.1038/s41467-026-71361-8 (PMC13150006; doi:10.1038/s41467-026-71361-8)
Supplement: Supplementary file 8 — Source Data 2 [file 41467_2026_71361_MOESM8_ESM.zip › SourceData/FigS15/strings4apo_WT/string162.txt]

8.907468250784592589e-01 4.949635836528399335e-01 8.483069601500281554e-01 6.351511339931236177e-01 6.339996650768449094e-01 1.072157551318772883e+00 8.415290289873744722e-01 6.626106879937812000e-01 5.539139273810191888e-01 1.480503884127145842e+00 1.047088815326949085e+00 8.496521689205648320e-01 8.457517473392808238e-01 1.213344435469935867e+00 1.536154406068494849e+00 7.329434851890843650e-01 7.357085464004391451e-01 9.586202516617341463e-01 6.672218765158423048e-01 8.179856754066339164e-01 1.230905994243974400e+00 4.987153447169695442e-01 6.187688370737187693e-01 7.865589773154693098e-01 5.540836636279617977e-01 1.801616481241348211e+00 6.047163526708390080e-01 7.247542715009860359e-01 6.539189056959107127e-01 7.256985605311124798e-01 6.876240389148378096e-01 1.437887768234842989e+00 5.286679570462086142e-01
8.810642739542735580e-01 5.010494910236391597e-01 8.274471490965622511e-01 6.425450639284387977e-01 6.341736981468478751e-01 1.064401090873577704e+00 8.177011929698061454e-01 6.718939715381667677e-01 5.461300954345763570e-01 1.480560862647069431e+00 1.031012176617463583e+00 8.367559768013643762e-01 8.357443159503354924e-01 1.188863272924515879e+00 1.526934876632076055e+00 7.376058159558439575e-01 7.409573342785633621e-01 9.190746258035039640e-01 6.835976639697127766e-01 7.987309482212529010e-01 1.241555451772462293e+00 5.103809663056908530e-01 6.222664523477552390e-01 7.382420942966653188e-01 5.522461687331219338e-01 1.805326542659997813e+00 6.365147143435831989e-01 7.296011681823666439e-01 6.528247585992059676e-01 7.164529997094066793e-01 6.745764840437052934e-01 1.462997969338675208e+00 5.298624783425134321e-01
8.572917966987492200e-01 5.097623505742832073e-01 8.008772674337866215e-01 6.519576893620583347e-01 6.345590627980727261e-01 1.059466719789979638e+00 8.010367671586029470e-01 6.896460010506596516e-01 5.490550180973433614e-01 1.486850904432515108e+00 1.011713577662054941e+00 8.406280429492645201e-01 7.983508126472586008e-01 1.158989619961063866e+00 1.524127531936136926e+00 7.309004384557638012e-01 7.344588278020373062e-01 9.026457273243523316e-01 7.000756747474697894e-01 7.784212870248600202e-01 1.258755089141880168e+00 5.157339371196543176e-01 6.178888827214221724e-01 7.138182106238184499e-01 5.434212558415956185e-01 1.800502269209174333e+00 6.479364943123736564e-01 7.319185146485125415e-01 6.530668927660050471e-01 7.015867457620295067e-01 6.780139487570697732e-01 1.474131676551122982e+00 5.281871995002753728e-01
8.441080179312542286e-01 5.071516250869720910e-01 7.933796472404455180e-01 6.513506331329598220e-01 6.349901946204214997e-01 1.021735237125577234e+00 7.940449551585181398e-01 6.977598931641428859e-01 5.979660825673103197e-01 1.491500241133563609e+00 1.002718403466368979e+00 8.123172784363098531e-01 7.682056637668669419e-01 1.151518914903558732e+00 1.525304005669868346e+00 7.169906161349920426e-01 7.248525161233385639e-01 9.189679264190220298e-01 7.118479251353871939e-01 7.749336096173429222e-01 1.267043794321279115e+00 5.098552725445184564e-01 6.108071131307587498e-01 7.271334823133559500e-01 5.479663801580106908e-01 1.774469024420433083e+00 6.211436794616658208e-01 7.245828723259463144e-01 6.655446537080019764e-01 6.880524961748825108e-01 7.062456511610855081e-01 1.447740812972956315e+00 5.289262865991951612e-01
8.392393871997488874e-01 4.991329672057926992e-01 7.972449651832980155e-01 6.355157094263006456e-01 6.325836115449360308e-01 9.582889649561132650e-01 7.955367248380155187e-01 6.922291977280808917e-01 6.396338719462687505e-01 1.463738117922472215e+00 9.888754987121374240e-01 7.507468481245257452e-01 7.750340076836725878e-01 1.151115797425350973e+00 1.493444016168251176e+00 7.161847575090863893e-01 7.240238961823127761e-01 9.110910191572525463e-01 7.167562724137597208e-01 7.886984652422021069e-01 1.228237467319883702e+00 5.122981404561333107e-01 6.110522373905211690e-01 7.364017912481473083e-01 5.719856561496801106e-01 1.727695636265905055e+00 6.015206610917244179e-01 7.245704095492441210e-01 6.731675793004554542e-01 6.717343122728375304e-01 7.142959206161171304e-01 1.393068780216802693e+00 5.305925364883713469e-01
8.149507558261287476e-01 5.063511235972861790e-01 7.821790887184901786e-01 6.297379137338742217e-01 6.263031571643867812e-01 9.044163199414724241e-01 8.055187844043855128e-01 6.912883048301023958e-01 6.426270456864848768e-01 1.424638115878282374e+00 9.597438323760780765e-01 7.119951834190484385e-01 7.646406981795572655e-01 1.139876111788701740e+00 1.444624151958508573e+00 7.179257125354843172e-01 7.156094984655183566e-01 8.741189846462341650e-01 7.312286094478080978e-01 7.917504648212488894e-01 1.177956187302513724e+00 5.203742132843466317e-01 6.131055535121793243e-01 7.367678436258316976e-01 5.919645888852560489e-01 1.677249481478004123e+00 5.995510326999808903e-01 7.276662028803043691e-01 6.655396052013370367e-01 6.618146967637390521e-01 6.868782638948505159e-01 1.341300962133309627e+00 5.294410944996864599e-01
7.962257220900673671e-01 5.194679899682268509e-01 7.755111614873445580e-01 6.336232811283670774e-01 6.203058338646298964e-01 8.939612450950462641e-01 8.097772675712301416e-01 6.794095797073481657e-01 6.249696084051807876e-01 1.415480846321882202e+00 9.506250251427404985e-01 7.228892689250718817e-01 7.288272438501490758e-01 1.125078567893396553e+00 1.419461289445893781e+00 7.146519305208014483e-01 7.128861707123080871e-01 8.533092052596140675e-01 7.560406862545161477e-01 7.896149401985966820e-01 1.167218679005605386e+00 5.213216623047275400e-01 6.153911947974469721e-01 7.428706203252711804e-01 6.048230356473117686e-01 1.654035107577194186e+00 5.986471527086384414e-01 7.164367792701537008e-01 6.540165499926561266e-01 6.788598976033811683e-01 6.611673522756192911e-01 1.328659739964338282e+00 5.309737806313582498e-01
7.982923025380639359e-01 5.212696890664222371e-01 7.931701207481769433e-01 6.234703243352424096e-01 6.183290358198207937e-01 9.410753351618762474e-01 8.042400349730279840e-01 6.607718951636759597e-01 5.930316975488552078e-01 1.406820702375497945e+00 9.622136030012801156e-01 7.747176603096286307e-01 6.926899856952943857e-01 1.080740973701199037e+00 1.385824627223293914e+00 7.116989326008666961e-01 7.281338191514868941e-01 8.597582770339802227e-01 7.690224329931679703e-01 8.035299116789900165e-01 1.154738764654720473e+00 5.266811482631593710e-01 6.111459256413597219e-01 7.306407804704722064e-01 6.167554409058163545e-01 1.633728331935232481e+00 6.077323931476152907e-01 7.130394793817739219e-01 6.484151971813432169e-01 6.961802489898867297e-01 6.764243668977291124e-01 1.323024254962745339e+00 5.315861659150887819e-01
8.326382122491130522e-01 5.241466729247168388e-01 7.998764571499002995e-01 6.258400847038884107e-01 6.188782246289339373e-01 9.684527083756673260e-01 8.075961743228311507e-01 6.692786298113834187e-01 5.889505062729174512e-01 1.368786411882198406e+00 9.658991649484803821e-01 7.716184021200134246e-01 6.834788897637704697e-01 1.062457934426153994e+00 1.337621342548752201e+00 7.147436320847903035e-01 7.186503627706668507e-01 8.576301556065814014e-01 7.733277173670072280e-01 7.959174351996386454e-01 1.121989451313665676e+00 5.428471138238186722e-01 6.052472845931952117e-01 6.763834620070496850e-01 6.205568047225942241e-01 1.579119523407693793e+00 6.493530961733621210e-01 7.204523097343589200e-01 6.575777434579070935e-01 7.040191677390902347e-01 6.716495515517552084e-01 1.279146205317466034e+00 5.296020501711635742e-01
8.874830633227970278e-01 5.295373134444314456e-01 8.165256055781417999e-01 6.228266258651856679e-01 6.224580250513295221e-01 1.001487642655653376e+00 8.082263999006595867e-01 6.766253016332760550e-01 5.934363574771266414e-01 1.358592125109845838e+00 9.857506770310471289e-01 7.720288590877104618e-01 6.883131538131310734e-01 1.068901296741115114e+00 1.330115557857185937e+00 7.224884214347042644e-01 7.025835209962965067e-01 8.777963917814917139e-01 7.654171573764442238e-01 7.804023486737108328e-01 1.130436529934103929e+00 5.610559760694358022e-01 6.061263554943483456e-01 6.495497901527086393e-01 6.096299328736228818e-01 1.549200373581868684e+00 6.956489805838386165e-01 7.180357177130697321e-01 6.608475208155457636e-01 7.004523613341452348e-01 6.474011498877113580e-01 1.262736489026355713e+00 5.290002365803059270e-01
9.763680180744422898e-01 5.280716535485706631e-01 8.172094236260115663e-01 6.131474106361149978e-01 6.167950235261880909e-01 1.098025881878608168e+00 8.116520332543706306e-01 6.849036691685049805e-01 5.739683472429244482e-01 1.300235002973144649e+00 1.041547666000345762e+00 8.010310967621412370e-01 6.814567260548876071e-01 1.047672703324714183e+00 1.321986135859655853e+00 7.285973903135736229e-01 7.040771458753523060e-01 9.215164444342429650e-01 7.543633976547211573e-01 7.800081571805461689e-01 1.145904242137349316e+00 5.639282218831322968e-01 6.103891426526221187e-01 6.701625590045430236e-01 6.094630663694408090e-01 1.474219410579701517e+00 7.174207003246106940e-01 7.172975784738641059e-01 6.583880013342183757e-01 6.893090036829641054e-01 6.365415150858045878e-01 1.214677929151742886e+00 5.326783263300758353e-01
1.029698437946555245e+00 5.242493874804120546e-01 7.930854161599953933e-01 6.055441879865250954e-01 6.103097561260650838e-01 1.169561860016763655e+00 8.140900469462111211e-01 6.860563107475938782e-01 5.583702013715005075e-01 1.218032028246096576e+00 1.078896800509203446e+00 8.213431419113240706e-01 6.793448100654178035e-01 1.015232524394136249e+00 1.298510614101317184e+00 7.260912041561107255e-01 7.126951094872363557e-01 9.505904828529699868e-01 7.506299856411843274e-01 7.861881104087786731e-01 1.139903311466558433e+00 5.523516005077502289e-01 6.090293251471657898e-01 7.081078791853251397e-01 6.163363845859837209e-01 1.383215367293568532e+00 7.003798490656497622e-01 7.206807858858943483e-01 6.660926960841284661e-01 6.865331736565210008e-01 6.467793087141749941e-01 1.147779761225394823e+00 5.360023096354726846e-01
1.075159099976486843e+00 5.248365841485782557e-01 7.768069145074273374e-01 5.909339777855977527e-01 6.128469069387995072e-01 1.216529379549512457e+00 8.127700043889632964e-01 6.751167918051785843e-01 5.513951307575459815e-01 1.131554120106008643e+00 1.106828234425778934e+00 8.444721742309266865e-01 6.909984188684511475e-01 9.799289875604050293e-01 1.268041031190918710e+00 7.197451631313922515e-01 7.165253009436116649e-01 9.895078164923101216e-01 7.433004740060213944e-01 7.791662043734481902e-01 1.127526719817342649e+00 5.387593847447241791e-01 6.039582374344605320e-01 7.462016519198597653e-01 6.144998461779659360e-01 1.287234353952027677e+00 6.746868677271735670e-01 7.194684635095357494e-01 6.896273138695913074e-01 6.933613904537514472e-01 6.588920195553618075e-01 1.076172327142696394e+00 5.371703291746405817e-01
1.119584222831461640e+00 5.255005268847630084e-01 7.801647232872026549e-01 5.807127493094645931e-01 6.167240304544061580e-01 1.229006359135080384e+00 8.341729878162489342e-01 6.797545174571238968e-01 5.337347782797798867e-01 1.045871521392840897e+00 1.130217629467107798e+00 8.662717561928036103e-01 7.045291864200355914e-01 9.407779155752213907e-01 1.237547520915120769e+00 7.186845908425242291e-01 7.264522945680018662e-01 1.045371795075260568e+00 7.298142968580059176e-01 7.644792957653628873e-01 1.106547292653485837e+00 5.187580936751046146e-01 6.045840568166107598e-01 7.709034353497702385e-01 6.121383210084900828e-01 1.199107438409514614e+00 6.569850832121667539e-01 7.184549680445448949e-01 7.211615299626906728e-01 7.055759114310654612e-01 6.633887408556247145e-01 1.001766060667309333e+00 5.367835885437544086e-01
1.143686891847275122e+00 5.229317768300447700e-01 7.844585846165571530e-01 5.810893128364829074e-01 6.114167806984308617e-01 1.222106899883949271e+00 8.846184111043715603e-01 7.090019561693599037e-01 5.073372119722041607e-01 1.000913428102798708e+00 1.147626872739038184e+00 8.784016620725237923e-01 7.096898033863714428e-01 9.206954311177820705e-01 1.231530516234168537e+00 7.314977497947682261e-01 7.539925529958765305e-01 1.092619352176944947e+00 7.128692031548460317e-01 7.656721644557274997e-01 1.112346143289522082e+00 5.003332627579257785e-01 6.118719570981343558e-01 7.921756851781289743e-01 6.058808547246136156e-01 1.143097231573835471e+00 6.518377651317317500e-01 7.217153382027162722e-01 7.484250873381167457e-01 7.154507772787753739e-01 6.598669268899486351e-01 9.617750288642807899e-01 5.372958240966978494e-01
1.143337106985856666e+00 5.195974317187568303e-01 7.844886366154014690e-01 5.821510194441525954e-01 6.034502416951854631e-01 1.209308627948896042e+00 9.338510349543358569e-01 7.390356160206987823e-01 4.862456299177176922e-01 1.005697085305166105e+00 1.158897684410951756e+00 8.832996920489969428e-01 7.048082068844935266e-01 9.279480417263137326e-01 1.253393916410462383e+00 7.527823717568813411e-01 7.851762447193388894e-01 1.099620100100744402e+00 6.938480473689651040e-01 7.693012409106193550e-01 1.146258125742688705e+00 4.912998481879439217e-01 6.184919582379608816e-01 8.074945556139503378e-01 5.912591701427044599e-01 1.142652194922159303e+00 6.466037226665430904e-01 7.288452696317611057e-01 7.729369104351255793e-01 7.213913213407765479e-01 6.567379286073656841e-01 9.766889560834496331e-01 5.394478479808627602e-01
1.139452726359527990e+00 5.154735777893658666e-01 7.812464609756150091e-01 5.868688546210872881e-01 5.984174014366465677e-01 1.193158523409224347e+00 9.833820926095200310e-01 7.705140750589279941e-01 4.597759097879370316e-01 1.001680800723230957e+00 1.175474944023777280e+00 8.922229080237982224e-01 7.031583839571845518e-01 9.356007199319166245e-01 1.275615657221108368e+00 7.824156609333809964e-01 8.077447578636188785e-01 1.102717799034393709e+00 6.804497387536343478e-01 7.676638447154471301e-01 1.175906623134352902e+00 4.878226315422060089e-01 6.224512661605775543e-01 8.138824628251394300e-01 5.778557477999636260e-01 1.149292745787356074e+00 6.428858106804968831e-01 7.384400962254866752e-01 8.006305108942829429e-01 7.335423072514276610e-01 6.553585464062144927e-01 9.874168985216404959e-01 5.445692981907777064e-01
1.138460865029993219e+00 5.126803809758706532e-01 7.807874594786060607e-01 5.977976116976635446e-01 5.965008232578272729e-01 1.171530515292081853e+00 1.026070647976980332e+00 7.948766825034745409e-01 4.248821438455688826e-01 1.002207045954678133e+00 1.196314762272179477e+00 8.981368440127500685e-01 7.034699749527760781e-01 9.522278837608666446e-01 1.300118030166690364e+00 8.149515462022233203e-01 8.351562189337350395e-01 1.101239720661803423e+00 6.743196145784732254e-01 7.625712478745021450e-01 1.214878203443443327e+00 4.867668980945579205e-01 6.231621118006512861e-01 8.083978055111673555e-01 5.596124070527161987e-01 1.149868561055009897e+00 6.484111034401605078e-01 7.432287646235928857e-01 8.274811710854870217e-01 7.339332393141621003e-01 6.529708868688733903e-01 9.992987360919434181e-01 5.525314549377281503e-01
