# Supplementary material for: Molecular mechanisms of native ligand selectivity in catecholamine G protein-coupled receptors
Source: Nat Commun. 2026 Apr 23;17:4112. doi: 10.1038/s41467-026-71361-8 (PMC13150006; doi:10.1038/s41467-026-71361-8)
Supplement: Supplementary file 8 — Source Data 2 [file 41467_2026_71361_MOESM8_ESM.zip › SourceData/FigS15/strings4apo_WT/string176.txt]

8.907468250784592589e-01 4.949635836528399335e-01 8.483069601500281554e-01 6.351511339931236177e-01 6.339996650768449094e-01 1.072157551318772883e+00 8.415290289873744722e-01 6.626106879937812000e-01 5.539139273810191888e-01 1.480503884127145842e+00 1.047088815326949085e+00 8.496521689205648320e-01 8.457517473392808238e-01 1.213344435469935867e+00 1.536154406068494849e+00 7.329434851890843650e-01 7.357085464004391451e-01 9.586202516617341463e-01 6.672218765158423048e-01 8.179856754066339164e-01 1.230905994243974400e+00 4.987153447169695442e-01 6.187688370737187693e-01 7.865589773154693098e-01 5.540836636279617977e-01 1.801616481241348211e+00 6.047163526708390080e-01 7.247542715009860359e-01 6.539189056959107127e-01 7.256985605311124798e-01 6.876240389148378096e-01 1.437887768234842989e+00 5.286679570462086142e-01
8.874066979520938148e-01 4.980264632792665291e-01 8.249723941820550355e-01 6.360241584742011289e-01 6.342448084176369738e-01 1.056688902188893664e+00 8.215677301748062211e-01 6.724925029475989913e-01 5.495459590137707906e-01 1.455078060187113831e+00 1.023335768623655939e+00 8.191370352413702705e-01 8.302913668950135939e-01 1.186806511220343641e+00 1.511925611421454096e+00 7.353008006701986510e-01 7.353848403402284406e-01 9.280415413779579126e-01 6.770988588445677747e-01 7.995777775269057308e-01 1.212953145360089469e+00 5.020182608489089926e-01 6.214024557488891931e-01 7.480065396997888083e-01 5.418370851471899785e-01 1.768307053705825638e+00 6.174772009974665021e-01 7.302445282544078875e-01 6.682570422516326270e-01 7.102735408396890771e-01 6.752901587243854697e-01 1.411451765497576449e+00 5.286656287002821086e-01
8.823772560266271991e-01 5.093728266038630714e-01 8.049218936376288935e-01 6.405030265542566159e-01 6.318399468449950040e-01 1.045400142454048442e+00 8.038345099198349608e-01 6.904629154058754548e-01 5.511244905525072291e-01 1.449902691700772017e+00 1.008355142842014107e+00 7.993499187325238120e-01 7.929776764930999144e-01 1.160442195537074950e+00 1.498688017603979183e+00 7.315084291748460421e-01 7.268250473645837539e-01 9.151088526604593820e-01 6.887456769715897265e-01 7.771770148376589971e-01 1.221751251469540334e+00 5.068925521671264756e-01 6.181255811359830377e-01 7.217753022651011152e-01 5.408451724448967157e-01 1.727735452882921852e+00 6.150852467583158845e-01 7.329042187431992206e-01 6.739352329119110419e-01 6.958570841832580900e-01 6.801904005446131052e-01 1.386722845034636498e+00 5.245355543670086051e-01
8.603939653298282586e-01 5.125434100630743561e-01 7.850906434711779625e-01 6.452967612081909055e-01 6.377803781291828678e-01 1.023960704520681997e+00 7.944165573102078826e-01 6.986247763550866852e-01 5.787286019678505866e-01 1.451996924218245111e+00 1.000412702719181812e+00 7.831380324217289690e-01 7.587445647551340766e-01 1.145585678305834243e+00 1.492933688383641710e+00 7.223327026442165621e-01 7.194445689320032589e-01 9.131354915394005456e-01 7.010808552844424169e-01 7.630069276359390251e-01 1.233873487814781011e+00 5.097537048504067192e-01 6.114904049176022038e-01 7.229991553407862925e-01 5.617666595229452442e-01 1.708771043480038054e+00 6.084563769208063411e-01 7.234362427694779329e-01 6.719968840339374250e-01 6.889509829640183547e-01 6.989170710536946052e-01 1.378875964005402910e+00 5.215059039533879170e-01
8.264629261742053590e-01 5.063943888782315161e-01 7.711454458338413698e-01 6.347083993953654968e-01 6.467744583105632383e-01 9.980354647702091020e-01 7.976959439720976430e-01 6.799010413091624017e-01 6.294534793346078239e-01 1.462354702834382625e+00 9.974919495135908809e-01 7.830393245037351457e-01 7.436907416859036557e-01 1.157727342288240369e+00 1.509437069634073092e+00 7.161065508315674899e-01 7.197702392514196967e-01 9.104546117234321168e-01 7.171958838536599545e-01 7.734393509458584726e-01 1.247547675909482789e+00 5.170245481946491584e-01 6.109459075585345067e-01 7.234143077637742447e-01 5.962330010418419590e-01 1.736986608195631998e+00 6.153967731836877952e-01 7.196464810059659545e-01 6.708689782164007909e-01 6.785065251763982008e-01 7.038303550743278958e-01 1.405578528350228229e+00 5.259682792768073378e-01
7.953362761602273956e-01 5.088382197441509991e-01 7.647545403886301107e-01 6.275661647313657276e-01 6.287772605478243459e-01 9.616017264308983625e-01 8.062180539806218516e-01 6.622360097231375642e-01 6.384715935289835276e-01 1.467153428740634924e+00 9.761633482767627656e-01 7.813314581030986750e-01 7.344668839316279563e-01 1.152027128709184334e+00 1.492124070532531155e+00 7.132294962501861679e-01 7.296979114724564397e-01 8.761301907753262785e-01 7.331361559417457485e-01 7.980456979938589379e-01 1.239844945549638533e+00 5.169934981103651017e-01 6.132318808946781719e-01 7.359229365154549285e-01 6.063767770450768646e-01 1.735466205694166097e+00 6.136193740762599935e-01 7.242332466728020890e-01 6.737905396961942905e-01 6.755518264139639406e-01 6.884578625663678730e-01 1.411795387536491475e+00 5.312339000510417630e-01
7.655358051994783919e-01 5.114749338105480936e-01 7.624479786928156644e-01 6.240907771396864145e-01 6.184483583811140051e-01 9.183995391970471989e-01 8.180097996025456064e-01 6.576658951850361534e-01 6.137633227081564780e-01 1.444488053871241906e+00 9.459225488026133943e-01 7.656583340982716646e-01 7.111520308624738052e-01 1.105530866740379148e+00 1.419736288529779289e+00 7.120838707151716518e-01 7.370671675564195446e-01 8.321237071536904395e-01 7.408805071257532626e-01 8.002270615897912887e-01 1.193265628114684951e+00 5.223891406554603822e-01 6.105544945141846425e-01 7.617026188360007666e-01 6.142518517058390692e-01 1.680343628736079342e+00 6.055176812774689665e-01 7.159599419620453764e-01 6.705909584437264037e-01 6.902422986854392928e-01 6.914413163622709080e-01 1.373564781161118464e+00 5.333847997785330364e-01
7.830046173489708661e-01 5.174817973282441752e-01 7.652785880336464563e-01 6.225365248679755048e-01 6.207382118046168573e-01 9.041355401006587744e-01 8.199836753880404006e-01 6.609826083019669785e-01 6.029687150843805465e-01 1.399827204338808695e+00 9.299142170445211519e-01 7.424844529328034071e-01 6.901802007049212540e-01 1.076971213386192172e+00 1.344135167091299543e+00 7.156596803279542396e-01 7.272867831354415946e-01 8.282170465961649075e-01 7.404526911853366311e-01 7.924348803441199074e-01 1.142873666808799094e+00 5.375496580524902202e-01 6.050552391808518005e-01 7.385095460862968197e-01 6.175576132286879627e-01 1.593256125271235835e+00 6.270783812491939058e-01 7.124333977071015678e-01 6.692539542422697441e-01 6.985644760545764997e-01 6.824070986494763513e-01 1.302432669656687914e+00 5.314882374252570818e-01
8.355556127113874521e-01 5.201982353021966654e-01 7.861997033216266972e-01 6.155314243799159257e-01 6.214526459075122578e-01 9.301145671992328001e-01 8.092610839624375663e-01 6.671679197192623700e-01 5.991469822333888029e-01 1.371276956194502628e+00 9.480012695946828938e-01 7.385642482903003181e-01 6.821186366637749243e-01 1.070967891950273865e+00 1.317250452653842885e+00 7.173670954094523156e-01 7.117143175960818358e-01 8.496237715932259960e-01 7.427590857991346329e-01 7.783066943126297765e-01 1.127264338564153423e+00 5.499326794616253844e-01 6.043196640869612501e-01 7.072962708733498971e-01 6.135224757030429688e-01 1.542133963614219283e+00 6.646225725264838236e-01 7.069192993264515890e-01 6.685594483311805281e-01 6.948427776470305073e-01 6.624677958109508324e-01 1.260066004817506080e+00 5.294889381881837664e-01
9.165806466613336534e-01 5.208272246723850696e-01 8.071355748697907062e-01 6.018324430634450772e-01 6.159289714154085882e-01 1.011103146998167279e+00 7.987633197623063008e-01 6.708456915824769773e-01 5.866894275813003823e-01 1.329638369285821131e+00 9.992345370616345646e-01 7.612515695014718808e-01 6.829341099196148956e-01 1.057497527908447976e+00 1.308430823776693730e+00 7.205919410694643368e-01 7.004048099475375100e-01 8.855555413875696447e-01 7.463743668286229038e-01 7.665766179992049567e-01 1.127452921021468546e+00 5.532676530392337533e-01 6.077525482649810407e-01 6.979067615908391975e-01 6.138545243627907544e-01 1.495481621938645089e+00 6.908489201323813056e-01 7.089834201638052225e-01 6.624446771043199789e-01 6.877301062422999101e-01 6.513312454855249012e-01 1.224830312655006637e+00 5.312012760764348585e-01
9.910461836932095148e-01 5.213010549566645668e-01 8.061221871781056869e-01 5.898951336047983940e-01 6.100590840900399492e-01 1.102919816722872870e+00 7.948740808940782943e-01 6.685479966273070174e-01 5.716313251802080941e-01 1.262721254263118986e+00 1.053726395644844605e+00 7.919113826509101006e-01 6.893882348387188053e-01 1.026559256756150784e+00 1.294309690569503069e+00 7.229791996764911577e-01 7.026691816793687595e-01 9.253911041341322807e-01 7.475286426071151569e-01 7.674160558339186977e-01 1.127588325946888403e+00 5.423640766314753447e-01 6.094241700454315902e-01 7.198462291058845830e-01 6.168413205506959596e-01 1.430587288320485762e+00 6.785983531361696741e-01 7.176578973269378547e-01 6.566668835167351892e-01 6.845392938808566585e-01 6.587005001670213078e-01 1.177985719675522347e+00 5.350465416858913859e-01
1.049961228191186535e+00 5.227996748472852895e-01 7.965829935501222980e-01 5.850040918020611436e-01 6.122665385454303388e-01 1.162085645385471100e+00 7.960812979049365357e-01 6.677446905170386637e-01 5.606332555586643895e-01 1.175855060935137919e+00 1.092316537914113095e+00 8.144778250426507604e-01 6.979252894443819244e-01 9.863090154637382811e-01 1.268054628764962777e+00 7.195549040989120959e-01 7.108728329557092440e-01 9.697049170224868453e-01 7.434509299256650827e-01 7.700654717120984927e-01 1.115147429883132091e+00 5.283121990154353576e-01 6.054767981288323719e-01 7.438930575769907572e-01 6.128850259052126548e-01 1.343159260281961309e+00 6.481375759912950674e-01 7.203938777620183531e-01 6.735496677667361931e-01 6.850728804325134647e-01 6.702605490626272200e-01 1.108249423727824867e+00 5.354653771368298454e-01
1.104583402503456657e+00 5.253991418676150493e-01 7.875518005639544628e-01 5.871091196174929028e-01 6.183381367474861667e-01 1.200773920861387234e+00 8.083213271385315535e-01 6.764998411717960680e-01 5.451855326061452178e-01 1.075760723411601338e+00 1.123259295742494723e+00 8.382096970891279586e-01 7.053062561330299962e-01 9.435824324813794073e-01 1.242285671707646033e+00 7.160709501200339666e-01 7.230164502300918672e-01 1.027870171731556814e+00 7.348406733079112518e-01 7.712806433143400975e-01 1.099136137490746012e+00 5.155176300248114352e-01 6.022899900189865319e-01 7.593465212188728053e-01 6.074513846134463879e-01 1.240546317555212497e+00 6.277496554164428977e-01 7.205235696202932916e-01 7.097079724443369209e-01 6.872303522251436148e-01 6.732518816092024627e-01 1.023050083873871419e+00 5.350815360671286047e-01
1.141449002779326705e+00 5.318066985484194431e-01 7.838684356173932777e-01 5.952237061037761734e-01 6.202242404963992373e-01 1.224211314957467378e+00 8.435223977247232607e-01 6.994072017953578690e-01 5.252254424504245733e-01 1.007219122655001353e+00 1.147022993258347112e+00 8.654484488734789371e-01 6.961185228859885221e-01 9.145143014714792740e-01 1.231725569231490347e+00 7.214767610769894368e-01 7.447647453554719910e-01 1.077956977827601248e+00 7.227170510244901314e-01 7.721568197032228076e-01 1.104187339986110183e+00 5.043965322786340133e-01 6.079050649929580441e-01 7.673317037947854358e-01 6.073024061676570717e-01 1.157066120637919138e+00 6.332228918306812560e-01 7.234083963754509572e-01 7.399627851757663022e-01 6.992358105727586315e-01 6.626212146267419500e-01 9.665244225533257127e-01 5.369659152884355136e-01
1.150608262515437685e+00 5.325258231641728512e-01 7.856146954640725877e-01 6.040286377636435722e-01 6.156201679732722365e-01 1.224283471572734427e+00 8.883162260064649818e-01 7.303656749261357994e-01 5.122184090346805219e-01 9.948222478861152851e-01 1.160174454404369948e+00 8.777598832554226460e-01 6.847349880435892322e-01 9.133118339453086820e-01 1.240376744888217919e+00 7.343893699814887377e-01 7.636527963149105647e-01 1.094394187335766766e+00 7.072297758832019055e-01 7.657487190072262973e-01 1.125405282322079037e+00 4.942313783603638488e-01 6.164370588942482687e-01 7.804706739620240752e-01 6.072678579505812468e-01 1.132841658767567150e+00 6.409812726064719746e-01 7.267039954220372300e-01 7.583721284032486354e-01 7.177171095844602222e-01 6.550674747992386582e-01 9.605219219867383584e-01 5.397035117424878736e-01
1.149600633603468314e+00 5.237686604332226770e-01 7.852534101605060934e-01 6.091760487771010757e-01 6.083100731980740639e-01 1.209318121387981337e+00 9.350786709517058259e-01 7.619627015118843882e-01 4.945648386915104666e-01 9.961923459558912342e-01 1.170436803737849196e+00 8.806511804564914891e-01 6.891640909672082094e-01 9.253669035205378535e-01 1.260877141082901387e+00 7.543062928679094004e-01 7.794222097502974123e-01 1.100616147128687494e+00 6.903628248169699777e-01 7.561614617016226836e-01 1.148324848664459497e+00 4.851365434806149124e-01 6.223097925201842573e-01 8.004926996833628960e-01 6.010765261325081710e-01 1.139871114961304777e+00 6.401037921732658509e-01 7.307198339435416745e-01 7.806269895004105397e-01 7.316563817507345524e-01 6.556747074250908192e-01 9.693912239513090556e-01 5.435338467600568935e-01
1.142904133631876595e+00 5.146968953880424191e-01 7.827171926535672064e-01 6.056288129323301739e-01 6.013277916921471178e-01 1.187234259936349678e+00 9.842077205089664327e-01 7.840680798996398915e-01 4.624079931291136258e-01 1.001806042952837261e+00 1.181179527846144994e+00 8.857759361558570355e-01 6.993073111451745261e-01 9.409425599718608257e-01 1.284210245717327004e+00 7.839890436495304815e-01 8.042751633058747851e-01 1.101832018325686668e+00 6.786743830461986482e-01 7.542251616270622128e-01 1.179383643871056098e+00 4.826451609351873340e-01 6.249090625023496770e-01 8.120995973361031517e-01 5.834855961336892216e-01 1.153251061921812592e+00 6.416100501308987791e-01 7.360620441956448046e-01 8.036788709418563048e-01 7.383282485526571071e-01 6.565234577013958628e-01 9.857915579045645194e-01 5.482541640379678949e-01
1.138460865029993219e+00 5.126803809758706532e-01 7.807874594786060607e-01 5.977976116976635446e-01 5.965008232578272729e-01 1.171530515292081853e+00 1.026070647976980332e+00 7.948766825034745409e-01 4.248821438455688826e-01 1.002207045954678133e+00 1.196314762272179477e+00 8.981368440127500685e-01 7.034699749527760781e-01 9.522278837608666446e-01 1.300118030166690364e+00 8.149515462022233203e-01 8.351562189337350395e-01 1.101239720661803423e+00 6.743196145784732254e-01 7.625712478745021450e-01 1.214878203443443327e+00 4.867668980945579205e-01 6.231621118006512861e-01 8.083978055111673555e-01 5.596124070527161987e-01 1.149868561055009897e+00 6.484111034401605078e-01 7.432287646235928857e-01 8.274811710854870217e-01 7.339332393141621003e-01 6.529708868688733903e-01 9.992987360919434181e-01 5.525314549377281503e-01
