# Supplementary material for: Molecular mechanisms of native ligand selectivity in catecholamine G protein-coupled receptors
Source: Nat Commun. 2026 Apr 23;17:4112. doi: 10.1038/s41467-026-71361-8 (PMC13150006; doi:10.1038/s41467-026-71361-8)
Supplement: Supplementary file 8 — Source Data 2 [file 41467_2026_71361_MOESM8_ESM.zip › SourceData/FigS15/strings4apo_WT/string160.txt]

8.907468250784592589e-01 4.949635836528399335e-01 8.483069601500281554e-01 6.351511339931236177e-01 6.339996650768449094e-01 1.072157551318772883e+00 8.415290289873744722e-01 6.626106879937812000e-01 5.539139273810191888e-01 1.480503884127145842e+00 1.047088815326949085e+00 8.496521689205648320e-01 8.457517473392808238e-01 1.213344435469935867e+00 1.536154406068494849e+00 7.329434851890843650e-01 7.357085464004391451e-01 9.586202516617341463e-01 6.672218765158423048e-01 8.179856754066339164e-01 1.230905994243974400e+00 4.987153447169695442e-01 6.187688370737187693e-01 7.865589773154693098e-01 5.540836636279617977e-01 1.801616481241348211e+00 6.047163526708390080e-01 7.247542715009860359e-01 6.539189056959107127e-01 7.256985605311124798e-01 6.876240389148378096e-01 1.437887768234842989e+00 5.286679570462086142e-01
8.909723869653169981e-01 4.989633705053409529e-01 8.356807596001359917e-01 6.448894483570265512e-01 6.358731860219277721e-01 1.076448040537992368e+00 8.165765316531413687e-01 6.721419737166303143e-01 5.490297577214259261e-01 1.474019882503003087e+00 1.038916544089631300e+00 8.363918494525797165e-01 8.249602069527771642e-01 1.188924682089753881e+00 1.519191212708683292e+00 7.419387879438849032e-01 7.358670084206975215e-01 9.432085096879256891e-01 6.782503146127732974e-01 8.014562226867846251e-01 1.234571147111556799e+00 5.162039900240882329e-01 6.195175836420363513e-01 7.712263887820292041e-01 5.495314734667292589e-01 1.770803590231788682e+00 6.363097927855932978e-01 7.277376730087987688e-01 6.590225157751423701e-01 7.108172172069623374e-01 6.801967022959769515e-01 1.427454531792594405e+00 5.366718498920984848e-01
8.669784866891129260e-01 5.021133860229297641e-01 8.009751776853185623e-01 6.542578137383321391e-01 6.331552373021304136e-01 1.073213752643458641e+00 7.995508433287085159e-01 6.875588370083992595e-01 5.501815150259840026e-01 1.466762678108146201e+00 1.018858929645796163e+00 8.281759662564283087e-01 7.949576049207505157e-01 1.158039566283667776e+00 1.514737386759942961e+00 7.339229008628176398e-01 7.272009808153673260e-01 9.263973221671971681e-01 6.947451837569459387e-01 7.883293173467700310e-01 1.241976579311711237e+00 5.290441301546839892e-01 6.159784702786884614e-01 7.442063216523651104e-01 5.390104037020247985e-01 1.759485066791131036e+00 6.515040539849092927e-01 7.247253448309680657e-01 6.593903508823241166e-01 6.985172088987524619e-01 6.878712152772566979e-01 1.426860665095329050e+00 5.378026960073583052e-01
8.250933602060265271e-01 4.992707298607538813e-01 7.692117992174364316e-01 6.498746723554443827e-01 6.385655427353106317e-01 1.023941906464110430e+00 7.973206407262055651e-01 6.895832758686381014e-01 5.809382148822379577e-01 1.460798825918230737e+00 9.852430430229431879e-01 7.971578083705762596e-01 7.700343743211918168e-01 1.142811465513061675e+00 1.507373162541832734e+00 7.188764639942328838e-01 7.248647421677583136e-01 9.050920018628630936e-01 7.076397048884260910e-01 7.873519689849384218e-01 1.233594481405249077e+00 5.200706316967077525e-01 6.099150053969332186e-01 7.268353354633448893e-01 5.422686458963782430e-01 1.760271234130300844e+00 6.247125420144923336e-01 7.186483904567432246e-01 6.575837472892750446e-01 6.961765989571885305e-01 6.981580101407257599e-01 1.424035038415944143e+00 5.348458954465262760e-01
7.996399752655001247e-01 4.955383924765839887e-01 7.579403253235634796e-01 6.338172969433509829e-01 6.449774172032758379e-01 9.623175114025778187e-01 7.962278436162436579e-01 6.786360335839819458e-01 6.253929492918690602e-01 1.449442524225257323e+00 9.600002534833464996e-01 7.527863019881174678e-01 7.434774789219150692e-01 1.133756601911452666e+00 1.480964290120354576e+00 7.181986582719218637e-01 7.308095014133673128e-01 8.786052349407570405e-01 7.164324440650942094e-01 7.927857368633571822e-01 1.213504909978953217e+00 5.091844860630796443e-01 6.076620034015329797e-01 7.179269162618996392e-01 5.639201711632592096e-01 1.741643365255531428e+00 5.912058056543335605e-01 7.248607277344683020e-01 6.604909340568430043e-01 6.927975967988675432e-01 7.033770417596103552e-01 1.406745506981489591e+00 5.349976691596072254e-01
8.138197263891552291e-01 4.986694866235324985e-01 7.633663855745800308e-01 6.186778351076174243e-01 6.275587932608891473e-01 9.703631998597130881e-01 8.011086666305958781e-01 6.722749599716641988e-01 6.372760991380591600e-01 1.432911901862821136e+00 9.746480519943978571e-01 7.584736227492274718e-01 7.170595763946965295e-01 1.120929612097620209e+00 1.463198857208623860e+00 7.272396761394098741e-01 7.258730984992308732e-01 8.696828053728740127e-01 7.203459449442413121e-01 8.034951716744865857e-01 1.209345284500645823e+00 5.187795269205359716e-01 6.116154573206896705e-01 7.063619945287328283e-01 5.831861409533627416e-01 1.720648075150988277e+00 5.871820175997005675e-01 7.469046484523986784e-01 6.646468752756952147e-01 6.855717325818291297e-01 7.187432048421792397e-01 1.393203700585282645e+00 5.325538669626657118e-01
8.104553806894124746e-01 5.143507258127060222e-01 7.653219164755754589e-01 6.249444463787441340e-01 6.164088509105714042e-01 9.525275539677526826e-01 8.024971017704014553e-01 6.658635454543504473e-01 6.275739410575124078e-01 1.414124029267775029e+00 9.673202286253953508e-01 7.528895388375280717e-01 7.065199736191531965e-01 1.120836312717305772e+00 1.430269471955248450e+00 7.229213542764025835e-01 7.190658307041503106e-01 8.518740182059983956e-01 7.388116375422899562e-01 7.938878503263352426e-01 1.184868556931001571e+00 5.195668811391239705e-01 6.123541411608324214e-01 7.209274760751603894e-01 6.039196120496269637e-01 1.677042050535087814e+00 5.974502013295707181e-01 7.303737382674695411e-01 6.582900550583681287e-01 6.898759298500657389e-01 6.979802141947366589e-01 1.355642439706070679e+00 5.294249651472973106e-01
8.004781988089596512e-01 5.233683474571226846e-01 7.834157413665673309e-01 6.272161763563347536e-01 6.199236324848500512e-01 9.381881964930566253e-01 8.008249214269785865e-01 6.613093073060448690e-01 6.019795529881692975e-01 1.394875319744818709e+00 9.591343693622340627e-01 7.716164228433333161e-01 6.845993248671343734e-01 1.094109207622539159e+00 1.372156807409295576e+00 7.170952334893913038e-01 7.294717920513694720e-01 8.520222999815636467e-01 7.612447701536366740e-01 7.974376653043314667e-01 1.146320042996219035e+00 5.265672816473364604e-01 6.116582311703362418e-01 7.419424403018437530e-01 6.183228894466339387e-01 1.621268874064258902e+00 6.159520395424225025e-01 7.165666935337885457e-01 6.426309815362281075e-01 6.991026483933259206e-01 6.824567467269987420e-01 1.313474755264121718e+00 5.306784609688791621e-01
8.364921550529278438e-01 5.255168515824076847e-01 8.029869784484400252e-01 6.216644101608347350e-01 6.229269434174827813e-01 9.667083908142810600e-01 8.038170925930626654e-01 6.724673986585836261e-01 5.799846074707116772e-01 1.358205696309474853e+00 9.711768839546196519e-01 7.879105557289665107e-01 6.649495045526679915e-01 1.064440619479728678e+00 1.325587030313135628e+00 7.187828435283136752e-01 7.225905225156947775e-01 8.603733410683516158e-01 7.670839696670124219e-01 7.990729565090993747e-01 1.114153720583846985e+00 5.407392546621309082e-01 6.097526619974619200e-01 6.977713148421321732e-01 6.190207334655351001e-01 1.565517995812986562e+00 6.618931731785623329e-01 7.146191455490511490e-01 6.432494383492896040e-01 7.046458510985798007e-01 6.682927812270925694e-01 1.269813284897302941e+00 5.323039581579398494e-01
9.176958962180002954e-01 5.281731929792828906e-01 8.126601821382631874e-01 6.101740733340568212e-01 6.177249283082824061e-01 1.037263129512560056e+00 8.052503901486623983e-01 6.777423362126798745e-01 5.690188578225469085e-01 1.326495808294929635e+00 1.010620976458933784e+00 7.893818333321750425e-01 6.672817485780923041e-01 1.059003184529795805e+00 1.322794898041691480e+00 7.273917478092696287e-01 7.095900928577614231e-01 8.910574226460876712e-01 7.575995463951391562e-01 7.878784877284500388e-01 1.131788087956205668e+00 5.500017705842826787e-01 6.114386637233257815e-01 6.739378904462507425e-01 6.180725194763238006e-01 1.510199709914350485e+00 7.005207522413713361e-01 7.079701875851158732e-01 6.470770719009552030e-01 7.005424692069067705e-01 6.431132329697007988e-01 1.234887700235602015e+00 5.338701118522596323e-01
1.006886030542892607e+00 5.288620085441576579e-01 8.049968488762873076e-01 5.983651859340531898e-01 6.133687833712644366e-01 1.134565540910967396e+00 8.066709958752471543e-01 6.781928241203588614e-01 5.567515572871895024e-01 1.256925509688796350e+00 1.064605513132486081e+00 8.049096780124332939e-01 6.827041474315260761e-01 1.031159820104376124e+00 1.305603257992532296e+00 7.344025256508924793e-01 7.103860147642934164e-01 9.408704623750938634e-01 7.475189194436553386e-01 7.856790205216086509e-01 1.146943606692337525e+00 5.578873026810422520e-01 6.134441682791675898e-01 6.958941975151613502e-01 6.220111664808899432e-01 1.411224779289337761e+00 7.056658731920398830e-01 7.120761663345616110e-01 6.523475827198171872e-01 6.912412404829469947e-01 6.400489029195842727e-01 1.168754833047311648e+00 5.368009404977093224e-01
1.068983410694212211e+00 5.298323819352942499e-01 7.895965763147893002e-01 5.930813823193907819e-01 6.168899933199453178e-01 1.196408199373456771e+00 8.081015643392133185e-01 6.760519690805588677e-01 5.499587872173276049e-01 1.158180597558484459e+00 1.104279217519040790e+00 8.273972587424284209e-01 6.994056131712472757e-01 9.943771145118543986e-01 1.272150691697699010e+00 7.282780649341588086e-01 7.107313283286033068e-01 9.850448324587252058e-01 7.394608195551084506e-01 7.814730287527129615e-01 1.130430541665239819e+00 5.520796279381482430e-01 6.085445164122521566e-01 7.232757049905805813e-01 6.235264419492587695e-01 1.307210837717864393e+00 6.805358837457725629e-01 7.149348822711498741e-01 6.728661031651713698e-01 6.891152448205503100e-01 6.530835912830722512e-01 1.086406496596195481e+00 5.384509181185821447e-01
1.115458159725592813e+00 5.298367502697752807e-01 7.873502651798885976e-01 5.883263552904384186e-01 6.209281767104027905e-01 1.226821683076619207e+00 8.170806003785073823e-01 6.743778983219312906e-01 5.401507625688357628e-01 1.067658280623027034e+00 1.132122183620699163e+00 8.568993316573110253e-01 7.056452079006332312e-01 9.583480546394490540e-01 1.244062542965365559e+00 7.180885366274766257e-01 7.108279025378320126e-01 1.033996823920374952e+00 7.309707145586328281e-01 7.691077447250305177e-01 1.106877192431352741e+00 5.335244164696980596e-01 6.038578411032727855e-01 7.415285933809661056e-01 6.189326970620754320e-01 1.227519210196356569e+00 6.496104997248397517e-01 7.127357718859425040e-01 7.019177244194737542e-01 6.953977263046451363e-01 6.617893546271241823e-01 1.019337330530028396e+00 5.385212982335116916e-01
1.145946163317972388e+00 5.275079051782598505e-01 7.889082477230076051e-01 5.858843857687799916e-01 6.172914713057754410e-01 1.240267282605981958e+00 8.503954911958842011e-01 6.860218819105690091e-01 5.219423478058219379e-01 1.004228801877057542e+00 1.148766197730146210e+00 8.799130112807185267e-01 7.053198263736741858e-01 9.232745756766281842e-01 1.224050868605157216e+00 7.179620808876611138e-01 7.305468972411881534e-01 1.083213119653702261e+00 7.226865217664928398e-01 7.633242966282361985e-01 1.097057437512473532e+00 5.108847745355982184e-01 6.081748097806083386e-01 7.684105997799771659e-01 6.093835807940811700e-01 1.157471102815306407e+00 6.239597216371831623e-01 7.168788774216410253e-01 7.304717219119848393e-01 7.093883759408567968e-01 6.641133570488700899e-01 9.697973374805632929e-01 5.362480529608645297e-01
1.148617585680725917e+00 5.261599759532806786e-01 7.892571352463052525e-01 5.890757689084009652e-01 6.097184835298798955e-01 1.232013194490112706e+00 8.941788781129427210e-01 7.149539648890113064e-01 5.082279127546994735e-01 9.945323905730064640e-01 1.150139761008866834e+00 8.823222961577199541e-01 6.977354626684633132e-01 9.170315094148693280e-01 1.225086923471558453e+00 7.301321159872892208e-01 7.616040419967879949e-01 1.096626752294628693e+00 7.113361602637726655e-01 7.661900975164124272e-01 1.107988880576251667e+00 4.971349813503769255e-01 6.164629228691199669e-01 7.986564160530998935e-01 5.961591704088951005e-01 1.129002084720846844e+00 6.191824044089140333e-01 7.241209582157379643e-01 7.495503434216637118e-01 7.260474273855062055e-01 6.618297543667105431e-01 9.577098484853521221e-01 5.345343828197716141e-01
1.141908423629770963e+00 5.214581575488377307e-01 7.857229054457833817e-01 5.951547950139426391e-01 6.016225768091303383e-01 1.217784174693296695e+00 9.365074146039572556e-01 7.533751772609076358e-01 4.923260242182896373e-01 1.001962251422159111e+00 1.154901926769438258e+00 8.843166944150423481e-01 6.926531201501124890e-01 9.247074370257682974e-01 1.246592441045373700e+00 7.509005572535165651e-01 7.852438889048520831e-01 1.097407513163067838e+00 6.932523699338863921e-01 7.652440598671290672e-01 1.132436889174607275e+00 4.888841550617573639e-01 6.227107738701036510e-01 8.175871647803137909e-01 5.813575935760539881e-01 1.136729690058090325e+00 6.223059443578412564e-01 7.335995525044538557e-01 7.675738677346753969e-01 7.356594936228424420e-01 6.621941162997144747e-01 9.698517508782960039e-01 5.392179812348795176e-01
1.136589418006966890e+00 5.165938223463205636e-01 7.812382046633576937e-01 5.990089964094664765e-01 5.973151494343161838e-01 1.195103602820372091e+00 9.811998075417023291e-01 7.822168609621062974e-01 4.640388804911204645e-01 1.007378675016782132e+00 1.171096633059887537e+00 8.893563582558002834e-01 6.964077222259881239e-01 9.373939751583535429e-01 1.275382120550672127e+00 7.805558564591476012e-01 8.091359234501878106e-01 1.099092503202536708e+00 6.798957050391413182e-01 7.631134401561394665e-01 1.171816591584197820e+00 4.853424782102301882e-01 6.251149203461658921e-01 8.184831353757046069e-01 5.698328283424249907e-01 1.147943256653957356e+00 6.340938127121392709e-01 7.420232541415437977e-01 7.930413648362868440e-01 7.381317060700506305e-01 6.594642127045982072e-01 9.863065907850546710e-01 5.460808926250559914e-01
1.138460865029993219e+00 5.126803809758706532e-01 7.807874594786060607e-01 5.977976116976635446e-01 5.965008232578272729e-01 1.171530515292081853e+00 1.026070647976980332e+00 7.948766825034745409e-01 4.248821438455688826e-01 1.002207045954678133e+00 1.196314762272179477e+00 8.981368440127500685e-01 7.034699749527760781e-01 9.522278837608666446e-01 1.300118030166690364e+00 8.149515462022233203e-01 8.351562189337350395e-01 1.101239720661803423e+00 6.743196145784732254e-01 7.625712478745021450e-01 1.214878203443443327e+00 4.867668980945579205e-01 6.231621118006512861e-01 8.083978055111673555e-01 5.596124070527161987e-01 1.149868561055009897e+00 6.484111034401605078e-01 7.432287646235928857e-01 8.274811710854870217e-01 7.339332393141621003e-01 6.529708868688733903e-01 9.992987360919434181e-01 5.525314549377281503e-01
