# Supplementary material for: Molecular mechanisms of native ligand selectivity in catecholamine G protein-coupled receptors
Source: Nat Commun. 2026 Apr 23;17:4112. doi: 10.1038/s41467-026-71361-8 (PMC13150006; doi:10.1038/s41467-026-71361-8)
Supplement: Supplementary file 8 — Source Data 2 [file 41467_2026_71361_MOESM8_ESM.zip › SourceData/FigS15/strings4apo_WT/string174.txt]

8.907468250784592589e-01 4.949635836528399335e-01 8.483069601500281554e-01 6.351511339931236177e-01 6.339996650768449094e-01 1.072157551318772883e+00 8.415290289873744722e-01 6.626106879937812000e-01 5.539139273810191888e-01 1.480503884127145842e+00 1.047088815326949085e+00 8.496521689205648320e-01 8.457517473392808238e-01 1.213344435469935867e+00 1.536154406068494849e+00 7.329434851890843650e-01 7.357085464004391451e-01 9.586202516617341463e-01 6.672218765158423048e-01 8.179856754066339164e-01 1.230905994243974400e+00 4.987153447169695442e-01 6.187688370737187693e-01 7.865589773154693098e-01 5.540836636279617977e-01 1.801616481241348211e+00 6.047163526708390080e-01 7.247542715009860359e-01 6.539189056959107127e-01 7.256985605311124798e-01 6.876240389148378096e-01 1.437887768234842989e+00 5.286679570462086142e-01
9.014863844082099398e-01 4.991259191041419463e-01 8.284988289005769113e-01 6.460571254184721557e-01 6.274531356830218565e-01 1.078340445032935024e+00 8.145216270141769632e-01 6.804667642708431829e-01 5.494839408079646992e-01 1.444995194305256359e+00 1.041769393473940264e+00 8.368794062042135273e-01 8.164689376479471461e-01 1.178434960283856192e+00 1.511366570498311024e+00 7.334745229056242044e-01 7.289122881031795398e-01 9.451986105443257458e-01 6.802944805218079649e-01 7.975515575641196619e-01 1.217257225170333301e+00 5.092448365570587665e-01 6.190974277363189282e-01 7.423659163978547637e-01 5.425456933242733815e-01 1.761622234893344796e+00 6.367086917187341211e-01 7.339760771917649418e-01 6.533940653854899416e-01 7.204361758366157886e-01 6.707311168804951373e-01 1.407912668671316370e+00 5.324673572799614174e-01
8.952658808729208051e-01 5.071703572188716036e-01 7.971181703708676292e-01 6.584405723266419930e-01 6.277072907757256237e-01 1.085383589524584025e+00 7.931239821603749407e-01 7.004007639166599519e-01 5.513132955178988714e-01 1.426614207954809421e+00 1.031268696400014173e+00 8.301958679839008814e-01 7.751947816813473668e-01 1.146359510220496203e+00 1.498588980457647546e+00 7.280244136518642106e-01 7.162306525188183448e-01 9.389338186238470607e-01 6.926514484962646989e-01 7.770442608569576581e-01 1.224764553643094001e+00 5.184467762728603990e-01 6.164082602799765276e-01 7.093825431516420643e-01 5.376479443645778566e-01 1.723304029005083171e+00 6.469243025670926572e-01 7.388988172280159805e-01 6.531981020172150654e-01 6.998900060805408607e-01 6.707052400881474696e-01 1.385898110706180297e+00 5.298856384346256609e-01
8.630117983381901947e-01 5.099761187174743915e-01 7.691579237969525806e-01 6.632851952029515941e-01 6.394516711519437902e-01 1.070572770373026783e+00 7.889543791372233272e-01 7.038145229524949142e-01 5.739905071167539230e-01 1.436775762839561876e+00 1.014307799372893282e+00 8.205694879593373736e-01 7.482177338652249432e-01 1.134636746751256364e+00 1.498763238776886553e+00 7.178281309241405506e-01 7.096128857980360527e-01 9.390153593183172553e-01 7.017038058743834128e-01 7.690643209562127991e-01 1.242659019511618723e+00 5.168974288238558090e-01 6.110189635451094281e-01 7.161631508985794037e-01 5.490162095069723858e-01 1.710642413298960385e+00 6.220430777808196865e-01 7.278831330949282474e-01 6.568354904728727073e-01 6.737121292449451682e-01 6.910089815947222380e-01 1.385228928074440091e+00 5.250038593963495259e-01
8.361148744342196126e-01 5.086043869495742165e-01 7.661717384978679046e-01 6.475739908571477299e-01 6.501553938406390287e-01 1.020293540038808233e+00 7.887413634594897527e-01 6.878994383553661551e-01 6.193378141914525070e-01 1.447827424609940739e+00 9.969885473771640250e-01 7.924801413443338660e-01 7.472888545620797185e-01 1.136196734683357690e+00 1.495500943500914559e+00 7.160824141049347835e-01 7.283722824182629063e-01 9.283709978076833957e-01 7.152456813566456795e-01 7.780523035649116181e-01 1.240239997886934509e+00 5.123986026582341147e-01 6.099716616606860597e-01 7.299798232771465001e-01 5.777001602087652454e-01 1.718358564743585504e+00 6.021435666122963992e-01 7.159879463778958675e-01 6.645014019599746469e-01 6.537179547872024044e-01 7.018442878970073684e-01 1.391368717936842803e+00 5.327646187850865189e-01
8.230796270213002197e-01 5.182622868986349607e-01 7.807877110043637270e-01 6.268900778252604056e-01 6.418569587257925146e-01 9.830313194658859555e-01 7.990450079537664285e-01 6.679281422509527610e-01 6.265291311699698884e-01 1.455805062393188409e+00 9.824462769180803967e-01 7.825686949142722781e-01 7.448938142747484337e-01 1.137765710404559094e+00 1.480861530822658700e+00 7.180185334989106494e-01 7.494959380663108739e-01 9.066573396356689685e-01 7.344551332900540741e-01 8.000736835575525951e-01 1.231617965275786819e+00 5.173502104447839089e-01 6.128867453996797998e-01 7.406328554793710772e-01 6.076958294711364283e-01 1.714111247332483989e+00 6.017212182459309444e-01 7.139851160956425247e-01 6.644531568586270476e-01 6.619349102768042892e-01 6.902846343581618971e-01 1.391920326176121492e+00 5.388306581299154852e-01
7.982389967334623249e-01 5.186745516450532723e-01 7.853708614224246265e-01 6.242255521706548960e-01 6.292101001650279857e-01 9.471141919573483614e-01 8.047111900977003129e-01 6.542298048404427968e-01 6.038471825461093623e-01 1.436246219309473160e+00 9.610251700138410236e-01 7.765915148849256155e-01 7.162365625804882896e-01 1.106037306218479177e+00 1.411337094796590863e+00 7.140223655808344283e-01 7.546348768438201349e-01 8.753530700549811971e-01 7.581605224428025203e-01 8.082480786477782564e-01 1.190017385338133504e+00 5.300880941576264771e-01 6.104316421400861614e-01 7.613908962724323937e-01 6.181964666823511756e-01 1.660270101534884635e+00 6.049991098205892426e-01 7.071947977338381985e-01 6.579305683306294616e-01 6.910475923830823319e-01 6.949337817296801223e-01 1.357512876306201210e+00 5.361639133927934564e-01
8.174369138886179442e-01 5.227079215084735608e-01 7.902117487972047938e-01 6.249133613107931140e-01 6.229946087353700479e-01 9.507351514628732403e-01 8.042992035121342420e-01 6.653392742045035613e-01 5.945042900323090906e-01 1.399463632761184018e+00 9.562729259039614016e-01 7.716131727259200046e-01 6.958126703824085713e-01 1.085953094134918251e+00 1.348411972917593848e+00 7.160439333212649249e-01 7.357213981782267931e-01 8.654989684501696035e-01 7.587217171304109220e-01 7.986380619867076147e-01 1.150538486951240946e+00 5.520368686569965266e-01 6.053432339139704910e-01 7.244127362803413073e-01 6.106085734472356252e-01 1.589311834650647626e+00 6.421960127974954968e-01 7.125383997357281896e-01 6.625997888488887044e-01 7.013414712360209746e-01 6.921126932000745136e-01 1.304608790037383059e+00 5.279048861097327405e-01
8.663384007326424552e-01 5.267960208229817143e-01 8.088025600778435686e-01 6.220221984232987555e-01 6.228594093562008771e-01 9.912709516200243209e-01 7.973386104648583217e-01 6.762657306282067182e-01 5.918602448154061113e-01 1.382153355622762980e+00 9.745404091218976550e-01 7.784665555638208279e-01 6.911563148507089416e-01 1.085385915023415748e+00 1.335276715219357424e+00 7.180598153572612663e-01 7.159251929195327158e-01 8.817459634668194379e-01 7.516787572205601009e-01 7.817382478770643628e-01 1.146451337703493500e+00 5.693995573173082914e-01 6.041791112399979014e-01 6.822030176542226432e-01 6.029856213021500544e-01 1.554020068529058163e+00 6.897710425446903493e-01 7.084451940083819066e-01 6.647309576718600788e-01 6.989858570613968203e-01 6.650752958349360755e-01 1.278251251673140354e+00 5.252177609798351909e-01
9.350094038334260116e-01 5.269777445841575814e-01 8.270819963633719851e-01 6.143435703533716152e-01 6.167013292141128034e-01 1.072662692613852720e+00 7.926448212386104641e-01 6.861814894017469468e-01 5.787647737071605070e-01 1.350196135644823769e+00 1.016787749282757947e+00 8.064907739144379084e-01 6.984748661457758079e-01 1.071193777290322835e+00 1.332683490534760873e+00 7.217055461878725264e-01 7.049870489971393761e-01 9.122806333476614071e-01 7.483413131120447703e-01 7.640533817879713308e-01 1.145735960281661692e+00 5.724305039235072501e-01 6.074281437980537657e-01 6.706575135674818222e-01 6.113621707562213459e-01 1.524460803667957443e+00 7.227406052921316881e-01 7.053957887801194371e-01 6.621537589147107328e-01 6.914026754076880721e-01 6.426324464947363868e-01 1.254137753408038680e+00 5.274143722639420551e-01
9.875408576063522403e-01 5.237820387016388635e-01 8.097498504966432753e-01 5.999104150812705205e-01 6.081738872023839670e-01 1.149011303987991006e+00 7.963727179088474495e-01 6.823743155261056126e-01 5.605247413523237743e-01 1.280694899468766135e+00 1.056824241518286911e+00 8.279290805948306131e-01 7.026397860570082754e-01 1.031356531274359334e+00 1.312336139018258407e+00 7.246890235121711266e-01 7.100260891674028407e-01 9.294881613701364564e-01 7.532379935227432322e-01 7.650129880551280737e-01 1.133766876316779193e+00 5.488005788058329948e-01 6.112738551590022329e-01 7.048382193992962508e-01 6.310027414869202600e-01 1.471670643624190200e+00 7.032735311448039539e-01 7.108612934630316182e-01 6.593054583851323258e-01 6.837737804788036611e-01 6.516020717249969563e-01 1.213866559136043133e+00 5.312759294694171519e-01
1.032649953109224583e+00 5.261723565726575957e-01 7.877599723629672424e-01 5.830659666937334507e-01 6.161746076477044864e-01 1.188910990412988422e+00 7.972111035385203159e-01 6.669118745953146465e-01 5.553831505491459986e-01 1.193704046502578331e+00 1.082385240302917495e+00 8.349201078951472565e-01 6.967040854722509335e-01 9.929787924345604422e-01 1.279029515101681058e+00 7.215695674383937330e-01 7.157010041375495568e-01 9.420379707840947914e-01 7.525094433407032435e-01 7.773078270110144183e-01 1.117738646019106774e+00 5.293804980253733472e-01 6.078251992252851066e-01 7.236574384156519990e-01 6.207070133844495574e-01 1.392399018025304969e+00 6.611800744260131202e-01 7.122226916419066578e-01 6.726636750810832677e-01 6.804928008272792539e-01 6.690332227649560259e-01 1.154734339004130916e+00 5.332090405363508756e-01
1.095056708886474439e+00 5.313991986757152786e-01 7.896190330404478930e-01 5.730490820571294552e-01 6.255435289493785911e-01 1.223049550959096843e+00 7.889502868001120328e-01 6.648521664127622355e-01 5.497986208750300641e-01 1.089575012655604525e+00 1.116754238780193864e+00 8.563660636000735016e-01 7.127692787842855315e-01 9.519014561298829724e-01 1.245205797137464376e+00 7.226947537936790900e-01 7.224867039131250834e-01 9.944471063935151900e-01 7.473111867574593337e-01 7.770655654164257964e-01 1.088168211073447189e+00 5.232729922844511217e-01 6.050811969882518015e-01 7.311892467222388392e-01 6.012059081317506770e-01 1.294822536174685901e+00 6.380217737461764127e-01 7.146701381082669613e-01 7.067226506340558156e-01 6.861563709644399323e-01 6.752262195211191642e-01 1.063910437584663082e+00 5.378754702897809992e-01
1.140442653402150786e+00 5.297784562318941237e-01 7.883103485350857476e-01 5.818124701176954350e-01 6.211303775085780243e-01 1.220158138061120612e+00 8.076512870095698959e-01 6.821976905853487372e-01 5.354137158063601021e-01 1.007538606197069031e+00 1.138832657591220876e+00 8.599480389255599322e-01 7.204068843870669037e-01 9.124052948384032691e-01 1.218425805990549060e+00 7.298101061329355099e-01 7.392485868642999502e-01 1.062316610660662741e+00 7.388327814004820304e-01 7.771289734355741885e-01 1.080012871133134267e+00 5.169522586741568393e-01 6.105522430963314928e-01 7.570966663844134192e-01 6.032206955705112783e-01 1.177331806753214583e+00 6.501024479692900648e-01 7.216560110708346576e-01 7.275144883916763172e-01 7.005241583209503853e-01 6.635918823760845742e-01 9.652298153394427427e-01 5.429743279124957800e-01
1.145735729210138665e+00 5.246976931512686848e-01 7.831909924970028580e-01 6.078523739389767311e-01 6.094002703270502419e-01 1.211295434946084271e+00 8.791931355466555686e-01 7.226275102018651086e-01 5.253279429702661929e-01 1.000657429799980402e+00 1.139833553537987987e+00 8.643363467780806886e-01 7.107587594882167625e-01 9.066064663187747286e-01 1.222972900684657249e+00 7.322159285282764385e-01 7.583805602362202469e-01 1.082525063296776224e+00 7.158321976019533794e-01 7.842063294678009999e-01 1.109268315800327809e+00 5.045759745935057827e-01 6.128613521649474150e-01 7.771251191527233093e-01 6.095062408694171818e-01 1.135063799290296549e+00 6.599322034038456186e-01 7.266245847329646512e-01 7.380522207706854410e-01 7.115891012451582842e-01 6.565053895481769430e-01 9.548940217924108964e-01 5.413654707513058106e-01
1.140370786198881881e+00 5.163996354576737557e-01 7.769133053993176885e-01 6.140452607671722518e-01 6.018281093063289067e-01 1.208443274627415853e+00 9.383626684681066754e-01 7.620565711632361072e-01 4.985510847468651585e-01 9.966714638732629972e-01 1.150605791417625312e+00 8.764427672504710998e-01 7.032062604148282547e-01 9.170490838041338577e-01 1.247309603523085952e+00 7.469519396374108000e-01 7.818128638706165479e-01 1.089723565189373744e+00 6.925817317627863678e-01 7.792988269276214242e-01 1.136915688626745524e+00 4.869435569866946145e-01 6.145449342631013057e-01 8.032887754177673312e-01 6.006463868957966357e-01 1.142143667708849009e+00 6.477790982994540148e-01 7.292066868503634947e-01 7.639725570052171566e-01 7.281983758925125727e-01 6.625367275526704569e-01 9.707068782208572166e-01 5.415563773771697731e-01
1.135804035038172621e+00 5.115215689599216242e-01 7.746831483689206044e-01 6.069016003860993047e-01 5.987941878172855503e-01 1.191963350326836757e+00 9.899173934264287045e-01 7.849893541877277503e-01 4.586155061927953414e-01 9.958684648517991400e-01 1.169943900460701292e+00 8.878272606044018689e-01 6.990694457951559526e-01 9.352795104950296645e-01 1.275547895817655597e+00 7.781769883711562308e-01 8.088623147605690233e-01 1.095323189177848100e+00 6.790811691340783440e-01 7.689364588381707444e-01 1.172672297738158287e+00 4.822484742789920897e-01 6.183059798975785171e-01 8.147874428922565748e-01 5.810483806951209917e-01 1.148606673193033334e+00 6.401339315986916967e-01 7.355043671241605630e-01 7.965055217836948254e-01 7.340457515479965611e-01 6.621438706975508737e-01 9.845772691678750244e-01 5.459885090112818196e-01
1.138460865029993219e+00 5.126803809758706532e-01 7.807874594786060607e-01 5.977976116976635446e-01 5.965008232578272729e-01 1.171530515292081853e+00 1.026070647976980332e+00 7.948766825034745409e-01 4.248821438455688826e-01 1.002207045954678133e+00 1.196314762272179477e+00 8.981368440127500685e-01 7.034699749527760781e-01 9.522278837608666446e-01 1.300118030166690364e+00 8.149515462022233203e-01 8.351562189337350395e-01 1.101239720661803423e+00 6.743196145784732254e-01 7.625712478745021450e-01 1.214878203443443327e+00 4.867668980945579205e-01 6.231621118006512861e-01 8.083978055111673555e-01 5.596124070527161987e-01 1.149868561055009897e+00 6.484111034401605078e-01 7.432287646235928857e-01 8.274811710854870217e-01 7.339332393141621003e-01 6.529708868688733903e-01 9.992987360919434181e-01 5.525314549377281503e-01
