# Supplementary material for: Molecular mechanisms of native ligand selectivity in catecholamine G protein-coupled receptors
Source: Nat Commun. 2026 Apr 23;17:4112. doi: 10.1038/s41467-026-71361-8 (PMC13150006; doi:10.1038/s41467-026-71361-8)
Supplement: Supplementary file 8 — Source Data 2 [file 41467_2026_71361_MOESM8_ESM.zip › SourceData/FigS15/strings4apo_WT/string148.txt]

8.907468250784592589e-01 4.949635836528399335e-01 8.483069601500281554e-01 6.351511339931236177e-01 6.339996650768449094e-01 1.072157551318772883e+00 8.415290289873744722e-01 6.626106879937812000e-01 5.539139273810191888e-01 1.480503884127145842e+00 1.047088815326949085e+00 8.496521689205648320e-01 8.457517473392808238e-01 1.213344435469935867e+00 1.536154406068494849e+00 7.329434851890843650e-01 7.357085464004391451e-01 9.586202516617341463e-01 6.672218765158423048e-01 8.179856754066339164e-01 1.230905994243974400e+00 4.987153447169695442e-01 6.187688370737187693e-01 7.865589773154693098e-01 5.540836636279617977e-01 1.801616481241348211e+00 6.047163526708390080e-01 7.247542715009860359e-01 6.539189056959107127e-01 7.256985605311124798e-01 6.876240389148378096e-01 1.437887768234842989e+00 5.286679570462086142e-01
8.565278986725135546e-01 5.034099385705558261e-01 8.167526160541377367e-01 6.417368203656189651e-01 6.338442705021029022e-01 1.056421772500238498e+00 8.183767323860368093e-01 6.712305561657315733e-01 5.495094470345185389e-01 1.470398411275431361e+00 1.021350514257899800e+00 8.460915020752592941e-01 8.240461394176864518e-01 1.181696919114931354e+00 1.526592298160486694e+00 7.311284286516938069e-01 7.456859751599185238e-01 9.083214233880914090e-01 6.750149878732499831e-01 8.048763057324542780e-01 1.223387449047853792e+00 5.074055933959897846e-01 6.145767203362733078e-01 7.717910773802316715e-01 5.521081219547812058e-01 1.810063055581061287e+00 6.238916953928101972e-01 7.256843082629422792e-01 6.688747118899905919e-01 7.080894450371716387e-01 6.808235905017665512e-01 1.451814910699817940e+00 5.272565169982058597e-01
8.331581125094943419e-01 5.092288253549484001e-01 7.928298462967734439e-01 6.414904426947978244e-01 6.371542892584703965e-01 1.057749953542605148e+00 8.000219434328840196e-01 6.762799493896106684e-01 5.577196146038074787e-01 1.465646267433800443e+00 1.001835759745748122e+00 8.566220758074294395e-01 7.840951092461763139e-01 1.146755278969387559e+00 1.517016793368612504e+00 7.251245337301182037e-01 7.588182468839317352e-01 8.912149341457316076e-01 6.967962645441795333e-01 8.035451151528875124e-01 1.225792631397575549e+00 5.137494241896226610e-01 6.064269316726575987e-01 7.491231445951715973e-01 5.432863911032060900e-01 1.797751470849834110e+00 6.250483054093187718e-01 7.201569842422615997e-01 6.782371561172342300e-01 6.925114137678491932e-01 6.918896658099117358e-01 1.450007036143464045e+00 5.259128395400392009e-01
8.318350729898326135e-01 5.111066197150794244e-01 7.847509593495092250e-01 6.405887460886845464e-01 6.357788412130056521e-01 1.019136660952727924e+00 7.989557608529695987e-01 6.674607191924730731e-01 6.024739053181715764e-01 1.450394204437780665e+00 9.871129692748651374e-01 8.106004693315369547e-01 7.533269145978120918e-01 1.128285454968887214e+00 1.492721714612152084e+00 7.244742762687964577e-01 7.629279680023489663e-01 8.691726022948593755e-01 7.188799217802672725e-01 8.104575688827395652e-01 1.217213669118896613e+00 5.109653146855939188e-01 6.050644109293539241e-01 7.354949308476677050e-01 5.491280604480112126e-01 1.760040613097850759e+00 5.932922842906198646e-01 7.190829399132772082e-01 6.838931688615987881e-01 6.917230244969685415e-01 7.126255303746431569e-01 1.422455857033686488e+00 5.316015596262189113e-01
8.251628825003757273e-01 5.063808156917555259e-01 7.749351691300819800e-01 6.404336415072656719e-01 6.297906534034516390e-01 9.845507315838850637e-01 8.044055585991570778e-01 6.740743006760067102e-01 6.283985428067521140e-01 1.428937411697120741e+00 9.728531144265958330e-01 7.767869039615415971e-01 7.314576444833299496e-01 1.113675277627413696e+00 1.451326525874301998e+00 7.300540888590902888e-01 7.454612373550321136e-01 8.668598942345011604e-01 7.306721349189140291e-01 8.101096749560919852e-01 1.199212705775213994e+00 5.220670472661047556e-01 6.131537257609717129e-01 7.290678015490789088e-01 5.841133711039302456e-01 1.713522782193368954e+00 5.994250532708782497e-01 7.270561708046650029e-01 6.645433771637444531e-01 6.957665020165464398e-01 7.111448032669298591e-01 1.389711692185326974e+00 5.283576287255291604e-01
8.113129923491280149e-01 5.103376463789890405e-01 7.658839909141370583e-01 6.389276408385561323e-01 6.267304596123736138e-01 9.449383356643574761e-01 8.101715789231030973e-01 6.873841328196511613e-01 6.342587631372379464e-01 1.425367144636056960e+00 9.618924741246983601e-01 7.568548908096516259e-01 7.026299284563544134e-01 1.119846740382401951e+00 1.428509962512979348e+00 7.205298420962795714e-01 7.302117782784218747e-01 8.614143330858937686e-01 7.404193469463471455e-01 7.882024981681816644e-01 1.193560718680040544e+00 5.229493178962856259e-01 6.145006658279752454e-01 7.273840771652421155e-01 6.009521544536785553e-01 1.671872911801754125e+00 6.152694647633788483e-01 7.126171167865957834e-01 6.470532257484958860e-01 6.901967276173240906e-01 6.848116431380961711e-01 1.357377389374129217e+00 5.260297971792189387e-01
8.180857218884198812e-01 5.194054049821541508e-01 8.065627982232418391e-01 6.391556993661177133e-01 6.221940873350451096e-01 9.547743971261957174e-01 8.072612048682499264e-01 6.905373733464423847e-01 6.074873622097142212e-01 1.450502055764072873e+00 9.841419643397386618e-01 7.833087181058422388e-01 6.944359349668387527e-01 1.130443219361173313e+00 1.418171176933636035e+00 7.127984368982537289e-01 7.396458366423354081e-01 8.712961137630848008e-01 7.536325611070514574e-01 7.953417050236394337e-01 1.201595621981733641e+00 5.212411074640603825e-01 6.128474458748438547e-01 7.230208275064174961e-01 6.087724821331150782e-01 1.653663033278412575e+00 6.118819660936218874e-01 7.048233136813446542e-01 6.245919458663446999e-01 6.796345923992668236e-01 6.748978725268650614e-01 1.353917951749699089e+00 5.304085352923594288e-01
8.518580472058709940e-01 5.208136519349845228e-01 8.194939782236581038e-01 6.346195938202032760e-01 6.179139437458345263e-01 9.743443712709966009e-01 8.077674655797220105e-01 6.863301247042737918e-01 6.028850894053799925e-01 1.387207965312010183e+00 9.836412281902093824e-01 7.707251487039490367e-01 6.970626728181262832e-01 1.084189103269402654e+00 1.357763360302152611e+00 7.172717144734402916e-01 7.318414396412361578e-01 8.662609252367491353e-01 7.584006410097844375e-01 8.087282927640414565e-01 1.139785885844262880e+00 5.220613617239459048e-01 6.109968281692865766e-01 6.935832905582047792e-01 6.160866532706658072e-01 1.590605627474818373e+00 6.361009826807154655e-01 7.117154659878364154e-01 6.510421350883057734e-01 6.994085281933090092e-01 6.778449997496766022e-01 1.289164545622533131e+00 5.317116271849894327e-01
9.055030300302743251e-01 5.221162201742626241e-01 8.035166928674543074e-01 6.213068052274215436e-01 6.198067394437538624e-01 1.015682022498981318e+00 8.085670174688560641e-01 6.850821270203437674e-01 6.020498924511703542e-01 1.308843612931321232e+00 9.940953909006945421e-01 7.613631761593651071e-01 6.904976504336106657e-01 1.036797104018659432e+00 1.312511192688291306e+00 7.188079126100549443e-01 7.151818340273454755e-01 8.742913503874842895e-01 7.639495235175626231e-01 7.892849068618991160e-01 1.101899405509806362e+00 5.298310927117777513e-01 6.090572305533287212e-01 6.864423593876668450e-01 6.167570484898742267e-01 1.519468868579695986e+00 6.705203892722713110e-01 7.126253417320411732e-01 6.679273127580388492e-01 7.071565202048050169e-01 6.602681836880017752e-01 1.224123294781863880e+00 5.315883575659399174e-01
9.832274534073638383e-01 5.225674697890332343e-01 7.968322516406981526e-01 6.063701821347221577e-01 6.195823734474457112e-01 1.099582153270292961e+00 8.075820857711321077e-01 6.823940042099060355e-01 5.839772016136348665e-01 1.232904419623371384e+00 1.036637096289168669e+00 7.879436871424112532e-01 6.810041897366585495e-01 9.891242969990173828e-01 1.280581535340993504e+00 7.211456256416977073e-01 7.099496555193595126e-01 9.160540898151211531e-01 7.763456450976515821e-01 7.747090022692098010e-01 1.097900796710791438e+00 5.375467121630669309e-01 6.087500050134179164e-01 6.971428776295147678e-01 6.122061835357495152e-01 1.434711325958898165e+00 6.777871354541504800e-01 7.150397566994075582e-01 6.612527569931943017e-01 6.975986601315190549e-01 6.481766107381530251e-01 1.166728700100731153e+00 5.341127298357584152e-01
1.056799578834854314e+00 5.228041142275509090e-01 7.968257993506924208e-01 5.923755320204407981e-01 6.156784098785645920e-01 1.173207897947952993e+00 8.068604467970518224e-01 6.755384848068676229e-01 5.641430857789907494e-01 1.149658299672037032e+00 1.082607234823212528e+00 8.189471639279136683e-01 6.758195967159873474e-01 9.480694877299584711e-01 1.241127981613139308e+00 7.218997202872077246e-01 7.123898108209740787e-01 9.666044260295204582e-01 7.796858368229304670e-01 7.755592272979283663e-01 1.093511467890829536e+00 5.351291994105948913e-01 6.088064654503353434e-01 7.070448579620320917e-01 6.088259047619012376e-01 1.325088241972645964e+00 6.549983657038211948e-01 7.145175039826282548e-01 6.611065757738099347e-01 6.872988686721551721e-01 6.532411954377305152e-01 1.093327560775473772e+00 5.393367610233071874e-01
1.111273560041420305e+00 5.245363679727997885e-01 7.942057560577842068e-01 5.739797600328357952e-01 6.152534019212047012e-01 1.215932176329177716e+00 8.041201685141083910e-01 6.644420205433922977e-01 5.530192396029639523e-01 1.057367851144136450e+00 1.116317696533090986e+00 8.423501450909171018e-01 6.908923204097832116e-01 9.197426495594035467e-01 1.192031805120173926e+00 7.184497238881089043e-01 7.142983814432568579e-01 1.014182281122803841e+00 7.601789843013116998e-01 7.763515263589643167e-01 1.071033740128606970e+00 5.293988938885709761e-01 6.067467243769966156e-01 7.156043558102567204e-01 6.147166500386220811e-01 1.208436516442375375e+00 6.319031884548769185e-01 7.110322887658462321e-01 6.899377143978796534e-01 6.881881141409186275e-01 6.653626279255784315e-01 1.006270662832770446e+00 5.452292995837111356e-01
1.141830305939911527e+00 5.232162448263459886e-01 7.898725366238154022e-01 5.713624440074938082e-01 6.163659180175440344e-01 1.230412186463571755e+00 8.224797920160107356e-01 6.691041532357135946e-01 5.418985138578533700e-01 9.827571989139487485e-01 1.142149168734194253e+00 8.686548985166352432e-01 7.272197460851705930e-01 8.938627721693960249e-01 1.169055464220824625e+00 7.136811609496855890e-01 7.236564086613314073e-01 1.070796126211492894e+00 7.377011178969091754e-01 7.677224129876848435e-01 1.053962618712929622e+00 5.202073759946478360e-01 6.027942241329685702e-01 7.356459547898003271e-01 6.271683502890283979e-01 1.132748056372696599e+00 6.289422296087805453e-01 7.148524151298107920e-01 7.347016078304492437e-01 7.034159045990762138e-01 6.668410822140331540e-01 9.416405707131449976e-01 5.463641285503634260e-01
1.151476411802589084e+00 5.242092178250638002e-01 7.911414692000796611e-01 5.982156534120940394e-01 6.138222838183815533e-01 1.219973543282494077e+00 8.727303928024957580e-01 7.021900184003921908e-01 5.215931877755337620e-01 9.935674494548073499e-01 1.152720047747326726e+00 8.697908346000605695e-01 7.329354397418541556e-01 9.006675479846205645e-01 1.198402346415041508e+00 7.176786709258824448e-01 7.390635323512055876e-01 1.087750771634108382e+00 7.246274965486252384e-01 7.673448103136569776e-01 1.088778591990059441e+00 5.056452327311198314e-01 6.058369495573082686e-01 7.467237272584628105e-01 6.356318740707027626e-01 1.134054346607155317e+00 6.382716083475009627e-01 7.164666399590381429e-01 7.406635454735439605e-01 7.193521607043692478e-01 6.551721564303651935e-01 9.498756480744421360e-01 5.404899965283014307e-01
1.147590043645106750e+00 5.266647562327183563e-01 7.879893276678124892e-01 6.117023891617350273e-01 6.088630915114465747e-01 1.211153443288300879e+00 9.108499044358416841e-01 7.393700986478908277e-01 5.063221927316821080e-01 9.901181993420341554e-01 1.150821670754629711e+00 8.693176759935840048e-01 7.246443291604240944e-01 9.058005016699299805e-01 1.215586434207196920e+00 7.317868517525397687e-01 7.652768015347137798e-01 1.086402583430223334e+00 7.130907973711363423e-01 7.754767681244428834e-01 1.098457587692784898e+00 4.954354633096663685e-01 6.130249328251734520e-01 7.739429620663034193e-01 6.219719241778937091e-01 1.128407887206169136e+00 6.405936523689962359e-01 7.133742742951408866e-01 7.469328134136690167e-01 7.328416538456050677e-01 6.507459996550397641e-01 9.443221446037876055e-01 5.416649097380961120e-01
1.145042369171412000e+00 5.222155453083657806e-01 7.856404162082393228e-01 6.150843682974653781e-01 6.032260314442311477e-01 1.203542296788059351e+00 9.537132806981286626e-01 7.676604621898966974e-01 4.920387607155579657e-01 9.871824679545720960e-01 1.161447087854688309e+00 8.764616335165227312e-01 7.139291021648355162e-01 9.188839641715007556e-01 1.243278186953737041e+00 7.549128533706133126e-01 7.907680239946511813e-01 1.090364341807223969e+00 6.926059092000732553e-01 7.744794485896772107e-01 1.122917001662187886e+00 4.812437837083490266e-01 6.181939408218612986e-01 7.924759394042344418e-01 5.950334764600008208e-01 1.135478909457461771e+00 6.312979596831906903e-01 7.160165663782267487e-01 7.622710053550132425e-01 7.386827023611484133e-01 6.546208436154202781e-01 9.554763774678586286e-01 5.460281844879131263e-01
1.142081566703196271e+00 5.169413215587659316e-01 7.837857097903733194e-01 6.088911228735767178e-01 5.976218450001847815e-01 1.188587074386876941e+00 9.919191625607608476e-01 7.852403995250392121e-01 4.643381107411975739e-01 9.973723768278909274e-01 1.179169685215636365e+00 8.864926819461500518e-01 7.030321687399079256e-01 9.363327206892244625e-01 1.275749453002473555e+00 7.851271473535524903e-01 8.126678211827313980e-01 1.097059360514861526e+00 6.810973392230681434e-01 7.690314945532388258e-01 1.170436469650654621e+00 4.789850666549477221e-01 6.224016193665413699e-01 8.020419642976100993e-01 5.759357973457819302e-01 1.146207779180929975e+00 6.375919387932689197e-01 7.261249280483645929e-01 7.876608869731334117e-01 7.384001084103027912e-01 6.561007024326871440e-01 9.795904415294490741e-01 5.514644147392806506e-01
1.138460865029993219e+00 5.126803809758706532e-01 7.807874594786060607e-01 5.977976116976635446e-01 5.965008232578272729e-01 1.171530515292081853e+00 1.026070647976980332e+00 7.948766825034745409e-01 4.248821438455688826e-01 1.002207045954678133e+00 1.196314762272179477e+00 8.981368440127500685e-01 7.034699749527760781e-01 9.522278837608666446e-01 1.300118030166690364e+00 8.149515462022233203e-01 8.351562189337350395e-01 1.101239720661803423e+00 6.743196145784732254e-01 7.625712478745021450e-01 1.214878203443443327e+00 4.867668980945579205e-01 6.231621118006512861e-01 8.083978055111673555e-01 5.596124070527161987e-01 1.149868561055009897e+00 6.484111034401605078e-01 7.432287646235928857e-01 8.274811710854870217e-01 7.339332393141621003e-01 6.529708868688733903e-01 9.992987360919434181e-01 5.525314549377281503e-01
