# Supplementary material for: Molecular mechanisms of native ligand selectivity in catecholamine G protein-coupled receptors
Source: Nat Commun. 2026 Apr 23;17:4112. doi: 10.1038/s41467-026-71361-8 (PMC13150006; doi:10.1038/s41467-026-71361-8)
Supplement: Supplementary file 8 — Source Data 2 [file 41467_2026_71361_MOESM8_ESM.zip › SourceData/FigS15/strings4apo_WT/string21.txt]

8.907468250784592589e-01 4.949635836528399335e-01 8.483069601500281554e-01 6.351511339931236177e-01 6.339996650768449094e-01 1.072157551318772883e+00 8.415290289873744722e-01 6.626106879937812000e-01 5.539139273810191888e-01 1.480503884127145842e+00 1.047088815326949085e+00 8.496521689205648320e-01 8.457517473392808238e-01 1.213344435469935867e+00 1.536154406068494849e+00 7.329434851890843650e-01 7.357085464004391451e-01 9.586202516617341463e-01 6.672218765158423048e-01 8.179856754066339164e-01 1.230905994243974400e+00 4.987153447169695442e-01 6.187688370737187693e-01 7.865589773154693098e-01 5.540836636279617977e-01 1.801616481241348211e+00 6.047163526708390080e-01 7.247542715009860359e-01 6.539189056959107127e-01 7.256985605311124798e-01 6.876240389148378096e-01 1.437887768234842989e+00 5.286679570462086142e-01
8.873908147264792934e-01 5.025526352142297704e-01 8.495623580262170460e-01 6.402611887099273202e-01 6.289435035906428828e-01 1.077777123330400544e+00 8.240135734545289692e-01 6.606332759253326081e-01 5.524342613595568663e-01 1.475997422976369933e+00 1.047071987647000046e+00 8.731013631345668768e-01 7.996378383010865898e-01 1.179283579412156113e+00 1.516701205498095284e+00 7.307255909027946528e-01 7.645523130559602754e-01 9.640891441793772998e-01 6.797987376827374639e-01 8.452663582801280828e-01 1.237134339227199842e+00 5.100482341432369671e-01 6.180398645444956651e-01 7.673471670771877529e-01 5.510303195317655112e-01 1.784192296843149839e+00 6.257315761530271025e-01 7.273080865971429665e-01 6.574715916399112015e-01 7.194248282535322669e-01 6.900944966737745379e-01 1.438427896733097455e+00 5.298323602978013414e-01
8.822619582820494522e-01 5.100215059471231438e-01 8.379537362421536351e-01 6.503843968591447311e-01 6.338957404397873585e-01 1.085038172197560602e+00 8.174683160696939455e-01 6.697086434141521494e-01 5.660311344853614646e-01 1.446898912534658077e+00 1.035622119367141547e+00 8.862199508732319098e-01 7.396542751122177073e-01 1.136882246073093183e+00 1.471726154245094564e+00 7.250885696854242335e-01 7.716443543246160885e-01 9.701313612293692712e-01 6.928198060165768890e-01 8.413015119914192264e-01 1.223207365428755189e+00 5.161333326680518363e-01 6.149008475421974262e-01 7.263259451545087675e-01 5.420591502500463621e-01 1.726652916434734619e+00 6.298083447075334407e-01 7.207252692405001770e-01 6.782994961963383362e-01 7.136099961234173561e-01 6.873549925900145352e-01 1.403990351124185798e+00 5.332095797618499056e-01
8.664322402552179225e-01 5.138253176180138659e-01 7.988849744798269814e-01 6.600425649624770408e-01 6.373350311153540559e-01 1.110726802393443791e+00 8.151433047911829100e-01 6.924714455597562601e-01 6.003291345052996775e-01 1.421873334809894418e+00 1.020952049787452243e+00 8.909788054289528025e-01 6.979090754828004561e-01 1.116692225104719771e+00 1.455205900460249335e+00 7.202378614697817483e-01 7.655856508020133511e-01 9.688506790782366318e-01 7.014044653273701080e-01 8.144040602210089741e-01 1.225156707499585940e+00 5.187278827758049493e-01 6.117470010577155115e-01 7.031606786771292805e-01 5.505987929883787713e-01 1.691227404566358672e+00 6.204220485815502562e-01 7.227988837084903251e-01 6.801964020028012925e-01 7.004769884933086388e-01 6.883960903797358144e-01 1.387568286422431019e+00 5.346959144935334862e-01
8.702136843014517398e-01 5.207836065397851710e-01 7.760482506040171646e-01 6.520374337435503875e-01 6.246393943458468101e-01 1.120040550114991929e+00 8.118869244237169047e-01 7.088981543435325383e-01 6.241251896688299050e-01 1.417585041590220918e+00 1.039251841192996517e+00 8.802713723785093869e-01 6.734665426068252581e-01 1.118811476132425042e+00 1.479550037780974714e+00 7.230328034591146924e-01 7.512006736666929640e-01 9.551744302847376966e-01 7.146278330793317535e-01 7.884813140724180602e-01 1.251789019193478847e+00 5.180274897805758894e-01 6.153762023227066225e-01 6.888790036205434397e-01 5.724081274436441102e-01 1.701626385070084790e+00 6.150469365930006926e-01 7.209946873167939474e-01 6.755448548813176579e-01 7.023440285943396422e-01 6.802759926086295872e-01 1.398608118386692301e+00 5.322267243555414140e-01
8.912916371985041275e-01 5.198003721041664082e-01 7.887394724685005132e-01 6.378498647283401546e-01 6.150259720690942622e-01 1.116860236020464026e+00 8.193022824010864902e-01 7.137718358917486405e-01 6.302790587142943490e-01 1.438290655062617329e+00 1.068556776940878139e+00 8.668902107972389359e-01 6.830196470797738062e-01 1.140560591499682364e+00 1.509921959433184524e+00 7.254815769219875587e-01 7.244139651884642372e-01 9.531156747883103852e-01 7.169331025143625968e-01 7.741203701676430127e-01 1.283022610540447861e+00 5.173441270907517264e-01 6.218113790044783595e-01 7.079770527775847144e-01 5.840450540754095199e-01 1.724688338155062173e+00 6.349486682306181295e-01 7.160880918135276163e-01 6.755726731616316094e-01 7.100029022269052081e-01 6.622617260547231099e-01 1.418856679903759410e+00 5.295460574006739529e-01
9.284137175517915841e-01 5.176503778862070471e-01 8.204682319629142961e-01 6.130916746545097551e-01 6.137613559056483981e-01 1.120189178498583349e+00 8.301109733389311351e-01 6.969672807962303818e-01 6.183677125399122954e-01 1.441363905585919092e+00 1.094934976551737549e+00 8.582607354405892286e-01 7.205625921068457007e-01 1.161614955585545506e+00 1.505666278600801045e+00 7.184979296227574919e-01 6.984345027607494760e-01 9.694553683351141427e-01 7.198751083590155808e-01 7.627841888953830196e-01 1.282675797847414811e+00 5.192606471072660490e-01 6.176878040008615400e-01 7.526345856700943360e-01 5.914470913992327938e-01 1.711945180000100208e+00 6.396969911756319460e-01 7.170132036024932098e-01 6.659839748072338139e-01 6.999348954294450920e-01 6.678559403330528443e-01 1.409841596694553667e+00 5.309142203699291906e-01
9.526318709367532778e-01 5.225344930729082238e-01 8.359390475926781194e-01 6.094907784665732908e-01 6.205297139414212015e-01 1.125276238337422630e+00 8.230450848805304087e-01 6.835324475751262119e-01 6.004933216874439594e-01 1.426246747989927677e+00 1.100189544723970236e+00 8.572107277485454535e-01 7.257880630266511091e-01 1.156181436483471936e+00 1.481467931909632663e+00 7.130021526943971510e-01 6.998675984744879841e-01 9.793412575627538086e-01 7.206259545581691350e-01 7.655549232961789130e-01 1.266605931938380891e+00 5.145776979746863322e-01 6.086073867585521935e-01 7.447823636478670961e-01 5.909816107646781447e-01 1.675484258973789498e+00 6.081824935035071711e-01 7.158777506908509114e-01 6.572714908851469140e-01 6.885559050888221400e-01 6.892055441544826522e-01 1.381966749749798495e+00 5.346771800675163000e-01
1.009667512766289077e+00 5.214666069288285133e-01 8.301373901477006045e-01 6.223200924263841971e-01 6.225176066018492937e-01 1.155274552267260724e+00 8.167048260826339501e-01 7.011410469261319944e-01 5.823076094557719795e-01 1.369319029251834241e+00 1.105257803705490538e+00 8.403330725637605525e-01 7.428514476236590669e-01 1.125328350881080963e+00 1.439718420522761111e+00 7.134679629793602151e-01 7.066356865301699486e-01 9.996896997808700780e-01 7.278931389004094088e-01 7.737496615301813208e-01 1.250668255137476148e+00 5.114223624520538580e-01 6.061988333435592846e-01 7.076135369039383560e-01 5.955706802359710395e-01 1.582523439045303348e+00 5.940464897563175750e-01 7.068600781750219442e-01 6.555485607152845562e-01 6.966258685805530870e-01 6.916792986751822969e-01 1.312108140403522638e+00 5.309079689713042116e-01
1.050175324290948620e+00 5.172517028832834818e-01 8.091099129951243585e-01 6.176384540269485024e-01 6.179110418065056898e-01 1.187457207516851243e+00 8.207980071723388615e-01 7.094879421624300520e-01 5.708354735977636540e-01 1.280944814505330598e+00 1.111255221936336524e+00 8.347196826821892124e-01 7.531510456249620455e-01 1.077334593314530853e+00 1.384273689379191374e+00 7.158820088539850079e-01 7.201332292524565970e-01 1.016541285639996017e+00 7.448042012397114719e-01 7.735593391272632680e-01 1.213665707826672602e+00 5.190296779503053015e-01 6.071177535467393582e-01 7.052918590633202589e-01 5.999452294341927061e-01 1.488946762833813775e+00 6.068263276109676641e-01 7.072905695599539522e-01 6.608938093473375464e-01 7.046451815372238858e-01 6.899464470581495590e-01 1.236459086542548658e+00 5.252925936499350801e-01
1.082640401339231007e+00 5.154928232595380466e-01 7.903046675015741318e-01 5.987841360263752577e-01 6.159203099255480263e-01 1.212606049263096786e+00 8.196293434948951351e-01 7.001940717793121438e-01 5.603638482169043256e-01 1.181924221120504104e+00 1.125816535379799754e+00 8.411198384450223609e-01 7.367053476334417539e-01 1.015732411290441117e+00 1.324342350656704692e+00 7.174328281394625195e-01 7.334354321193106152e-01 1.030660799608563494e+00 7.560093953140838430e-01 7.717248089414977530e-01 1.171455956427761125e+00 5.235719583720077619e-01 6.074931708201956049e-01 7.225404663190231336e-01 6.024103770303974592e-01 1.394596369603793518e+00 6.211903005252291665e-01 7.138059134706424835e-01 6.763160384207582698e-01 7.043471200817730260e-01 6.924776066957243348e-01 1.160901980752521157e+00 5.235126503075839821e-01
1.099371608294738012e+00 5.153047914338372282e-01 7.735380880275233295e-01 5.770237691756180398e-01 6.162572215662890374e-01 1.225022695467854472e+00 8.148250744163411108e-01 6.813164879999160650e-01 5.535338920679768737e-01 1.097639386109915405e+00 1.134225459177292672e+00 8.531688175052849488e-01 7.232447681890095126e-01 9.574459233803871427e-01 1.268974075004810631e+00 7.169965208166276804e-01 7.362844737413296592e-01 1.047116438074220612e+00 7.541943812723993501e-01 7.650144555887108400e-01 1.132668234749105496e+00 5.216855216676717921e-01 6.058706512904811214e-01 7.575465965139549507e-01 6.060038247526150501e-01 1.305572436010031367e+00 6.241035232767669916e-01 7.230242443840086963e-01 7.040621313234693979e-01 6.958363343562108394e-01 6.938144238062723401e-01 1.092173178506925302e+00 5.271028530566336245e-01
1.111205084597049142e+00 5.194322945342417785e-01 7.644179059132172327e-01 5.689381592736747484e-01 6.179638540098990607e-01 1.228423495519960884e+00 8.219704768937109440e-01 6.677115428409181597e-01 5.382931015176205536e-01 1.040954189464295521e+00 1.135333663704620077e+00 8.665922717487547500e-01 7.282017473806536856e-01 9.161292785582890730e-01 1.224411503325957273e+00 7.179035538143679895e-01 7.351623892113126058e-01 1.070091986906068993e+00 7.376788479643798802e-01 7.583168785633315201e-01 1.112311723682405384e+00 5.155213048681875909e-01 6.023439843482735201e-01 7.939709232476743761e-01 6.110642015189683418e-01 1.213125129499915911e+00 6.194163417195303056e-01 7.323659320737844203e-01 7.300864102381484644e-01 6.914092928561301754e-01 6.896810215154365320e-01 1.030123489904494205e+00 5.359183983253268391e-01
1.136381918365428234e+00 5.247406205592352046e-01 7.759103341793731623e-01 5.772937392232450060e-01 6.202304136640670595e-01 1.225925186119229515e+00 8.478501787830035052e-01 6.766518920336759280e-01 5.102477726940891634e-01 1.019746960074796371e+00 1.151316301661118313e+00 8.740436809258482764e-01 7.256036279253756938e-01 9.077475421213025975e-01 1.219511448014576782e+00 7.230382189226404188e-01 7.405058535245208073e-01 1.094452502620046230e+00 7.160083808924002646e-01 7.655979619028395744e-01 1.126101415952050822e+00 5.090324088272166758e-01 6.035611995677951924e-01 7.863614892600763184e-01 6.120075326860094922e-01 1.153648534348481913e+00 6.288482598584309580e-01 7.364196612261098007e-01 7.426962068621463242e-01 7.098615396984586656e-01 6.763133220549604196e-01 9.923791353105118063e-01 5.464055039938363612e-01
1.144034589156275317e+00 5.236424747658419143e-01 7.811040641319616507e-01 5.874337884144124056e-01 6.176564815886818050e-01 1.223147986903644124e+00 8.882218350553798825e-01 7.133828575072538314e-01 4.910571716615953486e-01 1.018763227600903987e+00 1.164358359191305370e+00 8.825348183555237203e-01 7.283557067331911661e-01 9.231365389673390487e-01 1.240646399300709524e+00 7.309880764939721276e-01 7.566385084669617900e-01 1.109520909029455771e+00 7.069041700796412364e-01 7.731969561706109051e-01 1.146569240777014498e+00 5.034876582127788547e-01 6.078515301915613511e-01 7.813929670798647198e-01 6.026045680946632288e-01 1.150472612047981347e+00 6.398508167817311687e-01 7.364264646060884045e-01 7.585470078605826005e-01 7.307430146193714116e-01 6.598071484847974899e-01 9.880484745527855495e-01 5.485682134711473701e-01
1.137279729356037716e+00 5.247289200530412812e-01 7.749982541393525270e-01 5.958179366663318710e-01 6.110357157874420908e-01 1.211353820157165417e+00 9.394700388672401203e-01 7.544214356367899832e-01 4.732512331845855069e-01 1.012768121074995253e+00 1.168465418654230259e+00 8.887730471495058904e-01 7.245952772531938368e-01 9.341589016965220482e-01 1.257246491329520488e+00 7.483854177286198839e-01 7.895209882560901837e-01 1.107783819164366079e+00 6.995667038895354573e-01 7.769946296270628938e-01 1.164956571047123912e+00 4.938846321868942679e-01 6.107216072047569888e-01 7.944299185342180714e-01 5.869457358018628224e-01 1.146319726364007030e+00 6.413181195525060607e-01 7.390430086511960983e-01 7.787773520239495983e-01 7.379228942115865220e-01 6.566528094762240642e-01 9.883969741319446056e-01 5.464217498492826008e-01
1.135148794848249043e+00 5.202453346544437807e-01 7.747422654272553277e-01 5.975862055819122221e-01 6.023769640537410819e-01 1.193308495531311131e+00 9.840453091323091428e-01 7.784923169344708516e-01 4.481827012326200510e-01 1.007024937803989051e+00 1.180182442841902102e+00 8.927462499808648255e-01 7.119626805934061720e-01 9.430971923710642635e-01 1.275775463584436054e+00 7.793602274116606665e-01 8.146415370800181854e-01 1.101613940976724271e+00 6.861146321014164329e-01 7.718173429138336372e-01 1.188241766964726276e+00 4.865832179335579655e-01 6.165620495729435824e-01 8.026430868326267509e-01 5.715790788884128615e-01 1.144681112880782781e+00 6.394742395789355660e-01 7.408805742717620157e-01 8.011154114707502716e-01 7.366867484078508665e-01 6.577413749888337824e-01 9.923197331233843954e-01 5.487069048963620910e-01
1.138460865029993219e+00 5.126803809758706532e-01 7.807874594786060607e-01 5.977976116976635446e-01 5.965008232578272729e-01 1.171530515292081853e+00 1.026070647976980332e+00 7.948766825034745409e-01 4.248821438455688826e-01 1.002207045954678133e+00 1.196314762272179477e+00 8.981368440127500685e-01 7.034699749527760781e-01 9.522278837608666446e-01 1.300118030166690364e+00 8.149515462022233203e-01 8.351562189337350395e-01 1.101239720661803423e+00 6.743196145784732254e-01 7.625712478745021450e-01 1.214878203443443327e+00 4.867668980945579205e-01 6.231621118006512861e-01 8.083978055111673555e-01 5.596124070527161987e-01 1.149868561055009897e+00 6.484111034401605078e-01 7.432287646235928857e-01 8.274811710854870217e-01 7.339332393141621003e-01 6.529708868688733903e-01 9.992987360919434181e-01 5.525314549377281503e-01
