# Supplementary material for: Molecular mechanisms of native ligand selectivity in catecholamine G protein-coupled receptors
Source: Nat Commun. 2026 Apr 23;17:4112. doi: 10.1038/s41467-026-71361-8 (PMC13150006; doi:10.1038/s41467-026-71361-8)
Supplement: Supplementary file 8 — Source Data 2 [file 41467_2026_71361_MOESM8_ESM.zip › SourceData/FigS15/strings4apo_WT/string35.txt]

8.907468250784592589e-01 4.949635836528399335e-01 8.483069601500281554e-01 6.351511339931236177e-01 6.339996650768449094e-01 1.072157551318772883e+00 8.415290289873744722e-01 6.626106879937812000e-01 5.539139273810191888e-01 1.480503884127145842e+00 1.047088815326949085e+00 8.496521689205648320e-01 8.457517473392808238e-01 1.213344435469935867e+00 1.536154406068494849e+00 7.329434851890843650e-01 7.357085464004391451e-01 9.586202516617341463e-01 6.672218765158423048e-01 8.179856754066339164e-01 1.230905994243974400e+00 4.987153447169695442e-01 6.187688370737187693e-01 7.865589773154693098e-01 5.540836636279617977e-01 1.801616481241348211e+00 6.047163526708390080e-01 7.247542715009860359e-01 6.539189056959107127e-01 7.256985605311124798e-01 6.876240389148378096e-01 1.437887768234842989e+00 5.286679570462086142e-01
9.004803613661163109e-01 5.003651946846358056e-01 8.672076962729465821e-01 6.428969221573592741e-01 6.236603220384274726e-01 1.086958234280348545e+00 8.307562500467619016e-01 6.654536378360019766e-01 5.541975268671468502e-01 1.496897865373122638e+00 1.047568798814862534e+00 8.698531203040917870e-01 8.096422543277512762e-01 1.190357790408384631e+00 1.527483339291384912e+00 7.349227879042941058e-01 7.440141160720206148e-01 9.743782854433010732e-01 6.854247012597880495e-01 8.451248914390125933e-01 1.253665945671426973e+00 5.095791160771703243e-01 6.194568121484157475e-01 7.626583709316323567e-01 5.546325596626783261e-01 1.783489411560760241e+00 6.321937186322954538e-01 7.202242739210266143e-01 6.568939702341918263e-01 7.354156012712778079e-01 6.876243289195428376e-01 1.442697556340104104e+00 5.328150076204976049e-01
8.992306579347453255e-01 5.050997483933760135e-01 8.646677563432413338e-01 6.537627707684208200e-01 6.199086629244839886e-01 1.099769762125621941e+00 8.204152273252405259e-01 6.780700899267001480e-01 5.586745926056828626e-01 1.490169234861396408e+00 1.044073096295653924e+00 8.862809235035415956e-01 7.574328744666883884e-01 1.163715071076267371e+00 1.491381847817705220e+00 7.246185352255138934e-01 7.481396966889513056e-01 9.777481187653649375e-01 7.105936475322377488e-01 8.455437629611032291e-01 1.258309507166500696e+00 5.190765553403534627e-01 6.137932369685694667e-01 7.199221476195549752e-01 5.492732295880539128e-01 1.741935830176588151e+00 6.411822430925059324e-01 7.146823855544327531e-01 6.666023212424092570e-01 7.246769496276678213e-01 6.962255516029542957e-01 1.431342814071773883e+00 5.284942046893977841e-01
8.692214140288613278e-01 5.047641841572626520e-01 8.309983185364676617e-01 6.554452409591366990e-01 6.232066154422991611e-01 1.063262686475166641e+00 8.192279871196501695e-01 6.938502385887862500e-01 5.876151859857796644e-01 1.456972207806520370e+00 1.022439026628025216e+00 8.507687656627603845e-01 7.352255949870426521e-01 1.136479061429075621e+00 1.455997044875078750e+00 7.142900934852345340e-01 7.526147177301573121e-01 9.513713909687636638e-01 7.135788651819965356e-01 8.197201000741181076e-01 1.230874896454190015e+00 5.184311165490957940e-01 6.097318385943377717e-01 7.037930714742547389e-01 5.544438018412096714e-01 1.709451463380569525e+00 6.316813012601442123e-01 7.124706369049853549e-01 6.749438643695810924e-01 7.092582559838763734e-01 7.058909393838370683e-01 1.404847234309718695e+00 5.252647635989834418e-01
8.746401678523282319e-01 5.144124950486713699e-01 8.060297057517601393e-01 6.435458820533066504e-01 6.221212648128319200e-01 1.057794621835317805e+00 8.134414831617876596e-01 6.968330841235901296e-01 6.446041055408738840e-01 1.419619839446212950e+00 1.030333246979557860e+00 8.270589053068549967e-01 7.158662307382626100e-01 1.119872923838254319e+00 1.446972250741435984e+00 7.148766656783867024e-01 7.464773784711375981e-01 9.375194022269590644e-01 7.047707153994556828e-01 7.907142378885909650e-01 1.220571590264120099e+00 5.120795126127880570e-01 6.089500667855035632e-01 6.994436332931068812e-01 5.720770840999901408e-01 1.692824874656672307e+00 6.163969898416968851e-01 6.999771663028657720e-01 6.779405376206660838e-01 7.073111848684564551e-01 6.960088009812714915e-01 1.386756518371621061e+00 5.309622671426631468e-01
9.240842492935855690e-01 5.176179094824340243e-01 8.259439226177095472e-01 6.225168982992043132e-01 6.197207904407974199e-01 1.107185824587665790e+00 8.146109280847710910e-01 6.812273501353992566e-01 6.569154659031429810e-01 1.427797127701319724e+00 1.085039900917027955e+00 8.625041872526019171e-01 7.140146137754852518e-01 1.123852395245308555e+00 1.474027955292093628e+00 7.162524895639272859e-01 7.349172797740631813e-01 9.513790194693422242e-01 7.170007048334049449e-01 7.800919564527839523e-01 1.255296158196504530e+00 5.146796909125098685e-01 6.117649077191488205e-01 7.301919076091019090e-01 5.778142467447584529e-01 1.717493057218487440e+00 6.231680400912190665e-01 6.965073940956875154e-01 6.700118120110937214e-01 7.041288615033213238e-01 6.843492530202202051e-01 1.419241377992082054e+00 5.371970943068440363e-01
9.323653381080601044e-01 5.228146056100401173e-01 8.459168092288409380e-01 6.111162603424423745e-01 6.128106462800453347e-01 1.126992185038255379e+00 8.140587601456397149e-01 6.756566815011373350e-01 6.281596064598685691e-01 1.428038072218664523e+00 1.084404961783568266e+00 8.726891154138123330e-01 7.249452190365941462e-01 1.136236626663235771e+00 1.461730977980358226e+00 7.164635409976396474e-01 7.024316687835431283e-01 9.795463931368589838e-01 7.291920147816034481e-01 7.712865529667918274e-01 1.242679489851276964e+00 5.143905706695571789e-01 6.140947915523849998e-01 7.285603951413395230e-01 6.007633480040941443e-01 1.666751177859448152e+00 5.909426190607423024e-01 7.070350577447793716e-01 6.496738631025865685e-01 6.945945691940508260e-01 6.923196772536854837e-01 1.371771541346383350e+00 5.353501771962718703e-01
9.725892957968251817e-01 5.281337367493181834e-01 8.453704418121233966e-01 6.135454446012704732e-01 6.167166614933616842e-01 1.150540698350829727e+00 8.211816328057478520e-01 6.956096331380821063e-01 5.979728892092457393e-01 1.392668504215538228e+00 1.092426976085404178e+00 8.653045488182116163e-01 7.063599846249357661e-01 1.120940630766362300e+00 1.428009536723926942e+00 7.036977934482084862e-01 6.871203598172129778e-01 1.007894510514536046e+00 7.323035951372275365e-01 7.606434513658446583e-01 1.233914315654896843e+00 5.034060086704109649e-01 6.049458461856394020e-01 7.106162489123408754e-01 6.143619412797574064e-01 1.580776084386012803e+00 5.899757156011027348e-01 6.983862673604213089e-01 6.421076248515470430e-01 6.797115340775861103e-01 6.982419491596104644e-01 1.302486583966384392e+00 5.317000289300771732e-01
1.024577220544666600e+00 5.309336886156126312e-01 8.322375960232699654e-01 6.285186147120230826e-01 6.156619223946100394e-01 1.161368646003145155e+00 8.276177195949108167e-01 7.180955159257921272e-01 5.871271773807622552e-01 1.317747477948131518e+00 1.099216815716438811e+00 8.291873360730507292e-01 6.995613894652680242e-01 1.096845590902955969e+00 1.386411111919255701e+00 7.098059829183742675e-01 6.930301821249840177e-01 1.006952361984450262e+00 7.435359991019749870e-01 7.662481549090152111e-01 1.204957740590315574e+00 5.091530968281851033e-01 6.022732812947464431e-01 7.063332498213826804e-01 6.400308267717891297e-01 1.478594712509625264e+00 5.934124143146997099e-01 7.114190806344009577e-01 6.434139830616626421e-01 6.816133028434441243e-01 7.025514220852798752e-01 1.211668274037997151e+00 5.284462514457886062e-01
1.057812676405216479e+00 5.270392343404630697e-01 8.070073092079501631e-01 6.255125738778843925e-01 6.120428831910464940e-01 1.179167743121928735e+00 8.318352183465813621e-01 7.153526678892175861e-01 5.714328892922208025e-01 1.243269486976219085e+00 1.109026382336602445e+00 8.161358468176824754e-01 6.956454643413394479e-01 1.057189299928900539e+00 1.350938496071847572e+00 7.235572080421501795e-01 7.114673729606608710e-01 1.014146978030190160e+00 7.506607620070608888e-01 7.810432388823987937e-01 1.183077596489019889e+00 5.314306136104016698e-01 6.029276590648170453e-01 6.912420310943896418e-01 6.331766403277718780e-01 1.405738187541800244e+00 6.041783601863561781e-01 7.317132680620250795e-01 6.609089225630249143e-01 6.937205625089418737e-01 7.049301860650503126e-01 1.151201739769796673e+00 5.293586188195749109e-01
1.087256904038923722e+00 5.229117315904751040e-01 7.862200692851474271e-01 5.984123886371913725e-01 6.162414338875474851e-01 1.205604151093296217e+00 8.228550863378885083e-01 6.950928475432665010e-01 5.566313519756476147e-01 1.164954476269331130e+00 1.124320864134107811e+00 8.334272294501969824e-01 7.089296112174510167e-01 1.002670920304400859e+00 1.302827523033053492e+00 7.264752434333332509e-01 7.207918154244461473e-01 1.049123818753341153e+00 7.337114391261131408e-01 7.819785526017272170e-01 1.164525601953459111e+00 5.343164046675227263e-01 6.030358056886816476e-01 7.046075278678929354e-01 6.177994327275138087e-01 1.324683517919876596e+00 6.060145102569084452e-01 7.373341341590402553e-01 6.742245923213838754e-01 7.083856752398223211e-01 6.970128772886098334e-01 1.097201395710408312e+00 5.318622646537635168e-01
1.109065924897642663e+00 5.237706752226999329e-01 7.780992345366761764e-01 5.784990743915033873e-01 6.218460838315680306e-01 1.228724206854965306e+00 8.087603174251598581e-01 6.823074278642504709e-01 5.510914583651862486e-01 1.096464494711193449e+00 1.134509361119083071e+00 8.574131055140673530e-01 7.319730986984436250e-01 9.564955530400023331e-01 1.255026317430558036e+00 7.211880588315424667e-01 7.261514007279825655e-01 1.076081895553001821e+00 7.146990675830180439e-01 7.769679409246658119e-01 1.136529770475554812e+00 5.228338786618574874e-01 6.042456995368763462e-01 7.533390891585254323e-01 6.106062494519788331e-01 1.255324038398031083e+00 6.049875010092206074e-01 7.270651038133375543e-01 6.843595234967416729e-01 7.104724042787373683e-01 6.839031330471988523e-01 1.051073249188914316e+00 5.316046609279404533e-01
1.126249605508572005e+00 5.252115262269181351e-01 7.726397525642901831e-01 5.740845552174530519e-01 6.231362544060091713e-01 1.249206722760557442e+00 8.072854169491273657e-01 6.731398139535945679e-01 5.338888261543763836e-01 1.017138057601226331e+00 1.137128510186116603e+00 8.848358216013070265e-01 7.476497203560871219e-01 9.025423416923780140e-01 1.204201875963928137e+00 7.195551228605271410e-01 7.440148712283431998e-01 1.087693267100771966e+00 7.072558976274943010e-01 7.743988711118477974e-01 1.094203141189379336e+00 5.156865979085277774e-01 6.052701405308186233e-01 8.057039808459388608e-01 5.986757918071099471e-01 1.189282870529829728e+00 6.170880381437970907e-01 7.176419877294154537e-01 7.159180220491707658e-01 6.949964924820902779e-01 6.731013811639748878e-01 1.005302373311347752e+00 5.329630876834726694e-01
1.143741959347441162e+00 5.216013622373777414e-01 7.841811695298159801e-01 5.811118960143958345e-01 6.240748696755834546e-01 1.234087849604169840e+00 8.376483020450538053e-01 6.726321222816792345e-01 4.970216966655081614e-01 1.012005623685837463e+00 1.143137382225340781e+00 8.806522461351772302e-01 7.205641927622591369e-01 8.995956803842796168e-01 1.218765876659658520e+00 7.297500816118035472e-01 7.429571704843388469e-01 1.094974625992137796e+00 7.099712358212380003e-01 7.620091927698434686e-01 1.112893270890620290e+00 5.150491133176255953e-01 6.053503945593351476e-01 7.843351625201022692e-01 6.160976522561313340e-01 1.172186464884182211e+00 6.397736096330540745e-01 7.344593703750211811e-01 7.326486009552054535e-01 6.966030794727985365e-01 6.731087645212006088e-01 9.956392630979690184e-01 5.457556472567772765e-01
1.143770064739542569e+00 5.204265453945590147e-01 7.825617469234791290e-01 5.776263997662982597e-01 6.174096358267707751e-01 1.212974623166547916e+00 8.731369873144493310e-01 6.966683597177669718e-01 4.784016052017820431e-01 1.022982040802740356e+00 1.153272884421377764e+00 8.711892802581068240e-01 7.159929648134880642e-01 9.188928985078747003e-01 1.250604857966803207e+00 7.390837888448410498e-01 7.494466700092341505e-01 1.101375144576137721e+00 7.049129513866084773e-01 7.657525578423851620e-01 1.135016575886275580e+00 5.087713986010296008e-01 6.135945922254805174e-01 7.963758838024310727e-01 6.207647559320547126e-01 1.170225004944505542e+00 6.623962028141354708e-01 7.387644637864037023e-01 7.492651879012952598e-01 7.212066721912502310e-01 6.613126150341959164e-01 9.840660085345724895e-01 5.497792675574557641e-01
1.134511616839761095e+00 5.195929914935225602e-01 7.726663899483402487e-01 5.805591717191668222e-01 6.054204087234164033e-01 1.190766653122535379e+00 9.174403424590058531e-01 7.339801702453219168e-01 4.720338957934323010e-01 1.013474573634394638e+00 1.151086680734140444e+00 8.670312884016068145e-01 7.254566094000602927e-01 9.294158933062748318e-01 1.258664832974072390e+00 7.530150064374048213e-01 7.758147645265247583e-01 1.095231867096656320e+00 6.906364160726511381e-01 7.650979812241872624e-01 1.143347758460675045e+00 4.877338449935111897e-01 6.150971510342524429e-01 8.135211171653968787e-01 6.083874730365643746e-01 1.150881263517794517e+00 6.557812556486374289e-01 7.376087383893621396e-01 7.802467177928184006e-01 7.262527097856055214e-01 6.587933756393020701e-01 9.673936167740444514e-01 5.469449829105202943e-01
1.134415225764153545e+00 5.161200000022734269e-01 7.739789221828190513e-01 5.829614460099968865e-01 5.967140326927763416e-01 1.183913570716488950e+00 9.661331632030563110e-01 7.645734398190983105e-01 4.498767303883707824e-01 1.012094752997797054e+00 1.169561567254545853e+00 8.828101236805859786e-01 7.120488569401765000e-01 9.421000082844811496e-01 1.283446868765682147e+00 7.820198027982117051e-01 8.045772829548787364e-01 1.099311478532005282e+00 6.765390774028587906e-01 7.594085785950464018e-01 1.182988077016052797e+00 4.822824196562917609e-01 6.188904870798367375e-01 8.145426202340635413e-01 5.872292878068183786e-01 1.154018816586739993e+00 6.463551146439663331e-01 7.387093992373613416e-01 8.066847235829652796e-01 7.298928262497602626e-01 6.595064264566216083e-01 9.873874373656371661e-01 5.494988667899598500e-01
1.138460865029993219e+00 5.126803809758706532e-01 7.807874594786060607e-01 5.977976116976635446e-01 5.965008232578272729e-01 1.171530515292081853e+00 1.026070647976980332e+00 7.948766825034745409e-01 4.248821438455688826e-01 1.002207045954678133e+00 1.196314762272179477e+00 8.981368440127500685e-01 7.034699749527760781e-01 9.522278837608666446e-01 1.300118030166690364e+00 8.149515462022233203e-01 8.351562189337350395e-01 1.101239720661803423e+00 6.743196145784732254e-01 7.625712478745021450e-01 1.214878203443443327e+00 4.867668980945579205e-01 6.231621118006512861e-01 8.083978055111673555e-01 5.596124070527161987e-01 1.149868561055009897e+00 6.484111034401605078e-01 7.432287646235928857e-01 8.274811710854870217e-01 7.339332393141621003e-01 6.529708868688733903e-01 9.992987360919434181e-01 5.525314549377281503e-01
