# Supplementary material for: Molecular mechanisms of native ligand selectivity in catecholamine G protein-coupled receptors
Source: Nat Commun. 2026 Apr 23;17:4112. doi: 10.1038/s41467-026-71361-8 (PMC13150006; doi:10.1038/s41467-026-71361-8)
Supplement: Supplementary file 8 — Source Data 2 [file 41467_2026_71361_MOESM8_ESM.zip › SourceData/FigS15/strings4apo_WT/string362.txt]

8.907468250784592589e-01 4.949635836528399335e-01 8.483069601500281554e-01 6.351511339931236177e-01 6.339996650768449094e-01 1.072157551318772883e+00 8.415290289873744722e-01 6.626106879937812000e-01 5.539139273810191888e-01 1.480503884127145842e+00 1.047088815326949085e+00 8.496521689205648320e-01 8.457517473392808238e-01 1.213344435469935867e+00 1.536154406068494849e+00 7.329434851890843650e-01 7.357085464004391451e-01 9.586202516617341463e-01 6.672218765158423048e-01 8.179856754066339164e-01 1.230905994243974400e+00 4.987153447169695442e-01 6.187688370737187693e-01 7.865589773154693098e-01 5.540836636279617977e-01 1.801616481241348211e+00 6.047163526708390080e-01 7.247542715009860359e-01 6.539189056959107127e-01 7.256985605311124798e-01 6.876240389148378096e-01 1.437887768234842989e+00 5.286679570462086142e-01
8.854777485886933253e-01 5.061053236553834100e-01 8.269268593462002492e-01 6.420839016905885988e-01 6.355789523355510617e-01 1.066582695021610183e+00 8.086671624176327011e-01 6.690131610715090993e-01 5.902602600988331449e-01 1.474708665570397148e+00 1.033862142468172429e+00 8.380221696633056716e-01 8.288659380304082003e-01 1.180533591780120961e+00 1.516321368770276568e+00 7.306137157139407368e-01 7.184428064648675782e-01 9.655903422205950326e-01 6.838476343358069753e-01 7.966543691339337263e-01 1.247038565657395459e+00 5.023879679672046406e-01 6.168626217166655046e-01 7.645751108362196513e-01 5.402645875348898175e-01 1.760992912294128576e+00 6.035482619049757913e-01 7.259457908715583052e-01 6.715138957461296298e-01 7.213968304673699095e-01 6.689734980604180592e-01 1.427338145515347323e+00 5.249102670500750412e-01
8.539168241870656040e-01 5.123399925527261090e-01 7.939564532492708882e-01 6.457089760203038598e-01 6.321499404939697753e-01 1.036176946679904232e+00 7.837066681101941823e-01 6.736513689603783606e-01 6.033337721193041681e-01 1.459618095086219647e+00 1.010762682026422610e+00 8.117004746858585973e-01 8.062958342096426811e-01 1.151481196277113428e+00 1.487328971328591098e+00 7.205606524463675777e-01 7.189940102516260145e-01 9.525238230301598108e-01 7.096288502753442806e-01 7.899363315007216224e-01 1.242022732890086800e+00 5.084372784959344527e-01 6.116378693013915235e-01 7.485430287492016443e-01 5.343119037895791568e-01 1.720107487095593912e+00 6.031295058682009103e-01 7.218381158163200695e-01 6.678320119757723550e-01 6.942819740063406186e-01 6.673156673327859112e-01 1.403330356301601967e+00 5.236391092177777873e-01
8.539866901892735340e-01 5.123520088938071648e-01 8.043834430710085082e-01 6.420708159238543988e-01 6.339874162193901430e-01 1.026062597685375222e+00 7.893705946016128516e-01 6.770555928856596406e-01 6.134845437347382635e-01 1.454071654158058502e+00 1.013997482576729059e+00 8.041247857080119354e-01 7.688087455442060847e-01 1.142854917135466053e+00 1.472537569190687678e+00 7.209670505961318643e-01 7.266575665964680741e-01 9.487867849648938812e-01 7.272734843794497195e-01 8.010399590254020374e-01 1.235258396922259472e+00 5.166756906278376915e-01 6.099915532907841387e-01 7.390728541228018811e-01 5.537298773709152799e-01 1.704928131959354332e+00 6.050169429618590389e-01 7.170871069136683928e-01 6.609023241395888260e-01 6.640863747050397281e-01 6.890423709239639205e-01 1.390571057245769682e+00 5.304500339491451388e-01
8.889320260733105661e-01 5.158152189251566933e-01 8.387415958815818140e-01 6.299299508922722168e-01 6.360183435474541236e-01 1.042356933338446368e+00 8.041933810038260910e-01 6.742560818580020099e-01 6.349116240259941035e-01 1.458822160256677769e+00 1.037148278627816333e+00 8.230235508148975310e-01 7.261215233912097222e-01 1.148510797800343708e+00 1.476150487376862941e+00 7.291442553456100040e-01 7.150510356181759564e-01 9.496350810180981261e-01 7.254308506852015226e-01 7.935196172285262639e-01 1.242528836085715849e+00 5.145279288009000362e-01 6.131457799651341967e-01 7.226525288768984590e-01 5.807750166440831530e-01 1.701164851129653099e+00 6.082758206090572717e-01 7.228603299400251370e-01 6.752045352024568237e-01 6.697026087462550903e-01 6.911220586466458871e-01 1.390715313651736951e+00 5.391498884910888023e-01
8.852610588000642267e-01 5.219528672176229067e-01 8.340600756767680979e-01 6.168676071515398762e-01 6.208652550587662189e-01 1.038861988488822385e+00 7.930685094640392840e-01 6.637873238038323187e-01 6.138393315696036856e-01 1.439870895870335676e+00 1.049277403830453981e+00 8.348024592923264375e-01 6.961282807392954464e-01 1.138835599176535984e+00 1.446604652325987672e+00 7.278848005127150911e-01 7.125736675339947590e-01 9.149892266808926644e-01 7.312487742299612625e-01 7.788311350180882053e-01 1.222240973108511763e+00 5.098613786134879033e-01 6.112291139839481913e-01 7.541375277773818553e-01 5.998799787713694487e-01 1.673776702261545957e+00 6.194484877659481858e-01 7.290066637241371383e-01 6.638712192086426711e-01 6.728945282828691088e-01 6.781352179922526258e-01 1.371270526136658896e+00 5.426051760127945656e-01
9.101134512062518667e-01 5.288692526262930294e-01 8.643788466462359876e-01 6.221959854233720666e-01 6.144694048263257269e-01 1.083898539719180709e+00 7.728147384106317519e-01 6.675066853997814187e-01 6.027595710413063967e-01 1.436103270779819141e+00 1.083398124514450389e+00 8.772946412255908655e-01 6.860434459854491962e-01 1.123272621137947569e+00 1.412770425148896836e+00 7.390923104546390787e-01 7.164739130762877162e-01 9.222094123535198307e-01 7.332904468417367205e-01 7.791724619571671617e-01 1.215224220473560379e+00 5.213015918793988401e-01 6.131076439597960004e-01 7.953654684512152517e-01 6.165698183009014066e-01 1.655664542619379009e+00 6.418475464258703855e-01 7.322147043758087115e-01 6.520335459219109842e-01 6.768856437745583987e-01 6.643474793580965709e-01 1.375601540676994805e+00 5.418427646522798735e-01
9.215839582430127574e-01 5.311921749338656129e-01 8.754549241763882605e-01 6.372869579926075945e-01 6.140499027492508644e-01 1.105999667474200310e+00 7.745546922036964377e-01 6.842434634539801275e-01 6.102861895432921679e-01 1.433385265829963728e+00 1.081563891286305923e+00 8.899831907605973980e-01 7.020712464986433865e-01 1.120709534697703402e+00 1.393142839305155256e+00 7.311378985934356978e-01 7.239534839565875401e-01 9.439268858422562580e-01 7.365938112384567971e-01 7.878995557571497610e-01 1.209197035070741277e+00 5.425634075808811740e-01 6.131622148321386190e-01 7.286387960759850291e-01 6.171734559432595635e-01 1.632064773419567461e+00 6.657082508957017364e-01 7.254905305136510885e-01 6.502342331721399082e-01 6.799283100878641406e-01 6.473266988831161139e-01 1.363600667354045504e+00 5.338568842229315381e-01
9.482239773894559631e-01 5.284917700825992881e-01 8.439326264662668775e-01 6.231073533686884991e-01 6.129823839235599703e-01 1.122824160310758268e+00 7.904374404472805926e-01 6.785888586183059790e-01 5.962836777733141469e-01 1.381586558091167038e+00 1.077771820801572078e+00 8.655961085231048679e-01 7.222198417906723344e-01 1.096857617375396776e+00 1.373988147967757811e+00 7.194040377432997513e-01 7.114261206324723474e-01 9.502443365802895059e-01 7.406902494811363757e-01 7.849807432377060579e-01 1.194077028229611592e+00 5.532167591099156345e-01 6.076461198262722574e-01 6.863108459868988431e-01 6.059309808877963999e-01 1.580780034200160777e+00 6.854472445593682295e-01 7.105117984749600435e-01 6.471984073219637645e-01 6.905455707763187290e-01 6.429722320901818389e-01 1.315446063512151209e+00 5.301785330483177461e-01
1.005903263520815605e+00 5.310877374286001595e-01 8.066148390570744287e-01 5.985241398490702691e-01 6.162830625891307923e-01 1.164471878424454987e+00 8.004516987084805413e-01 6.614569890230960203e-01 5.816052248474907760e-01 1.295742065639365670e+00 1.087205336393817889e+00 8.472516457532827117e-01 7.152289015109658532e-01 1.055256589995454908e+00 1.346344369316844647e+00 7.149921195376167660e-01 7.050441253877451908e-01 9.705943724122714222e-01 7.429643091097666296e-01 7.798686111096678752e-01 1.187763522966595264e+00 5.505359054474007197e-01 6.040909577427637789e-01 6.833633001721197697e-01 6.055025451134132819e-01 1.482218606984663456e+00 6.982280150099356986e-01 7.092837126231253952e-01 6.372693998836488349e-01 6.893562557475947372e-01 6.426175636205911923e-01 1.238368118802278151e+00 5.340984680329333711e-01
1.059054996672552651e+00 5.273635290793358132e-01 7.847362362154781668e-01 5.868642884108806745e-01 6.187116603355469202e-01 1.209049665322942113e+00 8.005711396146617531e-01 6.497538626167249642e-01 5.753133126109685191e-01 1.217159841952908605e+00 1.103170728921123445e+00 8.503103712849578999e-01 7.085194526071874055e-01 1.008310493798043384e+00 1.315544868800387235e+00 7.165068232821207861e-01 7.024585136927330442e-01 9.991368685437335140e-01 7.345094439449091350e-01 7.781693457456181351e-01 1.185884176631919473e+00 5.360004550037279492e-01 6.025800622007920770e-01 7.033948738737046957e-01 6.141004629225228495e-01 1.376378261840768724e+00 6.881570697801496772e-01 7.235856128597373260e-01 6.233096870722495408e-01 6.823868119215767969e-01 6.565773393149550996e-01 1.164928399455217312e+00 5.384442275043868076e-01
1.092039035974837979e+00 5.197235746034438719e-01 7.751278711762843443e-01 5.946947555535857521e-01 6.216135212530994325e-01 1.228781815435800118e+00 8.050154239857773009e-01 6.557459407590663369e-01 5.693311867050027120e-01 1.131971899329988096e+00 1.113854419898553161e+00 8.532770656666677223e-01 6.989411365640396667e-01 9.644449816212581350e-01 1.263301179611530323e+00 7.155433934683893549e-01 7.070706279958893781e-01 1.019456692199804060e+00 7.379159370766913417e-01 7.827119964743658453e-01 1.151054610220176633e+00 5.221925451678384178e-01 6.050818724303738128e-01 7.154605820610766553e-01 6.194410045090171790e-01 1.270411437899483964e+00 6.715201890081288205e-01 7.300330474192993080e-01 6.372567238924562449e-01 6.866099883799403614e-01 6.838589339810368095e-01 1.078725353412766319e+00 5.384225402787867765e-01
1.122482011412605729e+00 5.188618262742262788e-01 7.831754919645710356e-01 5.971706530203872987e-01 6.240691642593105826e-01 1.230044624659076380e+00 8.284277986934895921e-01 6.752799714185143687e-01 5.540651071832363161e-01 1.058510788067168917e+00 1.137348034076515413e+00 8.637470746233586461e-01 6.999694446748020438e-01 9.361767209670253109e-01 1.229993906937535630e+00 7.113557608516560826e-01 7.218477456687435456e-01 1.056070233304996719e+00 7.470067104713128403e-01 7.893797272255941300e-01 1.115331720500745138e+00 5.107410498590787551e-01 6.074040799042991212e-01 7.320235353537827283e-01 6.172925693357472765e-01 1.202229883084251272e+00 6.550541876781944550e-01 7.275299058021346132e-01 6.875475637566865750e-01 7.062945035898382518e-01 6.760412141770618666e-01 1.007862954599944016e+00 5.350155605467845632e-01
1.151934633754294834e+00 5.274208505960267246e-01 7.938500058040671714e-01 5.903453652687942199e-01 6.256914690171549998e-01 1.227703900077056431e+00 8.734201694566494645e-01 6.835862315404528378e-01 5.277606238455193610e-01 1.013776232918474518e+00 1.159278124114853092e+00 8.776087040426781005e-01 7.036016067690977760e-01 9.123083897363648553e-01 1.227097001344216842e+00 7.218126291488586865e-01 7.557740183625615282e-01 1.081242625419136516e+00 7.249135741682783962e-01 7.943865179690853262e-01 1.112891926833086131e+00 5.031284567863083534e-01 6.107409308391962277e-01 7.510056614049175350e-01 6.149784558162258996e-01 1.166857026379766404e+00 6.526204186672218688e-01 7.237370746710186653e-01 7.403127882799750425e-01 7.125501107020486558e-01 6.586838693913416032e-01 9.806835758662671987e-01 5.345675378360261742e-01
1.151829979305608820e+00 5.322665765435581342e-01 7.901046197117387315e-01 5.857262817295938451e-01 6.234586926701437548e-01 1.220668629379190184e+00 9.334758203397721665e-01 7.036486172691296392e-01 5.046771376409818766e-01 9.993280611661033985e-01 1.161938911924435214e+00 8.808251829818752876e-01 7.040029367779092606e-01 9.094736899423835341e-01 1.234870863733932289e+00 7.459103644021053414e-01 7.925738235319551572e-01 1.079835947495124016e+00 7.037944493000184432e-01 8.016262950669095222e-01 1.121083568431245459e+00 4.919959773534114400e-01 6.218375530021940101e-01 7.638456331691143575e-01 6.032804578081434332e-01 1.156297921078792923e+00 6.554299190423763521e-01 7.235491823865149996e-01 7.669768912076877498e-01 7.166763087773930785e-01 6.663584916808713565e-01 9.781395549125720956e-01 5.374413388503249678e-01
1.141414435280626138e+00 5.272825712984945401e-01 7.820331178943799033e-01 5.844992760417061506e-01 6.183511728546711161e-01 1.200044227717683931e+00 9.859829754021389725e-01 7.389066442237652854e-01 4.816250597223006302e-01 9.982917788535655701e-01 1.165847366626778125e+00 8.781043547659390658e-01 7.053480647083721911e-01 9.246940417644049504e-01 1.254132581217755504e+00 7.717497991524800982e-01 8.191835064889488871e-01 1.083475104569223912e+00 6.914474114379032255e-01 7.976018136196809660e-01 1.142966536214091722e+00 4.794475942092970566e-01 6.278579883746798762e-01 7.834111958955995991e-01 5.828131461416619086e-01 1.153756573376939931e+00 6.518199845561893913e-01 7.311813361888331864e-01 7.849760829476891688e-01 7.254262218128723072e-01 6.726101452599587693e-01 9.784081726356798070e-01 5.416273318646758206e-01
1.136862528311858522e+00 5.187203965388187399e-01 7.787099939851949149e-01 5.907008210999040720e-01 6.085197283242562705e-01 1.180820425830882980e+00 1.015437793998481109e+00 7.708070194762424165e-01 4.539767647840281528e-01 9.977756253924153773e-01 1.178508643568036973e+00 8.839549952296924529e-01 7.054796964322274100e-01 9.393468193541005817e-01 1.277395698715268590e+00 7.955490708750641016e-01 8.323659459680581296e-01 1.092152616056975889e+00 6.808044356371039108e-01 7.821003185139516756e-01 1.175963005668173578e+00 4.790579042015701838e-01 6.271646912962876019e-01 7.981893554187117212e-01 5.685944715646819025e-01 1.151324504227906775e+00 6.484019213139433635e-01 7.386248935056105580e-01 8.057063168447958779e-01 7.327784051154568878e-01 6.664085211136742126e-01 9.853545530926354212e-01 5.470661236102498659e-01
1.138460865029993219e+00 5.126803809758706532e-01 7.807874594786060607e-01 5.977976116976635446e-01 5.965008232578272729e-01 1.171530515292081853e+00 1.026070647976980332e+00 7.948766825034745409e-01 4.248821438455688826e-01 1.002207045954678133e+00 1.196314762272179477e+00 8.981368440127500685e-01 7.034699749527760781e-01 9.522278837608666446e-01 1.300118030166690364e+00 8.149515462022233203e-01 8.351562189337350395e-01 1.101239720661803423e+00 6.743196145784732254e-01 7.625712478745021450e-01 1.214878203443443327e+00 4.867668980945579205e-01 6.231621118006512861e-01 8.083978055111673555e-01 5.596124070527161987e-01 1.149868561055009897e+00 6.484111034401605078e-01 7.432287646235928857e-01 8.274811710854870217e-01 7.339332393141621003e-01 6.529708868688733903e-01 9.992987360919434181e-01 5.525314549377281503e-01
