# Supplementary material for: Molecular mechanisms of native ligand selectivity in catecholamine G protein-coupled receptors
Source: Nat Commun. 2026 Apr 23;17:4112. doi: 10.1038/s41467-026-71361-8 (PMC13150006; doi:10.1038/s41467-026-71361-8)
Supplement: Supplementary file 8 — Source Data 2 [file 41467_2026_71361_MOESM8_ESM.zip › SourceData/FigS15/strings4apo_WT/string404.txt]

8.907468250784592589e-01 4.949635836528399335e-01 8.483069601500281554e-01 6.351511339931236177e-01 6.339996650768449094e-01 1.072157551318772883e+00 8.415290289873744722e-01 6.626106879937812000e-01 5.539139273810191888e-01 1.480503884127145842e+00 1.047088815326949085e+00 8.496521689205648320e-01 8.457517473392808238e-01 1.213344435469935867e+00 1.536154406068494849e+00 7.329434851890843650e-01 7.357085464004391451e-01 9.586202516617341463e-01 6.672218765158423048e-01 8.179856754066339164e-01 1.230905994243974400e+00 4.987153447169695442e-01 6.187688370737187693e-01 7.865589773154693098e-01 5.540836636279617977e-01 1.801616481241348211e+00 6.047163526708390080e-01 7.247542715009860359e-01 6.539189056959107127e-01 7.256985605311124798e-01 6.876240389148378096e-01 1.437887768234842989e+00 5.286679570462086142e-01
8.690269674249051501e-01 4.974724446627570851e-01 8.199129376817888559e-01 6.316113003025507489e-01 6.362578434766604785e-01 1.065672021063626573e+00 8.273589720544461956e-01 6.678807140300069278e-01 5.942452924518504265e-01 1.457973056779613863e+00 1.026737765239991607e+00 8.459815728942190471e-01 8.188611864522143957e-01 1.167179881747339776e+00 1.504423922655198975e+00 7.345493597319644463e-01 7.319446048715527731e-01 9.525663915017916761e-01 6.776229747579218810e-01 8.145476454372841957e-01 1.225402805776108828e+00 5.221983946070678506e-01 6.120847668339591818e-01 7.738386184381264021e-01 5.552879024067953750e-01 1.768758952824249775e+00 6.410050141837451143e-01 7.313213737869429520e-01 6.674878111084368015e-01 7.325881466364239092e-01 6.671283726090329047e-01 1.428145326692795702e+00 5.338211351738300081e-01
8.500818755098896728e-01 5.033849009341159197e-01 8.031394375587588286e-01 6.211860067784463757e-01 6.333334456381777278e-01 1.049978545847039202e+00 8.106918717705611233e-01 6.582650008947518172e-01 6.083979329558775184e-01 1.444395107829217650e+00 1.015803323011369441e+00 8.467440257399009296e-01 7.528445998775589176e-01 1.135215150865623190e+00 1.463415348690191076e+00 7.244771103130361878e-01 7.222746895825331581e-01 9.379894810719984211e-01 6.994580090843721676e-01 7.945843982264834127e-01 1.224253962038632348e+00 5.316160615701940317e-01 6.060966962235804223e-01 7.597482860838432606e-01 5.377532996535452359e-01 1.719199499637123152e+00 6.510412728078014410e-01 7.274220175016845591e-01 6.702243501563153183e-01 7.166595944743117119e-01 6.716511785362649922e-01 1.407666964214336236e+00 5.359909184924720460e-01
8.608638954872369631e-01 5.044014950902168115e-01 8.298185945725498058e-01 6.245248967187370104e-01 6.267794768617236389e-01 1.062831390152272792e+00 8.059257777470727468e-01 6.653812827643816874e-01 5.999939688752109479e-01 1.476145657404042133e+00 1.034189773832980608e+00 8.556833904626716114e-01 7.197750082000078375e-01 1.152868578580210634e+00 1.485190711197335034e+00 7.277292018058749701e-01 7.117510971795304453e-01 9.505138549696247052e-01 7.143728858748176203e-01 7.732826722978891620e-01 1.253332003506581804e+00 5.144912239804790843e-01 6.075526106691978567e-01 7.303515225706211922e-01 5.437790074859784051e-01 1.724327151892936616e+00 6.273029815148585264e-01 7.237118333299810136e-01 6.763895242020337983e-01 6.969660031235469511e-01 6.907765217207376685e-01 1.415250604316909744e+00 5.358644592957007013e-01
8.776706902692444912e-01 5.040657610343113326e-01 8.342804360287238152e-01 6.398697742447730930e-01 6.223711985826320126e-01 1.080222831435330821e+00 8.001142431815062572e-01 6.783638965131768561e-01 6.196823114153150458e-01 1.458734840046181036e+00 1.039460124640885441e+00 8.574314467603063594e-01 7.020287911351650312e-01 1.149238340088127197e+00 1.471606899669370305e+00 7.269034552808411043e-01 7.053666331882826324e-01 9.561660382471881547e-01 7.377632251762460402e-01 7.820656048710318275e-01 1.240133317308433236e+00 5.140759476733323119e-01 6.104270700010245854e-01 6.696870484218159225e-01 5.908687854173511056e-01 1.694830226728147204e+00 6.229930300929122922e-01 7.220765777365130145e-01 6.685849326725263886e-01 6.656869863997990633e-01 6.908831204312627650e-01 1.384926458525896686e+00 5.390983988029783847e-01
8.716279608758737973e-01 5.169808838332415890e-01 8.069005583588703123e-01 6.326810211612609036e-01 6.131002654331529911e-01 1.067108415380330300e+00 7.940101498114886525e-01 6.785509242289105014e-01 6.151546350194116997e-01 1.399682285175344765e+00 1.024101635902711971e+00 8.301956177067695286e-01 6.933741484758929596e-01 1.135813268552138044e+00 1.424410066011551290e+00 7.297285722908228855e-01 7.006398529121782293e-01 9.502136737860208404e-01 7.395963422430642531e-01 7.737176693067521205e-01 1.191485374595266711e+00 5.189797747286386542e-01 6.171856251505127844e-01 7.254257070531230367e-01 6.097416865365804517e-01 1.613533725233384342e+00 6.220998629610237085e-01 7.242455807450161043e-01 6.687406351795636139e-01 6.628461577783276715e-01 6.802323728627974742e-01 1.302130522000926938e+00 5.393928313588177703e-01
8.986572663627548918e-01 5.183778339916331745e-01 8.298100808185627786e-01 6.207784037669465960e-01 6.109264810422339043e-01 1.086468668508826729e+00 7.816023488481581571e-01 6.667823341500228596e-01 6.008237401433345060e-01 1.398998011188190338e+00 1.050652069212335560e+00 8.534944310978113124e-01 7.099099767404625227e-01 1.135849338351954119e+00 1.430899445565865680e+00 7.364280795888229481e-01 6.987780115910571244e-01 9.857584230664994118e-01 7.306389642881297997e-01 7.752753922729309632e-01 1.199314537638304978e+00 5.115024314314370324e-01 6.211738203572638728e-01 7.989551368762870531e-01 6.115844146193475384e-01 1.616963308035260560e+00 6.366501851330885753e-01 7.458008726343304806e-01 6.603622003291919063e-01 6.809001125996647641e-01 6.694709776891494268e-01 1.304693273867122860e+00 5.369226331008080111e-01
9.177775420841134402e-01 5.201711823068760898e-01 8.479671052528171549e-01 6.222135636017847027e-01 6.154200847220570036e-01 1.109866253745378728e+00 7.797122588546351318e-01 6.672223013791560575e-01 6.026681635404670390e-01 1.405324074099247644e+00 1.063456051594085849e+00 8.749720810962199335e-01 7.152024845484014071e-01 1.125948685452467624e+00 1.420509825590994257e+00 7.309603773182856701e-01 7.163479583761918068e-01 9.952837549911408566e-01 7.328406459747085488e-01 7.924895397673499264e-01 1.204541772853522597e+00 5.305917022961814666e-01 6.160095832960846840e-01 7.685278579515077979e-01 6.074592799274713961e-01 1.618322692107404981e+00 6.725880085096755945e-01 7.467627433696087946e-01 6.460624991992067745e-01 6.935507674202515682e-01 6.495148764502087779e-01 1.318709756551481371e+00 5.310710476347608733e-01
9.305989575909171529e-01 5.244511812294136988e-01 8.388339558650182992e-01 6.245994337776330507e-01 6.191869686215881741e-01 1.117811347933946653e+00 7.890748538540195423e-01 6.780924537260633045e-01 5.989590629824195211e-01 1.372155681893737489e+00 1.056439796344545767e+00 8.594400356126487006e-01 7.066138708014633174e-01 1.099749578588960386e+00 1.373839043769010448e+00 7.241700843190194137e-01 7.253081610400655688e-01 9.747385815564533207e-01 7.416783246219647019e-01 7.912929192730373540e-01 1.177384250293584511e+00 5.539402555840646780e-01 6.099078528906329844e-01 6.964136521541893776e-01 6.034493012846393611e-01 1.564956520789551275e+00 7.002738448434427943e-01 7.240078549152170195e-01 6.445432544957205856e-01 6.968063468272819305e-01 6.365634364136008028e-01 1.282418337320776480e+00 5.296376861819706017e-01
9.618262318159707114e-01 5.259878428421284058e-01 8.144622979799374107e-01 6.138326751881880705e-01 6.206246537165523991e-01 1.127131595445334034e+00 7.952204815013768080e-01 6.822683283211541383e-01 5.806303934658575416e-01 1.301240054455139461e+00 1.051099246735311965e+00 8.245776679950940213e-01 6.974961164578945549e-01 1.061019650665132597e+00 1.312762842825860643e+00 7.262487061776755626e-01 7.181018103424907650e-01 9.530650849707502648e-01 7.522403419810090863e-01 7.740970739466890294e-01 1.136812040293534221e+00 5.588818785319262794e-01 6.104504936671790727e-01 6.720633161101419173e-01 6.104409641714176882e-01 1.470729347153336475e+00 7.139584815373951621e-01 7.093493514962658786e-01 6.449501866381439630e-01 6.968901639261652070e-01 6.354230515282772718e-01 1.207172698939178890e+00 5.345935968594067722e-01
1.007018233097588977e+00 5.250982812902943442e-01 7.889856289968645298e-01 5.942026231068888720e-01 6.219026428015765884e-01 1.154440585390981600e+00 7.863193039499193349e-01 6.670250040014084059e-01 5.715186451385406707e-01 1.226843634529548144e+00 1.055613783964226782e+00 8.070105426127092141e-01 6.867039391349238908e-01 1.029310074334820024e+00 1.270814756468163331e+00 7.354601188275391443e-01 7.129258304363885745e-01 9.484451592100574535e-01 7.655148891472877137e-01 7.679134109715208822e-01 1.118512719667896338e+00 5.487875429133604044e-01 6.170601725936163406e-01 7.157001068280153255e-01 6.335644024989619538e-01 1.373495350316340735e+00 7.109216556510798979e-01 7.239746319250101037e-01 6.351283743010102123e-01 6.934848576559087263e-01 6.444278794239760577e-01 1.135357885247789245e+00 5.412517523311103362e-01
1.070736825882671273e+00 5.262699240159008918e-01 7.848236482120832802e-01 5.826256283262410962e-01 6.229054673470774128e-01 1.205417274413834949e+00 7.791279403305950702e-01 6.420272228850428808e-01 5.710560133090289980e-01 1.144156062440682353e+00 1.092554714146803052e+00 8.382093070199139184e-01 6.895061040760287474e-01 1.001598716915453657e+00 1.247345186295886643e+00 7.410130098150090605e-01 7.164771221669472556e-01 9.905582180486602883e-01 7.697645459500862541e-01 7.736973811048193372e-01 1.118664995990294564e+00 5.479814248622223438e-01 6.176819002666860126e-01 7.646528883305486746e-01 6.434326565551562460e-01 1.282081339427931788e+00 6.995280777840851005e-01 7.317428388823308261e-01 6.516248976434990681e-01 7.009390260706982456e-01 6.548009071544198534e-01 1.072447811038730547e+00 5.458370864154021840e-01
1.122118910669772207e+00 5.262265119513825917e-01 7.851974729036526046e-01 5.773642248256084519e-01 6.218205088485079246e-01 1.237030737353056020e+00 7.950523133747435800e-01 6.379481683045958862e-01 5.585063398648036914e-01 1.071296159101264411e+00 1.136894206368600724e+00 8.719761234056416788e-01 7.047500827006745183e-01 9.603367697404325831e-01 1.243446144034141554e+00 7.365231247370734868e-01 7.246573335087671541e-01 1.047038255309739263e+00 7.601139221080664976e-01 7.795863256952777487e-01 1.124417233984812192e+00 5.492674796223715461e-01 6.120445498909383719e-01 7.885050641000234117e-01 6.361386753253912563e-01 1.223354439761074941e+00 6.993526387344188855e-01 7.262826235066602854e-01 6.979341457565464424e-01 7.169582560097830237e-01 6.560555145591037141e-01 1.027309067499084794e+00 5.495691670236372284e-01
1.149363475106684351e+00 5.244283304334012019e-01 7.863750586930524644e-01 5.759957277213638704e-01 6.222795598191552813e-01 1.231788041434533465e+00 8.399828596450857887e-01 6.616636117014906837e-01 5.359501813909329782e-01 1.025060162600176961e+00 1.158862626537164431e+00 8.783887442214594055e-01 7.191480780687639074e-01 9.142594390362069889e-01 1.250431882122675198e+00 7.259472561025085424e-01 7.491797915097131444e-01 1.083565464588611249e+00 7.268257968498790245e-01 7.919982405371761569e-01 1.127953000631509273e+00 5.243937030531616861e-01 6.102878083617844229e-01 7.662210860190219464e-01 6.281529632002272878e-01 1.191484110649316142e+00 7.044146866329612511e-01 7.226546458700870978e-01 7.410558575042321960e-01 7.275457506060375446e-01 6.507314835474108383e-01 9.978911678722469647e-01 5.507612712972135283e-01
1.147683690862860928e+00 5.306524594774618686e-01 7.817015978884627181e-01 5.842917535571452436e-01 6.229721769766127792e-01 1.215501073133277155e+00 8.952839932498291020e-01 6.924195600878405576e-01 5.214570698392693160e-01 1.013516247692902272e+00 1.157847051754880008e+00 8.743054313980548331e-01 7.305144456981518264e-01 9.178284469365830534e-01 1.261954400752724137e+00 7.380563272609287351e-01 7.727510824866742345e-01 1.090556524979197972e+00 6.970974826639965150e-01 8.063744335114861883e-01 1.131692881427216246e+00 5.118428176650561268e-01 6.235225543821156791e-01 7.447016306491267557e-01 6.141037294912723432e-01 1.165770803959129465e+00 7.006099181531263431e-01 7.344017894511236655e-01 7.559699481816697375e-01 7.266904446912035853e-01 6.439672347414058251e-01 9.757463711223697267e-01 5.445326812976972741e-01
1.134295935726749693e+00 5.200657583252978888e-01 7.722679618923667944e-01 5.857756897320399725e-01 6.152613185382912464e-01 1.198093425081189656e+00 9.614802547913861019e-01 7.324146525714094746e-01 5.043706262305819310e-01 1.015515767519187706e+00 1.155318974074410310e+00 8.691456945136569745e-01 7.040821953885021411e-01 9.310760776792619264e-01 1.269758530979093969e+00 7.654992348185277740e-01 7.901882102196760016e-01 1.088239923318767399e+00 6.927380934220691566e-01 7.934806118287458521e-01 1.148512429872772245e+00 4.999724393850913939e-01 6.359185252574625080e-01 7.566536382646408265e-01 5.927198353816048870e-01 1.138241841230196894e+00 6.902604799437817018e-01 7.410620374039910141e-01 7.615612497515458212e-01 7.287812671259445985e-01 6.479931385985425729e-01 9.602474684374069369e-01 5.433195757056310526e-01
1.131877434506154412e+00 5.108921041992953160e-01 7.724469817552807038e-01 5.934050001171925492e-01 6.050002491710627650e-01 1.179179857610937354e+00 1.007720139071099918e+00 7.715364639427426674e-01 4.743311335713362165e-01 1.010705283999354442e+00 1.168765777806795469e+00 8.791249465565207366e-01 7.104841522651416108e-01 9.441518510186333035e-01 1.282371139880912558e+00 7.918345085519280513e-01 8.136167206727517032e-01 1.096277320505644859e+00 6.827896081400360861e-01 7.763875747507282821e-01 1.177493342640896445e+00 4.905112219382880556e-01 6.344817100337692972e-01 7.808489492117988151e-01 5.719234769223019432e-01 1.137764887287637139e+00 6.674627405214655917e-01 7.405891096896238812e-01 7.916277958680539850e-01 7.313827323314709972e-01 6.532757180888997262e-01 9.713016779810661472e-01 5.450299586507589833e-01
1.138460865029993219e+00 5.126803809758706532e-01 7.807874594786060607e-01 5.977976116976635446e-01 5.965008232578272729e-01 1.171530515292081853e+00 1.026070647976980332e+00 7.948766825034745409e-01 4.248821438455688826e-01 1.002207045954678133e+00 1.196314762272179477e+00 8.981368440127500685e-01 7.034699749527760781e-01 9.522278837608666446e-01 1.300118030166690364e+00 8.149515462022233203e-01 8.351562189337350395e-01 1.101239720661803423e+00 6.743196145784732254e-01 7.625712478745021450e-01 1.214878203443443327e+00 4.867668980945579205e-01 6.231621118006512861e-01 8.083978055111673555e-01 5.596124070527161987e-01 1.149868561055009897e+00 6.484111034401605078e-01 7.432287646235928857e-01 8.274811710854870217e-01 7.339332393141621003e-01 6.529708868688733903e-01 9.992987360919434181e-01 5.525314549377281503e-01
