# Supplementary material for: Molecular mechanisms of native ligand selectivity in catecholamine G protein-coupled receptors
Source: Nat Commun. 2026 Apr 23;17:4112. doi: 10.1038/s41467-026-71361-8 (PMC13150006; doi:10.1038/s41467-026-71361-8)
Supplement: Supplementary file 8 — Source Data 2 [file 41467_2026_71361_MOESM8_ESM.zip › SourceData/FigS15/strings4apo_WT/string376.txt]

8.907468250784592589e-01 4.949635836528399335e-01 8.483069601500281554e-01 6.351511339931236177e-01 6.339996650768449094e-01 1.072157551318772883e+00 8.415290289873744722e-01 6.626106879937812000e-01 5.539139273810191888e-01 1.480503884127145842e+00 1.047088815326949085e+00 8.496521689205648320e-01 8.457517473392808238e-01 1.213344435469935867e+00 1.536154406068494849e+00 7.329434851890843650e-01 7.357085464004391451e-01 9.586202516617341463e-01 6.672218765158423048e-01 8.179856754066339164e-01 1.230905994243974400e+00 4.987153447169695442e-01 6.187688370737187693e-01 7.865589773154693098e-01 5.540836636279617977e-01 1.801616481241348211e+00 6.047163526708390080e-01 7.247542715009860359e-01 6.539189056959107127e-01 7.256985605311124798e-01 6.876240389148378096e-01 1.437887768234842989e+00 5.286679570462086142e-01
8.723261146662089072e-01 5.074237679946558277e-01 8.231621076829539474e-01 6.393112759095701536e-01 6.382285227009615314e-01 1.060988706747746368e+00 8.160501682483548569e-01 6.520095206886782346e-01 5.934492808832285693e-01 1.459725648997614034e+00 1.026565760289750884e+00 8.336812986615664833e-01 8.137930038332304994e-01 1.167563576298856320e+00 1.489171178135503038e+00 7.268629556142709447e-01 7.343493351917521617e-01 9.510881661960954858e-01 6.771970336004313751e-01 8.200503242586136832e-01 1.222593588665818354e+00 4.994050757966366216e-01 6.136577590277638716e-01 7.631831510120627993e-01 5.470547818289042130e-01 1.734714920137240490e+00 6.078127981604776187e-01 7.194900104454674539e-01 6.680580737093406718e-01 7.254025949677074259e-01 6.645340352993942545e-01 1.403202609821155189e+00 5.265385228901842130e-01
8.556526030822105833e-01 5.183316148276057023e-01 7.973781673302834383e-01 6.405827244459358916e-01 6.373240785891258753e-01 1.050502735434987622e+00 7.977781462785283884e-01 6.525536680283301472e-01 6.127690078037325572e-01 1.438069224760147868e+00 1.011006935905790272e+00 8.195286698954118432e-01 7.676681167821484131e-01 1.136206053158997697e+00 1.451199864868213618e+00 7.209541411816452472e-01 7.207505248598216063e-01 9.439038046225235457e-01 6.988516508993443122e-01 8.087427798295737658e-01 1.217292267707747566e+00 5.012225376473986582e-01 6.088798287360682737e-01 7.480646942284951972e-01 5.349815062139056110e-01 1.677931900170905433e+00 6.096845933580888888e-01 7.160876505759516952e-01 6.630882292401164557e-01 7.104018649215305681e-01 6.682935177064042165e-01 1.369831743118149925e+00 5.286263225595025927e-01
8.415439995111788640e-01 5.187246113019634564e-01 8.058413039205710726e-01 6.404650944562975123e-01 6.332320085218622330e-01 1.017890461137654690e+00 7.886706910761703826e-01 6.680675730851283189e-01 6.314247827764154497e-01 1.452574458919513978e+00 1.000054884258668508e+00 8.075713949437597350e-01 7.299993556758173074e-01 1.139226133805920194e+00 1.448179683920458150e+00 7.200580807734325850e-01 7.056609361819893289e-01 9.274297235997021049e-01 7.193701561723758742e-01 7.903494400691164490e-01 1.222840789567327002e+00 5.075582690847852962e-01 6.066777980526858460e-01 7.306945262551555187e-01 5.491517790135632682e-01 1.671658085344469802e+00 6.036593690674443291e-01 7.162449910904891137e-01 6.666823492508151539e-01 6.851513322440418996e-01 6.877376713221946547e-01 1.367679529206753841e+00 5.332544812938090351e-01
8.493579116746304836e-01 5.286220361919758970e-01 8.244847901511163091e-01 6.338735084203548364e-01 6.295279379677455323e-01 1.001332399764415237e+00 7.939517908301122473e-01 6.765390954572503279e-01 6.329718413565486035e-01 1.462181281526510501e+00 1.008586806849450124e+00 8.227435070674649076e-01 7.047748460049507724e-01 1.143893736440816600e+00 1.460671613248992973e+00 7.234041280127967433e-01 7.154274277865195764e-01 9.152511618875688315e-01 7.374802056759273139e-01 7.929205149733145053e-01 1.228370389867218249e+00 5.142237953372873482e-01 6.103182293962776672e-01 7.226563194362682907e-01 5.895656880816887435e-01 1.691555886903105543e+00 6.167294555516532606e-01 7.279521133084005946e-01 6.686274045532920596e-01 6.685052143351687404e-01 7.053269843146543483e-01 1.382728966246654867e+00 5.382774865395082431e-01
8.734050271568377655e-01 5.297331725367612210e-01 8.302068474046403468e-01 6.286819624382320448e-01 6.184426201470074602e-01 1.035602024877532390e+00 7.900210300106965677e-01 6.571875660768624616e-01 6.125692395298207860e-01 1.441816640088087187e+00 1.034618423997106351e+00 8.371716437097442842e-01 7.036293812792238089e-01 1.135353906920091971e+00 1.443016047749750008e+00 7.312601365139551612e-01 7.273803184174896241e-01 9.218579695389075290e-01 7.406505660639727262e-01 7.980470059326433274e-01 1.219824847224534770e+00 5.200876702779306804e-01 6.117773298104268731e-01 7.881974044785606814e-01 6.037516018709438992e-01 1.671957291931423839e+00 6.383650213391953709e-01 7.483044711185077302e-01 6.548889020492481006e-01 6.796621770467159429e-01 6.876829015666733325e-01 1.370048937575177206e+00 5.351308927741355026e-01
8.851311863737422181e-01 5.281136153384274889e-01 8.334507245054140201e-01 6.314445186536503662e-01 6.164404594774530732e-01 1.056591824043562777e+00 7.897343329075796614e-01 6.580072585646037364e-01 5.917406129890790956e-01 1.408303856900001483e+00 1.037875634789958035e+00 8.415207582846820911e-01 6.860753722320109826e-01 1.111477332591689127e+00 1.397998780263583818e+00 7.365176683723025919e-01 7.325990947039209278e-01 9.104271767221647771e-01 7.434107770551273697e-01 8.079149097884400499e-01 1.186718904232362481e+00 5.405588828263018231e-01 6.118182322218624902e-01 7.635941561164082403e-01 6.077471785486456834e-01 1.621255910590462035e+00 6.774239136807452821e-01 7.482032367662679873e-01 6.399357992867336087e-01 6.941468575700817656e-01 6.474196700211451994e-01 1.331404659491009168e+00 5.349467101061696761e-01
9.140571032366127113e-01 5.288997400193011789e-01 8.374592957668025583e-01 6.299062201358628377e-01 6.186176034695666237e-01 1.073517049057724826e+00 7.946069768818642132e-01 6.724015711491225789e-01 5.774604516078905014e-01 1.366624230346242808e+00 1.040999611178743178e+00 8.360762323502154425e-01 6.695578467266959377e-01 1.085577198337807525e+00 1.347316388061959191e+00 7.304542608232457157e-01 7.266776644868119250e-01 9.117678449111018546e-01 7.534312438163334180e-01 8.002005299812788852e-01 1.156942290779058524e+00 5.513474051287325928e-01 6.085781098717604198e-01 6.937896710234001674e-01 6.071871919437642484e-01 1.548050216062352380e+00 7.026197043634258010e-01 7.228197866976153740e-01 6.353337651042701983e-01 6.996320320580836638e-01 6.318503207807395494e-01 1.277932626921876258e+00 5.345145828983913772e-01
9.667311703348444585e-01 5.287041388145536924e-01 8.182979339441145417e-01 6.095352217052545374e-01 6.171928074436954237e-01 1.112067565799185642e+00 7.976558379567092461e-01 6.634125964927088948e-01 5.692603281589447839e-01 1.280581276214935782e+00 1.050271402577872326e+00 8.163911032419055580e-01 6.686679635342817063e-01 1.036254473725978009e+00 1.285744644384342550e+00 7.279921902424687508e-01 7.327827443360656057e-01 9.199478368987946686e-01 7.616627775752278229e-01 8.008870845635737146e-01 1.118313185170414226e+00 5.446317034375770527e-01 6.087818101522942671e-01 6.828562004300692267e-01 6.126730699450795292e-01 1.439092197884618285e+00 7.057128942303558805e-01 7.147803200074343000e-01 6.345775248205991481e-01 6.935304288430370612e-01 6.319969978577405501e-01 1.188577810825698355e+00 5.369303828031745107e-01
1.005912228161883970e+00 5.277695950954064408e-01 7.882852552183313710e-01 5.935073594231583538e-01 6.158881023443839586e-01 1.149639041695730501e+00 7.975230588075529203e-01 6.510069319892680673e-01 5.727277351725696963e-01 1.203654057641900810e+00 1.051121128987460907e+00 8.043706920874461597e-01 6.859823082110640957e-01 9.979248051282483267e-01 1.241219372824779343e+00 7.331375448471935119e-01 7.287153824677036207e-01 9.252331868844542173e-01 7.523378357316172771e-01 8.029769029207557418e-01 1.093006080868250463e+00 5.400527368503068582e-01 6.110461443065478004e-01 7.159004589254402973e-01 6.231002863250879598e-01 1.343410113560767005e+00 6.917879543799890785e-01 7.304586967209953929e-01 6.309797844046500792e-01 6.872641627587614543e-01 6.402023272332958426e-01 1.111207230421972003e+00 5.388210006227071025e-01
1.050239809878393160e+00 5.288165878240811413e-01 7.668324178967955707e-01 5.982098151707687661e-01 6.170721503616851678e-01 1.190455347602688230e+00 7.985160905067205661e-01 6.586228433883059008e-01 5.796905222307588978e-01 1.128429874908665642e+00 1.063802421893689676e+00 8.145844627205440780e-01 7.055003784538445011e-01 9.903894536244532976e-01 1.212906984849270398e+00 7.388317625427731627e-01 7.048262084434485653e-01 9.599088086377539630e-01 7.251285791353205834e-01 7.943759086416559700e-01 1.084926436361203894e+00 5.410958266064880284e-01 6.127272724414676297e-01 7.265667425406321378e-01 6.370361158933832701e-01 1.240391159667372012e+00 6.748994076471626080e-01 7.420307393164219389e-01 6.353563533796192653e-01 6.811235937423473219e-01 6.599312902427780791e-01 1.031454299732310398e+00 5.393668045774306918e-01
1.098954378924678288e+00 5.262741110079782736e-01 7.686280172608362937e-01 6.085597813136132128e-01 6.166681409125713831e-01 1.224489444415922890e+00 8.051137630882515550e-01 6.801141755665406352e-01 5.660849776619064633e-01 1.065956723094497960e+00 1.110268580301879915e+00 8.454878111501367144e-01 7.034499344478736260e-01 9.859025595417323373e-01 1.228192520040501057e+00 7.383455469942579175e-01 6.981566577440139199e-01 1.029266621257974856e+00 7.206340363563593643e-01 7.920270513743425944e-01 1.099445290135474984e+00 5.499752589550321868e-01 6.131623779805758234e-01 6.927417058345451961e-01 6.325155423736835703e-01 1.193593735357672214e+00 6.808621530788634413e-01 7.361587286597177648e-01 6.666916755622673829e-01 6.889353500621249182e-01 6.672815313418779537e-01 9.881101716316300632e-01 5.393684130532138132e-01
1.126691152920921812e+00 5.204169601944933499e-01 7.746815257412408284e-01 5.936200155110973320e-01 6.150009384046623007e-01 1.230906300943986231e+00 8.150061609305758736e-01 6.792481182055318811e-01 5.419972621412626479e-01 1.025486215861719508e+00 1.142511905882359846e+00 8.604430645712020098e-01 7.053906461516886717e-01 9.361451161017865230e-01 1.240684709974571254e+00 7.373552793431200625e-01 7.210497518828649088e-01 1.063648299659180729e+00 7.365322719515896566e-01 8.005819749769985672e-01 1.104182000205180758e+00 5.568914042975730005e-01 6.116875824603582590e-01 7.062686294705842194e-01 6.198106224370472095e-01 1.195945245518499567e+00 6.971087070864246948e-01 7.393359174907306874e-01 7.041563652884537117e-01 7.133083898536198841e-01 6.487764633721300189e-01 9.843476556379158193e-01 5.404865341051789951e-01
1.155535032508389293e+00 5.264002749023684036e-01 7.948070803461203537e-01 5.865231168722668809e-01 6.170430242959991096e-01 1.221002819332475564e+00 8.489204140360032680e-01 6.792736878494919361e-01 5.225503274100767870e-01 9.928610586833721552e-01 1.155219970116534434e+00 8.665425648813195325e-01 6.961081510650379833e-01 9.023038766092145169e-01 1.209700913441505543e+00 7.412495569784146587e-01 7.506942320984661965e-01 1.080437939451879936e+00 7.172663593761594569e-01 7.955713030315919587e-01 1.095630764362194753e+00 5.468211552273695153e-01 6.151644521668349075e-01 7.415615624455231814e-01 6.339053091478931146e-01 1.144668431978929757e+00 7.082360415857488212e-01 7.301508554488889136e-01 7.385979647109881530e-01 7.250654055740862747e-01 6.437032187878553025e-01 9.593860802213264316e-01 5.461263464824178682e-01
1.163188471390360412e+00 5.272373247707432542e-01 8.014136016869360946e-01 5.763546713106826314e-01 6.140920773911340280e-01 1.234807418841249671e+00 9.000813563217685553e-01 6.928221478965876923e-01 5.034990373477304937e-01 1.016748126635466987e+00 1.172728377530329213e+00 8.868980102765120499e-01 6.870527098048367920e-01 9.115601413440299616e-01 1.245261362485826417e+00 7.499312226839749407e-01 7.716090241697480812e-01 1.093680819495234324e+00 6.999203861784499825e-01 7.890995933778061078e-01 1.139020228550729597e+00 5.277793211426257125e-01 6.241343116851206796e-01 7.714498363330511976e-01 6.192072453366143092e-01 1.163802181125756841e+00 6.974914701430474651e-01 7.218036342382471160e-01 7.527645795296307174e-01 7.213384073159782028e-01 6.436232466228547500e-01 9.908448674445629045e-01 5.465407783268378950e-01
1.155086267337450678e+00 5.223998912244836035e-01 7.949428879777639123e-01 5.753393446819108359e-01 6.105296730221263513e-01 1.227322967640211093e+00 9.661440853525399275e-01 7.249536147542361419e-01 4.938075075930352664e-01 1.012404990999029142e+00 1.178191411920561205e+00 8.914343355606716424e-01 6.919459880903612303e-01 9.252095578136952936e-01 1.261083407969386005e+00 7.656876109650785356e-01 8.029973382260825465e-01 1.092806384684454901e+00 6.907503274150826877e-01 7.802682664235432997e-01 1.152719765842928679e+00 4.971103931068844850e-01 6.266004107001431622e-01 7.960122921244121574e-01 5.997033895892629474e-01 1.164831203033837248e+00 6.739220339212208533e-01 7.244574374559606955e-01 7.700742355875620504e-01 7.136057534042191675e-01 6.540355744567085683e-01 9.939582351734956855e-01 5.472760376056550191e-01
1.146193307838652142e+00 5.161976332406359447e-01 7.875568935153870465e-01 5.856938077256867992e-01 6.041524810151505109e-01 1.200625822064626202e+00 1.012094870701512939e+00 7.647283559650268625e-01 4.709849721850546400e-01 9.978595108441274952e-01 1.184430155095741899e+00 8.914659830300200039e-01 7.012370369643101675e-01 9.354328843432651031e-01 1.273018727028162544e+00 7.924516554001821422e-01 8.286080233937817008e-01 1.094952315974341728e+00 6.806351384572317809e-01 7.732219220777305502e-01 1.168555705480221141e+00 4.890942284837545007e-01 6.271188416103714580e-01 8.051378352330778032e-01 5.789273268151785556e-01 1.153783361444753464e+00 6.599532348247049152e-01 7.365026257536507748e-01 7.987133692542991437e-01 7.191756349332040221e-01 6.588274148318660206e-01 9.874260777140370093e-01 5.499378276910363850e-01
1.138460865029993219e+00 5.126803809758706532e-01 7.807874594786060607e-01 5.977976116976635446e-01 5.965008232578272729e-01 1.171530515292081853e+00 1.026070647976980332e+00 7.948766825034745409e-01 4.248821438455688826e-01 1.002207045954678133e+00 1.196314762272179477e+00 8.981368440127500685e-01 7.034699749527760781e-01 9.522278837608666446e-01 1.300118030166690364e+00 8.149515462022233203e-01 8.351562189337350395e-01 1.101239720661803423e+00 6.743196145784732254e-01 7.625712478745021450e-01 1.214878203443443327e+00 4.867668980945579205e-01 6.231621118006512861e-01 8.083978055111673555e-01 5.596124070527161987e-01 1.149868561055009897e+00 6.484111034401605078e-01 7.432287646235928857e-01 8.274811710854870217e-01 7.339332393141621003e-01 6.529708868688733903e-01 9.992987360919434181e-01 5.525314549377281503e-01
