# Supplementary material for: Molecular mechanisms of native ligand selectivity in catecholamine G protein-coupled receptors
Source: Nat Commun. 2026 Apr 23;17:4112. doi: 10.1038/s41467-026-71361-8 (PMC13150006; doi:10.1038/s41467-026-71361-8)
Supplement: Supplementary file 8 — Source Data 2 [file 41467_2026_71361_MOESM8_ESM.zip › SourceData/FigS15/strings4apo_WT/string389.txt]

8.907468250784592589e-01 4.949635836528399335e-01 8.483069601500281554e-01 6.351511339931236177e-01 6.339996650768449094e-01 1.072157551318772883e+00 8.415290289873744722e-01 6.626106879937812000e-01 5.539139273810191888e-01 1.480503884127145842e+00 1.047088815326949085e+00 8.496521689205648320e-01 8.457517473392808238e-01 1.213344435469935867e+00 1.536154406068494849e+00 7.329434851890843650e-01 7.357085464004391451e-01 9.586202516617341463e-01 6.672218765158423048e-01 8.179856754066339164e-01 1.230905994243974400e+00 4.987153447169695442e-01 6.187688370737187693e-01 7.865589773154693098e-01 5.540836636279617977e-01 1.801616481241348211e+00 6.047163526708390080e-01 7.247542715009860359e-01 6.539189056959107127e-01 7.256985605311124798e-01 6.876240389148378096e-01 1.437887768234842989e+00 5.286679570462086142e-01
8.676798724001127949e-01 5.021232551454427595e-01 8.252958941967049045e-01 6.333173056110060761e-01 6.327399988785372686e-01 1.034636325792333444e+00 8.238168359262948437e-01 6.522759911158226842e-01 5.925941518797324115e-01 1.463032423765132872e+00 1.026067209848692041e+00 8.289354424814833200e-01 8.259573155908104258e-01 1.180147457833029545e+00 1.493227317456574887e+00 7.360097160339158506e-01 7.293606473606385476e-01 9.410439884301518010e-01 6.768006273375065662e-01 8.072647804152580653e-01 1.215635006525274342e+00 4.989780416517625716e-01 6.189055584426019774e-01 7.645445993551641672e-01 5.461064119387304405e-01 1.751320920476951315e+00 6.207646540166211757e-01 7.399112448713712764e-01 6.732368715001931792e-01 7.332611757245939277e-01 6.686219271405396958e-01 1.408310501392411096e+00 5.313196138145049874e-01
8.533279179798161085e-01 5.118655690733404651e-01 8.201361987187835156e-01 6.315602000548407036e-01 6.293232241389250525e-01 1.024790329064002359e+00 8.045119621356811024e-01 6.395388117607411216e-01 6.105610126240128555e-01 1.458075358621818252e+00 1.018671343631067927e+00 8.417431301226562246e-01 7.726476882651960310e-01 1.134531509308791764e+00 1.450895718217034336e+00 7.366322353250279731e-01 7.192396073435484150e-01 9.316181291528735642e-01 6.989665598457955875e-01 7.907611255052726662e-01 1.215631377894268450e+00 5.059178922554558033e-01 6.167019500346675454e-01 7.529407796234873773e-01 5.315874770542134975e-01 1.708216242325100165e+00 6.175766064306422720e-01 7.508798818058571856e-01 6.766492415294871332e-01 7.223691089010243482e-01 6.680029636973886520e-01 1.397420541595143728e+00 5.356691647318654326e-01
8.652645467675784685e-01 5.134802883773722515e-01 8.456243106004666110e-01 6.323251457094052341e-01 6.240827541490985286e-01 1.046772716457857300e+00 7.991759668778261050e-01 6.471157804561343818e-01 6.151561145903309269e-01 1.471262054521899731e+00 1.027253339317391712e+00 8.610835277087441897e-01 7.395078032673738644e-01 1.132497833552265298e+00 1.454439182864679880e+00 7.341512753800766289e-01 7.107635511334267076e-01 9.503487274786646122e-01 7.166773904025570685e-01 7.818268237613947846e-01 1.230208024414840118e+00 5.070300806556498063e-01 6.138568258516843290e-01 7.611341894516018280e-01 5.382982405544324278e-01 1.706481525543825928e+00 5.970481987808053947e-01 7.425496647243561288e-01 6.706806571852098608e-01 6.993390866144985063e-01 6.855819067164641289e-01 1.402887034336827377e+00 5.368329072188852136e-01
8.860884406513486189e-01 5.144757207726233794e-01 8.453502131381547269e-01 6.344549064071653977e-01 6.304273549357435336e-01 1.076698512855525092e+00 7.967034490843707406e-01 6.606928008531903762e-01 6.311702641093372979e-01 1.479592666287548930e+00 1.038975207728077388e+00 8.696501666963638577e-01 7.045413199414040095e-01 1.146003122028451671e+00 1.484967110732914763e+00 7.306062391540120160e-01 7.008678699811292656e-01 9.606351655309710580e-01 7.379955002247166052e-01 7.784713580379203357e-01 1.262322875284276114e+00 5.087949843049138776e-01 6.152128114392366731e-01 7.207746508831136545e-01 5.694884327358569198e-01 1.722092668307924068e+00 5.971541540184845953e-01 7.378181520860986886e-01 6.657550830106906403e-01 6.786478557146905510e-01 6.969410741147551436e-01 1.419189976654304797e+00 5.388762568781308993e-01
9.110233254380837309e-01 5.292259777693901768e-01 8.469788094595082084e-01 6.284564946342362513e-01 6.214798788928304063e-01 1.072789892776214060e+00 7.918003839684024658e-01 6.643959279194501244e-01 6.315254029042904893e-01 1.466392179318065425e+00 1.056157973445701614e+00 8.719400756857280665e-01 6.961572527299322299e-01 1.154788608949170348e+00 1.476335704652687930e+00 7.225024652431050187e-01 6.994739894671186953e-01 9.343769317482960579e-01 7.652615445229140612e-01 7.831561942020740519e-01 1.258731856510767244e+00 5.142383121294521464e-01 6.076008384297328924e-01 7.280130937251845236e-01 6.021889583797838119e-01 1.717276891799402350e+00 6.025148890646703226e-01 7.322922227617468804e-01 6.641851129008858878e-01 6.783120186299383958e-01 6.868659123405211897e-01 1.421181190377246439e+00 5.329926957151703837e-01
9.201775833698067064e-01 5.321625258063936714e-01 8.435316187755821371e-01 6.238747272406522937e-01 6.171615803433921910e-01 1.073269129978476899e+00 7.844167492432613242e-01 6.630573638575312234e-01 6.159733723648714854e-01 1.418194504252907828e+00 1.053981257468274757e+00 8.641345970940066401e-01 6.998717314733700068e-01 1.124843346233555863e+00 1.427530594452001145e+00 7.256962535539028814e-01 7.078686842343790975e-01 9.320212057677857986e-01 7.488071888642284790e-01 7.947270687832428404e-01 1.213493008820571095e+00 5.056500023669536770e-01 6.036634550611610361e-01 7.690428440959753420e-01 6.088921007925253148e-01 1.667917710439104972e+00 6.186736345676961957e-01 7.499242268041468318e-01 6.631872370788293169e-01 6.907719385599441209e-01 6.661459402881455549e-01 1.374860215449157153e+00 5.352038287886787815e-01
9.265768155449931598e-01 5.342075264277890145e-01 8.332222959042422383e-01 6.262176814321748219e-01 6.202106216415820272e-01 1.089990930451707030e+00 7.817403955010467920e-01 6.700298584690208559e-01 5.986021742103735388e-01 1.363528751355222779e+00 1.044819733760816938e+00 8.548706273335830996e-01 7.007011636394149257e-01 1.094508186704745478e+00 1.377908490442583567e+00 7.318314865930919400e-01 7.188570224509905904e-01 9.411614634469273044e-01 7.366481629504595396e-01 7.928345713612717782e-01 1.165836949190207639e+00 5.255960108560006061e-01 6.061166628045737692e-01 7.399629983540367828e-01 6.064356197377446245e-01 1.601075814803256669e+00 6.626623581683857012e-01 7.488243059656154443e-01 6.533479377893922635e-01 6.973732810599504450e-01 6.466016395153597607e-01 1.310651787439133908e+00 5.362323732786025143e-01
9.612983692675022285e-01 5.331645967070606229e-01 8.272934964981559780e-01 6.141623819373690507e-01 6.200193765835719795e-01 1.125983147257680006e+00 7.856267988453273787e-01 6.740249767559834959e-01 5.858155127884470126e-01 1.324726888307536043e+00 1.057025738835630335e+00 8.478029052477084049e-01 7.064922648948951389e-01 1.068902000015894860e+00 1.347331828275822430e+00 7.318688892006005586e-01 7.148193600212503496e-01 9.623429373183280955e-01 7.429819838741810178e-01 7.770341219890375406e-01 1.155940715053010104e+00 5.459587525152854726e-01 6.084177323634234469e-01 6.909197702309907152e-01 6.073278285916636765e-01 1.528246834281320465e+00 6.959728320926592549e-01 7.265915570105244692e-01 6.483777902977293506e-01 6.983885526207542771e-01 6.432663857840262844e-01 1.255911736042580662e+00 5.341257524767136777e-01
1.023345859737132990e+00 5.245227605396549642e-01 8.116803786538634435e-01 5.886922829816424452e-01 6.157147865650021146e-01 1.171939622723375374e+00 7.866539705390189763e-01 6.636054911270724554e-01 5.765753072136521329e-01 1.272473756125630517e+00 1.087659084031590062e+00 8.350632010292671215e-01 7.137626188433028318e-01 1.028829211884958017e+00 1.320988301275792365e+00 7.296317470938091798e-01 7.032193119262287739e-01 9.793311375751975190e-01 7.523369323595550107e-01 7.736601601995340971e-01 1.172133242762324778e+00 5.450643291033219207e-01 6.074706909435958480e-01 6.925852652608271987e-01 6.246952212218970235e-01 1.430898270830473828e+00 6.975009535628639012e-01 7.212148029070475364e-01 6.400208208127030618e-01 6.981378386059328145e-01 6.454199039970578422e-01 1.196606594953539382e+00 5.365213747083251716e-01
1.065708900898318490e+00 5.176404617145966558e-01 7.884452225277193138e-01 5.807777975417807159e-01 6.118470781153352300e-01 1.194192260848989884e+00 7.826886548162474977e-01 6.446785666867735909e-01 5.785663283799717949e-01 1.197342777461952057e+00 1.101644220368193094e+00 8.232130125067791404e-01 7.079928545604724510e-01 9.947856992946839672e-01 1.282480241470451476e+00 7.303944558152311028e-01 7.011104891746106071e-01 9.741314923391345415e-01 7.600897734629914471e-01 7.810024520970665352e-01 1.163494546058179591e+00 5.389704621919398919e-01 6.069810301712343925e-01 7.327374959212692440e-01 6.410107918840237673e-01 1.322785944884001585e+00 6.738136489782705629e-01 7.308727861900565781e-01 6.322826322763474005e-01 6.908754398610882363e-01 6.489747946174705406e-01 1.121065081868150903e+00 5.412559755922453641e-01
1.097170260255983187e+00 5.208190986179432880e-01 7.823731108283555891e-01 5.878518262623719792e-01 6.118198379141303045e-01 1.210430456282789002e+00 7.927588105203589031e-01 6.417568482054237800e-01 5.747003330427853385e-01 1.099129784007029986e+00 1.107839294529420870e+00 8.359283802950285835e-01 6.996341636435212674e-01 9.663665022133323124e-01 1.226832138142637252e+00 7.350040263148479580e-01 7.104846205822616945e-01 1.002668697325098668e+00 7.605644825606359127e-01 7.758321178185434430e-01 1.113007594946003431e+00 5.464344549478009627e-01 6.103599140247341071e-01 7.565336496944954359e-01 6.317961859685274906e-01 1.206380048552174289e+00 6.743322635943138632e-01 7.248340517909633851e-01 6.641475008337678343e-01 6.853124916776033304e-01 6.570658025185216466e-01 1.017203465187219269e+00 5.410502989216734449e-01
1.128405304739199977e+00 5.240693127390180228e-01 7.857080548876499426e-01 5.879716083873897103e-01 6.164585928473179655e-01 1.226788072953519215e+00 8.177967616213078772e-01 6.602689845275175884e-01 5.524268022721019467e-01 1.041228691576619125e+00 1.133680925088849989e+00 8.622111505790491792e-01 7.093772154395298069e-01 9.416574841830911424e-01 1.221517304061536580e+00 7.392835262765949933e-01 7.299377260256127986e-01 1.056375551216862663e+00 7.466976363279304030e-01 7.861480898304024079e-01 1.104558465042609461e+00 5.540005058492654122e-01 6.124621402434213824e-01 7.671314333607210934e-01 6.265051010629141270e-01 1.163796517575955258e+00 6.973700335370724979e-01 7.340572390877766473e-01 7.052594537601317715e-01 6.941835933763667033e-01 6.539029721875382339e-01 9.764196648536304091e-01 5.417509372270273849e-01
1.144515945492041720e+00 5.283830344537584489e-01 7.844186696471062703e-01 5.835834184917981782e-01 6.199555324443122295e-01 1.226723021174840111e+00 8.590582941566398123e-01 6.817201860684167780e-01 5.218873246274775557e-01 1.006612911124374010e+00 1.151595579467154629e+00 8.796636858626732947e-01 7.170793792119425358e-01 9.217021688109137134e-01 1.231064162512454985e+00 7.454001805004939474e-01 7.646743089686715011e-01 1.084397541607893256e+00 7.224335707084480473e-01 7.998519405021965456e-01 1.108416934962630496e+00 5.372078737309184948e-01 6.193823160995137744e-01 7.574872372027787737e-01 6.231386759474246695e-01 1.145695301428255153e+00 7.064104517210467726e-01 7.429763515429335108e-01 7.370085686382085166e-01 7.022627665741782987e-01 6.493780414425627256e-01 9.632701783081609737e-01 5.402825457766039507e-01
1.138580936334810723e+00 5.321683754799769739e-01 7.745683673315477691e-01 5.806844518876307371e-01 6.210364853644506633e-01 1.209465717194768475e+00 9.131867610832262727e-01 7.087113259539730148e-01 5.025429063334736490e-01 1.000721910862286457e+00 1.155052899116112419e+00 8.794066658311870954e-01 7.157915435061177334e-01 9.189643906063212908e-01 1.248009274955948822e+00 7.639376887410607164e-01 7.931931043747811882e-01 1.078101950491874739e+00 7.047730405923487984e-01 8.050612299478878686e-01 1.123554010485575017e+00 5.088774921823986386e-01 6.318399089310902106e-01 7.431976647863627328e-01 6.135276338713870903e-01 1.138860611958894875e+00 6.858459347933060224e-01 7.402998882029373506e-01 7.545501028231014207e-01 7.075914869763072490e-01 6.584988654977321776e-01 9.627452855802792753e-01 5.403849406589363857e-01
1.135401547082522500e+00 5.256268122088765260e-01 7.720992376560539272e-01 5.804355924407992307e-01 6.170768492690056339e-01 1.190850435097083215e+00 9.727346854572052059e-01 7.433657679882497149e-01 4.849860067126691709e-01 9.995310562212056382e-01 1.163579584523540600e+00 8.793547492750817263e-01 7.126472847870153338e-01 9.256067453100319531e-01 1.267421836952705938e+00 7.875997035296744553e-01 8.165396581109188867e-01 1.078251893509492909e+00 6.942624764571826423e-01 7.979155559326509550e-01 1.150401873564750543e+00 4.900782091593398615e-01 6.349059357401589665e-01 7.510084036229482951e-01 5.990113776676992963e-01 1.140924510200212350e+00 6.624051422743068018e-01 7.381374126155152426e-01 7.740780588912928861e-01 7.181180847227885966e-01 6.697049131221592955e-01 9.701878461095864159e-01 5.431826413987173030e-01
1.136604454128222752e+00 5.161171487351872145e-01 7.760958598491195515e-01 5.888333661613058823e-01 6.075751246191504196e-01 1.177074135614515127e+00 1.012199345315345056e+00 7.741368811640710890e-01 4.581583727611727164e-01 9.989121847415399769e-01 1.178770254311777288e+00 8.866776333585879577e-01 7.109466884699743305e-01 9.384740754062751433e-01 1.283568153965340963e+00 8.059041796217740750e-01 8.313658029022261697e-01 1.090461802947713998e+00 6.834801853622056722e-01 7.816002877206971178e-01 1.181995977585430957e+00 4.856782294317633086e-01 6.301133888737404654e-01 7.744646656697891096e-01 5.798388283029995982e-01 1.144495957441098000e+00 6.489252841554075113e-01 7.408166840925635155e-01 8.005146680884317467e-01 7.260418747208363666e-01 6.669395773221881152e-01 9.822626487280858854e-01 5.473936073453266049e-01
1.138460865029993219e+00 5.126803809758706532e-01 7.807874594786060607e-01 5.977976116976635446e-01 5.965008232578272729e-01 1.171530515292081853e+00 1.026070647976980332e+00 7.948766825034745409e-01 4.248821438455688826e-01 1.002207045954678133e+00 1.196314762272179477e+00 8.981368440127500685e-01 7.034699749527760781e-01 9.522278837608666446e-01 1.300118030166690364e+00 8.149515462022233203e-01 8.351562189337350395e-01 1.101239720661803423e+00 6.743196145784732254e-01 7.625712478745021450e-01 1.214878203443443327e+00 4.867668980945579205e-01 6.231621118006512861e-01 8.083978055111673555e-01 5.596124070527161987e-01 1.149868561055009897e+00 6.484111034401605078e-01 7.432287646235928857e-01 8.274811710854870217e-01 7.339332393141621003e-01 6.529708868688733903e-01 9.992987360919434181e-01 5.525314549377281503e-01
