# Supplementary material for: Molecular mechanisms of native ligand selectivity in catecholamine G protein-coupled receptors
Source: Nat Commun. 2026 Apr 23;17:4112. doi: 10.1038/s41467-026-71361-8 (PMC13150006; doi:10.1038/s41467-026-71361-8)
Supplement: Supplementary file 8 — Source Data 2 [file 41467_2026_71361_MOESM8_ESM.zip › SourceData/FigS15/strings4apo_WT/string216.txt]

8.907468250784592589e-01 4.949635836528399335e-01 8.483069601500281554e-01 6.351511339931236177e-01 6.339996650768449094e-01 1.072157551318772883e+00 8.415290289873744722e-01 6.626106879937812000e-01 5.539139273810191888e-01 1.480503884127145842e+00 1.047088815326949085e+00 8.496521689205648320e-01 8.457517473392808238e-01 1.213344435469935867e+00 1.536154406068494849e+00 7.329434851890843650e-01 7.357085464004391451e-01 9.586202516617341463e-01 6.672218765158423048e-01 8.179856754066339164e-01 1.230905994243974400e+00 4.987153447169695442e-01 6.187688370737187693e-01 7.865589773154693098e-01 5.540836636279617977e-01 1.801616481241348211e+00 6.047163526708390080e-01 7.247542715009860359e-01 6.539189056959107127e-01 7.256985605311124798e-01 6.876240389148378096e-01 1.437887768234842989e+00 5.286679570462086142e-01
8.881699019175898213e-01 5.062004969390559994e-01 8.366158378585879518e-01 6.419360737851249610e-01 6.408859019522442635e-01 1.054120992916073307e+00 8.158005421222741527e-01 6.736324860018519933e-01 5.551331360142220950e-01 1.469907735982171282e+00 1.033006101679823763e+00 8.285355871112718429e-01 8.054110301618084833e-01 1.185105910518214234e+00 1.513278558370349192e+00 7.406091452151785104e-01 7.311722661143250646e-01 9.427580309179950380e-01 6.733356590312117307e-01 8.031772507592446209e-01 1.230768016248813712e+00 5.031012274761671454e-01 6.205116903217978708e-01 7.659998966575631840e-01 5.434590756433493874e-01 1.760799331711968119e+00 6.178733017187069132e-01 7.278979428764169590e-01 6.524718230539774400e-01 7.086614241482223076e-01 6.718026735305430153e-01 1.416145818027446879e+00 5.321854155405740805e-01
8.573490376175743055e-01 5.130515123044967485e-01 8.079828494513339177e-01 6.527036042554883455e-01 6.444229661989852032e-01 1.028462114813526451e+00 8.030941401797102586e-01 6.830503787851843756e-01 5.740033596939123628e-01 1.454405341760814485e+00 1.011827159566861756e+00 8.087889991530970990e-01 7.614539856081167235e-01 1.145738227145858268e+00 1.485423999471993994e+00 7.362486528302882860e-01 7.289468462795207770e-01 9.250879450755925548e-01 6.872417144734885852e-01 7.881439435572193952e-01 1.225509511896110126e+00 5.081943363630850863e-01 6.179704493654442077e-01 7.445625026864262086e-01 5.523021667667323831e-01 1.725213553913999665e+00 6.280328011237507058e-01 7.276013150219193815e-01 6.619054095827420214e-01 6.952891563920576834e-01 6.612005581937909771e-01 1.395950657695870456e+00 5.308632430062854013e-01
8.218442698288387360e-01 5.095466656804034100e-01 7.931577590929203003e-01 6.560354385193949422e-01 6.489359838854052986e-01 1.000287897080767596e+00 7.977543705422690534e-01 6.825410378521201693e-01 6.116729631174699922e-01 1.442737559539404746e+00 9.863424802018357918e-01 7.874816801365533969e-01 7.302726955333346259e-01 1.117882446927861206e+00 1.455980532464991928e+00 7.241524536060809369e-01 7.217352429111058010e-01 9.258168261667274468e-01 7.101289165550740412e-01 7.675731616605440122e-01 1.208083225179421127e+00 5.121913967043978388e-01 6.108672737075444559e-01 7.310603335682854809e-01 5.755527896454565306e-01 1.684548194007031707e+00 6.177256865160413168e-01 7.269623040340810194e-01 6.674035368825527170e-01 6.912348197502126146e-01 6.700798183144287545e-01 1.361994769183251464e+00 5.291363249962574011e-01
7.943282105357166722e-01 5.080030388995143698e-01 8.022121452406200115e-01 6.417139891250998041e-01 6.378648749799566975e-01 9.492165584882001905e-01 8.059866343155759338e-01 6.804111978910302172e-01 6.331634709054227983e-01 1.464449854354163749e+00 9.669505617085938365e-01 7.611936025319752108e-01 7.086146403134814253e-01 1.132420704176439807e+00 1.453819088109571611e+00 7.235500106820721422e-01 7.150337056846411965e-01 8.946093093207327929e-01 7.302155773289152885e-01 7.690259756436746974e-01 1.208887689151993960e+00 5.220093280166434591e-01 6.113879343290539170e-01 7.281093519885725174e-01 6.040741321471884140e-01 1.672172255386050521e+00 6.143712812690903524e-01 7.305384293046648381e-01 6.608401598147258804e-01 6.872596284571222958e-01 6.900336911584250554e-01 1.350140952814464335e+00 5.346745271118301668e-01
7.820043902246971435e-01 5.121497157650779508e-01 7.895619475787991615e-01 6.282307690162165503e-01 6.284152562161346989e-01 9.224100485742811051e-01 8.088403846387152152e-01 6.632283326853828376e-01 6.208539498216945063e-01 1.442577360432065525e+00 9.567036077593303878e-01 7.559123960318470115e-01 6.871506853577853402e-01 1.120061853407263719e+00 1.422792153764411260e+00 7.248838887550542731e-01 7.243663694475970249e-01 8.537676998889521807e-01 7.623650629623274222e-01 7.892098287139583945e-01 1.186019073932131684e+00 5.255008958093205784e-01 6.108487199567780301e-01 7.590135833453319769e-01 6.228415397050020008e-01 1.656634533686781374e+00 6.027023580187381713e-01 7.312795625965312629e-01 6.629831566527690789e-01 6.853963764330958108e-01 6.967315362348054375e-01 1.340659808878751136e+00 5.406723254244112375e-01
7.820941421068636767e-01 5.158929317954381588e-01 7.859268472544411743e-01 6.188056235121316417e-01 6.220648680417300014e-01 9.380408679991476539e-01 8.029852044767462615e-01 6.483804490799295328e-01 5.868002465242894150e-01 1.389958143222375542e+00 9.546220955890818427e-01 7.801915495098515896e-01 6.781132878890909765e-01 1.075584983444971554e+00 1.364112021358855120e+00 7.293653424268804475e-01 7.320195378922992324e-01 8.277753578803715984e-01 7.904522852441270286e-01 7.968460415309227551e-01 1.128610907973229160e+00 5.311088133997174943e-01 6.141970439516827307e-01 7.846106808556262413e-01 6.246745677861599289e-01 1.632907929745584408e+00 6.076750377390265356e-01 7.256615941015115423e-01 6.651239327352280739e-01 6.965942787870956776e-01 6.842857367093865273e-01 1.319362526643796274e+00 5.390625879590510428e-01
7.922169527236132547e-01 5.178881346384480722e-01 7.891673777699830250e-01 6.246918567085398832e-01 6.172694793791888568e-01 9.460539266190929331e-01 8.001055728046477800e-01 6.582575055088242255e-01 5.774211959148325413e-01 1.350755361022758949e+00 9.511998935016316992e-01 7.798069849442929025e-01 6.805429786245823509e-01 1.055751520652773889e+00 1.318060188579762038e+00 7.367054939681523251e-01 7.311745057290959249e-01 8.238363985182359794e-01 7.843694051947474044e-01 7.974521539167633843e-01 1.083464707720124265e+00 5.424416887246685803e-01 6.210439593344040388e-01 7.487900679599637233e-01 6.169694114679754593e-01 1.589477262352487097e+00 6.432134435607533840e-01 7.171970591093381753e-01 6.625627625078949201e-01 7.049817665773410180e-01 6.610319931499832879e-01 1.276494053004017193e+00 5.378713264627091872e-01
8.357807658296497744e-01 5.206484282795887930e-01 7.998938499656068624e-01 6.289612567735547444e-01 6.178215045383964599e-01 9.718879762257485178e-01 8.005463002194724842e-01 6.753074933400424751e-01 5.892757264141337270e-01 1.332260032449140708e+00 9.674483194576866119e-01 7.710418269012832004e-01 6.909608502891176895e-01 1.063423475747334424e+00 1.303102094223406393e+00 7.352472417182018827e-01 7.213198319547173831e-01 8.597909698023757930e-01 7.566324393188909037e-01 7.887033315073199713e-01 1.082204519108876717e+00 5.518368233769971321e-01 6.201524135576549357e-01 6.891581262219156345e-01 6.097700358928632713e-01 1.534133681980206498e+00 6.836687388377178376e-01 7.113285977708717622e-01 6.579267276336967507e-01 7.031313099830289737e-01 6.427473209427083667e-01 1.232609613546089555e+00 5.379901254858372450e-01
9.168511229952451824e-01 5.251993375850408929e-01 8.149663108681400869e-01 6.125002654076110442e-01 6.199706367487559655e-01 1.047262751966511196e+00 7.975223842087145742e-01 6.766150263602714876e-01 5.884478873780381036e-01 1.314509762841454155e+00 1.016738662719778974e+00 7.874170862247495961e-01 6.960741526132172563e-01 1.066455001820997506e+00 1.316049327582910600e+00 7.308498815326558429e-01 7.078494009274075571e-01 9.139541196187740413e-01 7.393957323130615489e-01 7.737098196427896202e-01 1.116237051053952989e+00 5.543996742973782421e-01 6.143383955928880535e-01 6.743009571094087384e-01 6.072773026504673100e-01 1.488823219014322019e+00 7.051692305218365542e-01 7.161081526608475967e-01 6.488730619592933957e-01 6.975845416611727856e-01 6.384650600030320478e-01 1.208099964940356541e+00 5.385501772708992663e-01
1.000129274389920830e+00 5.286267114804052980e-01 8.104065086221134973e-01 5.892889911702787753e-01 6.197801014506005846e-01 1.136260415620495179e+00 7.920073135972285350e-01 6.674154819634082747e-01 5.784646635573642559e-01 1.266136613929065735e+00 1.071303258300662087e+00 8.113871413450048919e-01 6.905841554483118649e-01 1.044265308061185227e+00 1.324410185934727480e+00 7.362218555900508221e-01 7.017627262941461552e-01 9.521634979168610569e-01 7.387190479775884722e-01 7.697703681045582336e-01 1.144590081905383583e+00 5.546510883544129022e-01 6.137325876013565162e-01 6.994492362178760247e-01 6.054683825538201836e-01 1.435219024755026496e+00 7.091364496351877378e-01 7.295889515329273545e-01 6.411075994727557514e-01 6.926895130168456705e-01 6.414719414573948342e-01 1.175993309019446098e+00 5.418229564748824334e-01
1.067666987363798059e+00 5.293216199456319826e-01 7.931434142849576041e-01 5.749457203574539488e-01 6.195332216620083043e-01 1.205997459388301163e+00 7.951205711837932011e-01 6.585782382921923084e-01 5.691601518744844324e-01 1.171434083882752164e+00 1.115370918861449567e+00 8.412201111731534287e-01 6.967217628550276265e-01 9.923186310863092441e-01 1.299069702619300326e+00 7.408650716393163638e-01 7.053824936243284771e-01 9.878622164939969696e-01 7.466980625637201774e-01 7.764685755990460292e-01 1.138853531044286438e+00 5.537657666124238265e-01 6.143224453486181291e-01 7.325856497391991518e-01 6.038266953571432838e-01 1.351172442957707664e+00 6.951299732043019208e-01 7.347290039324215760e-01 6.624343734785629323e-01 6.853920220746798631e-01 6.449030827739354876e-01 1.114681636057255787e+00 5.435413662829635673e-01
1.122743052885400994e+00 5.277420310815850168e-01 7.915878894515685493e-01 5.776322379883418456e-01 6.209329677980829354e-01 1.231570951490415622e+00 8.117164761949096086e-01 6.630784560690360374e-01 5.583565754178967389e-01 1.070171016048930612e+00 1.148426844509756073e+00 8.665734092615430262e-01 7.066346489698709377e-01 9.375679202657161149e-01 1.259929080637040233e+00 7.330838210242860420e-01 7.182362792482046565e-01 1.037978020174784133e+00 7.491812223938746351e-01 7.786254283913335295e-01 1.119297445033093252e+00 5.441706571949905813e-01 6.114377513022580812e-01 7.441641305062292044e-01 6.126758452898695140e-01 1.253208217685461534e+00 6.745471509589944237e-01 7.276854713557850962e-01 7.027524249250642896e-01 6.837429793658340582e-01 6.453392481115233226e-01 1.040691959865900129e+00 5.399911915151102138e-01
1.156550487071502209e+00 5.278543340128877270e-01 7.954592645944056351e-01 5.855025751634082010e-01 6.193184913958997839e-01 1.223057329083589551e+00 8.452475647743993292e-01 6.801353347853797970e-01 5.380702442416963605e-01 1.023614931349071444e+00 1.163833695263978951e+00 8.721323474792850305e-01 7.044117571130797950e-01 9.094384404741930883e-01 1.241971479835667802e+00 7.283781063261282052e-01 7.481403289604326989e-01 1.079729164389632068e+00 7.379530822292303949e-01 7.816204769479220271e-01 1.127668561514307610e+00 5.269321147693162288e-01 6.135257679885089965e-01 7.485052737073286666e-01 6.227075990791346438e-01 1.172489129297791255e+00 6.779081521504539687e-01 7.299419354092657741e-01 7.233311237745679856e-01 7.064651793961563842e-01 6.408589546947808246e-01 9.886938349850953323e-01 5.357787710232635447e-01
1.144115680183609873e+00 5.266371917888273968e-01 7.825070238626752328e-01 5.912972111378942408e-01 6.128879967702618448e-01 1.208695690969366021e+00 8.953872152430327747e-01 7.051213424138702557e-01 5.093417428686058956e-01 1.028347405176226248e+00 1.158230094993739634e+00 8.708329264494958366e-01 7.179808378685911263e-01 9.186383148329356763e-01 1.244758767262142740e+00 7.404311983205806857e-01 7.788517386604733028e-01 1.087763880570648212e+00 7.235755083872092985e-01 7.897285555347455244e-01 1.146069105668989119e+00 5.179458811746404656e-01 6.205889377280690011e-01 7.587161140723828190e-01 6.108548196286001097e-01 1.151146408583643588e+00 6.936921722565543291e-01 7.345232301028119526e-01 7.500168523754753291e-01 7.280459314504733603e-01 6.395766821090438370e-01 9.838455992644421499e-01 5.364176801185657206e-01
1.133881820261408713e+00 5.179327139238182331e-01 7.732513038705020048e-01 6.000763896060907765e-01 6.073433287515612733e-01 1.194355986967715388e+00 9.470328464112637290e-01 7.430349951583552492e-01 4.806427755297682514e-01 1.017953027395879229e+00 1.162648570243856039e+00 8.736795381751185641e-01 7.265854312531310200e-01 9.345008010088327044e-01 1.258015265525692872e+00 7.622820726461539964e-01 8.031841957150411826e-01 1.091516588119018083e+00 7.056277373914839890e-01 7.898663390818282393e-01 1.160118472405111456e+00 5.121109134014012465e-01 6.246407545060864708e-01 7.659668469911786737e-01 5.945063838762422170e-01 1.150681812158723671e+00 6.847602317903851432e-01 7.357561810754099652e-01 7.805850930247059116e-01 7.347607054425108197e-01 6.498819392413422991e-01 9.876598265967738710e-01 5.405399220147339978e-01
1.135125335919189293e+00 5.130223512051920176e-01 7.760659995381194998e-01 6.033885677304690054e-01 6.022755239323606125e-01 1.181633861511956152e+00 9.917893768423232670e-01 7.729169491514613632e-01 4.544836707393890007e-01 1.009371260196079367e+00 1.176812277432538023e+00 8.859178484094750727e-01 7.196092544537031621e-01 9.438623193981890980e-01 1.278487813502710013e+00 7.906627994562175354e-01 8.235200942841176541e-01 1.098650906464959665e+00 6.904654537506661471e-01 7.771012694671526333e-01 1.184478941743442038e+00 5.014936517689242423e-01 6.272034001306492357e-01 7.878458108509326374e-01 5.792890149958758172e-01 1.152993348947392471e+00 6.669111535535828805e-01 7.423522033056565439e-01 8.044831915592900451e-01 7.379710332131621531e-01 6.527478853045149965e-01 9.926066638594117642e-01 5.459675391707191627e-01
1.138460865029993219e+00 5.126803809758706532e-01 7.807874594786060607e-01 5.977976116976635446e-01 5.965008232578272729e-01 1.171530515292081853e+00 1.026070647976980332e+00 7.948766825034745409e-01 4.248821438455688826e-01 1.002207045954678133e+00 1.196314762272179477e+00 8.981368440127500685e-01 7.034699749527760781e-01 9.522278837608666446e-01 1.300118030166690364e+00 8.149515462022233203e-01 8.351562189337350395e-01 1.101239720661803423e+00 6.743196145784732254e-01 7.625712478745021450e-01 1.214878203443443327e+00 4.867668980945579205e-01 6.231621118006512861e-01 8.083978055111673555e-01 5.596124070527161987e-01 1.149868561055009897e+00 6.484111034401605078e-01 7.432287646235928857e-01 8.274811710854870217e-01 7.339332393141621003e-01 6.529708868688733903e-01 9.992987360919434181e-01 5.525314549377281503e-01
