# Supplementary material for: Molecular mechanisms of native ligand selectivity in catecholamine G protein-coupled receptors
Source: Nat Commun. 2026 Apr 23;17:4112. doi: 10.1038/s41467-026-71361-8 (PMC13150006; doi:10.1038/s41467-026-71361-8)
Supplement: Supplementary file 8 — Source Data 2 [file 41467_2026_71361_MOESM8_ESM.zip › SourceData/FigS15/strings4apo_WT/string202.txt]

8.907468250784592589e-01 4.949635836528399335e-01 8.483069601500281554e-01 6.351511339931236177e-01 6.339996650768449094e-01 1.072157551318772883e+00 8.415290289873744722e-01 6.626106879937812000e-01 5.539139273810191888e-01 1.480503884127145842e+00 1.047088815326949085e+00 8.496521689205648320e-01 8.457517473392808238e-01 1.213344435469935867e+00 1.536154406068494849e+00 7.329434851890843650e-01 7.357085464004391451e-01 9.586202516617341463e-01 6.672218765158423048e-01 8.179856754066339164e-01 1.230905994243974400e+00 4.987153447169695442e-01 6.187688370737187693e-01 7.865589773154693098e-01 5.540836636279617977e-01 1.801616481241348211e+00 6.047163526708390080e-01 7.247542715009860359e-01 6.539189056959107127e-01 7.256985605311124798e-01 6.876240389148378096e-01 1.437887768234842989e+00 5.286679570462086142e-01
8.854721529892417564e-01 5.046674317282340283e-01 8.175014824363884269e-01 6.492294920661902946e-01 6.366168364955143710e-01 1.043852503464974601e+00 8.032994700635319729e-01 6.671184268573154830e-01 5.473540209180736138e-01 1.449687407010972207e+00 1.023558175167838202e+00 8.269007159874882662e-01 8.000167988968740485e-01 1.168478567462006623e+00 1.498392931356593571e+00 7.323334568813212320e-01 7.467516192843167699e-01 9.111633758497682534e-01 6.723217427301025895e-01 8.193186570413456549e-01 1.225747405534530987e+00 5.062466468555075760e-01 6.149767130964899353e-01 7.470440884899782752e-01 5.422242766749324483e-01 1.772848203499070685e+00 6.292812399260556688e-01 7.272154205664097537e-01 6.620526803490976997e-01 7.107827301077669357e-01 6.733779094858634018e-01 1.439823861578261699e+00 5.262974152008659257e-01
8.538088138154176221e-01 5.135464058147056754e-01 7.941188500283375973e-01 6.558198833195815203e-01 6.348698174455025267e-01 1.022865819634583673e+00 7.951510367767482546e-01 6.786302998353567206e-01 5.756640266511356963e-01 1.439769000421804668e+00 1.005523761708355668e+00 8.102505420325467611e-01 7.515754478595613186e-01 1.133766202529820966e+00 1.471783248138342381e+00 7.202576406651449714e-01 7.405356541325368580e-01 9.129770819802450754e-01 6.946397901543167608e-01 8.070613954413052848e-01 1.221439372003071178e+00 5.080709462971533252e-01 6.057147473499252532e-01 7.220732282493770304e-01 5.451742079960524290e-01 1.714706765298840363e+00 6.223934530796000342e-01 7.242997021653730938e-01 6.725349982288749695e-01 6.949399813105516799e-01 6.997214747094042675e-01 1.395703077585272789e+00 5.270243233817898387e-01
8.229188873458336273e-01 5.053910099070672013e-01 7.786400216772536576e-01 6.445948780895427443e-01 6.375571316663587451e-01 9.764958046973986061e-01 7.959889983354412335e-01 6.836187305655666568e-01 6.184396218020543623e-01 1.424149389945018829e+00 9.769863681079484774e-01 7.670685818706136638e-01 7.365628305920860486e-01 1.116736994683281692e+00 1.438917179119814538e+00 7.142700205122838319e-01 7.353908844926366761e-01 9.137531069208079115e-01 7.184015190163240971e-01 7.886178355341315616e-01 1.194078666309020154e+00 5.038836103500882180e-01 6.034097422637907382e-01 7.181274460554478711e-01 5.638715393160640410e-01 1.661769417035807272e+00 6.046520364074114973e-01 7.222775836359698332e-01 6.849446121034867829e-01 6.960185335742751223e-01 7.055850648093667798e-01 1.343329275861938843e+00 5.355738958217854950e-01
7.886901650379753992e-01 5.093130504246733414e-01 7.594323082786176293e-01 6.263830026322324551e-01 6.278005693202066695e-01 9.241716114307421126e-01 8.148974455293562791e-01 6.721282783448752074e-01 6.255690845112000797e-01 1.409198851319691359e+00 9.386894034703043843e-01 7.315245928949010157e-01 7.176518467546852964e-01 1.111374135881539438e+00 1.416350894642838476e+00 7.176887098640557516e-01 7.448290982666762039e-01 8.409761491811631462e-01 7.225040163447343788e-01 8.029086262987462641e-01 1.160409842319214846e+00 5.154483345508178438e-01 6.095480634926022656e-01 7.233405905436751659e-01 6.013930032538221671e-01 1.660503603757605084e+00 6.076342286311140484e-01 7.280065324434693563e-01 6.762669348112863021e-01 7.002399380247438243e-01 7.045267197373373813e-01 1.331244486439508101e+00 5.376169987231891323e-01
7.680525663349387910e-01 5.214427006944611920e-01 7.584923276612243193e-01 6.377079879938950535e-01 6.243897802559604804e-01 9.107245346095694805e-01 8.116288883036403279e-01 6.616347005903693290e-01 6.065504828276577776e-01 1.383498397047578710e+00 9.275078868969168777e-01 7.427257214834163124e-01 6.812375635068385060e-01 1.086385367662277002e+00 1.369512558661689638e+00 7.161973856782435366e-01 7.623499265775329770e-01 8.165851561473640441e-01 7.464354159865012051e-01 8.184190826757913317e-01 1.125384423945017476e+00 5.315505926145547289e-01 6.124898250019858992e-01 7.472092671585436330e-01 6.264766863021291599e-01 1.623859454962193638e+00 6.176372525004778513e-01 7.284445454476484727e-01 6.610694773766807586e-01 6.862299559237150515e-01 6.956212983677450001e-01 1.302686007315964956e+00 5.346768261375162146e-01
7.862494465377242170e-01 5.241045082266104771e-01 7.687578263849511595e-01 6.423608225310891706e-01 6.237618982981152360e-01 9.228416250240409902e-01 8.109743395246243880e-01 6.753181105599834755e-01 5.890678865613726556e-01 1.340495466225854582e+00 9.264581907757768464e-01 7.427070026716634521e-01 6.852635499638590755e-01 1.061198539629736315e+00 1.313171529705152274e+00 7.299660700240707678e-01 7.495843844712997139e-01 8.392615983915766575e-01 7.603211685743215265e-01 8.165716787666453813e-01 1.080181219718793884e+00 5.557443946880660235e-01 6.222722081031434316e-01 7.186066066052838597e-01 6.231135093225839139e-01 1.554949568829142148e+00 6.652273597290615514e-01 7.392894909841740692e-01 6.582338423674812811e-01 6.912242726267693316e-01 6.791252936499280191e-01 1.239976520847214658e+00 5.331951050608322307e-01
8.538650645953673735e-01 5.250550913006197806e-01 7.901879509630133080e-01 6.416945501924030681e-01 6.210757635553033618e-01 9.740730414501210799e-01 8.085422033671023634e-01 6.888186592921448081e-01 5.836658833556889192e-01 1.316212215144694886e+00 9.558217849155078438e-01 7.384642672957653087e-01 7.055506425119476566e-01 1.062704541224019250e+00 1.296156813460551893e+00 7.375870809882952850e-01 7.306682907299772989e-01 8.801717547417057252e-01 7.526173242859645063e-01 7.946651895271383825e-01 1.079599019547622163e+00 5.716313499190889269e-01 6.220377921322782777e-01 6.713225596116134675e-01 6.126403954915857764e-01 1.503396040317429350e+00 7.076690529636134874e-01 7.342315305125010072e-01 6.622630924110849415e-01 6.952371959046116379e-01 6.525577942416229682e-01 1.202084505081578492e+00 5.324590147092889136e-01
9.433177317776922921e-01 5.260528943885480757e-01 8.157960695560935171e-01 6.293730256083668317e-01 6.202951960655459507e-01 1.054294803622285670e+00 8.053124556035700099e-01 6.910391500012131871e-01 5.783575911189189345e-01 1.310338742528164513e+00 1.015486548096342201e+00 7.627786452198475065e-01 6.957994464368250087e-01 1.059929369359733364e+00 1.322096221374935654e+00 7.356747748650813712e-01 7.215489216118264881e-01 9.123479758731654066e-01 7.410765098015044128e-01 7.641613638815801801e-01 1.123204951471344248e+00 5.691034850668268419e-01 6.150240714094054040e-01 6.676968896362329708e-01 6.045053565196947254e-01 1.492768449653668839e+00 7.154813695373976046e-01 7.195113127497165806e-01 6.625312333395287911e-01 6.900723353228322976e-01 6.388467378252776774e-01 1.210500052321811015e+00 5.343933128533608912e-01
1.024933353885209675e+00 5.287480940105367955e-01 8.145375200483649936e-01 6.135138090228271501e-01 6.247068069985560745e-01 1.155741482649978114e+00 8.081412023128889954e-01 6.922504078466854560e-01 5.725526246663377172e-01 1.259237353314580643e+00 1.072611062307675667e+00 8.136078909616217825e-01 6.619853862208302520e-01 1.029076452319078960e+00 1.331641472658713798e+00 7.375473755772288253e-01 7.205704984008126646e-01 9.376196631058453246e-01 7.461226880218519986e-01 7.565103298961864953e-01 1.145616859038845581e+00 5.569655285108190412e-01 6.187386576560846008e-01 6.987972401330915240e-01 6.031697353058630418e-01 1.446704921966850854e+00 7.132246384731504296e-01 7.190196434428202110e-01 6.599647980628732258e-01 6.814761118069839751e-01 6.461536971008257080e-01 1.182662317123873041e+00 5.417890874271910073e-01
1.064292792003767030e+00 5.264485308720171508e-01 7.914975251285305546e-01 5.934246944986152350e-01 6.282229951307213289e-01 1.208712195328512928e+00 8.057631893556520541e-01 6.712324284126763851e-01 5.770301066876949436e-01 1.170457635535436358e+00 1.096779799590668070e+00 8.349464919249797168e-01 6.817364661703640971e-01 9.903434346800746857e-01 1.279635308659109905e+00 7.266213776281127412e-01 7.225050813836517705e-01 9.670172683452983309e-01 7.515627973195044831e-01 7.696592705373577203e-01 1.123189629775527054e+00 5.451931227474748898e-01 6.119378700069980637e-01 7.269842898129980080e-01 5.878058414525160202e-01 1.334438409121133873e+00 6.826670071484434166e-01 7.132311590483493280e-01 6.719978216271811355e-01 6.869498149971466905e-01 6.582366100130735420e-01 1.101968772233214322e+00 5.416962102192059980e-01
1.085420435084666568e+00 5.267955093416918366e-01 7.736821046261309620e-01 5.706590235753090656e-01 6.264775079514804945e-01 1.237600632544672230e+00 7.902318088660723605e-01 6.592232283608973065e-01 5.698644233827455663e-01 1.102909520758135864e+00 1.114570197104678417e+00 8.638972755753265842e-01 7.024107391266015687e-01 9.642721054514309387e-01 1.245531692735788232e+00 7.142416878881239217e-01 7.170972338094619980e-01 1.008312797625811053e+00 7.556044565685422487e-01 7.627930641452368432e-01 1.111960438465808831e+00 5.331692855357779148e-01 6.051745298135582374e-01 7.155610804626262311e-01 5.760245049679467710e-01 1.265289488489706571e+00 6.369366445747098870e-01 6.976958696898846179e-01 6.840543683266273600e-01 6.912741016097539992e-01 6.705276588582963493e-01 1.055612981444657539e+00 5.340278947835068735e-01
1.137411000292858354e+00 5.200855005195985648e-01 7.869356003431503543e-01 5.676369519870484437e-01 6.276334424219838226e-01 1.251862750697690263e+00 7.665375522088248017e-01 6.654289044735760550e-01 5.520139876588567862e-01 1.035933196921974497e+00 1.155184318867642501e+00 8.866110783364542502e-01 7.020534093149820576e-01 9.202090214711449168e-01 1.240264634989845405e+00 7.204112753394238400e-01 7.134708891298425781e-01 1.089345927492078481e+00 7.478153768060760154e-01 7.600111647858573960e-01 1.118309832204166243e+00 5.132959911841977751e-01 6.105290175700736066e-01 7.400460753641016076e-01 6.058135690702084464e-01 1.203437263108767308e+00 6.215292649894984534e-01 7.168630910910214205e-01 6.806719903794441473e-01 6.996369879726291874e-01 6.568313733097490559e-01 1.002674591730499332e+00 5.328024495249776837e-01
1.149809320634864740e+00 5.273531795356821705e-01 7.852988145556589750e-01 5.685356142635700216e-01 6.194265713014137642e-01 1.243621664456897147e+00 8.213297087513765637e-01 6.722709422778798682e-01 5.240904324902095901e-01 9.783471923241799928e-01 1.163343283946252082e+00 8.840333844398990948e-01 7.030547064523566814e-01 9.103750865845425810e-01 1.227536877769011436e+00 7.221130852495991626e-01 7.252246418598673472e-01 1.094931766348303137e+00 7.374595490630265759e-01 7.867780536029426175e-01 1.089639073553988036e+00 5.252996688413269499e-01 6.085762020931070326e-01 7.700498979278718181e-01 6.117524194773966695e-01 1.149477591393319731e+00 6.309608529359886919e-01 7.408925962076067240e-01 7.222108582323013559e-01 7.118672671229873128e-01 6.563529769230385114e-01 9.471942422001122797e-01 5.363027158021037577e-01
1.149934112073500048e+00 5.314692956456833484e-01 7.862142746986485742e-01 5.853218835502432826e-01 6.145222449393995534e-01 1.225338700533278313e+00 8.820664810198752814e-01 6.960557189126211908e-01 5.041785861722700712e-01 9.928040260561348251e-01 1.163769084637590989e+00 8.759691426057467645e-01 7.219288788438639193e-01 9.096527524964407307e-01 1.223591498885120199e+00 7.301931682242717159e-01 7.675857601091065074e-01 1.097341296782774478e+00 7.151658369061986154e-01 7.867899254719694646e-01 1.109702268123861524e+00 5.065142267196225401e-01 6.155101388533987805e-01 8.163582968201399392e-01 6.115979016307340199e-01 1.123808763284174672e+00 6.491551020297458008e-01 7.577569583639349737e-01 7.327441185054086592e-01 7.161466208558215918e-01 6.518679018391927427e-01 9.457273379999938667e-01 5.366467147839298901e-01
1.137104926525611459e+00 5.217526884651642050e-01 7.750775900794485418e-01 5.895238906413672320e-01 6.060429074037191333e-01 1.211070183347052520e+00 9.398274759535550915e-01 7.292703610777532264e-01 4.872516584330074396e-01 1.012658945477321382e+00 1.163647338543539078e+00 8.801254697233813484e-01 7.281492596535511508e-01 9.259720390996344364e-01 1.246353764255898389e+00 7.427358459579422867e-01 7.953005355456275183e-01 1.094406003210929734e+00 6.903762550003447185e-01 7.873056787619558961e-01 1.151311937656946283e+00 4.948201452165627567e-01 6.110701346052391791e-01 8.251588991527376571e-01 5.947200453090729644e-01 1.132606522180752862e+00 6.440879203009091114e-01 7.473210522326909633e-01 7.663795684991749901e-01 7.227759384765813921e-01 6.688283622767744463e-01 9.770321764742262438e-01 5.367915131731531009e-01
1.131192780488195826e+00 5.147901965845715910e-01 7.708044973764662799e-01 5.933129659907392384e-01 5.993928164243826906e-01 1.193768022184402477e+00 9.776509683362921699e-01 7.628816204496875475e-01 4.661553015087284702e-01 1.009517800470717930e+00 1.174055020067067412e+00 8.885318906916782611e-01 7.164547891729690088e-01 9.400976969596868127e-01 1.269842124072968037e+00 7.775622595198251608e-01 8.173502257323055353e-01 1.094741598257300996e+00 6.822965136443962519e-01 7.733135403761949300e-01 1.182035876049281509e+00 4.934899053895289711e-01 6.176186272727478555e-01 8.178091361489971955e-01 5.772784498906918804e-01 1.142252158096674464e+00 6.506703112547170820e-01 7.499760675337117100e-01 8.022840260163190962e-01 7.323747249506232793e-01 6.702688765615676392e-01 9.936733664679104905e-01 5.444211810903841764e-01
1.138460865029993219e+00 5.126803809758706532e-01 7.807874594786060607e-01 5.977976116976635446e-01 5.965008232578272729e-01 1.171530515292081853e+00 1.026070647976980332e+00 7.948766825034745409e-01 4.248821438455688826e-01 1.002207045954678133e+00 1.196314762272179477e+00 8.981368440127500685e-01 7.034699749527760781e-01 9.522278837608666446e-01 1.300118030166690364e+00 8.149515462022233203e-01 8.351562189337350395e-01 1.101239720661803423e+00 6.743196145784732254e-01 7.625712478745021450e-01 1.214878203443443327e+00 4.867668980945579205e-01 6.231621118006512861e-01 8.083978055111673555e-01 5.596124070527161987e-01 1.149868561055009897e+00 6.484111034401605078e-01 7.432287646235928857e-01 8.274811710854870217e-01 7.339332393141621003e-01 6.529708868688733903e-01 9.992987360919434181e-01 5.525314549377281503e-01
