# Supplementary material for: Molecular mechanisms of native ligand selectivity in catecholamine G protein-coupled receptors
Source: Nat Commun. 2026 Apr 23;17:4112. doi: 10.1038/s41467-026-71361-8 (PMC13150006; doi:10.1038/s41467-026-71361-8)
Supplement: Supplementary file 8 — Source Data 2 [file 41467_2026_71361_MOESM8_ESM.zip › SourceData/FigS15/strings4apo_WT/string203.txt]

8.907468250784592589e-01 4.949635836528399335e-01 8.483069601500281554e-01 6.351511339931236177e-01 6.339996650768449094e-01 1.072157551318772883e+00 8.415290289873744722e-01 6.626106879937812000e-01 5.539139273810191888e-01 1.480503884127145842e+00 1.047088815326949085e+00 8.496521689205648320e-01 8.457517473392808238e-01 1.213344435469935867e+00 1.536154406068494849e+00 7.329434851890843650e-01 7.357085464004391451e-01 9.586202516617341463e-01 6.672218765158423048e-01 8.179856754066339164e-01 1.230905994243974400e+00 4.987153447169695442e-01 6.187688370737187693e-01 7.865589773154693098e-01 5.540836636279617977e-01 1.801616481241348211e+00 6.047163526708390080e-01 7.247542715009860359e-01 6.539189056959107127e-01 7.256985605311124798e-01 6.876240389148378096e-01 1.437887768234842989e+00 5.286679570462086142e-01
8.800741940481321413e-01 5.050251683619747523e-01 8.185631192589046812e-01 6.279158119026790885e-01 6.440577983400369577e-01 1.043079294828154868e+00 8.100527787600801943e-01 6.600438256734627585e-01 5.457359835380292123e-01 1.452001656297240872e+00 1.030002901205356869e+00 8.380325276404718693e-01 7.978123001238247580e-01 1.177805265182129135e+00 1.496957544041932042e+00 7.376349190037021497e-01 7.393376098147604880e-01 9.326759500746718556e-01 6.763323221288093379e-01 8.166035115704215475e-01 1.223409667516883959e+00 5.092509201378045969e-01 6.168322900175016166e-01 7.640252244592904418e-01 5.434356485790007296e-01 1.766215666455962507e+00 6.303946336961747665e-01 7.234910307366397841e-01 6.603193447905265634e-01 7.115495692698697860e-01 6.725937880790018308e-01 1.429821001665232849e+00 5.315154823541243800e-01
8.507021244433100593e-01 5.125419127012571519e-01 7.938589919105607517e-01 6.320240944401995797e-01 6.420441853973202218e-01 1.026439369423139958e+00 7.960522331185391209e-01 6.699328503008735725e-01 5.710228841776237019e-01 1.434642489760954209e+00 1.009430365346966063e+00 8.259969829553222009e-01 7.558759551449754088e-01 1.139858972889077782e+00 1.466597345416478015e+00 7.291376283164167083e-01 7.328042093125406442e-01 9.300976850597093559e-01 6.942293315178010848e-01 8.088308056098354459e-01 1.213096555106327967e+00 5.121039069021955381e-01 6.116993746691375966e-01 7.359133460523534787e-01 5.483180084982908209e-01 1.715217124091823919e+00 6.252572678667764894e-01 7.287864576366986924e-01 6.722634621041935210e-01 6.914125926563287061e-01 6.877404708610156403e-01 1.392845158927837002e+00 5.281791678540532775e-01
8.248232400960469057e-01 5.067645011354855455e-01 7.853482500734584315e-01 6.255117719353460171e-01 6.461393804649033790e-01 9.810703725144359622e-01 7.968022048565531756e-01 6.715871064657028544e-01 6.216571165313604652e-01 1.434292359390569205e+00 9.880743242961843587e-01 7.836910900967676286e-01 7.406200382589247511e-01 1.121848564894264655e+00 1.445139737674907554e+00 7.168090001236661069e-01 7.234280913938877511e-01 9.309416836405335349e-01 7.159969399091272724e-01 7.817175404088343438e-01 1.202961676107021871e+00 5.048452593501604468e-01 6.077276063043068888e-01 7.368848553915051669e-01 5.569904763599947684e-01 1.672622614714216027e+00 5.986399375009259227e-01 7.246014921887118376e-01 6.820581630125113204e-01 6.860261647071441704e-01 7.021362387919716230e-01 1.354874683416352754e+00 5.302437896780041182e-01
7.899352910758042912e-01 5.068280898089629893e-01 7.693803514144635924e-01 6.149452067551978152e-01 6.333297871397514101e-01 9.138892454492859585e-01 8.159659050777886558e-01 6.703456549408787213e-01 6.401905326083587866e-01 1.438504141426200977e+00 9.560935574125430936e-01 7.354611993292613503e-01 7.247235978150997626e-01 1.121675334455359607e+00 1.442083326523997622e+00 7.131523868198221816e-01 7.408271049962011912e-01 8.644424931332918005e-01 7.175209033093977729e-01 7.885495583986954493e-01 1.193286022034803828e+00 5.054346009174904841e-01 6.143221409117757270e-01 7.427543379760703779e-01 5.864593841380136841e-01 1.678145043692769622e+00 5.999481385113116794e-01 7.246484449345628187e-01 6.726588032899277758e-01 6.929087891492318185e-01 7.096917611437798534e-01 1.353335987805353025e+00 5.343142655068422453e-01
7.724327150599847869e-01 5.190535919139158683e-01 7.629422281585347410e-01 6.294529015764951385e-01 6.271103936813787749e-01 8.856802821859821595e-01 8.127093833676957146e-01 6.658214873576419057e-01 6.179711735942849948e-01 1.413033156929409007e+00 9.367548082452399338e-01 7.186654695854546304e-01 7.035632267557782038e-01 1.096403182189078507e+00 1.400505477800246812e+00 7.140522656202727969e-01 7.547152145986503191e-01 8.147056956052219912e-01 7.358201752090954839e-01 8.040260782910643167e-01 1.156986176925527632e+00 5.170964917704543584e-01 6.169264339066447000e-01 7.513365637764792826e-01 6.183709409426539905e-01 1.651714319880921877e+00 6.110252305034401532e-01 7.254156993552488553e-01 6.596801423362742556e-01 6.950041440257312964e-01 7.060656407880723240e-01 1.329989732339925679e+00 5.358681554474896691e-01
7.833225086319655084e-01 5.238046568430059224e-01 7.746633376463063492e-01 6.346530918672856902e-01 6.279796853286048197e-01 9.132131874494682222e-01 8.032428817336271232e-01 6.677364279694264493e-01 5.982103006914130106e-01 1.370366150065927879e+00 9.357444413298723340e-01 7.347624972729908110e-01 6.952502119229824196e-01 1.056590613486950714e+00 1.339550079447895836e+00 7.298965863387790742e-01 7.481426197900425956e-01 8.187527824327041071e-01 7.663602235740570867e-01 8.059278362083629466e-01 1.106218731321020776e+00 5.408664603958572847e-01 6.223373206415647729e-01 7.474212500617921640e-01 6.242329035713534147e-01 1.592066824906904987e+00 6.354066247056368022e-01 7.283092625744527204e-01 6.597528162165007259e-01 6.991163619026382614e-01 7.016531085110676580e-01 1.278258717732299932e+00 5.340880674091640357e-01
8.265775829030843624e-01 5.252912412961704414e-01 7.873449465548469917e-01 6.384276219709825728e-01 6.237474470297418305e-01 9.704324638808559111e-01 8.037617430035903787e-01 6.793412407724953583e-01 5.970823678617024344e-01 1.340151679431223819e+00 9.548443414551303077e-01 7.564569197512646115e-01 7.011241903203105919e-01 1.053341298097659751e+00 1.315250855790512263e+00 7.474222090220347114e-01 7.315829536507461039e-01 8.592684664507013181e-01 7.708868783610107744e-01 8.014815815321061354e-01 1.092138275531060021e+00 5.623304532347532803e-01 6.276049963611043392e-01 7.035208811904237747e-01 6.175757389133393893e-01 1.544787793436284584e+00 6.804971655678409004e-01 7.328621674116552187e-01 6.657315268517334239e-01 6.996936479718550705e-01 6.877669085563958840e-01 1.239634837972166892e+00 5.293367679468564679e-01
8.993202996870872656e-01 5.291460099687878005e-01 8.015694795841651343e-01 6.362278471440800942e-01 6.213497394858931155e-01 1.034925071907345728e+00 8.029753683835290090e-01 6.873859316760586591e-01 5.933132203374508196e-01 1.320032555358734205e+00 9.948335469851283808e-01 7.691794196920318516e-01 7.021069671334376761e-01 1.063244884061486761e+00 1.324350525057515382e+00 7.451851145652599318e-01 7.176176671385957606e-01 9.053399143053240117e-01 7.592955993642118706e-01 7.821305205487742995e-01 1.115272345710146329e+00 5.688655014321818415e-01 6.239345447504059949e-01 6.659407278857253365e-01 6.081569950993717111e-01 1.510706132197467300e+00 7.122198923233489243e-01 7.239211588478501325e-01 6.698742974134197503e-01 6.938537044809961474e-01 6.650729053578151584e-01 1.218831370156062466e+00 5.285562370318636072e-01
9.846589633851897672e-01 5.318627963409432446e-01 8.048276718459745904e-01 6.189626360201011535e-01 6.234790663940603661e-01 1.108903703626725967e+00 7.979220073850550321e-01 6.872015922809343591e-01 5.771182231966596188e-01 1.268700398326416234e+00 1.043617339299384605e+00 7.861672108058858077e-01 6.849383279646210632e-01 1.048090609812732277e+00 1.322599447742790701e+00 7.351395882428396478e-01 7.107418455071335961e-01 9.407017149864183025e-01 7.501834159830922388e-01 7.622858502156508731e-01 1.134531431575371840e+00 5.634699278039663195e-01 6.180539274012400996e-01 6.689321442564919451e-01 5.997274650631848614e-01 1.446113463082049355e+00 7.146154345360571369e-01 7.123300831247674214e-01 6.659014652022962055e-01 6.858077917964190418e-01 6.490504415180846642e-01 1.176389179287358644e+00 5.340241199857390653e-01
1.045857471002107575e+00 5.280867305186868199e-01 7.868494464411320832e-01 5.957229643445253187e-01 6.255876956410937328e-01 1.171688387763641703e+00 7.911891711645847591e-01 6.746268087207030195e-01 5.625513998214856093e-01 1.177219683654511018e+00 1.079835844319206650e+00 8.118570561067828262e-01 6.739213974061577517e-01 1.007272183089406914e+00 1.286255047547726127e+00 7.331834343086828243e-01 7.119373528172017185e-01 9.708239370905131782e-01 7.495352907174824830e-01 7.625682355968146364e-01 1.124497247242477460e+00 5.532656290559476719e-01 6.146998375642557244e-01 6.976779200498643974e-01 5.951292560857350811e-01 1.340639758829864414e+00 6.883516102743839626e-01 7.097526156249112095e-01 6.593560399858056087e-01 6.828381982948539264e-01 6.466822427422217467e-01 1.100110590346669470e+00 5.390588527387719653e-01
1.092188992901449662e+00 5.250426946420110319e-01 7.730957032044453170e-01 5.814172836870598049e-01 6.269601266593558542e-01 1.220979807210273105e+00 7.814003169090655287e-01 6.637454757571901176e-01 5.512403471880060746e-01 1.081117301640241113e+00 1.116120164818902083e+00 8.512119008047890345e-01 6.846181394776570395e-01 9.582682315630235426e-01 1.251975218814848745e+00 7.273894702228927978e-01 7.106277470198364421e-01 1.024467895742898316e+00 7.511270140809297446e-01 7.596015997240692652e-01 1.110329706536898886e+00 5.385782288036298215e-01 6.074303120117349186e-01 7.149487262177113278e-01 5.917178165353342845e-01 1.247365139600622452e+00 6.487480553008314610e-01 7.041845284458466692e-01 6.717953368103267708e-01 6.857855849366021328e-01 6.533236527695326368e-01 1.031889629657727570e+00 5.381109406246185056e-01
1.138223034772598563e+00 5.259201414705013677e-01 7.789228519249853377e-01 5.810870246232497927e-01 6.220387409493264297e-01 1.250104497462420250e+00 7.883783747116613894e-01 6.745115099982256224e-01 5.333560039889746474e-01 9.992862999716320971e-01 1.153724711864755559e+00 8.858599369166821891e-01 7.001079509366689990e-01 9.148921819345090523e-01 1.235638450110987607e+00 7.241387481042516061e-01 7.097795328465361653e-01 1.083483354095060136e+00 7.509957796584626477e-01 7.560672396807850415e-01 1.094280833026572086e+00 5.249871513001942436e-01 6.048357263221884050e-01 7.254996304357715919e-01 6.020649715594725837e-01 1.180927971392008446e+00 6.311178833943191790e-01 7.220768608269878541e-01 7.023975085649903916e-01 7.027489394360068031e-01 6.616821792111101663e-01 9.721650307812838010e-01 5.336718052753676167e-01
1.150586977795856836e+00 5.328104890121887482e-01 7.855048992268652830e-01 5.872034855208094761e-01 6.156685115033261324e-01 1.239641454406271048e+00 8.374631939006870196e-01 6.974496865624468800e-01 5.109885361186840003e-01 9.836114928941616098e-01 1.165125638964559451e+00 8.819128791017530888e-01 6.984259752298748181e-01 9.142058907738142004e-01 1.235791672768993932e+00 7.298414099662235976e-01 7.266668185043565487e-01 1.087606709631871116e+00 7.391867224563162253e-01 7.655245612105404662e-01 1.093584307666466193e+00 5.233081288116951946e-01 6.111927588029366643e-01 7.401607316213638654e-01 6.126631881008892666e-01 1.154030346904284521e+00 6.452331284447169191e-01 7.469870303244846577e-01 7.234435615570498079e-01 7.260962178686086732e-01 6.567689642721812326e-01 9.494338255845333752e-01 5.338818580582107565e-01
1.144314004721047162e+00 5.342215043203922820e-01 7.791009781317334015e-01 5.972418503798624378e-01 6.176045501097162660e-01 1.222066454023588822e+00 8.962954827563708315e-01 7.154440552154457400e-01 4.915196426136804742e-01 1.012360062334272337e+00 1.169007557277974341e+00 8.749626928871743203e-01 7.094648088617679926e-01 9.151937013274832333e-01 1.254626877074193292e+00 7.342884017290232102e-01 7.613546740336812890e-01 1.091259667885042361e+00 7.109094251751479909e-01 7.771421040021356808e-01 1.135375930688167445e+00 5.032098617545186503e-01 6.164879837028626186e-01 7.693960083338354794e-01 6.127386511836984129e-01 1.153453349955472440e+00 6.414480424562363226e-01 7.458747457407720605e-01 7.345237571911503727e-01 7.300489846847887376e-01 6.502203370613960365e-01 9.705301942977511143e-01 5.318305490062202878e-01
1.134132762512168435e+00 5.242275915016978427e-01 7.711392654024800120e-01 6.051091363306682069e-01 6.096653279937417347e-01 1.201766183788824494e+00 9.527650828007580008e-01 7.464284940613561403e-01 4.756020935610252853e-01 1.019758274160626588e+00 1.167029890123785663e+00 8.766310004072681572e-01 7.202149047846224672e-01 9.254073883256292987e-01 1.261101331286722527e+00 7.520325316047976605e-01 7.928707187268703160e-01 1.092338984248759637e+00 6.887280780300869543e-01 7.827689702252614845e-01 1.165225696998511973e+00 4.922103477024075135e-01 6.164055761607944994e-01 7.888855263451484134e-01 5.959781949269175039e-01 1.148167899927647895e+00 6.327461107302030374e-01 7.404466321374120197e-01 7.661317925763933001e-01 7.249141121795137366e-01 6.595399982259567695e-01 9.890706733114927873e-01 5.324984461660713375e-01
1.131292059962908603e+00 5.155827713335932039e-01 7.718299085708979490e-01 6.044233145731016110e-01 6.008762804572651550e-01 1.184458970028547053e+00 9.912161904757432751e-01 7.763317330933707794e-01 4.597839979762601836e-01 1.008769502125688389e+00 1.172855678552058079e+00 8.851972642687025994e-01 7.146380637883114062e-01 9.394023902403644266e-01 1.266016549549627612e+00 7.842033967562298535e-01 8.195440791095573996e-01 1.094477079990008095e+00 6.794098989240385800e-01 7.736082999485289768e-01 1.182766509892765994e+00 4.911549211688648886e-01 6.198923067790900188e-01 8.013076864686909939e-01 5.766566989448131952e-01 1.139619707582340213e+00 6.416145898952078097e-01 7.474049809129517108e-01 8.010970867667018824e-01 7.272051470251006400e-01 6.626984279105663234e-01 9.913491277379911093e-01 5.415697151848342106e-01
1.138460865029993219e+00 5.126803809758706532e-01 7.807874594786060607e-01 5.977976116976635446e-01 5.965008232578272729e-01 1.171530515292081853e+00 1.026070647976980332e+00 7.948766825034745409e-01 4.248821438455688826e-01 1.002207045954678133e+00 1.196314762272179477e+00 8.981368440127500685e-01 7.034699749527760781e-01 9.522278837608666446e-01 1.300118030166690364e+00 8.149515462022233203e-01 8.351562189337350395e-01 1.101239720661803423e+00 6.743196145784732254e-01 7.625712478745021450e-01 1.214878203443443327e+00 4.867668980945579205e-01 6.231621118006512861e-01 8.083978055111673555e-01 5.596124070527161987e-01 1.149868561055009897e+00 6.484111034401605078e-01 7.432287646235928857e-01 8.274811710854870217e-01 7.339332393141621003e-01 6.529708868688733903e-01 9.992987360919434181e-01 5.525314549377281503e-01
