# Supplementary material for: Molecular mechanisms of native ligand selectivity in catecholamine G protein-coupled receptors
Source: Nat Commun. 2026 Apr 23;17:4112. doi: 10.1038/s41467-026-71361-8 (PMC13150006; doi:10.1038/s41467-026-71361-8)
Supplement: Supplementary file 8 — Source Data 2 [file 41467_2026_71361_MOESM8_ESM.zip › SourceData/FigS15/strings4apo_WT/string217.txt]

8.907468250784592589e-01 4.949635836528399335e-01 8.483069601500281554e-01 6.351511339931236177e-01 6.339996650768449094e-01 1.072157551318772883e+00 8.415290289873744722e-01 6.626106879937812000e-01 5.539139273810191888e-01 1.480503884127145842e+00 1.047088815326949085e+00 8.496521689205648320e-01 8.457517473392808238e-01 1.213344435469935867e+00 1.536154406068494849e+00 7.329434851890843650e-01 7.357085464004391451e-01 9.586202516617341463e-01 6.672218765158423048e-01 8.179856754066339164e-01 1.230905994243974400e+00 4.987153447169695442e-01 6.187688370737187693e-01 7.865589773154693098e-01 5.540836636279617977e-01 1.801616481241348211e+00 6.047163526708390080e-01 7.247542715009860359e-01 6.539189056959107127e-01 7.256985605311124798e-01 6.876240389148378096e-01 1.437887768234842989e+00 5.286679570462086142e-01
8.846742068142646742e-01 4.979710586686546536e-01 8.309460196500964013e-01 6.411739501016333609e-01 6.275592223823687199e-01 1.048729310091781608e+00 8.051995590990336238e-01 6.758568511236910936e-01 5.558852152500199928e-01 1.457490895805983122e+00 1.023907431610684871e+00 8.277292362926400582e-01 8.150758251050019831e-01 1.200064457951785624e+00 1.507692566550068225e+00 7.527305545821395549e-01 7.087239609567447252e-01 9.319020998794834698e-01 6.707071136375667431e-01 7.887309481776754172e-01 1.216010679709088826e+00 5.146699514229182704e-01 6.242712124202216550e-01 7.568806501968955436e-01 5.414085215986482735e-01 1.773606745661602258e+00 6.329404044649572514e-01 7.293803174140605083e-01 6.628544464210032183e-01 7.113060539414650663e-01 6.750342272691922663e-01 1.423295408343617341e+00 5.378350531217074293e-01
8.474357582420853907e-01 5.096968056209827402e-01 7.996882316758683329e-01 6.456769138419312659e-01 6.251240454308765182e-01 1.030205879452637419e+00 7.983573385816680190e-01 6.823410642301963591e-01 5.647709446422370938e-01 1.435865930754386177e+00 1.010560599274403781e+00 8.300839300987424840e-01 7.564300853178398398e-01 1.152005072309173705e+00 1.476730550656850660e+00 7.395208626530286322e-01 7.235106039519511034e-01 9.241546111950933451e-01 6.905842766615213346e-01 7.895784053863160734e-01 1.211474755413832982e+00 5.206728933756268329e-01 6.172524320849439583e-01 7.131880298352197833e-01 5.551998543154897936e-01 1.733361871651497133e+00 6.349661736074642127e-01 7.222805660394964189e-01 6.752304912564688344e-01 6.883049566811774156e-01 6.633649491330106951e-01 1.398612719021744999e+00 5.314520925517690619e-01
8.258588093116805418e-01 5.056785307393754092e-01 7.841523485894986711e-01 6.598667731835193839e-01 6.346277610780011180e-01 9.948203580472873009e-01 7.996088914950447712e-01 6.850840346959883309e-01 6.246872327526330482e-01 1.407493278258161951e+00 9.830310542451039524e-01 7.870051544232974372e-01 7.383345181722734685e-01 1.103348383256840926e+00 1.424155161061412711e+00 7.216501526848533299e-01 7.237940493447624357e-01 9.304386581153112346e-01 7.112157096108261412e-01 7.673215957725174619e-01 1.175673458572928487e+00 5.187090439778277995e-01 6.111111893827262387e-01 7.214061262374757977e-01 5.787455210865832811e-01 1.662925490537009887e+00 6.155396159509131104e-01 7.223064642159936488e-01 6.933430137859654119e-01 6.858343471369802158e-01 6.718750455201064620e-01 1.338000231128956052e+00 5.264064647731939717e-01
7.915650098889480679e-01 5.072592160977593689e-01 7.945890821244182556e-01 6.344700143215251664e-01 6.239766986069157362e-01 9.203068316666082049e-01 8.123185092915439220e-01 6.709425439807271685e-01 6.472423120791175322e-01 1.439209857533625181e+00 9.470000036128890519e-01 7.444942485465220194e-01 7.173827533320071836e-01 1.115195168376841295e+00 1.430061952971746875e+00 7.170857314446442698e-01 7.295830312966862241e-01 8.689823477667235618e-01 7.327963098240436457e-01 7.762404078039789601e-01 1.175862264288071612e+00 5.272358473940552681e-01 6.097396092133852141e-01 7.338570061202394079e-01 6.015911053416301835e-01 1.662434265356299790e+00 6.219845352777958469e-01 7.286200765445799421e-01 6.732980688188329177e-01 6.809073558728332420e-01 6.968535976663362552e-01 1.332610884789624528e+00 5.361970597412020201e-01
7.691659060314288698e-01 5.124260232546136162e-01 7.590583500362468872e-01 6.192508194155473822e-01 6.195278996882112033e-01 8.906669177095303258e-01 8.123842570524153484e-01 6.480480900918483833e-01 6.368292944734116334e-01 1.409051967606388178e+00 9.348697450164824563e-01 7.395533907008451369e-01 6.864723355344927169e-01 1.084711613394583996e+00 1.389499708661662281e+00 7.157459862081470003e-01 7.337120353909737380e-01 8.325685054451555933e-01 7.801218282096449297e-01 7.915625278212384819e-01 1.158966111894348838e+00 5.257117366334440600e-01 6.095266873200054780e-01 7.748245257668227026e-01 6.331265554842753218e-01 1.640602838857806001e+00 5.921265668767456969e-01 7.340567749439035339e-01 6.741510979151836835e-01 6.925852927906944734e-01 6.957879606518372340e-01 1.325969486546674236e+00 5.388972393364149793e-01
7.648692852677176912e-01 5.129034114707977654e-01 7.783619090562315934e-01 6.064567310525040833e-01 6.220526564484744059e-01 8.929321996575639853e-01 8.043735454818969899e-01 6.446182817890990790e-01 6.136494731978294759e-01 1.372349659333568894e+00 9.322868241754537211e-01 7.586700056475920162e-01 6.836260311264350520e-01 1.049679887840980097e+00 1.327960735338067577e+00 7.390063835688124305e-01 7.188691568884463257e-01 8.180627222290719480e-01 7.903852215388775804e-01 7.912383720769465834e-01 1.098021480528553750e+00 5.453865361950970270e-01 6.241796171952569416e-01 8.030073347530612971e-01 6.341715975655908277e-01 1.602348883785927214e+00 6.275227948625844432e-01 7.378267461088210410e-01 6.810091064236122316e-01 7.083463822935259779e-01 6.805397037055027631e-01 1.289051218806342103e+00 5.359474026715578265e-01
7.691140046398998731e-01 5.122192639563230010e-01 7.831500618370794697e-01 6.259578098493094878e-01 6.154545391093342310e-01 8.863355610196831380e-01 7.991494966354086849e-01 6.621799308257533268e-01 6.140928952670037244e-01 1.347851316582200143e+00 9.246733008108078966e-01 7.442513612064871609e-01 6.922391053468899269e-01 1.053546072467372863e+00 1.301004495683900419e+00 7.530105120403546293e-01 7.109421952309175063e-01 8.165494599706735190e-01 7.718901910118481924e-01 7.924739256531320164e-01 1.061516515034949926e+00 5.545988275020564684e-01 6.370464451892311475e-01 7.660110168074358850e-01 6.286301756471502911e-01 1.568982134837877407e+00 6.798851472356278736e-01 7.211526341832615872e-01 6.762881023114685197e-01 7.166359311462169313e-01 6.527251688246725747e-01 1.246899106607522567e+00 5.385117923819184860e-01
8.277210596443373980e-01 5.192714656205941193e-01 8.105630139001058776e-01 6.304747824284301361e-01 6.155215333191409455e-01 9.481085163384448400e-01 8.026306424506423065e-01 6.777537312235913936e-01 6.023741948123260137e-01 1.332630419667107491e+00 9.535982409978261964e-01 7.642565790836535200e-01 7.105896371454879512e-01 1.063170288634523564e+00 1.286161562774672307e+00 7.402185212420926419e-01 7.078440822114991926e-01 8.655248160797173185e-01 7.522214616912461516e-01 7.774623686154232827e-01 1.062969344959342033e+00 5.595288915419771580e-01 6.300181221824192601e-01 7.015134441313670699e-01 6.100823744649157554e-01 1.526402740878837205e+00 7.046005611012200465e-01 7.040814316395049843e-01 6.639274561778586436e-01 7.044819021836173922e-01 6.407202908659488383e-01 1.221165354817506987e+00 5.311957034516699983e-01
9.257850187140227449e-01 5.292799702583014243e-01 8.212543700465626539e-01 6.110851140261427394e-01 6.176518671802633254e-01 1.039544265176031823e+00 7.968450356838796544e-01 6.765735704879873857e-01 5.822114328829832708e-01 1.314189545239395240e+00 1.019785012503036770e+00 7.814815510567372225e-01 6.977477696278062691e-01 1.069260638908992700e+00 1.306799370183348685e+00 7.363184797052397812e-01 6.953957654829967527e-01 9.048804796341058942e-01 7.496922473156796274e-01 7.572275641583036121e-01 1.107982110302717649e+00 5.592390098619234307e-01 6.208451460206468875e-01 6.822914840198615050e-01 6.090399989089764210e-01 1.487941960862641189e+00 7.122454734080202465e-01 6.994858559460430669e-01 6.586379231831411829e-01 6.826444160779919779e-01 6.354658609259874469e-01 1.205794349625714412e+00 5.367320799651497110e-01
9.959735422922737502e-01 5.306116948459638216e-01 8.031894860830220972e-01 5.834548150179490467e-01 6.199827863049303112e-01 1.112836200771845752e+00 7.846987818820284621e-01 6.644708796924507777e-01 5.790691783083374844e-01 1.286019690257657055e+00 1.062809367378434011e+00 7.848275309971531888e-01 6.885555489253027961e-01 1.054096791204304884e+00 1.334179573689561860e+00 7.553744512014508583e-01 7.018130276320950767e-01 9.324368376710844286e-01 7.436540046070326815e-01 7.625663747741082688e-01 1.152360245150356510e+00 5.654885462182621669e-01 6.223021990676421700e-01 7.129533349633851991e-01 6.135164090937368364e-01 1.446999693355944805e+00 7.153359133812795534e-01 7.285658294642360922e-01 6.309132714195163638e-01 6.830860630210464635e-01 6.367675629654402369e-01 1.181544615649536167e+00 5.502045956380371416e-01
1.049719350790257133e+00 5.215242244930969884e-01 7.822990172620355454e-01 5.660367805296937505e-01 6.226796891459986938e-01 1.197456996941944851e+00 7.912670495695290906e-01 6.522216069830343299e-01 5.872261830387150994e-01 1.195844452834169402e+00 1.098328585094433762e+00 8.289851504178467057e-01 6.985307540711875873e-01 1.007654117631272550e+00 1.303228546330037263e+00 7.546958966086301235e-01 7.125444957796414069e-01 9.903746097244863211e-01 7.385960745998633170e-01 7.844920516247040343e-01 1.147129781079236022e+00 5.625663460742096333e-01 6.166709370332287277e-01 7.313235514907322488e-01 5.999462782765865310e-01 1.354790956333849383e+00 6.908955281113585700e-01 7.358913138553342392e-01 6.396913055514166224e-01 6.832052486471286157e-01 6.527060771598991451e-01 1.118838848773052730e+00 5.465121886465817980e-01
1.111232908581336165e+00 5.202744001444511435e-01 7.864560523371370016e-01 5.634510644373624810e-01 6.238638132677278847e-01 1.238038615966000400e+00 8.028879629745541147e-01 6.499493020851413450e-01 5.716920126042492889e-01 1.075593172791150520e+00 1.142792816059489791e+00 8.639796781605207920e-01 7.039373856085864301e-01 9.463167610472800195e-01 1.248982784828255310e+00 7.340480431039535514e-01 7.113871369195232663e-01 1.043129965874868059e+00 7.507160029870821871e-01 7.812395285731121852e-01 1.112134315771525994e+00 5.497179383542110109e-01 6.067660032988304586e-01 7.497477551058132628e-01 6.173338758752180411e-01 1.250415161495180616e+00 6.882714040812489831e-01 7.258107723231732589e-01 6.980013685372485899e-01 6.776868003393684559e-01 6.566564334254535451e-01 1.036495063606275746e+00 5.405067604685688254e-01
1.166116807494399055e+00 5.242036827150646783e-01 8.059622548972020795e-01 5.814866324718341861e-01 6.228701713348414604e-01 1.233844761196846829e+00 8.237977397314032446e-01 6.713841669132161183e-01 5.399937290687437663e-01 9.878429943822381043e-01 1.176596202177449202e+00 8.718889036988229924e-01 6.816242321955500172e-01 9.019472511162406336e-01 1.213560270286433429e+00 7.191089155829517576e-01 7.248225286471068340e-01 1.074005270599179829e+00 7.347478950068319081e-01 7.864320609268532491e-01 1.091997980505268862e+00 5.309614230171072480e-01 6.005051216048444829e-01 7.256510912703644234e-01 6.264555191104097531e-01 1.150279599733741165e+00 6.702425495370667452e-01 7.096794402915337363e-01 7.215103641564466486e-01 6.894422100855243096e-01 6.708257452505441698e-01 9.658721749656264954e-01 5.366286838658220759e-01
1.159954798486114491e+00 5.294950316168651749e-01 7.972752554368738309e-01 5.978338806559175822e-01 6.205913753680646350e-01 1.220055135143307767e+00 8.640605202348980995e-01 6.925415100519992651e-01 5.306728701431038253e-01 1.013360821998377181e+00 1.169428487321663823e+00 8.672512008193395960e-01 6.877039908435201854e-01 9.005281206105825165e-01 1.235769056258684495e+00 7.338784280385315384e-01 7.469459503047971571e-01 1.081358719245790523e+00 7.316345163422335318e-01 7.848853540314234545e-01 1.127774847678826964e+00 5.247411157565728956e-01 6.206911718301838521e-01 7.490643278092774526e-01 6.317863028168922979e-01 1.157338221213982665e+00 6.920101193504843984e-01 7.243450706446832310e-01 7.271075796488334353e-01 7.125353044519499024e-01 6.474797908841986027e-01 9.794354604774416773e-01 5.380061852399947719e-01
1.139430723784110366e+00 5.274719757373540485e-01 7.761280299550452622e-01 5.950193027656974776e-01 6.156274433830881687e-01 1.223681788495138312e+00 9.420344206719802882e-01 7.297702572671311838e-01 4.949011677879422422e-01 1.030604016625281893e+00 1.172424122323474371e+00 8.831438615701460160e-01 7.137314588999403853e-01 9.372552573971236756e-01 1.262554701820995495e+00 7.452984616009894481e-01 7.904086715974818489e-01 1.094542648335926849e+00 7.018819159739797531e-01 7.837154906721884862e-01 1.167293504352906464e+00 5.188268515607049602e-01 6.245597133112785748e-01 7.478572363163011882e-01 6.037791590672775266e-01 1.151712007395762294e+00 7.009364856635416086e-01 7.299042762886438496e-01 7.651176107146009375e-01 7.271072299344323309e-01 6.487853768957142497e-01 1.001302022766681787e+00 5.379178714902803637e-01
1.138705193252959713e+00 5.143805466290973794e-01 7.768245965851631185e-01 6.012344393398282305e-01 6.074897803995344958e-01 1.199942142057312200e+00 9.978455609473446675e-01 7.667722035221493648e-01 4.728725289563114886e-01 1.016936537181884148e+00 1.175783682917928452e+00 8.911845885853710847e-01 7.179859734907232394e-01 9.439613659639428667e-01 1.274661099144901666e+00 7.803238123726847775e-01 8.279220383120871052e-01 1.106107898588587046e+00 6.881291249670679067e-01 7.787571865261617710e-01 1.183985927690023532e+00 5.084208166821679864e-01 6.310913919830010155e-01 7.855816233158230411e-01 5.908507493509669306e-01 1.150741233033455213e+00 6.825970791385091996e-01 7.447800864522908793e-01 7.953389170708148326e-01 7.378438724705289609e-01 6.542685875202179924e-01 9.969352940237539151e-01 5.459593713525624503e-01
1.138460865029993219e+00 5.126803809758706532e-01 7.807874594786060607e-01 5.977976116976635446e-01 5.965008232578272729e-01 1.171530515292081853e+00 1.026070647976980332e+00 7.948766825034745409e-01 4.248821438455688826e-01 1.002207045954678133e+00 1.196314762272179477e+00 8.981368440127500685e-01 7.034699749527760781e-01 9.522278837608666446e-01 1.300118030166690364e+00 8.149515462022233203e-01 8.351562189337350395e-01 1.101239720661803423e+00 6.743196145784732254e-01 7.625712478745021450e-01 1.214878203443443327e+00 4.867668980945579205e-01 6.231621118006512861e-01 8.083978055111673555e-01 5.596124070527161987e-01 1.149868561055009897e+00 6.484111034401605078e-01 7.432287646235928857e-01 8.274811710854870217e-01 7.339332393141621003e-01 6.529708868688733903e-01 9.992987360919434181e-01 5.525314549377281503e-01
