# Supplementary material for: Molecular mechanisms of native ligand selectivity in catecholamine G protein-coupled receptors
Source: Nat Commun. 2026 Apr 23;17:4112. doi: 10.1038/s41467-026-71361-8 (PMC13150006; doi:10.1038/s41467-026-71361-8)
Supplement: Supplementary file 8 — Source Data 2 [file 41467_2026_71361_MOESM8_ESM.zip › SourceData/FigS15/strings4apo_WT/string388.txt]

8.907468250784592589e-01 4.949635836528399335e-01 8.483069601500281554e-01 6.351511339931236177e-01 6.339996650768449094e-01 1.072157551318772883e+00 8.415290289873744722e-01 6.626106879937812000e-01 5.539139273810191888e-01 1.480503884127145842e+00 1.047088815326949085e+00 8.496521689205648320e-01 8.457517473392808238e-01 1.213344435469935867e+00 1.536154406068494849e+00 7.329434851890843650e-01 7.357085464004391451e-01 9.586202516617341463e-01 6.672218765158423048e-01 8.179856754066339164e-01 1.230905994243974400e+00 4.987153447169695442e-01 6.187688370737187693e-01 7.865589773154693098e-01 5.540836636279617977e-01 1.801616481241348211e+00 6.047163526708390080e-01 7.247542715009860359e-01 6.539189056959107127e-01 7.256985605311124798e-01 6.876240389148378096e-01 1.437887768234842989e+00 5.286679570462086142e-01
8.574678187892933456e-01 4.987300382442286795e-01 8.228593002011056479e-01 6.347529084516305709e-01 6.321703093181401112e-01 1.031821617175058492e+00 8.233358607860529199e-01 6.552973163583902805e-01 5.893019031462998214e-01 1.465154409411071557e+00 1.018094998619065716e+00 8.282915360499893964e-01 8.252556942269422269e-01 1.171134396803390709e+00 1.482410168219462143e+00 7.333085092874999100e-01 7.239352716186606695e-01 9.431649424924951619e-01 6.780638612311128410e-01 8.057260180398617688e-01 1.213363690251072047e+00 5.130725596054385163e-01 6.155481126913939782e-01 7.716698959378383016e-01 5.422255613477492409e-01 1.739896203241130701e+00 6.229109498835672110e-01 7.363496320446902832e-01 6.691719901543999871e-01 7.336518674110191762e-01 6.694531656900961636e-01 1.402565917351204616e+00 5.308460041502635063e-01
8.382625285889567790e-01 5.043183976983379724e-01 8.060606952505352529e-01 6.319853958633465663e-01 6.293468039810001802e-01 1.030556968887394342e+00 8.025729151354125124e-01 6.422396037109798783e-01 6.071370296581662940e-01 1.465050591473247676e+00 1.007997123509634330e+00 8.363554233491387047e-01 7.733997513680387348e-01 1.124772036120344598e+00 1.446863842187527727e+00 7.326232888328078063e-01 7.073158632392334555e-01 9.384789824542789649e-01 7.023595976654811723e-01 7.888769239470141414e-01 1.224681506961369681e+00 5.245566870139064530e-01 6.141752860239104717e-01 7.541323344937612694e-01 5.278263258261945978e-01 1.696158848758406279e+00 6.217590048036535366e-01 7.480401991795729844e-01 6.761322065513100110e-01 7.213776320881206683e-01 6.684536273630559133e-01 1.394242580263506115e+00 5.347323034963926691e-01
8.578309084888373626e-01 5.082733633693627961e-01 8.280511798624660136e-01 6.341093117737259810e-01 6.266742857841159919e-01 1.065773736758954593e+00 7.998688847817876368e-01 6.491242601636411091e-01 6.123568941965821244e-01 1.478594959459877956e+00 1.025976622519935377e+00 8.599190484088050646e-01 7.387965344435601933e-01 1.131296229970486733e+00 1.463365062758777313e+00 7.289437784716604751e-01 7.084147428619969045e-01 9.570834106987743395e-01 7.158193120384911401e-01 7.880027777141306311e-01 1.247530835803194460e+00 5.143270010978475693e-01 6.140594956484529687e-01 7.491827361915329719e-01 5.358154242684536328e-01 1.708102134880948864e+00 6.021989792350966875e-01 7.417239778881221657e-01 6.708478987658784698e-01 6.978502920390706743e-01 6.875980934446078718e-01 1.410810497787402751e+00 5.338863093321303266e-01
8.832660867024220153e-01 5.104298667019488978e-01 8.346188659105844287e-01 6.430418580611244606e-01 6.253276137494806486e-01 1.090441239528810113e+00 7.990664911457769914e-01 6.659521555329374065e-01 6.224312898970117969e-01 1.485529541992241409e+00 1.042038102924482068e+00 8.721370607424890897e-01 7.071834390644415880e-01 1.148019251097171178e+00 1.490690211700208767e+00 7.244670166554141311e-01 7.124937936888701140e-01 9.577314054207449745e-01 7.329077104616520399e-01 7.875612356346461951e-01 1.274556333874708125e+00 5.088416822211783153e-01 6.134912995180425987e-01 7.051208757257724224e-01 5.682826798587692352e-01 1.725954222221035561e+00 6.020506630019425431e-01 7.324004801745522819e-01 6.588349884536436329e-01 6.790816014842198101e-01 7.059439630345064609e-01 1.429360009732695058e+00 5.370017847435846203e-01
9.069386543232814679e-01 5.209850666440127842e-01 8.348963263118406308e-01 6.313687197642602333e-01 6.208097543802335583e-01 1.084054391506173110e+00 7.946347840489439429e-01 6.624304030785023167e-01 6.276417507848248700e-01 1.453136353002015602e+00 1.054435906518101262e+00 8.678812076691959643e-01 6.918989863969020604e-01 1.146990005646217226e+00 1.468413619915984736e+00 7.241701244161948825e-01 7.210969218952667514e-01 9.460079867480755134e-01 7.449981115839647838e-01 8.046062826828034309e-01 1.254255592881765358e+00 5.077592589933181966e-01 6.088553627720041383e-01 7.355201266613129452e-01 6.067116669238988846e-01 1.696654178592292173e+00 6.183470759737221822e-01 7.393844844273835815e-01 6.572312841985575860e-01 6.817042370516699368e-01 6.866669400740195162e-01 1.402208796008082237e+00 5.363885358690249072e-01
9.129413402428201429e-01 5.271964673988225325e-01 8.318803624893122972e-01 6.230679815796610344e-01 6.179334309730645236e-01 1.082545503153006239e+00 7.861226366984190861e-01 6.547423726045371595e-01 6.207687663395123900e-01 1.408588329780875448e+00 1.051314711977814564e+00 8.618444429576518351e-01 7.013385537450359530e-01 1.128281919486172846e+00 1.425916491163128130e+00 7.292323762009874644e-01 7.376512639808940897e-01 9.446200792131028701e-01 7.388852007646981024e-01 8.208556655806857894e-01 1.207666968213412018e+00 5.052843641164723731e-01 6.077986596799855867e-01 7.830580686195240947e-01 6.183578176607905652e-01 1.651359770162635909e+00 6.399165961518742396e-01 7.567628892605722246e-01 6.525602752054402433e-01 6.908581648092448901e-01 6.607048734882174923e-01 1.354142001868562151e+00 5.356292341396589052e-01
9.140161009063025865e-01 5.317333223957813049e-01 8.235760653744473858e-01 6.293951258227636902e-01 6.176683486434955128e-01 1.094325078515136163e+00 7.855972106795321430e-01 6.681503521072166274e-01 6.113570629057902828e-01 1.356608323982980924e+00 1.037165180250139151e+00 8.594765087654903102e-01 7.125836446362163734e-01 1.095563917792558906e+00 1.374540382398026894e+00 7.353771857751573160e-01 7.446678373037556309e-01 9.416652874771243020e-01 7.405176701381687154e-01 8.061150560837920809e-01 1.152641584540107011e+00 5.298551313807260410e-01 6.119350707542200452e-01 7.425143694596250121e-01 6.142626245177311706e-01 1.598212126032942937e+00 6.745647638616739661e-01 7.506373597016472443e-01 6.377963008432375736e-01 6.939141576201887096e-01 6.460573413850748681e-01 1.301463386744585060e+00 5.355675255822128777e-01
9.402905309695051006e-01 5.319735277454281652e-01 8.206773241650220374e-01 6.221547858855520641e-01 6.195958312580611693e-01 1.115015373777124230e+00 7.909450796547803364e-01 6.807179128652657285e-01 6.003247784904028883e-01 1.318789042560733593e+00 1.044015154090142117e+00 8.534244074869666852e-01 7.210192859782775798e-01 1.063938784951483196e+00 1.334387110256256559e+00 7.312714069810830608e-01 7.223062378484527146e-01 9.560526769724845275e-01 7.460670074911484040e-01 7.740853735843582495e-01 1.133047312490286673e+00 5.424944980612385059e-01 6.115769148672782762e-01 6.900656819620465399e-01 6.030930908955141057e-01 1.531330016729255172e+00 6.945487866030188862e-01 7.249615301472509543e-01 6.325247688748215635e-01 6.983099138146218188e-01 6.442772581404007104e-01 1.252534221877631193e+00 5.336610289254690720e-01
1.007141927562680062e+00 5.264506367820088739e-01 8.100846298034873882e-01 5.927216937034328614e-01 6.168452090633110840e-01 1.161127804653742768e+00 7.934543361625201463e-01 6.687654111656502476e-01 5.849607375878345117e-01 1.258328151102587888e+00 1.070025316655452530e+00 8.401233694448626554e-01 7.223381193314748483e-01 1.025592395560931624e+00 1.292531987998754017e+00 7.281163221209534520e-01 7.004921616638063453e-01 9.803773271142236512e-01 7.468214129284618252e-01 7.678849025772566117e-01 1.137271613773837453e+00 5.431533404760444661e-01 6.116105680376869858e-01 6.833830596245985545e-01 6.098336372934094474e-01 1.415126408536802050e+00 7.024089777209410190e-01 7.141973837193800190e-01 6.382066018491697745e-01 7.016943798548426203e-01 6.498216197736326194e-01 1.175414978063523685e+00 5.357154118391909137e-01
1.064223553079599149e+00 5.205847209980584145e-01 7.924878237730688113e-01 5.801994129303735814e-01 6.115881135372904787e-01 1.201494661166722766e+00 7.970780258322271994e-01 6.543344326473835570e-01 5.712468364880302074e-01 1.174926207945206746e+00 1.091002489157633981e+00 8.391077131305754166e-01 7.136426680497147679e-01 9.948927138273919724e-01 1.262211612760876678e+00 7.341518081215857583e-01 7.063659931581138807e-01 9.969776270228921655e-01 7.481475295541186732e-01 7.859389289838167869e-01 1.131401096515859850e+00 5.509612149288251048e-01 6.138678118836247144e-01 7.060776588809446475e-01 6.264619801693144252e-01 1.305193205695059255e+00 6.996851462848310277e-01 7.279578923297383986e-01 6.486304696411857584e-01 6.962762317355841724e-01 6.599253756389575898e-01 1.093600244286344836e+00 5.417660558437847884e-01
1.115429176645625464e+00 5.167359149765857751e-01 7.824331147521443874e-01 5.863222838086978861e-01 6.128803250488069621e-01 1.228120796029829709e+00 8.136915641788632358e-01 6.595261100752934924e-01 5.488404786304553751e-01 1.066178424506455835e+00 1.122304636193024008e+00 8.602275983716426433e-01 7.100986655038552531e-01 9.571706292275899974e-01 1.237957793093434455e+00 7.384189351883370112e-01 7.214336463494788187e-01 1.038547334352660778e+00 7.515292448817156856e-01 7.877425682756584724e-01 1.111015371314722389e+00 5.562331214786933042e-01 6.111509788674330812e-01 7.396627057936454586e-01 6.289858174534990187e-01 1.201129450531392084e+00 6.943044077500628575e-01 7.401056551367436454e-01 6.790350884070350812e-01 6.950084176130780778e-01 6.653307685962785989e-01 1.005851384338009025e+00 5.462995927127686224e-01
1.145828620080472149e+00 5.222265514590278546e-01 7.886962672010375819e-01 5.855270260391456372e-01 6.185257553854994761e-01 1.241583126944279414e+00 8.365768469202750079e-01 6.681292520121757672e-01 5.294791193354869696e-01 1.015103814158600848e+00 1.148691456823092816e+00 8.857044608077032644e-01 7.204654816483765378e-01 9.242867037753501602e-01 1.231115025419423858e+00 7.415976183609909178e-01 7.461427559674569387e-01 1.083019823626937272e+00 7.403539890692213410e-01 7.884116046025357871e-01 1.106705954134378223e+00 5.532570749356032769e-01 6.132033007024513260e-01 7.683060718724478155e-01 6.299986108840041066e-01 1.168902427996234783e+00 7.074336954293971580e-01 7.454294655666441338e-01 7.262377383517939489e-01 7.065618578746849510e-01 6.471103230614460022e-01 9.808236580747509148e-01 5.469199985860863089e-01
1.156362299017535955e+00 5.349697049481254574e-01 7.927219085102495955e-01 5.912869619418082978e-01 6.216478510440663907e-01 1.244594420247338462e+00 8.699117326935588146e-01 6.847160880228656543e-01 5.131946535456390901e-01 1.003235147980578557e+00 1.161198725417778910e+00 9.019202979261645714e-01 7.267002310258624531e-01 9.134405810890386945e-01 1.235173288436458350e+00 7.513222054675152695e-01 7.647139432312025642e-01 1.101817522078259559e+00 7.118141797106882773e-01 7.991529394537096875e-01 1.116419967067391772e+00 5.366987172244673809e-01 6.249898698881400927e-01 7.591070892679653292e-01 6.233955176185925762e-01 1.145425077873957198e+00 7.071039089802233502e-01 7.469901496363433591e-01 7.571952008799986977e-01 7.068031863444279583e-01 6.401646265068463570e-01 9.712955390149410340e-01 5.440970763471122407e-01
1.145669782970711648e+00 5.367283383603984603e-01 7.830909899725649881e-01 5.854868818615536208e-01 6.218704535620266372e-01 1.222018219523770099e+00 9.226729820105227242e-01 7.120818978502052587e-01 5.038752167712147179e-01 1.008914832106343695e+00 1.154548166066507786e+00 8.911119463758192527e-01 7.281508561887021225e-01 9.154137332804597182e-01 1.248710060076408945e+00 7.665298599607665020e-01 7.832770562096340594e-01 1.090564087821837891e+00 6.946375409846912152e-01 7.990673357151395484e-01 1.130675860861110271e+00 5.089044883301800937e-01 6.339466327822830261e-01 7.425764107928216617e-01 6.105264013481992436e-01 1.138141072500649553e+00 6.848626835297569881e-01 7.331882802464975146e-01 7.669005461313677108e-01 7.128388096967336329e-01 6.556582188516850707e-01 9.674695496605155709e-01 5.410748931697416664e-01
1.133238521960016287e+00 5.265485701346359626e-01 7.740064969159137220e-01 5.868601666517844206e-01 6.164895498137132890e-01 1.188698375110978533e+00 9.768939001700172042e-01 7.488120429714071324e-01 4.873349543456683142e-01 1.012998147366908741e+00 1.153302842996102306e+00 8.768067181743999239e-01 7.288710228180099726e-01 9.231880301219103080e-01 1.263768106069356856e+00 7.872494019851457026e-01 8.049131680902501529e-01 1.081850034841412622e+00 6.865683691605197758e-01 7.873754604801732615e-01 1.151556850386645570e+00 4.932731744608055413e-01 6.353487857627551083e-01 7.464351709150154335e-01 5.947316625981876603e-01 1.141127996960201285e+00 6.636353459429312762e-01 7.283002074256477165e-01 7.770814542985863271e-01 7.192959161954600722e-01 6.672686534961518312e-01 9.700714981569446005e-01 5.411626064243907352e-01
1.132014156500536384e+00 5.174337866217453286e-01 7.744941676492372862e-01 5.933526797402528530e-01 6.066533719475815101e-01 1.171572461928714004e+00 1.011715829878136352e+00 7.787089328566876301e-01 4.574598358594791359e-01 1.009572441019654709e+00 1.170700843295637172e+00 8.811782106572814133e-01 7.197644937401467269e-01 9.369418354452913045e-01 1.282008275395118080e+00 8.049231409198538412e-01 8.231878773816011519e-01 1.088219074259160424e+00 6.796655413260133116e-01 7.737961920528401150e-01 1.182651192137302409e+00 4.881278336610606616e-01 6.307753637908101174e-01 7.725292289708645121e-01 5.763632365638095001e-01 1.145342443514509867e+00 6.521561256097605508e-01 7.342633504987822191e-01 8.003309911992291248e-01 7.260042225969453034e-01 6.642126295756386467e-01 9.819662844924206269e-01 5.458752600487680740e-01
1.138460865029993219e+00 5.126803809758706532e-01 7.807874594786060607e-01 5.977976116976635446e-01 5.965008232578272729e-01 1.171530515292081853e+00 1.026070647976980332e+00 7.948766825034745409e-01 4.248821438455688826e-01 1.002207045954678133e+00 1.196314762272179477e+00 8.981368440127500685e-01 7.034699749527760781e-01 9.522278837608666446e-01 1.300118030166690364e+00 8.149515462022233203e-01 8.351562189337350395e-01 1.101239720661803423e+00 6.743196145784732254e-01 7.625712478745021450e-01 1.214878203443443327e+00 4.867668980945579205e-01 6.231621118006512861e-01 8.083978055111673555e-01 5.596124070527161987e-01 1.149868561055009897e+00 6.484111034401605078e-01 7.432287646235928857e-01 8.274811710854870217e-01 7.339332393141621003e-01 6.529708868688733903e-01 9.992987360919434181e-01 5.525314549377281503e-01
