# Supplementary material for: Molecular mechanisms of native ligand selectivity in catecholamine G protein-coupled receptors
Source: Nat Commun. 2026 Apr 23;17:4112. doi: 10.1038/s41467-026-71361-8 (PMC13150006; doi:10.1038/s41467-026-71361-8)
Supplement: Supplementary file 8 — Source Data 2 [file 41467_2026_71361_MOESM8_ESM.zip › SourceData/FigS15/strings4apo_WT/string377.txt]

8.907468250784592589e-01 4.949635836528399335e-01 8.483069601500281554e-01 6.351511339931236177e-01 6.339996650768449094e-01 1.072157551318772883e+00 8.415290289873744722e-01 6.626106879937812000e-01 5.539139273810191888e-01 1.480503884127145842e+00 1.047088815326949085e+00 8.496521689205648320e-01 8.457517473392808238e-01 1.213344435469935867e+00 1.536154406068494849e+00 7.329434851890843650e-01 7.357085464004391451e-01 9.586202516617341463e-01 6.672218765158423048e-01 8.179856754066339164e-01 1.230905994243974400e+00 4.987153447169695442e-01 6.187688370737187693e-01 7.865589773154693098e-01 5.540836636279617977e-01 1.801616481241348211e+00 6.047163526708390080e-01 7.247542715009860359e-01 6.539189056959107127e-01 7.256985605311124798e-01 6.876240389148378096e-01 1.437887768234842989e+00 5.286679570462086142e-01
8.802471714456320262e-01 5.076214643727496867e-01 8.190441033318390796e-01 6.392747691596746273e-01 6.364131561590843367e-01 1.073557239615447356e+00 8.102210935855596041e-01 6.589253744800288581e-01 5.993700922051453661e-01 1.453411501766868064e+00 1.040130518637854218e+00 8.469555112491260473e-01 8.185686814303901881e-01 1.163411508319069920e+00 1.482554260572578553e+00 7.261716853812723027e-01 7.306023378696145931e-01 9.587152368719151774e-01 6.860029105037749320e-01 8.039378203223146446e-01 1.226790376528236859e+00 5.001555328247723198e-01 6.143921664358471535e-01 7.631766683928284944e-01 5.437283495633055130e-01 1.734318256942772862e+00 6.144653773438223388e-01 7.206288470851823780e-01 6.610149494457975283e-01 7.201500228248041147e-01 6.654077236210945712e-01 1.410088652052120306e+00 5.261888422170163393e-01
8.548594711141052072e-01 5.139098200925135140e-01 7.996057578555968437e-01 6.419881144953084595e-01 6.362746318113785549e-01 1.054838801133740400e+00 7.876825123093963432e-01 6.678809977020315758e-01 6.157832379136215506e-01 1.456160789745175599e+00 1.024844579893317009e+00 8.392847923579931368e-01 7.540906912304855547e-01 1.147515814017096680e+00 1.461114702132279453e+00 7.233445957541956295e-01 7.085357910817596805e-01 9.518782415666036112e-01 7.084819146885896757e-01 7.897380858454566832e-01 1.241325390982339183e+00 5.037290304003589902e-01 6.093679114610198733e-01 7.380634717854031024e-01 5.428771114014705468e-01 1.692080926980684463e+00 6.068888181983612684e-01 7.124412249046434553e-01 6.561115998059167120e-01 6.985994021476179539e-01 6.837487943681104241e-01 1.393035079213060357e+00 5.284167934492777219e-01
8.337967532938557191e-01 5.213256693540732067e-01 8.047885540747643507e-01 6.378884334448224891e-01 6.392841591214012409e-01 1.006387721701829774e+00 7.901473417315360015e-01 6.815237656282947531e-01 6.314776503351551273e-01 1.486218752997108261e+00 1.008049678102573843e+00 8.236138984124240503e-01 7.260039775167691500e-01 1.158350899056109551e+00 1.487190137608613849e+00 7.252448629348271503e-01 7.012009418289801843e-01 9.183032455604689392e-01 7.190300541830534353e-01 7.921187056316990605e-01 1.258940605984125938e+00 5.030717924100879257e-01 6.088196671285138750e-01 7.017370531108144682e-01 5.716964437092199036e-01 1.721794594997422712e+00 6.013137388024539787e-01 7.153462028191822641e-01 6.667747978328335545e-01 6.727655955950037070e-01 7.023610681574942172e-01 1.415961804613419250e+00 5.411549559637134355e-01
8.771998109392413756e-01 5.349964351722980016e-01 8.218363720604109357e-01 6.263491781678125481e-01 6.280490689615857436e-01 1.017319916240809086e+00 8.142694224806726888e-01 6.795436495429538759e-01 6.333499854496212889e-01 1.470329793373922111e+00 1.032424830333255494e+00 8.326002036233266512e-01 7.056688877089180023e-01 1.141475335188760543e+00 1.484455791073144626e+00 7.257624942564915305e-01 7.257398875641670744e-01 9.101430239647596565e-01 7.467413449030839701e-01 7.927915204467570476e-01 1.260130338664247951e+00 5.170854019378742228e-01 6.126214062463820609e-01 7.148916078258421569e-01 6.041304929138803237e-01 1.727050389882541559e+00 6.103216486570125499e-01 7.118071637754613823e-01 6.677632271829887500e-01 6.687149197021480251e-01 7.114605637614934697e-01 1.424946767313481244e+00 5.453943242454252216e-01
9.118606800729668338e-01 5.271770344221570204e-01 8.456214986729353456e-01 6.250103554292359975e-01 6.145028863227918192e-01 1.059834116514092095e+00 8.085223247678755554e-01 6.640999392223548847e-01 6.236817412275670325e-01 1.448730970601423973e+00 1.058614759249289827e+00 8.531044183651255164e-01 6.964087356259466288e-01 1.133254882069393288e+00 1.460619777464171598e+00 7.272386593077411199e-01 7.341248358488902115e-01 9.391138909574492377e-01 7.505683633491133655e-01 7.816861626241191630e-01 1.246028284434343991e+00 5.228637722058030457e-01 6.124551733660527075e-01 7.763790187548100796e-01 6.060252170138974437e-01 1.696506539637038014e+00 6.175468365406010518e-01 7.147412426210745240e-01 6.551061614148444567e-01 6.792737518694244025e-01 7.058651674972643564e-01 1.401540609975939766e+00 5.350040362957206863e-01
8.984414408758010229e-01 5.225758065812307063e-01 8.352097581061717069e-01 6.081430069741708966e-01 6.181704036145437842e-01 1.064286362975249034e+00 7.899382347476755495e-01 6.294527910305691698e-01 6.084675349388680710e-01 1.433975501775703432e+00 1.053506089619932196e+00 8.531683617868053293e-01 7.103473916370930397e-01 1.129106613274217574e+00 1.447317889929383705e+00 7.318490583685371975e-01 7.307634969734690955e-01 9.518982481172382215e-01 7.307276484198879096e-01 7.951443825133364118e-01 1.230422641161875719e+00 5.139851962166874788e-01 6.118984576000637832e-01 8.391966199071644317e-01 6.053034962292773713e-01 1.671425356738300394e+00 6.358309287565251378e-01 7.454394616202032475e-01 6.373453334978824714e-01 6.792181124108591650e-01 6.823794578330671934e-01 1.374095964864415986e+00 5.338598417035624877e-01
8.770400003714744486e-01 5.239693447915233504e-01 8.207240407814806460e-01 6.116061513638649805e-01 6.192759932755518282e-01 1.038606862774933637e+00 7.833402877880277781e-01 6.325289003391705300e-01 6.026699818729999159e-01 1.398436458860626175e+00 1.028254765186496389e+00 8.304183686158961297e-01 7.002620905477430213e-01 1.105999111873032348e+00 1.393781097539367186e+00 7.390015490121745190e-01 7.337132324450061915e-01 9.225273107498769276e-01 7.308156767949218757e-01 8.057291685892321587e-01 1.182045288923047277e+00 5.302281036748225374e-01 6.162421760898401102e-01 8.131580721172282367e-01 6.079745118151438366e-01 1.617753833689128617e+00 6.657481933677320551e-01 7.579207114242977328e-01 6.366309566516497043e-01 6.894054032963976564e-01 6.535554644085823650e-01 1.324703671188826037e+00 5.336150701893561665e-01
8.833291820858079069e-01 5.284200318728046186e-01 8.234433215220113844e-01 6.255856336759438863e-01 6.194121366775149351e-01 1.028225027525202950e+00 7.882401649649886100e-01 6.631402780641899586e-01 6.003276743224263967e-01 1.371631903609850989e+00 1.018552075552437763e+00 8.109544825505342613e-01 6.922880772313543263e-01 1.090124738004853100e+00 1.345434056993709548e+00 7.334008282166056825e-01 7.289420103765098524e-01 9.033088610318368294e-01 7.429129726876456674e-01 7.975611342174010465e-01 1.146727987780724378e+00 5.488402395681105661e-01 6.154337254114341516e-01 7.416616249592076215e-01 6.081004912557661513e-01 1.556960988356166808e+00 6.889444642159109344e-01 7.339316608719035351e-01 6.432106763727810650e-01 6.966805131750062330e-01 6.380130090979090340e-01 1.275875473439840757e+00 5.302505962751631330e-01
9.578649150636799892e-01 5.286757142977133173e-01 8.183811902185054166e-01 6.073504931133996143e-01 6.189975091244152017e-01 1.092776206870537559e+00 7.998941729990793892e-01 6.607120336523659709e-01 5.854894469604555729e-01 1.291194782127844443e+00 1.046547103574112292e+00 8.079751272899121650e-01 6.811785766599766090e-01 1.049963710072894463e+00 1.295488295241647769e+00 7.295046007916561326e-01 7.349037664542039661e-01 9.175618624666207479e-01 7.599906307261816707e-01 8.038760629205371488e-01 1.121583792053653550e+00 5.468086337070370284e-01 6.128884849503243304e-01 6.809062817429518688e-01 6.151948566213883973e-01 1.451568339872609581e+00 7.066656161000769432e-01 7.165040464988406965e-01 6.477854498953647955e-01 6.911192783006653295e-01 6.351796576880074374e-01 1.196582017565663625e+00 5.328602306596960103e-01
1.019820680175523631e+00 5.255290408203355801e-01 7.931910165646686162e-01 5.891916194275911289e-01 6.162419321229385405e-01 1.159855741019973463e+00 7.995002448086777624e-01 6.474070143732002514e-01 5.763923648519626575e-01 1.204750113760387764e+00 1.064130165636935077e+00 8.153484459720856670e-01 6.937375457892048791e-01 1.012252193156261804e+00 1.261159997265329791e+00 7.375709535457102284e-01 7.232354016913472572e-01 9.376002371463976193e-01 7.476934170133192614e-01 8.033861318242059291e-01 1.106633157759326025e+00 5.359481303207852543e-01 6.151359431743161910e-01 6.970928060597281206e-01 6.220699927542351348e-01 1.349745930939444394e+00 6.935625846022920316e-01 7.327369702246309124e-01 6.350096228453163683e-01 6.850796171538621193e-01 6.428116101350630496e-01 1.117667258792263141e+00 5.406738305581975101e-01
1.071847809093547488e+00 5.244382944067643715e-01 7.705518389356299513e-01 5.952633779900297073e-01 6.152505048298178014e-01 1.203221855247845973e+00 8.032407375312340392e-01 6.618325753755726071e-01 5.655857645286228585e-01 1.108662128950406833e+00 1.091518414788014368e+00 8.318541583506916526e-01 7.084352816588195267e-01 9.833636415911199968e-01 1.234073988697963475e+00 7.352252414300037842e-01 7.092335149967750052e-01 9.879552704688818743e-01 7.256960408956298902e-01 7.946965230008335990e-01 1.098634042957310930e+00 5.384848367844619066e-01 6.101494187986784556e-01 7.139081869512202694e-01 6.278796840637000942e-01 1.238141910223766962e+00 6.860815498499519549e-01 7.365025039721315725e-01 6.488933035070684197e-01 6.887691623731836410e-01 6.601823792803765967e-01 1.028973398652025750e+00 5.458730184319523504e-01
1.116300524381517834e+00 5.256902279589106275e-01 7.695145342762028662e-01 5.968672953398174164e-01 6.215572166129537113e-01 1.213193179006053724e+00 8.246968412204795928e-01 6.727082573839422430e-01 5.426712453138515801e-01 1.012653071117466608e+00 1.128034283526424097e+00 8.488231943980245608e-01 7.075935932609559442e-01 9.359551857201103831e-01 1.210573049360836650e+00 7.278927045177600030e-01 7.309964240848040307e-01 1.046616189386119000e+00 7.349064151664350675e-01 7.925316110133233671e-01 1.078784445047342500e+00 5.463986267532258134e-01 6.038383167520758876e-01 7.235676041692131744e-01 6.349402138059326850e-01 1.162082311073906915e+00 7.021400674492096483e-01 7.290569310170459394e-01 7.001610494185148692e-01 7.055185578071621055e-01 6.510092152222529682e-01 9.620535439453853366e-01 5.446272785911577818e-01
1.145598235918049213e+00 5.320717918392636747e-01 7.867890605839565898e-01 6.003252713403746110e-01 6.255978539204224420e-01 1.220822796182176928e+00 8.578117380308752926e-01 6.868880390449044748e-01 5.271703978832830151e-01 9.868894028710863964e-01 1.146332370198322792e+00 8.682531345845099224e-01 7.136659557359562589e-01 9.044946088024841124e-01 1.201614155749212820e+00 7.334981223247711846e-01 7.564971422864599226e-01 1.076988114068864855e+00 7.189210171787011605e-01 8.005724195270561561e-01 1.078473735426998648e+00 5.471083281535981113e-01 6.146452777384320276e-01 7.391044282653203013e-01 6.290057402058502056e-01 1.134720272018024056e+00 7.027348266054275205e-01 7.298867594491633692e-01 7.373159970241889294e-01 7.271670571444664999e-01 6.388630816230203013e-01 9.463996461923528392e-01 5.386437732543704060e-01
1.153980535990218437e+00 5.344511681058861097e-01 7.934589729664791591e-01 5.965922238457075366e-01 6.240432917978726568e-01 1.239382595320268177e+00 9.107326316149810808e-01 7.086286558015069126e-01 5.128505104561879024e-01 1.009578244098471300e+00 1.160040934850477434e+00 8.842302502981294055e-01 7.006976774671751507e-01 9.103056595411838092e-01 1.226255420473864710e+00 7.408416601272315161e-01 7.708055162482857492e-01 1.083702304899011759e+00 7.045519168574121416e-01 7.942657443999451283e-01 1.113630812109451806e+00 5.194674373364692732e-01 6.260199653692775090e-01 7.645892980354049850e-01 6.128455345056131875e-01 1.139187194226493283e+00 6.885824342360952199e-01 7.212198887747092169e-01 7.549335255240132714e-01 7.231655092932527396e-01 6.460513392729598792e-01 9.639745702415078998e-01 5.396472098404870854e-01
1.150366426870837122e+00 5.229143293503643042e-01 7.884457600772328822e-01 5.945700299006352330e-01 6.154466468935729795e-01 1.222223759478870520e+00 9.790135222953119110e-01 7.447738026237002984e-01 5.107270756529090905e-01 9.989598785318050123e-01 1.169262166384050783e+00 8.775952940613753750e-01 7.023962180785530141e-01 9.151612270838886953e-01 1.240680775775636180e+00 7.569888523540584391e-01 7.982288029318566069e-01 1.081041614449804955e+00 6.899399418403178164e-01 7.875767493747247716e-01 1.121969757592048200e+00 4.929957317801932914e-01 6.290375971414107203e-01 7.748905238484055102e-01 5.955243419643941882e-01 1.143466514359558817e+00 6.684410852607767239e-01 7.197375557995291384e-01 7.736772839461401041e-01 7.140718544304318627e-01 6.619843652433307080e-01 9.648311622566767554e-01 5.404284148340324778e-01
1.143924830022078343e+00 5.129749224497573978e-01 7.828726604038487302e-01 5.960780715782283412e-01 6.041418353285351595e-01 1.190344525126889152e+00 1.023659336721689961e+00 7.795676424416730921e-01 4.785927350930693769e-01 9.893311390154226892e-01 1.182593997334290492e+00 8.801391749623503902e-01 7.071831843049928290e-01 9.291386422132771328e-01 1.265595900494276282e+00 7.868560807590178063e-01 8.252599112225698086e-01 1.087816539004915928e+00 6.774493537615503547e-01 7.765298162249705261e-01 1.155301487593421772e+00 4.828405569361371996e-01 6.269074480823757511e-01 7.887212706994899403e-01 5.753860585707846198e-01 1.145920160715978131e+00 6.529268042616842571e-01 7.301495579512402578e-01 8.026731820633894454e-01 7.195162647615143126e-01 6.646597451372512344e-01 9.745490851124742893e-01 5.448148151484233370e-01
1.138460865029993219e+00 5.126803809758706532e-01 7.807874594786060607e-01 5.977976116976635446e-01 5.965008232578272729e-01 1.171530515292081853e+00 1.026070647976980332e+00 7.948766825034745409e-01 4.248821438455688826e-01 1.002207045954678133e+00 1.196314762272179477e+00 8.981368440127500685e-01 7.034699749527760781e-01 9.522278837608666446e-01 1.300118030166690364e+00 8.149515462022233203e-01 8.351562189337350395e-01 1.101239720661803423e+00 6.743196145784732254e-01 7.625712478745021450e-01 1.214878203443443327e+00 4.867668980945579205e-01 6.231621118006512861e-01 8.083978055111673555e-01 5.596124070527161987e-01 1.149868561055009897e+00 6.484111034401605078e-01 7.432287646235928857e-01 8.274811710854870217e-01 7.339332393141621003e-01 6.529708868688733903e-01 9.992987360919434181e-01 5.525314549377281503e-01
