# Supplementary material for: Molecular mechanisms of native ligand selectivity in catecholamine G protein-coupled receptors
Source: Nat Commun. 2026 Apr 23;17:4112. doi: 10.1038/s41467-026-71361-8 (PMC13150006; doi:10.1038/s41467-026-71361-8)
Supplement: Supplementary file 8 — Source Data 2 [file 41467_2026_71361_MOESM8_ESM.zip › SourceData/FigS15/strings4apo_WT/string363.txt]

8.907468250784592589e-01 4.949635836528399335e-01 8.483069601500281554e-01 6.351511339931236177e-01 6.339996650768449094e-01 1.072157551318772883e+00 8.415290289873744722e-01 6.626106879937812000e-01 5.539139273810191888e-01 1.480503884127145842e+00 1.047088815326949085e+00 8.496521689205648320e-01 8.457517473392808238e-01 1.213344435469935867e+00 1.536154406068494849e+00 7.329434851890843650e-01 7.357085464004391451e-01 9.586202516617341463e-01 6.672218765158423048e-01 8.179856754066339164e-01 1.230905994243974400e+00 4.987153447169695442e-01 6.187688370737187693e-01 7.865589773154693098e-01 5.540836636279617977e-01 1.801616481241348211e+00 6.047163526708390080e-01 7.247542715009860359e-01 6.539189056959107127e-01 7.256985605311124798e-01 6.876240389148378096e-01 1.437887768234842989e+00 5.286679570462086142e-01
8.847791673489806552e-01 5.072145451245587688e-01 8.259721539768910548e-01 6.415090468618236397e-01 6.346747322350254628e-01 1.073250313146866253e+00 8.072973752548932014e-01 6.668220455521202128e-01 5.935745005899748516e-01 1.476987741447106650e+00 1.035319153208115850e+00 8.430318187062418867e-01 8.249178264478626010e-01 1.185207798124269907e+00 1.520584898327969059e+00 7.334153551578233010e-01 7.193983600192633832e-01 9.691595792810784316e-01 6.869749215688818467e-01 7.999753501394343269e-01 1.251246378410691751e+00 5.107974116651825547e-01 6.199961088866207115e-01 7.670045930959119573e-01 5.398756858690790805e-01 1.763555948135528073e+00 6.186915496115160673e-01 7.264391016653458655e-01 6.705796927433760324e-01 7.264015751176098323e-01 6.663228614962910523e-01 1.431311052140672002e+00 5.275371080781176003e-01
8.619628835193628991e-01 5.146086554499499366e-01 7.974624343031926355e-01 6.427054352009970994e-01 6.279350616213957847e-01 1.050411308259588505e+00 7.858651328550945170e-01 6.700856277186256760e-01 6.072503700022358064e-01 1.459206884081343247e+00 1.019740834818257946e+00 8.195046608272571476e-01 7.938914397617042873e-01 1.159425085538054567e+00 1.492467077113121654e+00 7.281218829612119414e-01 7.109998992808829188e-01 9.554183532717260841e-01 7.159628015013771440e-01 7.891638189457597097e-01 1.247920827475164751e+00 5.158837085262413247e-01 6.175129986501430857e-01 7.560080614653221787e-01 5.359197358347088658e-01 1.720159331372005163e+00 6.113945338627986281e-01 7.204950924830161307e-01 6.683815901653711311e-01 7.050331837670237300e-01 6.622947132057359632e-01 1.405846881396445758e+00 5.268562724477331427e-01
8.557332028589078599e-01 5.097428761302585931e-01 8.135962612905459634e-01 6.442677824603355585e-01 6.235439769723890580e-01 1.034058002661077058e+00 7.906475911984952587e-01 6.755700001824739287e-01 6.095180306863874353e-01 1.460414527146257191e+00 1.020561406310596331e+00 8.164671453218250718e-01 7.396077737873000268e-01 1.151067307102508819e+00 1.476669417354590674e+00 7.281306331866690407e-01 7.197285451268352618e-01 9.438708460126306043e-01 7.281390348000404966e-01 8.005887793456950563e-01 1.241742305857497675e+00 5.176302000730115260e-01 6.144340591066906887e-01 7.403036851653853612e-01 5.544647015011775482e-01 1.703457551066752007e+00 5.923959925355226641e-01 7.149285101734089709e-01 6.556473250793186658e-01 6.735359591543345070e-01 6.794484948796337687e-01 1.390996564595594842e+00 5.328745585321360556e-01
8.645163933480570773e-01 5.101259425450289653e-01 8.405148115203713299e-01 6.427762028114732962e-01 6.352292163642884182e-01 1.042417149875761728e+00 7.998235570052401044e-01 6.800068532950266365e-01 6.351124247444044357e-01 1.472732057076213241e+00 1.019755970547794544e+00 8.476332929349595924e-01 7.052721658290747042e-01 1.146185892459497868e+00 1.478654414274668039e+00 7.353481640428295441e-01 7.268214529820375969e-01 9.572201021802574372e-01 7.153652724627355131e-01 8.071185621953547162e-01 1.243751328368648323e+00 5.164335685264020981e-01 6.160572928390921632e-01 7.037820675069724752e-01 5.710999946620421985e-01 1.707852081392038368e+00 6.011083033174967616e-01 7.226914392469856452e-01 6.678182185493038991e-01 6.685787962612775859e-01 6.831864073744350341e-01 1.395305951610614770e+00 5.423871179176353863e-01
8.700762447749140760e-01 5.229484328198805709e-01 8.265108583550622168e-01 6.267397682165393169e-01 6.322624013004224386e-01 1.032292241754831696e+00 8.023969882959920419e-01 6.731182016379053668e-01 6.345421160891842050e-01 1.439695659383448012e+00 1.020902331211870573e+00 8.536264410621876575e-01 6.977142423984574737e-01 1.128387667931186167e+00 1.445637730038208613e+00 7.291709327861833900e-01 7.163797481167178960e-01 9.356597196702310937e-01 7.332151903583156161e-01 7.818916014570213013e-01 1.217057713740015368e+00 5.018241047286453593e-01 6.144869562433974419e-01 7.117047380072790697e-01 5.853514570664186678e-01 1.680066831585794063e+00 5.990161367965721739e-01 7.213903059302954057e-01 6.724188149460899044e-01 6.660523969076564965e-01 6.798613040637127014e-01 1.374137218409941852e+00 5.410039760283759103e-01
9.044268607459078346e-01 5.267753305139180053e-01 8.411254579952917032e-01 6.218900010105083975e-01 6.204982893169823654e-01 1.064262219624880546e+00 7.870219692394541111e-01 6.621482614421205781e-01 6.078628552948427410e-01 1.421439411923469232e+00 1.064145450480789012e+00 8.673667575021419829e-01 6.790671883914726203e-01 1.118419785524606080e+00 1.425426965850707495e+00 7.368984369657458622e-01 7.100796278155936392e-01 9.248832299678615421e-01 7.358556980510089218e-01 7.705354693575919844e-01 1.214372983885127155e+00 4.974110987586929933e-01 6.167656535375166671e-01 7.851580581592321195e-01 6.026812017902212215e-01 1.664789214888344748e+00 6.034838438677859740e-01 7.325366631718499555e-01 6.561351626645145485e-01 6.709435193034443135e-01 6.863069322199516487e-01 1.373264826492021307e+00 5.382975855636389362e-01
9.193119861774419199e-01 5.274693498276529224e-01 8.544633959620242525e-01 6.274938386152626446e-01 6.138764089982440275e-01 1.096073568499920547e+00 7.789905125028441235e-01 6.693456540307139990e-01 6.061999097004682202e-01 1.412556608063480379e+00 1.079832389799440406e+00 8.778864300482756011e-01 6.910874502835238076e-01 1.116074198343976143e+00 1.405028576000818097e+00 7.358464839562159909e-01 7.214458587456638039e-01 9.410619390439973753e-01 7.332060372608513177e-01 7.808222973580970505e-01 1.203870350627533448e+00 5.273920526685973442e-01 6.155101065772169422e-01 7.589467951824266923e-01 6.184460697559768239e-01 1.637903903427605279e+00 6.520264432353575224e-01 7.340836054939495758e-01 6.422281691387846658e-01 6.759730863064561390e-01 6.651184021583194106e-01 1.353866978115798148e+00 5.330883430572593840e-01
9.360351046572950029e-01 5.260108539409759087e-01 8.388722092528700935e-01 6.161339208145024671e-01 6.144492426135447216e-01 1.120681855470713417e+00 7.900515711559207288e-01 6.695868530594750734e-01 6.056066136673392553e-01 1.382782770175586595e+00 1.074498308422454196e+00 8.636339002160594580e-01 7.028317588439505492e-01 1.107351439385905634e+00 1.383432001166296388e+00 7.310561834028632688e-01 7.195510990842323151e-01 9.551996334872953076e-01 7.387831178783927921e-01 7.846501891134671780e-01 1.191622982213494053e+00 5.535322236615665137e-01 6.138271167918216698e-01 7.013192274148751792e-01 6.151340551168831272e-01 1.585077287720434436e+00 6.943597148751650128e-01 7.160164758146582153e-01 6.473382819779819330e-01 6.828890716235629377e-01 6.454201205727776447e-01 1.309502255045110530e+00 5.325210489990761520e-01
9.901738049222300608e-01 5.233595976949171336e-01 8.061040856245225150e-01 5.868018565282822063e-01 6.145846705596238468e-01 1.165382093214142545e+00 7.961038233133487241e-01 6.519926923903737181e-01 5.887800978672270702e-01 1.309914620841761579e+00 1.076606061436741202e+00 8.455387428586530474e-01 7.035367198113010589e-01 1.061324493248137601e+00 1.352094931919366028e+00 7.328231012988331017e-01 7.105698617022054853e-01 9.743687071681336187e-01 7.449352766103745083e-01 7.802314649719076511e-01 1.189973597850102482e+00 5.628208163471886127e-01 6.133398155125693307e-01 7.093304179478913118e-01 6.143004914168592734e-01 1.491855189430808304e+00 7.182596622152402910e-01 7.156911532255273434e-01 6.356567952463344495e-01 6.829819851547866971e-01 6.356514601233889117e-01 1.244029991006189828e+00 5.361989220178849935e-01
1.038765568700724895e+00 5.186812246211469635e-01 7.803414154161421035e-01 5.823060738226497612e-01 6.142507170828319651e-01 1.194117379748533381e+00 7.922614439067280356e-01 6.433057784277133040e-01 5.770265718591767179e-01 1.221248574167573153e+00 1.081523463324492562e+00 8.321320905154749870e-01 6.955105217018755503e-01 1.004367129585489016e+00 1.301982482950310827e+00 7.342154202301749422e-01 7.110930496884904084e-01 9.781356231198039541e-01 7.471042280662607560e-01 7.772680321891847210e-01 1.168757360306874826e+00 5.522111803284417419e-01 6.121520481743860653e-01 7.328122953950412244e-01 6.263300325491314435e-01 1.383342686621070072e+00 7.113514313133740830e-01 7.307988569862566841e-01 6.217209733544941663e-01 6.772974445155852674e-01 6.592534707819480699e-01 1.165474083482094914e+00 5.378774123022153075e-01
1.074108558689177650e+00 5.127844649584717418e-01 7.689565502939684771e-01 5.937975741324421630e-01 6.143003506464791430e-01 1.205734665806839301e+00 8.015312622674433118e-01 6.612373344187055801e-01 5.699899771514672642e-01 1.134376990219054360e+00 1.100882498373135787e+00 8.301194980981946303e-01 7.007057110959109547e-01 9.666553131906523433e-01 1.259021456736127753e+00 7.261640646576219549e-01 7.135842116442907557e-01 9.972347111167321199e-01 7.458773030704167750e-01 7.813204250223902969e-01 1.132637491293944088e+00 5.304490190813634376e-01 6.099257338598526035e-01 7.325311272890103753e-01 6.300098644462414077e-01 1.285683557482113493e+00 6.772048629985375490e-01 7.359849623137495467e-01 6.358112046202314405e-01 6.893253474825145055e-01 6.847248980283657804e-01 1.076081714752198826e+00 5.348804785396993333e-01
1.120271758042829857e+00 5.123561080010757829e-01 7.810830321098606310e-01 5.924336203050000194e-01 6.179137378193841901e-01 1.213124583311901317e+00 8.241032538702730559e-01 6.771859589277221536e-01 5.536431354753000855e-01 1.060251364320914158e+00 1.136915098385436140e+00 8.475340171481791085e-01 7.062914885877202842e-01 9.434921537451363971e-01 1.239904312940516729e+00 7.191574571187022702e-01 7.261294681023056086e-01 1.047813294349892121e+00 7.369277452154365804e-01 7.868030693249987717e-01 1.111501804364434465e+00 5.235188205457014243e-01 6.047963095792556754e-01 7.375850257516148867e-01 6.203485848850964768e-01 1.209467709493985632e+00 6.456590069427545764e-01 7.324406214375470681e-01 6.880952304893084293e-01 7.059878964167379811e-01 6.793957554969983770e-01 9.999028142658860085e-01 5.340394811942665854e-01
1.146029652935795839e+00 5.175084754626226857e-01 7.902498899655112652e-01 5.977100969743965875e-01 6.205457195064928433e-01 1.216325084867754702e+00 8.575092345135820748e-01 6.785537220444928241e-01 5.329464565305788160e-01 1.017595689675472537e+00 1.154587667950011554e+00 8.630502390641370258e-01 7.035170761100363324e-01 9.187696012718087335e-01 1.236800275865813425e+00 7.296696626826686405e-01 7.646979922245169536e-01 1.069646107336297947e+00 7.187797968146691918e-01 7.930662118778951664e-01 1.106886141099674870e+00 5.290609663403889051e-01 6.116757794098811596e-01 7.571459293515017119e-01 6.283592437963940736e-01 1.178553023062961946e+00 6.665018011298811107e-01 7.323032364675180483e-01 7.352307692774946446e-01 7.157444808869737329e-01 6.538661322320767910e-01 9.786382076775824723e-01 5.355002851869956615e-01
1.148220849803265775e+00 5.261500574547884890e-01 7.867276268442138232e-01 6.005072048741221247e-01 6.199791324635759437e-01 1.213539411693247638e+00 9.165722515061045517e-01 7.026008762760603821e-01 5.115738237288913748e-01 1.007269098431522014e+00 1.158223379199512237e+00 8.673450163896120335e-01 7.091157084030507152e-01 9.084500623179705414e-01 1.244892598513597681e+00 7.437356285783829346e-01 7.934181037100076495e-01 1.069990150540686802e+00 7.047526603192271200e-01 7.970776527087315433e-01 1.117467473437490755e+00 5.042836977789075803e-01 6.274415245851098222e-01 7.734781956913713286e-01 6.214422018371461576e-01 1.165925014431184792e+00 6.738130991808517489e-01 7.315514557973706866e-01 7.565720135960881665e-01 7.192632744943404655e-01 6.440160488383246395e-01 9.747676517938531626e-01 5.344589868962673629e-01
1.146489345420195427e+00 5.269844482884472603e-01 7.860624647637871609e-01 5.898005958044704178e-01 6.178643295499133270e-01 1.198714744857896974e+00 9.708606514312310143e-01 7.369572736543112956e-01 4.856120820846466235e-01 1.004554987785939213e+00 1.163490202854156053e+00 8.733770725513105848e-01 7.072933836890509252e-01 9.206312539397804029e-01 1.255061377771863773e+00 7.668490744303939621e-01 8.091952225923945141e-01 1.078883022985894558e+00 6.938142550612851345e-01 7.891008969067498935e-01 1.141328577451894200e+00 4.814371863545101049e-01 6.303945519799658559e-01 7.825871936395168982e-01 5.900962263968495547e-01 1.148719802950682434e+00 6.506301436773055391e-01 7.334935181409860672e-01 7.783005453294569165e-01 7.188227104249391708e-01 6.566086020329655604e-01 9.702884912640324933e-01 5.394371220611031692e-01
1.140463452934979749e+00 5.179702018272727138e-01 7.812048487909473149e-01 5.910062704874345929e-01 6.093578941868879051e-01 1.183769681445066890e+00 1.005533190658131515e+00 7.691137387414406223e-01 4.577484463738484277e-01 9.951608412045072072e-01 1.177048695472133977e+00 8.848389468112205503e-01 7.084873763968432270e-01 9.358531022381116893e-01 1.273339644785648206e+00 7.936229150889543282e-01 8.249796713915962254e-01 1.093322435444135765e+00 6.818273216382457758e-01 7.779177414741044183e-01 1.169934498996336503e+00 4.785112361817400184e-01 6.279688423681384357e-01 7.930402128542868301e-01 5.712234142159375860e-01 1.145970103368301407e+00 6.424272936193684558e-01 7.382040821000389608e-01 8.032734399802766712e-01 7.331203533857019172e-01 6.593911338471084571e-01 9.788862179302914024e-01 5.460946357718374777e-01
1.138460865029993219e+00 5.126803809758706532e-01 7.807874594786060607e-01 5.977976116976635446e-01 5.965008232578272729e-01 1.171530515292081853e+00 1.026070647976980332e+00 7.948766825034745409e-01 4.248821438455688826e-01 1.002207045954678133e+00 1.196314762272179477e+00 8.981368440127500685e-01 7.034699749527760781e-01 9.522278837608666446e-01 1.300118030166690364e+00 8.149515462022233203e-01 8.351562189337350395e-01 1.101239720661803423e+00 6.743196145784732254e-01 7.625712478745021450e-01 1.214878203443443327e+00 4.867668980945579205e-01 6.231621118006512861e-01 8.083978055111673555e-01 5.596124070527161987e-01 1.149868561055009897e+00 6.484111034401605078e-01 7.432287646235928857e-01 8.274811710854870217e-01 7.339332393141621003e-01 6.529708868688733903e-01 9.992987360919434181e-01 5.525314549377281503e-01
