# Supplementary material for: Molecular mechanisms of native ligand selectivity in catecholamine G protein-coupled receptors
Source: Nat Commun. 2026 Apr 23;17:4112. doi: 10.1038/s41467-026-71361-8 (PMC13150006; doi:10.1038/s41467-026-71361-8)
Supplement: Supplementary file 8 — Source Data 2 [file 41467_2026_71361_MOESM8_ESM.zip › SourceData/FigS15/strings4apo_WT/string34.txt]

8.907468250784592589e-01 4.949635836528399335e-01 8.483069601500281554e-01 6.351511339931236177e-01 6.339996650768449094e-01 1.072157551318772883e+00 8.415290289873744722e-01 6.626106879937812000e-01 5.539139273810191888e-01 1.480503884127145842e+00 1.047088815326949085e+00 8.496521689205648320e-01 8.457517473392808238e-01 1.213344435469935867e+00 1.536154406068494849e+00 7.329434851890843650e-01 7.357085464004391451e-01 9.586202516617341463e-01 6.672218765158423048e-01 8.179856754066339164e-01 1.230905994243974400e+00 4.987153447169695442e-01 6.187688370737187693e-01 7.865589773154693098e-01 5.540836636279617977e-01 1.801616481241348211e+00 6.047163526708390080e-01 7.247542715009860359e-01 6.539189056959107127e-01 7.256985605311124798e-01 6.876240389148378096e-01 1.437887768234842989e+00 5.286679570462086142e-01
8.957985676926554230e-01 5.044376013328005781e-01 8.630388076793965579e-01 6.358760982862143862e-01 6.262517913470527775e-01 1.082385857449171152e+00 8.332603531821494158e-01 6.618495529531189803e-01 5.601728223132264040e-01 1.481581027440108222e+00 1.038668932518694410e+00 8.644045375329680869e-01 8.146388880374317853e-01 1.191509310911163855e+00 1.512823121038098462e+00 7.261830218753680954e-01 7.429540397400142826e-01 9.724477759707239599e-01 6.787770317448610369e-01 8.404572130544640807e-01 1.233325255411239940e+00 5.054883214979553063e-01 6.131161612176040387e-01 7.752480595355796256e-01 5.516895106603453280e-01 1.770004512855064327e+00 6.189381008296689357e-01 7.231460232786089959e-01 6.635298905352613463e-01 7.529143567463161268e-01 6.875668336041447226e-01 1.424175987922855491e+00 5.301325567885055712e-01
8.882386153961686626e-01 5.076281711955296094e-01 8.611429656560364299e-01 6.454851174888854848e-01 6.255982063901456280e-01 1.084723225350743281e+00 8.189903138930818560e-01 6.761537708257328028e-01 5.658572082043249463e-01 1.469568596382290426e+00 1.027750200794641300e+00 8.816498731711709391e-01 7.628259008450123391e-01 1.165046769685099015e+00 1.474150715381760790e+00 7.190896491838156823e-01 7.432458042904693807e-01 9.737988504588320771e-01 6.923618116704798320e-01 8.499085095732331618e-01 1.226886943941383201e+00 5.131737815114830736e-01 6.072194083960593680e-01 7.374444749865393112e-01 5.468400992781150549e-01 1.730741513721593794e+00 6.331307507941849044e-01 7.143600706092418928e-01 6.738239290059662157e-01 7.462969850738305766e-01 6.848022861934325300e-01 1.408357710116086459e+00 5.323151522563422944e-01
8.630319826364457603e-01 5.030663734244654739e-01 8.315602663634763525e-01 6.562606018616928827e-01 6.296620384823566896e-01 1.062040332535302944e+00 8.137453402937550040e-01 6.958112410340654419e-01 5.834137997795345587e-01 1.446668224318713447e+00 1.013333048063279618e+00 8.600332739862734943e-01 7.380567387919345634e-01 1.141372224928394852e+00 1.447810761371333577e+00 7.145991266702813594e-01 7.469926498218768529e-01 9.505679872993713087e-01 6.975534341746381095e-01 8.320063845806245917e-01 1.211658327634861143e+00 5.148248953593737021e-01 6.058938304590349988e-01 7.089003447593443807e-01 5.512171314282738876e-01 1.708850976715414749e+00 6.348077597486467827e-01 7.102607060131918004e-01 6.801713142411248691e-01 7.164321270231051031e-01 6.913784860147739186e-01 1.395487417883302772e+00 5.366905743956290609e-01
8.536383973625653043e-01 5.082290602945254143e-01 8.005822298894982314e-01 6.595647848806440727e-01 6.295910146124060747e-01 1.046791224825059263e+00 8.142790179266885531e-01 7.023416214738117391e-01 6.191193859002779298e-01 1.421992467768900426e+00 1.015234251244264696e+00 8.200433024770465984e-01 7.330816648557180182e-01 1.120442469298360111e+00 1.442745151142670323e+00 7.132922384238599145e-01 7.562435841660988256e-01 9.264231413170678220e-01 6.976079644497545917e-01 8.109213823819262368e-01 1.207550141534520449e+00 5.108352562513974737e-01 6.067287240563320472e-01 6.964852343671046331e-01 5.672185501238532490e-01 1.698607306791747984e+00 6.219145146245154132e-01 7.085424352698836969e-01 6.821024828206929680e-01 7.012482473081698142e-01 7.067910152640344279e-01 1.386732662750025158e+00 5.398916491392879990e-01
8.858078038845280666e-01 5.200855669118746860e-01 8.010482184479014167e-01 6.387266606323299678e-01 6.257714922310402272e-01 1.069086877522966716e+00 8.128682234488198155e-01 6.896984296373322998e-01 6.468205587035904536e-01 1.420186744675338453e+00 1.056416383143010673e+00 8.214137231162443875e-01 7.193642828371537012e-01 1.118847315632478301e+00 1.466710097315748751e+00 7.190772052188718622e-01 7.379235565290820364e-01 9.190698280859871394e-01 7.013264623741478632e-01 7.915487522522045571e-01 1.236151972904674157e+00 5.111575081371261264e-01 6.106876176154374392e-01 7.051258228391633631e-01 5.831885504431111311e-01 1.707269049014423778e+00 6.150970959554038497e-01 7.028694735206179045e-01 6.747269356402970653e-01 6.989444371935182865e-01 6.995394475316644156e-01 1.400059268054349992e+00 5.386086171583942539e-01
9.215901142341031971e-01 5.218432581658096758e-01 8.267863186581081436e-01 6.195859916249140120e-01 6.226625465933699477e-01 1.107285112378812775e+00 8.133609203381031438e-01 6.852519098303949674e-01 6.235480372028278095e-01 1.438885555091571566e+00 1.089872868389998084e+00 8.521513766425666825e-01 7.154680826341540678e-01 1.137039860669199154e+00 1.488822316229139409e+00 7.199958472299730072e-01 7.145898413070667088e-01 9.488495512745891425e-01 7.152868535046692511e-01 7.778700998552664503e-01 1.265976922683055950e+00 5.134811398570494623e-01 6.114486339482962940e-01 7.216376399377801842e-01 5.946728122571340869e-01 1.702728188175000490e+00 6.147889001441625423e-01 7.027807990397242355e-01 6.573760934344919926e-01 6.954285677290623635e-01 6.926685512243838660e-01 1.403206164881477314e+00 5.361745128611347111e-01
9.777160122881256576e-01 5.256392623956711585e-01 8.453260376181204183e-01 6.163396417513560266e-01 6.188997753991775097e-01 1.149556988930484636e+00 8.181154202743327053e-01 6.955272089254496137e-01 5.886102758932703072e-01 1.406732465509632046e+00 1.106592670384562549e+00 8.633401162896977565e-01 7.143874404159310521e-01 1.135705898641526490e+00 1.457522147994303241e+00 7.147623586402898077e-01 7.007026688409435655e-01 9.975215784378385075e-01 7.306225267483460462e-01 7.727362888167609301e-01 1.257866457171962216e+00 5.117735662637800109e-01 6.063590833552746640e-01 7.153215441241869144e-01 6.122776101330453802e-01 1.618358263944952302e+00 6.061635540333281114e-01 7.004627050154756951e-01 6.485095845454377228e-01 6.859128528319411444e-01 6.960886486354526115e-01 1.336658991442697175e+00 5.336396536957705994e-01
1.031092051979688451e+00 5.292375943566801633e-01 8.293904943091990889e-01 6.198189234646556134e-01 6.127014798903411830e-01 1.178402359876284278e+00 8.263599234622260870e-01 7.069196480922437242e-01 5.771911367174615837e-01 1.319196591117132833e+00 1.111674689305627517e+00 8.460875256175889314e-01 7.088781130808664566e-01 1.097024433159322854e+00 1.392122964018539744e+00 7.162063049485364319e-01 6.988338041195953920e-01 1.019145189921635719e+00 7.367335201024620694e-01 7.758122844431163401e-01 1.219298734376919269e+00 5.159777881332882066e-01 6.046451559961100175e-01 6.976147293133247995e-01 6.252097025657028517e-01 1.504747622596285250e+00 6.038617998108427587e-01 7.060275975198473386e-01 6.556821992718161463e-01 6.803311396082309948e-01 7.040669822784879628e-01 1.243917665843102593e+00 5.301175750067100845e-01
1.056776401293831436e+00 5.276412859270099842e-01 8.044058139959555653e-01 6.166832160481008351e-01 6.065156672936341531e-01 1.195507578742053267e+00 8.291891221981346760e-01 7.076870308970870660e-01 5.673450995972734168e-01 1.242487179926855312e+00 1.117205717800447307e+00 8.370317934969742080e-01 6.898328556707490344e-01 1.049652943701918417e+00 1.338324286692920362e+00 7.226791058348189800e-01 7.061239101109956229e-01 1.030587350620289833e+00 7.416208278427440792e-01 7.801181629799401884e-01 1.190816678188069577e+00 5.274148932319800975e-01 6.082462378579683859e-01 6.809727265282351505e-01 6.189102633325003211e-01 1.421585372296126248e+00 6.141334818016205288e-01 7.166925153125978110e-01 6.609557123082248076e-01 6.863595118261966999e-01 7.122215595299634661e-01 1.181298038419277940e+00 5.243284087274351357e-01
1.069035225356826935e+00 5.254259366573715839e-01 7.795444624258436317e-01 6.006620144439868136e-01 6.134931498047496712e-01 1.186280980149594377e+00 8.197161726656897462e-01 7.000405039677030095e-01 5.560465516792896246e-01 1.165925861934492547e+00 1.115601521348474456e+00 8.168911220528607409e-01 6.973220181846772059e-01 1.000583789223699060e+00 1.284893672338617066e+00 7.203031298422516437e-01 7.130371748040685853e-01 1.029343134094708567e+00 7.300837099942859565e-01 7.776451045492017711e-01 1.151098061878521595e+00 5.309491339328114012e-01 6.068520383704852916e-01 6.984857986783915562e-01 6.138752766615737100e-01 1.335661661648457343e+00 6.260558007106623579e-01 7.210337929533291446e-01 6.650944734474451003e-01 6.998145490248932621e-01 7.025825698461660718e-01 1.108348297211552591e+00 5.269509238650412764e-01
1.083758204517814239e+00 5.268794358618623663e-01 7.692807995112913577e-01 5.864269745892267682e-01 6.217580293280662307e-01 1.189854186036581662e+00 8.100784701766639007e-01 6.920884368337695269e-01 5.475709622409660193e-01 1.099489345099571302e+00 1.114000202304847198e+00 8.193146219774521954e-01 7.222083237202496786e-01 9.600996533703867186e-01 1.239419798425628549e+00 7.143836288681754132e-01 7.183040092140038357e-01 1.034951588451468396e+00 7.161480770481170044e-01 7.718222988732010847e-01 1.111091094033043847e+00 5.270844113680202003e-01 6.032016499058706627e-01 7.410166843992906927e-01 6.134427826942903117e-01 1.264912501605014228e+00 6.260944108000924269e-01 7.179830026831478529e-01 6.786253208234973577e-01 7.060675009501480304e-01 6.910564288314222647e-01 1.048547917616446945e+00 5.323876683054450387e-01
1.111344606011973379e+00 5.265300514835593582e-01 7.700289906323808387e-01 5.787222943712101442e-01 6.248686800092654314e-01 1.212332454858559228e+00 8.138215324108407644e-01 6.837853688088784132e-01 5.309670194179635372e-01 1.030201704659262418e+00 1.120356901186635001e+00 8.488117979010704195e-01 7.377973720944067670e-01 9.157069203579740746e-01 1.201585375556546431e+00 7.144781207013315427e-01 7.288556894746660575e-01 1.062576417517021143e+00 7.066581833199454543e-01 7.640950556642563951e-01 1.082805928175772481e+00 5.204109066756748003e-01 6.010097770113482785e-01 7.843047330387044047e-01 6.110643338265633329e-01 1.195009860887885633e+00 6.245250430775266537e-01 7.228490503765836461e-01 7.090480595893938753e-01 7.064180164876475709e-01 6.835740811240764714e-01 9.968812654954033459e-01 5.382529447706314585e-01
1.141338960190469987e+00 5.216616511169730463e-01 7.820010295026655900e-01 5.832278901049974262e-01 6.221972235566368692e-01 1.223456735462733258e+00 8.457834914044972674e-01 6.886745563953359239e-01 5.037300320783160146e-01 1.002799531865135263e+00 1.138314314513546144e+00 8.744379248869239563e-01 7.282642444057424447e-01 9.001340197236585849e-01 1.213237312385237798e+00 7.249540378834982146e-01 7.454054363187037069e-01 1.097528851625729773e+00 7.033777696127587742e-01 7.620520810743276474e-01 1.098807909837302477e+00 5.138703002873450387e-01 6.036738911739961688e-01 7.938835759170210782e-01 6.130437469947858098e-01 1.164372566550282428e+00 6.376010483067017232e-01 7.395018852235943907e-01 7.403577337633272526e-01 7.071369200079534734e-01 6.741333243803045994e-01 9.765371592559339842e-01 5.449813404237903169e-01
1.145314745536534007e+00 5.221829921645171346e-01 7.841448523657331693e-01 5.892257044074890038e-01 6.164077981961911812e-01 1.209030099762078647e+00 8.899604433975957241e-01 7.210606305511417791e-01 4.822995256352303195e-01 1.009700890476455060e+00 1.150836157592429077e+00 8.737479540139163614e-01 7.199813799841985329e-01 9.177082316366033110e-01 1.246133681685423822e+00 7.382855555311595985e-01 7.673018807257948604e-01 1.104441321298693213e+00 6.978809751454166932e-01 7.686954974425046494e-01 1.126474775236356862e+00 5.035926173190283794e-01 6.104520264549234687e-01 7.932563050753930201e-01 6.094049726078512030e-01 1.164893194340355764e+00 6.521751602813767867e-01 7.419928279487281175e-01 7.563962814683607983e-01 7.150969134559546081e-01 6.637052148399641416e-01 9.730382010269378323e-01 5.464288564665440440e-01
1.138711089583013258e+00 5.232971993857644666e-01 7.783498957067950252e-01 5.911580772485447444e-01 6.083241445418374749e-01 1.195858386999315570e+00 9.325825618218618329e-01 7.533398892242303413e-01 4.660963653801408757e-01 1.006746475738103275e+00 1.156743437015983922e+00 8.768145520075800725e-01 7.190475756849789013e-01 9.304145174009510466e-01 1.260510220692883321e+00 7.567652731641325570e-01 7.908779450031759861e-01 1.102217872043295355e+00 6.873991499907472491e-01 7.684053933181937968e-01 1.145769800412925532e+00 4.882738650195802554e-01 6.148872083592454851e-01 8.064449717576380738e-01 5.949388788169279740e-01 1.156177988950578994e+00 6.483764244892091799e-01 7.406233913506418132e-01 7.789058385579303856e-01 7.205538565930361683e-01 6.629630660922487539e-01 9.711054193752933772e-01 5.464344663738397445e-01
1.136642680051076715e+00 5.191779472080844116e-01 7.775153257468024881e-01 5.901604277955718736e-01 5.999680614069545781e-01 1.184571038176908342e+00 9.777324524277508644e-01 7.748731345577672958e-01 4.439135649374824633e-01 1.005206466432354562e+00 1.174027821976318275e+00 8.873553113937826531e-01 7.095964977224450410e-01 9.416700215536210061e-01 1.278495446728451057e+00 7.848477432450965408e-01 8.145626390971818509e-01 1.102266949578328159e+00 6.778767109502473742e-01 7.650825045664583213e-01 1.180561738585778064e+00 4.832648067164979078e-01 6.191858233155967950e-01 8.127579866634768724e-01 5.787253031574973727e-01 1.148351094330267941e+00 6.442372911624206777e-01 7.429485780113574966e-01 8.024667223386161563e-01 7.287580858728437416e-01 6.630802494072032260e-01 9.826549144891143506e-01 5.490965603935021866e-01
1.138460865029993219e+00 5.126803809758706532e-01 7.807874594786060607e-01 5.977976116976635446e-01 5.965008232578272729e-01 1.171530515292081853e+00 1.026070647976980332e+00 7.948766825034745409e-01 4.248821438455688826e-01 1.002207045954678133e+00 1.196314762272179477e+00 8.981368440127500685e-01 7.034699749527760781e-01 9.522278837608666446e-01 1.300118030166690364e+00 8.149515462022233203e-01 8.351562189337350395e-01 1.101239720661803423e+00 6.743196145784732254e-01 7.625712478745021450e-01 1.214878203443443327e+00 4.867668980945579205e-01 6.231621118006512861e-01 8.083978055111673555e-01 5.596124070527161987e-01 1.149868561055009897e+00 6.484111034401605078e-01 7.432287646235928857e-01 8.274811710854870217e-01 7.339332393141621003e-01 6.529708868688733903e-01 9.992987360919434181e-01 5.525314549377281503e-01
