# Supplementary material for: Molecular mechanisms of native ligand selectivity in catecholamine G protein-coupled receptors
Source: Nat Commun. 2026 Apr 23;17:4112. doi: 10.1038/s41467-026-71361-8 (PMC13150006; doi:10.1038/s41467-026-71361-8)
Supplement: Supplementary file 8 — Source Data 2 [file 41467_2026_71361_MOESM8_ESM.zip › SourceData/FigS15/strings4apo_WT/string20.txt]

8.907468250784592589e-01 4.949635836528399335e-01 8.483069601500281554e-01 6.351511339931236177e-01 6.339996650768449094e-01 1.072157551318772883e+00 8.415290289873744722e-01 6.626106879937812000e-01 5.539139273810191888e-01 1.480503884127145842e+00 1.047088815326949085e+00 8.496521689205648320e-01 8.457517473392808238e-01 1.213344435469935867e+00 1.536154406068494849e+00 7.329434851890843650e-01 7.357085464004391451e-01 9.586202516617341463e-01 6.672218765158423048e-01 8.179856754066339164e-01 1.230905994243974400e+00 4.987153447169695442e-01 6.187688370737187693e-01 7.865589773154693098e-01 5.540836636279617977e-01 1.801616481241348211e+00 6.047163526708390080e-01 7.247542715009860359e-01 6.539189056959107127e-01 7.256985605311124798e-01 6.876240389148378096e-01 1.437887768234842989e+00 5.286679570462086142e-01
8.936954757999521215e-01 5.097152724192485218e-01 8.488312664348448555e-01 6.326655662769703481e-01 6.341127932622486751e-01 1.076524154161608848e+00 8.203636064211042855e-01 6.553223199917256325e-01 5.519667153563088124e-01 1.461804391803936953e+00 1.050694367291299391e+00 8.685287864189091822e-01 8.011164432213264686e-01 1.173822710988385420e+00 1.507946173625936748e+00 7.269518774484506896e-01 7.632744910453421738e-01 9.626121146203417966e-01 6.838672387509066031e-01 8.286247446446038945e-01 1.227077574047580555e+00 5.085687497157569403e-01 6.107434899254512439e-01 7.600495661414058413e-01 5.528974877653756170e-01 1.769287039552491336e+00 6.249179200947859725e-01 7.175570095429778528e-01 6.718729768761838583e-01 7.204976903691835410e-01 6.870975181362830586e-01 1.422994723876222611e+00 5.300191901976587516e-01
8.729423873237609488e-01 5.156745673236368122e-01 8.112456539200008088e-01 6.402504590555814223e-01 6.377260841193578278e-01 1.083719104861706084e+00 8.095029323578054603e-01 6.670394212384704868e-01 5.820989641550785576e-01 1.422494138347720316e+00 1.029833697143118121e+00 8.670378124299480405e-01 7.387072829909845373e-01 1.126885489977478949e+00 1.460873910616800275e+00 7.208592681403939162e-01 7.695950756703753282e-01 9.551546278981298821e-01 6.935564414331447658e-01 8.198956533465454610e-01 1.209872340731747098e+00 5.168534000015103658e-01 6.104985738673243123e-01 7.235703850878720811e-01 5.493554967614594498e-01 1.703629901930304946e+00 6.299509740822424320e-01 7.217070027577102698e-01 6.835369642797295420e-01 7.085846820351141551e-01 6.927865614234257619e-01 1.380289132327104484e+00 5.294113808061599036e-01
8.468236364398220584e-01 5.194294494536005891e-01 7.697430263776935400e-01 6.553260615756428820e-01 6.373385393753293604e-01 1.082090065989807171e+00 8.116961385056752354e-01 6.847479990091405178e-01 6.218613651745263926e-01 1.401916559219205771e+00 1.011542244750637920e+00 8.534698146671231278e-01 6.876287460129155704e-01 1.108269676236204981e+00 1.439939878029123932e+00 7.240628761871555907e-01 7.583018478930368955e-01 9.418489634745587091e-01 7.074355392418204547e-01 8.044593730872034998e-01 1.209272687458140538e+00 5.207010002798826420e-01 6.182073569409708425e-01 7.017540074154383634e-01 5.682831204996369179e-01 1.660579772890425687e+00 6.199680418484804223e-01 7.287526725181912024e-01 6.817348674698813227e-01 7.064955531264200950e-01 6.945375394158630478e-01 1.353691943655085828e+00 5.317589816213720288e-01
8.664084200935507907e-01 5.218686361485835867e-01 7.708485619960696589e-01 6.429622687676810333e-01 6.250653683885496470e-01 1.085492773439442615e+00 8.210769375307170881e-01 6.891679912561096133e-01 6.320982259940424175e-01 1.403832553204720890e+00 1.036928412038955249e+00 8.476596074800389902e-01 6.717587960260107405e-01 1.120397426372111926e+00 1.456301231636465854e+00 7.307982467626145118e-01 7.223646022155352231e-01 9.337679186383960328e-01 7.211574212214685309e-01 7.827718330198859542e-01 1.233155560583187427e+00 5.218423051249686528e-01 6.249213261168660161e-01 6.898144270059138883e-01 5.841293813423817927e-01 1.678641282916642385e+00 6.270098326034964087e-01 7.186722829424606607e-01 6.873908764996861098e-01 7.114895652702488693e-01 6.729040141248234796e-01 1.374787173956688147e+00 5.346131821221330460e-01
8.925617457187982051e-01 5.160404572927075328e-01 7.907638908093321817e-01 6.285606716383996817e-01 6.147231457677476696e-01 1.092122196339706752e+00 8.179645175317904471e-01 6.966356257172197086e-01 6.369617776767841910e-01 1.427624797471940044e+00 1.060891089835198420e+00 8.474342568184304314e-01 6.908059607942945712e-01 1.147657838217242876e+00 1.484404960804488027e+00 7.334743342268381650e-01 6.960745147914182418e-01 9.422897550079416540e-01 7.186715105394020364e-01 7.739685752198334212e-01 1.262459781466358288e+00 5.220726989987150013e-01 6.321296868932542168e-01 7.190241484071213662e-01 5.885104186094129997e-01 1.705381848381933629e+00 6.610811554273701152e-01 7.216181364926078645e-01 6.798855907426355483e-01 7.054925747395489610e-01 6.491838317276951154e-01 1.400222677943312233e+00 5.309133581110392353e-01
9.237153564149500617e-01 5.102909476514879694e-01 8.188221636852016649e-01 6.145018198413731980e-01 6.132581905793070831e-01 1.113420059231374326e+00 8.114418882437364200e-01 6.919135764552472034e-01 6.224398594880620195e-01 1.435411695546760624e+00 1.089586462056836957e+00 8.557292296453180569e-01 7.236892377503624241e-01 1.164261626123323179e+00 1.500929406473458405e+00 7.210106477644618872e-01 6.944581635159664534e-01 9.578335581149607370e-01 7.224902102070427379e-01 7.649338650238424187e-01 1.270995694779639695e+00 5.232048702951181962e-01 6.214294158003645929e-01 7.669714628453988547e-01 5.884001589103337038e-01 1.722275344743368741e+00 6.541545831531664357e-01 7.191788211095441197e-01 6.648778506524386511e-01 6.916208795179511482e-01 6.703673673543139033e-01 1.414533072645549616e+00 5.283312931948189739e-01
9.400257057337034761e-01 5.159724865709910402e-01 8.334037985382892755e-01 6.101066151690928141e-01 6.216120878923405701e-01 1.124432968400518540e+00 8.083904611359954417e-01 6.848678525945284257e-01 5.971030635331149306e-01 1.432716543971330081e+00 1.099938383011830112e+00 8.617626038064623017e-01 7.247819338996882577e-01 1.160892752830598784e+00 1.495345715463240577e+00 7.129400285996656539e-01 7.007405829353531290e-01 9.693274771511246612e-01 7.187674348401490443e-01 7.669562823508619953e-01 1.267761298010012361e+00 5.146903854247217858e-01 6.088457411258585417e-01 7.608999433506263843e-01 5.842121351112948835e-01 1.705340154179462608e+00 6.160988928834433276e-01 7.107352451549716621e-01 6.535967961212725275e-01 6.821355949143507180e-01 6.931767969863049661e-01 1.401166964171169260e+00 5.305279821456496681e-01
9.947020971706539427e-01 5.250307568913299416e-01 8.357552915783755809e-01 6.181301202311983989e-01 6.274369233851906369e-01 1.150760539033591323e+00 8.159219183259051045e-01 7.038540399104676881e-01 5.777886414076692789e-01 1.398322649925358485e+00 1.099222206540824365e+00 8.431611247677489596e-01 7.473756319498697787e-01 1.136745828606869901e+00 1.464120980699209040e+00 7.129182323796495746e-01 7.012875962448751332e-01 1.011374421951904301e+00 7.190472118368105292e-01 7.734256481180524778e-01 1.260380208256610679e+00 5.106615710192718982e-01 6.059773497959783928e-01 7.182491527001183540e-01 5.879122621826602391e-01 1.602332972847136716e+00 5.996101561715032613e-01 7.040619564237431405e-01 6.581875553706401094e-01 6.947269420446724464e-01 6.921434771382841689e-01 1.317105886480729016e+00 5.319289027537564829e-01
1.033888826775198888e+00 5.176238893612902237e-01 8.129431561124910166e-01 6.209495125549512329e-01 6.218978351752293410e-01 1.167850918585507269e+00 8.258221001271597306e-01 7.135144835791419338e-01 5.690104009537362284e-01 1.324073846032804314e+00 1.095472166266065805e+00 8.183211516173640732e-01 7.727384871385221121e-01 1.096125062019471796e+00 1.414857873965017943e+00 7.136288491679867452e-01 7.131799820062647566e-01 1.021580258223304005e+00 7.397334342053947243e-01 7.677009392861265935e-01 1.230665065306549621e+00 5.224628987424984050e-01 6.064962521087584602e-01 7.150924431580797380e-01 5.947439878770333088e-01 1.509209823540567985e+00 6.101641808979292314e-01 7.072082969744315495e-01 6.652023056695279823e-01 7.067744203236037137e-01 6.929127508217020059e-01 1.243189274319954185e+00 5.284342380941572381e-01
1.068091063863120693e+00 5.140528584443700977e-01 7.854839890812403969e-01 6.116749024465915063e-01 6.170528255974088161e-01 1.192729781973571823e+00 8.298729174078106618e-01 7.081383648105638029e-01 5.586396474899764097e-01 1.213781277542452353e+00 1.114178336010722248e+00 8.221487611013706953e-01 7.545975959170376779e-01 1.030050778199870454e+00 1.337176328767855971e+00 7.186051175394866375e-01 7.264404362063948684e-01 1.024030462917425277e+00 7.579218099735360870e-01 7.645693133088500293e-01 1.184123819897982877e+00 5.272776838473207661e-01 6.069385184799074295e-01 7.250661823494907177e-01 6.030457655938424866e-01 1.401429210791260260e+00 6.200120042613541660e-01 7.142737629918893827e-01 6.761292639139850902e-01 7.066940225102164019e-01 6.898643762812501912e-01 1.164081449938547896e+00 5.263446772480021574e-01
1.082473720267442374e+00 5.125135429733959080e-01 7.677561612545897862e-01 5.888363296442784556e-01 6.216125382303403502e-01 1.212689260753875509e+00 8.203804812854728068e-01 6.897547950183475773e-01 5.567006243068020055e-01 1.115950422459940805e+00 1.128402924548780550e+00 8.395475203333990777e-01 7.344005181139987570e-01 9.762342640651020531e-01 1.269128281724420715e+00 7.205045528938426314e-01 7.298041527402153728e-01 1.039657817462920297e+00 7.559965830986141722e-01 7.642480939701352671e-01 1.125260430110532894e+00 5.231397841623629530e-01 6.061209013156427794e-01 7.469735914467652282e-01 6.091458976865484765e-01 1.304502142795583852e+00 6.213339430421354059e-01 7.230329702860569530e-01 7.038391164772043185e-01 7.023942405280207968e-01 6.893198585348001561e-01 1.080983150521242386e+00 5.290096518592707353e-01
1.088044854574291564e+00 5.183684374038018960e-01 7.509165335192986568e-01 5.754562474718317722e-01 6.208575755010028452e-01 1.224321595183082367e+00 8.192930405712480768e-01 6.721572483596721659e-01 5.527643967795158320e-01 1.047111007641433833e+00 1.121146807128404310e+00 8.603968709627992650e-01 7.416932605929206224e-01 9.288330662427022322e-01 1.214165763694923017e+00 7.194511245952507350e-01 7.352280085869175030e-01 1.062074776360596218e+00 7.373922149057325903e-01 7.685937452953400806e-01 1.090459708235288039e+00 5.169965744109079608e-01 6.038998576400780305e-01 7.884032447972423308e-01 6.129490097259442383e-01 1.206492015583823241e+00 6.143298681184907739e-01 7.335323096026102885e-01 7.319575875935608877e-01 6.939538009249682782e-01 6.869689061574515421e-01 1.010723932355637400e+00 5.338549464287458690e-01
1.129180846001432315e+00 5.335738234167342053e-01 7.696956468875483237e-01 5.764861140492975045e-01 6.232437919461927267e-01 1.220448264055769005e+00 8.443253979746700999e-01 6.688466064164343416e-01 5.216732072581429236e-01 1.015015975926589542e+00 1.139864421639453562e+00 8.677042507722949605e-01 7.256726197463209127e-01 9.064445835057739487e-01 1.216104383792038890e+00 7.208549389435797705e-01 7.513400039690980581e-01 1.086508742096998326e+00 7.205802770460094653e-01 7.810320616302910413e-01 1.115787435310043429e+00 5.094917716548181819e-01 6.044028698237563502e-01 7.792130761213065249e-01 6.182786014873696834e-01 1.155363513641058493e+00 6.277370972165066121e-01 7.380872299486409549e-01 7.470742780525634341e-01 7.003841646938151477e-01 6.752317848929524358e-01 9.867498669195177152e-01 5.430646905618755627e-01
1.143643199969839319e+00 5.296346073099477136e-01 7.800604705955812568e-01 5.824281267910234039e-01 6.223050261916922565e-01 1.220330402203714026e+00 8.851418480567641023e-01 7.043077883237579551e-01 4.944649162956569755e-01 1.013446014058777545e+00 1.158821078927692039e+00 8.776520226733006691e-01 7.162228345788703709e-01 9.114596649540175344e-01 1.233894379698513344e+00 7.286193799214035760e-01 7.620915894934120471e-01 1.113520412321844066e+00 7.130935965382299013e-01 7.849200061445543719e-01 1.140820218701286803e+00 5.032216735019157117e-01 6.098409867376772819e-01 7.893431993125561430e-01 6.104893902633702352e-01 1.143642612242535161e+00 6.396678325896328898e-01 7.393640937966428073e-01 7.502001407852778581e-01 7.256234456902371788e-01 6.593476615396086649e-01 9.822108183839257656e-01 5.484562649496703690e-01
1.133448010638302250e+00 5.284681699425115564e-01 7.725641390192515834e-01 5.917397056463280514e-01 6.109540139387400481e-01 1.206185889561267821e+00 9.379378198699087621e-01 7.480604414632853194e-01 4.747595569271029770e-01 1.020991109103938976e+00 1.161525535336743742e+00 8.809336685050868088e-01 7.216386015882191307e-01 9.241262160047668539e-01 1.249585490087762540e+00 7.440352796340661268e-01 7.882358659099952813e-01 1.109130382304195361e+00 7.015483719690089881e-01 7.829114303760366100e-01 1.161976962020808912e+00 4.910734210614339235e-01 6.117656180442213598e-01 8.148427534364754976e-01 5.930970183138133400e-01 1.140166333386838815e+00 6.382130963026400039e-01 7.428188610422525873e-01 7.691350631725994980e-01 7.345013740187105178e-01 6.593824618198041998e-01 9.867270046465284050e-01 5.456212221494021186e-01
1.132130219368302715e+00 5.202485833058381193e-01 7.731005360330129861e-01 5.936198061455864039e-01 6.009277500681667883e-01 1.187811278630156675e+00 9.849429846814573564e-01 7.765871925857776858e-01 4.478030965431105126e-01 1.018799326480428036e+00 1.177491088075384384e+00 8.870533188584334150e-01 7.134054531936937504e-01 9.405475255488863207e-01 1.277899338399240969e+00 7.767120992018224923e-01 8.092484234063989090e-01 1.101738704301657323e+00 6.882285384125358396e-01 7.698722974168118460e-01 1.192096415493000494e+00 4.843486044938274393e-01 6.162035277233589570e-01 8.162679512875644638e-01 5.754043797809622607e-01 1.148949659731103745e+00 6.352063893685202522e-01 7.435128849345475910e-01 7.978648444026756881e-01 7.336229691793391128e-01 6.609470069807817927e-01 9.967500908603946774e-01 5.469382606076276243e-01
1.138460865029993219e+00 5.126803809758706532e-01 7.807874594786060607e-01 5.977976116976635446e-01 5.965008232578272729e-01 1.171530515292081853e+00 1.026070647976980332e+00 7.948766825034745409e-01 4.248821438455688826e-01 1.002207045954678133e+00 1.196314762272179477e+00 8.981368440127500685e-01 7.034699749527760781e-01 9.522278837608666446e-01 1.300118030166690364e+00 8.149515462022233203e-01 8.351562189337350395e-01 1.101239720661803423e+00 6.743196145784732254e-01 7.625712478745021450e-01 1.214878203443443327e+00 4.867668980945579205e-01 6.231621118006512861e-01 8.083978055111673555e-01 5.596124070527161987e-01 1.149868561055009897e+00 6.484111034401605078e-01 7.432287646235928857e-01 8.274811710854870217e-01 7.339332393141621003e-01 6.529708868688733903e-01 9.992987360919434181e-01 5.525314549377281503e-01
