# Supplementary material for: Molecular mechanisms of native ligand selectivity in catecholamine G protein-coupled receptors
Source: Nat Commun. 2026 Apr 23;17:4112. doi: 10.1038/s41467-026-71361-8 (PMC13150006; doi:10.1038/s41467-026-71361-8)
Supplement: Supplementary file 8 — Source Data 2 [file 41467_2026_71361_MOESM8_ESM.zip › SourceData/FigS15/strings4apo_WT/string149.txt]

8.907468250784592589e-01 4.949635836528399335e-01 8.483069601500281554e-01 6.351511339931236177e-01 6.339996650768449094e-01 1.072157551318772883e+00 8.415290289873744722e-01 6.626106879937812000e-01 5.539139273810191888e-01 1.480503884127145842e+00 1.047088815326949085e+00 8.496521689205648320e-01 8.457517473392808238e-01 1.213344435469935867e+00 1.536154406068494849e+00 7.329434851890843650e-01 7.357085464004391451e-01 9.586202516617341463e-01 6.672218765158423048e-01 8.179856754066339164e-01 1.230905994243974400e+00 4.987153447169695442e-01 6.187688370737187693e-01 7.865589773154693098e-01 5.540836636279617977e-01 1.801616481241348211e+00 6.047163526708390080e-01 7.247542715009860359e-01 6.539189056959107127e-01 7.256985605311124798e-01 6.876240389148378096e-01 1.437887768234842989e+00 5.286679570462086142e-01
8.735053695272880780e-01 5.065058920257813346e-01 8.271773517903091566e-01 6.403533991196909136e-01 6.395181756442637200e-01 1.061920238611295142e+00 8.215102533222711223e-01 6.665256295418465760e-01 5.500912055016893287e-01 1.473078426377280703e+00 1.029649011786959223e+00 8.426727186692850591e-01 8.315988166546414151e-01 1.194192969399389126e+00 1.532783592665514449e+00 7.373180332021780359e-01 7.438352463301114437e-01 9.244111499324101366e-01 6.754239333616651741e-01 8.063873909980320276e-01 1.229471602606700076e+00 5.124619519049187222e-01 6.195708493132314754e-01 7.827564022963549029e-01 5.475630263272497356e-01 1.809971100715336956e+00 6.348204964905931336e-01 7.276007254227612187e-01 6.666294837462309886e-01 7.164263151740279945e-01 6.799790722969778489e-01 1.451970085261373278e+00 5.293576914426225688e-01
8.327968724647381027e-01 5.125750413420077090e-01 7.964201083605901843e-01 6.454631636479037926e-01 6.425305242029377695e-01 1.035717906048217340e+00 8.016373840422105213e-01 6.767536515272817299e-01 5.500611867008697864e-01 1.478925726093236248e+00 9.995352960171908219e-01 8.312781838404916801e-01 8.007400792381897947e-01 1.164152128304579259e+00 1.530574381222848723e+00 7.343376351742444408e-01 7.539603334199495022e-01 8.824798630607378902e-01 6.911475362440843151e-01 7.993597874732718545e-01 1.234613105896488872e+00 5.228111900687195668e-01 6.163270355854896243e-01 7.649381766812052286e-01 5.378364815906410135e-01 1.813743431675438167e+00 6.511565162985576416e-01 7.275800812555207608e-01 6.709513726753919549e-01 7.077841159289551820e-01 6.828245007421021029e-01 1.463122789916221578e+00 5.298409395068246486e-01
8.127498952652446595e-01 5.120938579609898289e-01 7.750101723409872356e-01 6.408905396247178698e-01 6.377009887598591442e-01 1.003903834422813945e+00 7.975968191016288289e-01 6.756630737460436187e-01 5.891474970787651255e-01 1.455810268301764410e+00 9.767532296121262947e-01 8.051493096625900181e-01 7.826696830273041083e-01 1.133697309398460362e+00 1.496088069377323304e+00 7.253830143163355615e-01 7.526221046956421690e-01 8.676718179576390355e-01 7.142061219959556784e-01 7.988426881471120122e-01 1.212964678081796421e+00 5.217665761169167915e-01 6.110034987251224958e-01 7.456174396314115826e-01 5.438610155640994925e-01 1.769495190150028652e+00 6.346462449189795851e-01 7.195968532297372100e-01 6.721837053791288596e-01 7.007503123368792330e-01 6.972859982193827522e-01 1.426119164306570708e+00 5.302093878470354182e-01
8.081001912268743759e-01 5.077866030546743792e-01 7.708253854232124391e-01 6.357062402457930306e-01 6.281431838228738185e-01 9.628080532192574426e-01 8.029541890156395301e-01 6.770322033095170777e-01 6.254087917719932666e-01 1.427907055285497995e+00 9.599139623767594109e-01 7.706949825102569207e-01 7.561190580813896833e-01 1.114649629060795455e+00 1.447286511408269583e+00 7.238559642858582999e-01 7.341149934514644704e-01 8.592778559074284450e-01 7.349698307597064550e-01 8.028832691904139729e-01 1.183267390313431422e+00 5.223035602229423313e-01 6.113935417638917125e-01 7.364546462398964266e-01 5.704458370611161788e-01 1.710021848123668642e+00 6.156997148286313948e-01 7.253998584287713047e-01 6.663930052767980117e-01 6.990067994011324171e-01 7.047191192730410947e-01 1.376865305698178110e+00 5.276721123814429593e-01
7.932445035956832147e-01 5.088693898030599572e-01 7.589211433103824067e-01 6.382734975615103057e-01 6.199447454961832804e-01 9.097129947269795291e-01 8.066186570929597677e-01 6.866672824425520405e-01 6.334180134103997162e-01 1.410711945161621461e+00 9.419404428990661993e-01 7.314240921193101430e-01 7.135762558836620251e-01 1.109178551657037159e+00 1.409391843959047375e+00 7.205053826456383481e-01 7.194504626504738543e-01 8.365965267253574478e-01 7.487686121387245874e-01 7.907714875219343797e-01 1.164931602999494054e+00 5.215424220056434912e-01 6.124503561107995653e-01 7.355407616923701486e-01 5.917141994970070984e-01 1.657903950884712430e+00 6.137328454238680786e-01 7.178434292343300882e-01 6.534313050331626016e-01 6.957558189761470224e-01 6.892346844399006578e-01 1.335136917686307712e+00 5.257334212644607652e-01
8.163895290462254151e-01 5.179679332413377191e-01 7.887998842577563785e-01 6.332575403376849987e-01 6.174569090233490432e-01 9.417056515137028905e-01 8.009701330779128714e-01 6.849040331094257139e-01 6.016635608452639561e-01 1.407420769477915279e+00 9.671901225941901270e-01 7.582771647965190764e-01 6.970261860048145852e-01 1.102135389339851113e+00 1.382514703764823993e+00 7.154592733654975278e-01 7.284415689401102512e-01 8.512779845364950582e-01 7.567774630200064800e-01 7.896587265410670575e-01 1.163047666983814121e+00 5.216189573834006943e-01 6.113716608239387895e-01 7.283465311528024566e-01 6.141919310653682906e-01 1.617471982967952027e+00 6.256594554312511214e-01 7.026718312632261876e-01 6.352575225578698248e-01 6.962972251207604213e-01 6.760657039678916735e-01 1.314410103798978824e+00 5.280556967641985011e-01
8.782372579571273707e-01 5.220298384416247606e-01 8.083640403752422321e-01 6.241593010194641522e-01 6.191998265344498265e-01 1.006747385733514966e+00 8.016740847881466125e-01 6.849411398773708193e-01 5.930806581519497689e-01 1.354458087581590586e+00 9.935535040418566055e-01 7.800746169687801101e-01 7.058994727414117376e-01 1.070269231852780889e+00 1.341983432561622003e+00 7.169702458887297070e-01 7.234987160090270431e-01 8.805499463417719719e-01 7.601626384018299598e-01 7.910160673251110941e-01 1.133311826692492863e+00 5.262185395302984015e-01 6.086229605719436497e-01 6.961664399204606779e-01 6.206291350128501083e-01 1.553134416919413230e+00 6.485759873464185254e-01 7.056925964209281865e-01 6.513456441906170236e-01 7.003724810372027321e-01 6.681222132504700539e-01 1.261565217729779587e+00 5.306692187506479863e-01
9.596691626519096019e-01 5.244450481064721892e-01 8.081834847482094464e-01 6.118618639324655550e-01 6.197092538210431378e-01 1.080075837229845570e+00 8.030745617300720784e-01 6.857423849541939287e-01 5.803603703845445771e-01 1.273028436778795625e+00 1.028485249196231299e+00 7.924705069669901736e-01 7.016398762008226875e-01 1.025749349331824156e+00 1.297319461120691519e+00 7.187580409550881066e-01 7.167060604978647831e-01 9.159607689549419396e-01 7.651861061721074719e-01 7.815847996917186791e-01 1.112222128129299659e+00 5.309069498139935561e-01 6.063508301056720340e-01 6.817880936256012214e-01 6.175746296982759231e-01 1.451741235283343201e+00 6.624530200443486949e-01 7.095887593391027037e-01 6.627179740439795852e-01 6.984474419623390995e-01 6.554904056361080533e-01 1.183740700363656639e+00 5.317590944014528587e-01
1.036746694150370462e+00 5.236621693322669469e-01 7.998707760204303296e-01 5.956471651471689777e-01 6.185145739910506979e-01 1.151119642429702106e+00 8.011701233284012069e-01 6.788224894129357700e-01 5.645329015252894544e-01 1.178595079730091699e+00 1.065848045877050954e+00 8.089855570592940914e-01 6.925675046565390458e-01 9.755111920065814290e-01 1.250595012491424463e+00 7.201050019941195313e-01 7.151096975861529481e-01 9.579892384022891116e-01 7.661437145151683836e-01 7.785163426761252392e-01 1.096562312392485472e+00 5.346161168729924862e-01 6.047309606854424091e-01 6.929490502050746903e-01 6.149120233538029057e-01 1.333063344673974582e+00 6.581575119174024602e-01 7.166186224958864814e-01 6.710215515015119925e-01 6.929239562547727660e-01 6.566713228143775671e-01 1.096354290276363663e+00 5.331447699444674670e-01
1.090356793842026217e+00 5.218392416961012970e-01 7.935356730695588556e-01 5.796130532618892772e-01 6.185038227015126067e-01 1.196583945094038537e+00 7.967735521068876059e-01 6.653703930949149692e-01 5.539457411458791336e-01 1.082630826278827119e+00 1.096723933453797928e+00 8.300380594453247163e-01 6.959985950804944421e-01 9.337412344902196182e-01 1.205172551912295109e+00 7.195917012760589815e-01 7.171269658001018232e-01 1.001260499141733318e+00 7.562917500935718573e-01 7.769767179475526309e-01 1.068754883580895099e+00 5.351620927304960862e-01 6.029212591458424919e-01 7.155094755247477512e-01 6.157029421160119531e-01 1.230739263225469449e+00 6.500401711569093743e-01 7.192684476019758355e-01 6.913595913437168283e-01 6.902072446526439364e-01 6.693791537938402758e-01 1.013643899560398243e+00 5.367984096293889618e-01
1.134503840697817623e+00 5.179140401703489216e-01 7.923037495435227839e-01 5.780720831626480205e-01 6.173768514837902899e-01 1.219734967133846215e+00 8.116455358981187196e-01 6.656520938310593882e-01 5.410800527999495291e-01 9.964359071421444725e-01 1.133977948676791581e+00 8.568456754347990589e-01 7.121787956155498645e-01 9.041698445094865644e-01 1.180574829514772439e+00 7.164154645036098223e-01 7.234023637813916663e-01 1.055667337518364501e+00 7.374789329176222319e-01 7.682850016831622719e-01 1.051943987709351491e+00 5.280307131953178024e-01 6.009031561906986729e-01 7.321318788233662778e-01 6.211482795499990717e-01 1.155764798528820636e+00 6.487605678506411788e-01 7.207862170711396566e-01 7.254777954747576585e-01 6.947236142779650292e-01 6.770914254923698916e-01 9.506632287502704282e-01 5.405678140251812813e-01
1.150003852238933533e+00 5.195177173850273888e-01 7.914233587500527634e-01 6.000957397119061065e-01 6.145647099349333953e-01 1.220104343257131241e+00 8.485701488501643519e-01 6.975585862691442429e-01 5.276710107320448095e-01 9.900342544851014059e-01 1.152627510635832575e+00 8.677086824664254072e-01 7.189718744904961545e-01 9.000915760169663216e-01 1.199805608254204570e+00 7.142745500620482080e-01 7.310736903725711944e-01 1.082205287255397774e+00 7.299052643351138236e-01 7.649487042281772897e-01 1.079829030466912032e+00 5.192815944450922538e-01 6.030877389809268241e-01 7.355131721091662245e-01 6.324944335139195406e-01 1.148348581860187734e+00 6.616405800133897674e-01 7.227024859795320166e-01 7.360945760002632898e-01 7.114057287258452877e-01 6.644669041042424729e-01 9.531307344907353762e-01 5.378196623239279717e-01
1.150907770904541660e+00 5.247579811039427833e-01 7.903130633262258620e-01 6.105977538161139195e-01 6.124394840726111733e-01 1.214339498375217152e+00 8.827014676344802080e-01 7.297135438515797157e-01 5.160641415149790356e-01 9.945471678378033920e-01 1.153138240068637188e+00 8.678807578198376449e-01 7.174264124829822231e-01 9.018941274179901324e-01 1.216788504905375268e+00 7.194328578223933013e-01 7.452775357464054284e-01 1.082635652115457647e+00 7.204048520763116636e-01 7.687131769114099455e-01 1.097276952690325880e+00 5.104302569564992398e-01 6.089102443511166252e-01 7.521005174802916082e-01 6.290260153951048316e-01 1.152316474602800511e+00 6.620428180791030348e-01 7.192650315455733079e-01 7.389017187451383251e-01 7.300010472510650716e-01 6.552933097055817502e-01 9.607358216326760125e-01 5.350365389320628218e-01
1.151644120533598992e+00 5.241403505817413544e-01 7.898702115794420386e-01 6.085942371173599375e-01 6.073431698520037614e-01 1.206223155366902056e+00 9.184596545154652958e-01 7.556032914736587891e-01 5.015615967511946049e-01 9.836038326667214671e-01 1.156506501060000414e+00 8.695008292673007677e-01 7.116492465154637959e-01 9.060878960851048713e-01 1.229393519970106929e+00 7.338535513451205361e-01 7.682409522591411299e-01 1.081220427217306046e+00 7.017570605037785070e-01 7.716874970450023907e-01 1.105869306663212814e+00 4.980172482199245465e-01 6.150033692691447840e-01 7.723816629129915956e-01 6.105195050012646174e-01 1.148026111979614461e+00 6.483548974874590032e-01 7.159860567091803629e-01 7.509687064357977171e-01 7.406337241235072533e-01 6.551205412261298378e-01 9.588865978394822687e-01 5.373055716271638582e-01
1.149603462886437777e+00 5.187096175259234832e-01 7.883838326044025901e-01 6.047380545120437656e-01 6.005380036314186265e-01 1.195690875901501693e+00 9.537953466029278626e-01 7.748582480194908806e-01 4.831996782167184978e-01 9.799774495732875845e-01 1.166376673365521199e+00 8.751742333205126956e-01 7.043332842718026399e-01 9.169180835647641192e-01 1.247578695193328979e+00 7.559960676072700059e-01 7.923734920208271859e-01 1.083794905958867183e+00 6.853733468857463595e-01 7.716720096173251831e-01 1.127348431094766790e+00 4.881218545598344782e-01 6.194432354560569509e-01 7.843097279856172666e-01 5.914448552453582808e-01 1.146133960116562767e+00 6.395793926130818319e-01 7.183391227907409693e-01 7.690543236145418460e-01 7.416072093630463602e-01 6.570787107559140638e-01 9.643879347203579977e-01 5.431226339336594489e-01
1.144383863106736676e+00 5.140725582454912512e-01 7.850846081044272617e-01 6.021883118083589670e-01 5.960230474015726365e-01 1.183593765081992988e+00 9.902640264464745989e-01 7.887558859382610699e-01 4.573219672321522933e-01 9.893455784242503048e-01 1.180886923628756691e+00 8.855468320034513008e-01 7.006514615059274975e-01 9.335080214936702925e-01 1.273030093836717613e+00 7.845792664286445062e-01 8.151538248645218143e-01 1.091217262547289124e+00 6.767405986846506405e-01 7.685364537633724291e-01 1.167458502820538424e+00 4.845073554086676837e-01 6.222968444003478261e-01 7.942235355986067002e-01 5.758123036732877287e-01 1.147985992926353394e+00 6.423161574940942087e-01 7.278150053568005484e-01 7.943436538950436887e-01 7.383234976421877427e-01 6.562131914221831508e-01 9.804110118635450677e-01 5.490227008190606828e-01
1.138460865029993219e+00 5.126803809758706532e-01 7.807874594786060607e-01 5.977976116976635446e-01 5.965008232578272729e-01 1.171530515292081853e+00 1.026070647976980332e+00 7.948766825034745409e-01 4.248821438455688826e-01 1.002207045954678133e+00 1.196314762272179477e+00 8.981368440127500685e-01 7.034699749527760781e-01 9.522278837608666446e-01 1.300118030166690364e+00 8.149515462022233203e-01 8.351562189337350395e-01 1.101239720661803423e+00 6.743196145784732254e-01 7.625712478745021450e-01 1.214878203443443327e+00 4.867668980945579205e-01 6.231621118006512861e-01 8.083978055111673555e-01 5.596124070527161987e-01 1.149868561055009897e+00 6.484111034401605078e-01 7.432287646235928857e-01 8.274811710854870217e-01 7.339332393141621003e-01 6.529708868688733903e-01 9.992987360919434181e-01 5.525314549377281503e-01
