# Supplementary material for: Molecular mechanisms of native ligand selectivity in catecholamine G protein-coupled receptors
Source: Nat Commun. 2026 Apr 23;17:4112. doi: 10.1038/s41467-026-71361-8 (PMC13150006; doi:10.1038/s41467-026-71361-8)
Supplement: Supplementary file 8 — Source Data 2 [file 41467_2026_71361_MOESM8_ESM.zip › SourceData/FigS15/strings4apo_WT/string175.txt]

8.907468250784592589e-01 4.949635836528399335e-01 8.483069601500281554e-01 6.351511339931236177e-01 6.339996650768449094e-01 1.072157551318772883e+00 8.415290289873744722e-01 6.626106879937812000e-01 5.539139273810191888e-01 1.480503884127145842e+00 1.047088815326949085e+00 8.496521689205648320e-01 8.457517473392808238e-01 1.213344435469935867e+00 1.536154406068494849e+00 7.329434851890843650e-01 7.357085464004391451e-01 9.586202516617341463e-01 6.672218765158423048e-01 8.179856754066339164e-01 1.230905994243974400e+00 4.987153447169695442e-01 6.187688370737187693e-01 7.865589773154693098e-01 5.540836636279617977e-01 1.801616481241348211e+00 6.047163526708390080e-01 7.247542715009860359e-01 6.539189056959107127e-01 7.256985605311124798e-01 6.876240389148378096e-01 1.437887768234842989e+00 5.286679570462086142e-01
8.927865661431713118e-01 4.988585708102273308e-01 8.284129410742436805e-01 6.391683620717889536e-01 6.290552069198818153e-01 1.077622998946779598e+00 8.120716488025888635e-01 6.773379923489509791e-01 5.500397475922024215e-01 1.451537859516926154e+00 1.036772449398611240e+00 8.468253673099342960e-01 8.100476844185193759e-01 1.180137613917999095e+00 1.511275990643907052e+00 7.314379778864499304e-01 7.276806455299946741e-01 9.393072630479500917e-01 6.810478900252693313e-01 7.867169335394291751e-01 1.219312249421977912e+00 5.055641683525451402e-01 6.150612293824649912e-01 7.350602098050739164e-01 5.438347640043710296e-01 1.774398137007346943e+00 6.257359651934421008e-01 7.342996964062317167e-01 6.597458178409352225e-01 7.110105792355900789e-01 6.699671190298249757e-01 1.423107067018971605e+00 5.318799883326913447e-01
8.976485701232749248e-01 5.163206550701532338e-01 7.979775592706813692e-01 6.487888858264555525e-01 6.297575825042589504e-01 1.078928816944695113e+00 7.967754299327712841e-01 6.974769112755664358e-01 5.539468864949952387e-01 1.426924763825841325e+00 1.026847621165140723e+00 8.293359082235245427e-01 7.770449662473010166e-01 1.144037902224859238e+00 1.495845447125562888e+00 7.185112693484390078e-01 7.189813022494666583e-01 9.380381583564141312e-01 6.957377919505393082e-01 7.620353351279397502e-01 1.226113455875228464e+00 5.093516461260848560e-01 6.106384272609912678e-01 7.033891582494631312e-01 5.458360316687859148e-01 1.728180848938146497e+00 6.225581157666517651e-01 7.318147744741750893e-01 6.595095701051815196e-01 6.953900485444958202e-01 6.856828407550603632e-01 1.392879931312757780e+00 5.271739848953249652e-01
8.644930811233029200e-01 5.166446758050212695e-01 7.698592294901231980e-01 6.573243092416169997e-01 6.425894809784387096e-01 1.042561351875360476e+00 7.993410809631857905e-01 7.023097515254022039e-01 5.892223686720307052e-01 1.420168123377761882e+00 1.005908193183310484e+00 7.945737682261054813e-01 7.570801825871149582e-01 1.133230541529947510e+00 1.483935506844672236e+00 7.073578297987311858e-01 7.207946938452455266e-01 9.292546861420496462e-01 7.109795892287089636e-01 7.613093172138911680e-01 1.222262163098696508e+00 5.042832011670652648e-01 6.059618686465781945e-01 7.154350295722604614e-01 5.686533078634631311e-01 1.705900955825077947e+00 6.045890585046996835e-01 7.127380369957715400e-01 6.680890936385699419e-01 6.865922453516341006e-01 7.117393655583337253e-01 1.374857267863519805e+00 5.275427885968055897e-01
8.222855407437061892e-01 5.009170123013079179e-01 7.685091735006904790e-01 6.465689314621372308e-01 6.514103888478178783e-01 1.003994118993319251e+00 8.017524475227915115e-01 6.909935056920559759e-01 6.348631750333236790e-01 1.438924438980833553e+00 9.893713719251390204e-01 7.844102582968546233e-01 7.375661772155734930e-01 1.154743680182210408e+00 1.487778886529001809e+00 7.107828385782968272e-01 7.367939378220464963e-01 9.187134761501449809e-01 7.176845380980600986e-01 7.791834390496116258e-01 1.220521650174255512e+00 5.060143161045097537e-01 6.059239098728809170e-01 7.279263259758854687e-01 6.007946177847741653e-01 1.721194815433898517e+00 5.974214518940620389e-01 7.104249530593099715e-01 6.752225457451105362e-01 6.647061549472007558e-01 7.150770446372850531e-01 1.386490710399279624e+00 5.357807712848374759e-01
8.281715414971433376e-01 5.057472071053170648e-01 7.826729841906121532e-01 6.333889636194472983e-01 6.352414568342170664e-01 1.013846198524505082e+00 8.042758206151844336e-01 6.781439502624038163e-01 6.358889463980379464e-01 1.461748840066456001e+00 9.956749687972921148e-01 8.114986642710205755e-01 7.314258378916849157e-01 1.168441549120974088e+00 1.505015624214188552e+00 7.162007572114035270e-01 7.488517204900244639e-01 9.193121752487878329e-01 7.175023736248877793e-01 8.005517748332851014e-01 1.244061575429143307e+00 5.135415220532920655e-01 6.122360191332877344e-01 7.198369995209425998e-01 6.069722746748750231e-01 1.736322125302563579e+00 6.024394872754926800e-01 7.320241088209337166e-01 6.642145651425832575e-01 6.515905823539636099e-01 6.945572079840416357e-01 1.407972511686623740e+00 5.333217004879384771e-01
7.932144478844977975e-01 5.073815239413957956e-01 7.572504133293526118e-01 6.450328290056548397e-01 6.178283490780503984e-01 9.831190236989978404e-01 8.051377544556059807e-01 6.607938214945832112e-01 6.487225406290213492e-01 1.456909228981047466e+00 9.728479327352774764e-01 8.004626829504069008e-01 7.196582332321125319e-01 1.147212386926254712e+00 1.479512427274894515e+00 7.118550218548300723e-01 7.545300035275847028e-01 8.693166233517671815e-01 7.462064649922677262e-01 8.168456986273587850e-01 1.234827511843922920e+00 5.050191840050146652e-01 6.135249422543654907e-01 7.226425235074083187e-01 6.059380236527123209e-01 1.734230655352924533e+00 6.104414357957534953e-01 7.313937613946686067e-01 6.715026726264189394e-01 6.663317431239191846e-01 6.596695239668685096e-01 1.420216068388733710e+00 5.307576286458726145e-01
7.718033532599812840e-01 5.086167357884514573e-01 7.723710120107747379e-01 6.232961526510082395e-01 6.208635388405133737e-01 9.322412551860229657e-01 8.123706915930589689e-01 6.525483014735344867e-01 6.082177576424201426e-01 1.465681534486883431e+00 9.599058374805138349e-01 7.769478473183933920e-01 7.060548151927548144e-01 1.124666673694567631e+00 1.460680176308449596e+00 7.079717860703154120e-01 7.523916833341115495e-01 8.373557003755400796e-01 7.500565163688024395e-01 7.955241980936574864e-01 1.220793199090782100e+00 5.209425097382328618e-01 6.139784836197618167e-01 7.641822180749500149e-01 6.014918608603949668e-01 1.722762123190000105e+00 6.007307399571607531e-01 7.103643624372426579e-01 6.562225486964994303e-01 6.813702360061419938e-01 6.777227589380536710e-01 1.409148888049521542e+00 5.333195603573354093e-01
7.596249402207254642e-01 5.118616240822690955e-01 7.618026928362507944e-01 6.192617147595660398e-01 6.182667319232820757e-01 8.989634022023349491e-01 8.219875152689488651e-01 6.542073621247180837e-01 5.996488605751092438e-01 1.414021262837337201e+00 9.314508615241711142e-01 7.464742185186146184e-01 7.006781518639889628e-01 1.074443646905423044e+00 1.369459442156258033e+00 7.107395299014237500e-01 7.402834555002866246e-01 8.135950849789312933e-01 7.591375748183413208e-01 7.894271062404302208e-01 1.151390166892967803e+00 5.304438550857097923e-01 6.086799579392017101e-01 7.645795804756343461e-01 6.109279165340759654e-01 1.638837475999889826e+00 5.975489090708309137e-01 7.207202003673977009e-01 6.665443974535039118e-01 6.959887081488359550e-01 7.002327983561504876e-01 1.338241649572236458e+00 5.285878469728283457e-01
8.203517320717617078e-01 5.170850537039770600e-01 7.844496347269566128e-01 6.183882091426146088e-01 6.195205594891289858e-01 9.368353384408235618e-01 8.122498145547137893e-01 6.659738233638172744e-01 5.959720828020117489e-01 1.388279672133525322e+00 9.508653826466283432e-01 7.558709982050763054e-01 6.922071618867122744e-01 1.070599210010147129e+00 1.339019111088933567e+00 7.142604088619055602e-01 7.198569820009373954e-01 8.450916580618594853e-01 7.512494713741322272e-01 7.823354394094860220e-01 1.141188947097160122e+00 5.518011225714914980e-01 6.033319491986612881e-01 7.086375658097816554e-01 6.103749843185877211e-01 1.587909017111926779e+00 6.534522667903138737e-01 7.179117298167361216e-01 6.668025173523175475e-01 7.029018784549534438e-01 6.818842081725474680e-01 1.303167914422960649e+00 5.226084330849337656e-01
8.952764325652181610e-01 5.216192763291706003e-01 8.184894119203289797e-01 6.133894075477737129e-01 6.188345568587203527e-01 1.006217608809645725e+00 8.039626264678508827e-01 6.758352564505828441e-01 5.865624540585967495e-01 1.370360651476866476e+00 9.910811291201804263e-01 7.823995644094557944e-01 6.838752519142565767e-01 1.074713999418258847e+00 1.338299937794375172e+00 7.163099925122219380e-01 7.061579161528409587e-01 8.860396925103729560e-01 7.455167812477228040e-01 7.696870476610147005e-01 1.148279945442916006e+00 5.677526280726558072e-01 6.033334903884395306e-01 6.734093315596294538e-01 6.096398851340355529e-01 1.554464827096735835e+00 7.023737576867224996e-01 7.082641526037796176e-01 6.640619699694290112e-01 7.020726626046145391e-01 6.590030157769234398e-01 1.278341940650395747e+00 5.233451074008240722e-01
9.724823708636336494e-01 5.239042118474988019e-01 8.235388539584809209e-01 6.041231723914107787e-01 6.106204720692122168e-01 1.109826412557260111e+00 7.960638258512264809e-01 6.809753620643745897e-01 5.732449578803040513e-01 1.306475570486859361e+00 1.041402962183562098e+00 8.105838724304813558e-01 6.841881316827337356e-01 1.041697123704007577e+00 1.314282685624672986e+00 7.253808735942870456e-01 7.050923666452745264e-01 9.294109363081591857e-01 7.616419109690978351e-01 7.629470580596678930e-01 1.137827836151650063e+00 5.623882151199071089e-01 6.129185884491615832e-01 6.878525098676218086e-01 6.156620867035326183e-01 1.475762184029183466e+00 7.200969117089519589e-01 7.095800542614432160e-01 6.602091616118768158e-01 6.933188286405477241e-01 6.440078034129790296e-01 1.214303575695200532e+00 5.327735673301068342e-01
1.035267086296502992e+00 5.239879619123518628e-01 7.993931305744543803e-01 5.890718932993326273e-01 6.100544186735085139e-01 1.187597347725144914e+00 7.951188342064813286e-01 6.722509454602711987e-01 5.618178895558401109e-01 1.200926928491378609e+00 1.084972061522767595e+00 8.343865055649111184e-01 6.944962596145644040e-01 9.923303609360359934e-01 1.277112589900455175e+00 7.275389402612579826e-01 7.137424011884736519e-01 9.669807180239174960e-01 7.646583484532218922e-01 7.724415147200901499e-01 1.118823984612504541e+00 5.401085127155539345e-01 6.136918057102993540e-01 7.244241625056926370e-01 6.137011832796934740e-01 1.373031087941023021e+00 6.831337890055815265e-01 7.150136527816850496e-01 6.697853727332556684e-01 6.885365471036951623e-01 6.527489098837774284e-01 1.133309818671826674e+00 5.378765346219384069e-01
1.097853961704956749e+00 5.232037837970920924e-01 7.897517130077603698e-01 5.789889833573118594e-01 6.155047894542441389e-01 1.222545364600779116e+00 7.977342656706087887e-01 6.658184503413981936e-01 5.466602582206185890e-01 1.087096489779070918e+00 1.120507823789310020e+00 8.554570601960114207e-01 7.128275859564390249e-01 9.559740401127571063e-01 1.246629035670363761e+00 7.214842901921063589e-01 7.213952808875729872e-01 1.019830883571519964e+00 7.471857361787800356e-01 7.772688377283573091e-01 1.092495391474491484e+00 5.213849204269860316e-01 6.061702107920369231e-01 7.484177531749740542e-01 6.068317232214003321e-01 1.270470382381880814e+00 6.441227536611148219e-01 7.162166250155559410e-01 7.002996454244543312e-01 6.893278709344847766e-01 6.670304661834626225e-01 1.041251347162944096e+00 5.358912960049101448e-01
1.145573214762183101e+00 5.305961435429320527e-01 7.858679141512584509e-01 5.931843769008017242e-01 6.126682969375255583e-01 1.221892487715930509e+00 8.505130125813900044e-01 7.004545535926079980e-01 5.227438048417967220e-01 1.016073268246879602e+00 1.142829208330254032e+00 8.694811625671521327e-01 7.091998816508812142e-01 9.160118565056359907e-01 1.233003420838965525e+00 7.211257084755299251e-01 7.510965439338673777e-01 1.083298002031084950e+00 7.261304745216242695e-01 7.801123739899173959e-01 1.113132020407873624e+00 5.035802841983554323e-01 6.116206461559037244e-01 7.761894789816140561e-01 6.082490793146090313e-01 1.149009141576148085e+00 6.385117059926916916e-01 7.227448929720701187e-01 7.240086465968018636e-01 7.064707429126009242e-01 6.586071282971953655e-01 9.651602885727749159e-01 5.319750252424496617e-01
1.148023935695898556e+00 5.269424823352418796e-01 7.834939446773434568e-01 6.059741655810056971e-01 6.058386010919364351e-01 1.211847953034922654e+00 9.160032066309680143e-01 7.510189821396899834e-01 5.030405800301229746e-01 1.000329215409273331e+00 1.152994757940687398e+00 8.752887157705068200e-01 6.977839249681552225e-01 9.137215926882670258e-01 1.240795188460777521e+00 7.386966579511006215e-01 7.765693752050950582e-01 1.095412527816252979e+00 7.007434955155997791e-01 7.771977953660889060e-01 1.136554016328773731e+00 4.855274806281307809e-01 6.174694078258078367e-01 7.874527516006696315e-01 6.051408375290139308e-01 1.129635965724204549e+00 6.383303071455652677e-01 7.342518001096933755e-01 7.550570016028128606e-01 7.299028151390416497e-01 6.564475211717194503e-01 9.669419084821925248e-01 5.396712671519937610e-01
1.141842292299291683e+00 5.155400248772744609e-01 7.797574990078074419e-01 6.019145959585086025e-01 6.010856482995106109e-01 1.196694305099045952e+00 9.706752677612593416e-01 7.811812666182971210e-01 4.658968714719952109e-01 9.934039939161144472e-01 1.171791142738752178e+00 8.884292028844096301e-01 6.943241220541687131e-01 9.292485768806110213e-01 1.268119153634187590e+00 7.732710105020191849e-01 7.974052582566022451e-01 1.101979750572582573e+00 6.829883887804236720e-01 7.597700891607638285e-01 1.165051463631616047e+00 4.831698277295655708e-01 6.212373855907363795e-01 8.017166464556924055e-01 5.883819653125765825e-01 1.147689025559363918e+00 6.481253038899051910e-01 7.396004437352579064e-01 7.917303883965923772e-01 7.408448591288678831e-01 6.580731874268814785e-01 9.827132129632293323e-01 5.474103616454067955e-01
1.138460865029993219e+00 5.126803809758706532e-01 7.807874594786060607e-01 5.977976116976635446e-01 5.965008232578272729e-01 1.171530515292081853e+00 1.026070647976980332e+00 7.948766825034745409e-01 4.248821438455688826e-01 1.002207045954678133e+00 1.196314762272179477e+00 8.981368440127500685e-01 7.034699749527760781e-01 9.522278837608666446e-01 1.300118030166690364e+00 8.149515462022233203e-01 8.351562189337350395e-01 1.101239720661803423e+00 6.743196145784732254e-01 7.625712478745021450e-01 1.214878203443443327e+00 4.867668980945579205e-01 6.231621118006512861e-01 8.083978055111673555e-01 5.596124070527161987e-01 1.149868561055009897e+00 6.484111034401605078e-01 7.432287646235928857e-01 8.274811710854870217e-01 7.339332393141621003e-01 6.529708868688733903e-01 9.992987360919434181e-01 5.525314549377281503e-01
