# Supplementary material for: Molecular mechanisms of native ligand selectivity in catecholamine G protein-coupled receptors
Source: Nat Commun. 2026 Apr 23;17:4112. doi: 10.1038/s41467-026-71361-8 (PMC13150006; doi:10.1038/s41467-026-71361-8)
Supplement: Supplementary file 8 — Source Data 2 [file 41467_2026_71361_MOESM8_ESM.zip › SourceData/FigS15/strings4apo_WT/string161.txt]

8.907468250784592589e-01 4.949635836528399335e-01 8.483069601500281554e-01 6.351511339931236177e-01 6.339996650768449094e-01 1.072157551318772883e+00 8.415290289873744722e-01 6.626106879937812000e-01 5.539139273810191888e-01 1.480503884127145842e+00 1.047088815326949085e+00 8.496521689205648320e-01 8.457517473392808238e-01 1.213344435469935867e+00 1.536154406068494849e+00 7.329434851890843650e-01 7.357085464004391451e-01 9.586202516617341463e-01 6.672218765158423048e-01 8.179856754066339164e-01 1.230905994243974400e+00 4.987153447169695442e-01 6.187688370737187693e-01 7.865589773154693098e-01 5.540836636279617977e-01 1.801616481241348211e+00 6.047163526708390080e-01 7.247542715009860359e-01 6.539189056959107127e-01 7.256985605311124798e-01 6.876240389148378096e-01 1.437887768234842989e+00 5.286679570462086142e-01
8.941237285395987611e-01 5.011318727227263015e-01 8.310662192339224319e-01 6.466122709863734164e-01 6.370156664288809667e-01 1.087267082228747128e+00 8.103492200928081868e-01 6.762022217512454469e-01 5.457528751215605656e-01 1.480018282801278229e+00 1.042342143038821334e+00 8.409409305608195329e-01 8.284425489650451002e-01 1.187924349386420442e+00 1.530317055133084914e+00 7.365119739541831079e-01 7.407454505801263078e-01 9.413668285044630712e-01 6.837012237532058556e-01 7.947126920975082776e-01 1.250492199537949656e+00 5.148297051944705771e-01 6.177793816031261764e-01 7.632134294047312473e-01 5.458452132634963316e-01 1.786993490961158004e+00 6.429153578225164090e-01 7.282976894546309143e-01 6.529609126243522965e-01 7.081547370133539632e-01 6.749267819524403800e-01 1.449563593168361031e+00 5.322993746715410923e-01
8.585469809391602647e-01 5.101670444282631056e-01 7.966787191787895184e-01 6.510914743295524998e-01 6.427792320489512656e-01 1.073870766741142457e+00 7.917451362799083903e-01 6.928806379061653864e-01 5.560533270795317007e-01 1.483729924142337619e+00 1.017259997160376406e+00 8.410598750296437442e-01 7.896310636009000739e-01 1.162194781759240403e+00 1.536076718996690627e+00 7.244796804538039536e-01 7.372421548548074854e-01 9.292040426721026591e-01 6.968430008957704480e-01 7.822758064223622743e-01 1.267003180654706629e+00 5.177011659026816703e-01 6.108866146962336208e-01 7.373815223999502511e-01 5.366768970900429592e-01 1.791657398874936469e+00 6.448195571367134615e-01 7.290894407347433548e-01 6.528508374022300442e-01 6.912471253769687518e-01 6.839766527885763336e-01 1.462324177497564826e+00 5.306444289801882652e-01
8.285254931905313702e-01 5.015963977047864786e-01 7.727780201832308293e-01 6.410264705297239463e-01 6.445802549089543199e-01 1.010476527141954239e+00 7.936519035258515764e-01 6.905697503690690908e-01 6.033656365918638187e-01 1.463870855262077830e+00 9.922816226762433134e-01 7.919861727919115246e-01 7.673170249638811002e-01 1.154811030928388771e+00 1.517105074353966687e+00 7.178883806333656858e-01 7.376797851926946148e-01 9.125902827741882994e-01 7.053635709568227830e-01 7.897199013748755769e-01 1.245040475768985910e+00 5.155392180906849253e-01 6.104327595353897795e-01 7.333515961449402765e-01 5.527905497491212294e-01 1.769728200350400016e+00 6.161650044866880949e-01 7.270563337125226511e-01 6.637339578671157536e-01 6.777827245794730837e-01 6.990181966814542625e-01 1.433319412532543913e+00 5.292220645682679248e-01
8.126084073481568693e-01 5.033813543629996889e-01 7.600063892311289537e-01 6.334920615602988025e-01 6.326313081204799627e-01 9.553993213445233224e-01 8.035561670159782066e-01 6.906230700525665123e-01 6.307590941749765534e-01 1.424957977260743913e+00 9.684163044310052371e-01 7.515889417964338737e-01 7.621350858717181875e-01 1.138060552573598505e+00 1.464328209596919672e+00 7.229317557765351232e-01 7.254535031519155908e-01 8.854716096053081298e-01 7.191055015917506843e-01 7.935654875007862596e-01 1.195848227970712552e+00 5.215279303563568059e-01 6.157401094770474925e-01 7.393590113323288415e-01 5.801177347875846602e-01 1.716579906719069015e+00 6.064309223346774358e-01 7.327746541635743460e-01 6.671565441982046929e-01 6.687108310141680612e-01 6.940464683761127240e-01 1.379527815622486164e+00 5.293356167034780624e-01
7.878990686296342139e-01 5.126106057530364080e-01 7.556799485939471595e-01 6.353238928722241274e-01 6.202361100246922554e-01 8.937226776334245004e-01 8.050704809364344072e-01 6.813451546787038238e-01 6.426469407587948046e-01 1.416971518394842144e+00 9.458682394886533951e-01 7.174638119137198844e-01 7.448286115889656278e-01 1.137429127032210774e+00 1.435223769977756136e+00 7.186842230609095106e-01 7.172482790176792911e-01 8.416862873961775682e-01 7.388168409973931983e-01 7.893712286942891065e-01 1.172768025241570866e+00 5.192382120419186675e-01 6.138692779826311341e-01 7.426538758616190172e-01 5.969576120361312910e-01 1.688179505009312464e+00 6.083686303903590442e-01 7.219934602252345845e-01 6.678683315301635615e-01 6.760033493417501038e-01 6.681408737550929011e-01 1.354252382449546932e+00 5.301479372301921567e-01
7.768424019301073402e-01 5.181733636016454536e-01 7.788439320940904187e-01 6.256525120843687837e-01 6.185958767749794029e-01 9.014830645080886828e-01 8.033441381998122077e-01 6.577706276400873131e-01 6.170271509598140858e-01 1.416060641691386124e+00 9.427543152374391333e-01 7.417532413186682660e-01 7.055481253814875897e-01 1.109617385200496242e+00 1.397117811180889513e+00 7.135892361038703724e-01 7.394743130211713922e-01 8.366477225803927720e-01 7.634126693840803668e-01 8.046788531653957799e-01 1.155566565044132021e+00 5.196418335654053866e-01 6.105313032198984580e-01 7.547474617724679868e-01 6.168876580564938150e-01 1.648889956359151032e+00 6.102030590042529790e-01 7.139246869803201889e-01 6.594146240925777835e-01 6.907325562532958818e-01 6.709277391147150382e-01 1.328806807649398625e+00 5.298749782285192556e-01
8.027598782038638525e-01 5.177393680391076947e-01 7.943650221371650888e-01 6.212560436957978993e-01 6.224277410339668082e-01 9.497833185802369016e-01 8.137193081556707286e-01 6.635399331323659222e-01 5.926424612430785110e-01 1.370866249095449962e+00 9.497706745393138528e-01 7.665968775822474823e-01 6.764499569374058385e-01 1.064443433876987033e+00 1.336242666908192600e+00 7.131320871747226509e-01 7.423351452579444176e-01 8.461972027632423954e-01 7.717360556803073424e-01 8.032246064514709794e-01 1.110274382603686938e+00 5.335081092438934691e-01 6.086113673153737968e-01 7.149360807010314289e-01 6.237012370703147734e-01 1.585149956687104789e+00 6.328202865511537434e-01 7.190397898675889854e-01 6.558302771545688747e-01 7.084841868444979873e-01 6.837158573180338594e-01 1.275547508224365023e+00 5.279706521978076994e-01
8.579249546660456804e-01 5.240388182330218969e-01 8.082047740829382265e-01 6.207596749718768958e-01 6.236124572576638991e-01 9.882108711313311034e-01 8.184255897230852117e-01 6.786847907348565467e-01 5.888783864624610453e-01 1.346036998135413221e+00 9.713058818521084214e-01 7.664871352906788005e-01 6.691083407440150399e-01 1.055900974386036362e+00 1.315298803172539666e+00 7.166431591453086281e-01 7.247437697994479899e-01 8.600005668009920168e-01 7.646835190295739881e-01 7.847483380435331668e-01 1.106140209507408878e+00 5.503847132186254765e-01 6.081276023107426987e-01 6.739354127205213763e-01 6.161561140157394423e-01 1.543265637542477364e+00 6.738392666016684851e-01 7.157216504055421424e-01 6.547936354780161672e-01 7.133534104465555359e-01 6.637211729636884883e-01 1.248037319632751441e+00 5.286929851046074935e-01
9.378073632454581032e-01 5.295781808391059053e-01 8.205030104342183606e-01 6.131299519129079778e-01 6.212010074903687729e-01 1.062516301638809058e+00 8.170184629676388033e-01 6.879661987992441441e-01 5.748426754834248253e-01 1.324241775783887354e+00 1.016866887822241772e+00 7.836755413933360614e-01 6.701146546457278363e-01 1.049361036916780510e+00 1.315622515401740467e+00 7.276906830708077534e-01 7.185250474308476631e-01 9.026731965601667573e-01 7.540311823456573581e-01 7.829492520430666458e-01 1.136324777920547424e+00 5.627864845640069280e-01 6.123914782903087106e-01 6.706837570496342327e-01 6.138495351823530788e-01 1.489970550266967564e+00 7.079196598467654145e-01 7.120125261932419569e-01 6.518615485251266772e-01 7.018805849273184183e-01 6.439570205079219178e-01 1.223379177131347362e+00 5.324268571527358551e-01
1.010707233118779191e+00 5.262647103836323170e-01 7.982629221969116395e-01 6.051662277555700520e-01 6.149224377702046107e-01 1.144233408929867135e+00 8.163711592614197876e-01 6.926246718266647617e-01 5.595555281878324960e-01 1.249053124225709688e+00 1.062261891058369212e+00 8.045187951067284127e-01 6.822764069047289048e-01 1.017266024712819572e+00 1.292652168320493677e+00 7.364458497799533099e-01 7.164814529149803324e-01 9.464678909282062680e-01 7.466106755291768149e-01 7.943960928097255625e-01 1.146708852648399946e+00 5.617632799696392620e-01 6.149235208541007358e-01 6.981677795511156415e-01 6.226757972941098229e-01 1.388816871790765184e+00 7.115738678291831931e-01 7.137920861088643543e-01 6.631882482688389313e-01 6.891417959001092663e-01 6.430356431822664698e-01 1.158330291021856473e+00 5.369333465316667997e-01
1.061302485419789221e+00 5.227559637874809040e-01 7.779465368008202653e-01 5.936552279563466206e-01 6.166195022493123901e-01 1.195647844943202420e+00 8.130370520696884595e-01 6.816281648563958795e-01 5.534467746833625634e-01 1.153962375376272442e+00 1.093688035070115250e+00 8.280644862702795095e-01 6.917137727787571189e-01 9.783778693893628864e-01 1.255187224886043840e+00 7.280006225683267607e-01 7.123812985577016033e-01 9.807865376368031241e-01 7.396202771650809416e-01 7.885369753464056553e-01 1.129143763553767998e+00 5.497614687271411560e-01 6.079048363175443281e-01 7.283681196736947472e-01 6.266497215151968225e-01 1.290423348300170359e+00 6.926007096244828354e-01 7.125367477612881695e-01 6.880684434412250861e-01 6.919245333015957566e-01 6.529811341126856572e-01 1.084275126950940971e+00 5.377012274987317264e-01
1.106599017081602021e+00 5.222236986800445901e-01 7.811472776672052643e-01 5.817441191763529362e-01 6.180465664915967272e-01 1.221101849187794519e+00 8.171153453717362458e-01 6.712491183612985246e-01 5.444577674399528888e-01 1.072725765480522453e+00 1.120273340218771008e+00 8.538625665540104936e-01 6.927287976817670945e-01 9.437120898996880225e-01 1.230002839804009263e+00 7.147792710462730348e-01 7.137923993068155948e-01 1.024190719201525601e+00 7.323579751535668203e-01 7.683524033113559026e-01 1.108043908843899139e+00 5.318646196848290097e-01 6.012237692098358899e-01 7.492141349725864874e-01 6.197491388245477406e-01 1.220380832992571607e+00 6.652868284124611176e-01 7.106835870337515626e-01 7.122839846076535197e-01 7.025979570203887414e-01 6.598269647890679934e-01 1.022715349186999134e+00 5.358363742110178185e-01
1.143695536858617912e+00 5.204125705459891060e-01 7.887556078545407967e-01 5.780111599050247184e-01 6.110757665148542905e-01 1.229473133223648373e+00 8.477372457042114950e-01 6.814764554092316295e-01 5.256854570410380845e-01 1.007746494113359148e+00 1.140437562981126751e+00 8.755067774551035242e-01 6.980150031640478536e-01 9.105947823252602547e-01 1.217544367665980287e+00 7.119706067168710684e-01 7.360224263330668037e-01 1.080888376478484680e+00 7.247422245377782568e-01 7.628122836679301910e-01 1.097896856186450165e+00 5.103631473594554269e-01 6.022516365396555216e-01 7.759350984478520230e-01 6.094282152073514647e-01 1.157844909510233222e+00 6.362518810358507304e-01 7.168795256242457281e-01 7.370107953662647926e-01 7.142406021116558534e-01 6.631509475459481662e-01 9.686452872351423160e-01 5.324348101979019532e-01
1.151440468471858214e+00 5.210371198176990681e-01 7.905497816888061857e-01 5.830535610852098927e-01 6.042379770957042595e-01 1.225523896806091972e+00 8.930279602365043257e-01 7.117691067121502124e-01 5.069408490305358228e-01 9.899788462988264870e-01 1.146976970241269322e+00 8.832718974036898318e-01 7.015468247851355255e-01 9.064714104170428222e-01 1.225198618864925315e+00 7.246822695828991634e-01 7.709936273722132194e-01 1.103448339796174515e+00 7.103313449750827679e-01 7.721004508620473716e-01 1.108152719185105495e+00 4.932677245540302846e-01 6.104981748655012863e-01 7.952119187671482514e-01 6.029292001708079773e-01 1.133771178832335469e+00 6.282655096551291729e-01 7.272846975222566623e-01 7.593078349559837514e-01 7.228222160101768212e-01 6.634322228900177976e-01 9.558004248023627136e-01 5.317433912613809266e-01
1.145892744112461781e+00 5.197179599278558548e-01 7.862547729763591509e-01 5.895789486427766013e-01 6.003025455105475139e-01 1.214301562607738472e+00 9.386442947464916919e-01 7.452959408941667308e-01 4.862909634416983096e-01 9.897540681953168606e-01 1.156256568323615230e+00 8.870739577073253335e-01 7.018208877887137653e-01 9.184234448383822302e-01 1.242028741492393396e+00 7.488247876290359262e-01 7.978593007941997550e-01 1.104819463024718118e+00 6.898393292175547531e-01 7.732799036468723797e-01 1.130351013966086171e+00 4.845638689877659333e-01 6.178247621665000633e-01 8.054492764214447043e-01 5.932242982504493112e-01 1.132467038909869661e+00 6.325574642273090742e-01 7.363314430574099401e-01 7.789550279052944726e-01 7.346878155302373203e-01 6.648314825010067652e-01 9.635215083017113491e-01 5.374087462561324413e-01
1.140078984592475697e+00 5.165097963939432324e-01 7.815117113679924676e-01 5.937392436186754718e-01 5.971195226523170474e-01 1.192718386516284257e+00 9.838877214031455098e-01 7.751693024018450062e-01 4.587670269997299322e-01 9.936289545513575794e-01 1.172943264757819515e+00 8.913721443698287006e-01 7.029954935570963404e-01 9.313087551824767996e-01 1.266922844283732363e+00 7.804726945131791327e-01 8.171789894564523982e-01 1.103778628799838568e+00 6.788749602883715761e-01 7.666709703928240582e-01 1.166559036550633977e+00 4.831551769918269734e-01 6.214951661132454008e-01 8.121316571523210515e-01 5.771121181159000191e-01 1.139831040530473460e+00 6.427197854143121836e-01 7.429026157102279759e-01 8.013995696810614078e-01 7.444967144402707682e-01 6.619887801005768235e-01 9.777899381822822145e-01 5.448737420032728762e-01
1.138460865029993219e+00 5.126803809758706532e-01 7.807874594786060607e-01 5.977976116976635446e-01 5.965008232578272729e-01 1.171530515292081853e+00 1.026070647976980332e+00 7.948766825034745409e-01 4.248821438455688826e-01 1.002207045954678133e+00 1.196314762272179477e+00 8.981368440127500685e-01 7.034699749527760781e-01 9.522278837608666446e-01 1.300118030166690364e+00 8.149515462022233203e-01 8.351562189337350395e-01 1.101239720661803423e+00 6.743196145784732254e-01 7.625712478745021450e-01 1.214878203443443327e+00 4.867668980945579205e-01 6.231621118006512861e-01 8.083978055111673555e-01 5.596124070527161987e-01 1.149868561055009897e+00 6.484111034401605078e-01 7.432287646235928857e-01 8.274811710854870217e-01 7.339332393141621003e-01 6.529708868688733903e-01 9.992987360919434181e-01 5.525314549377281503e-01
