# Supplementary material for: Molecular mechanisms of native ligand selectivity in catecholamine G protein-coupled receptors
Source: Nat Commun. 2026 Apr 23;17:4112. doi: 10.1038/s41467-026-71361-8 (PMC13150006; doi:10.1038/s41467-026-71361-8)
Supplement: Supplementary file 8 — Source Data 2 [file 41467_2026_71361_MOESM8_ESM.zip › SourceData/FigS15/strings4apo_WT/string159.txt]

8.907468250784592589e-01 4.949635836528399335e-01 8.483069601500281554e-01 6.351511339931236177e-01 6.339996650768449094e-01 1.072157551318772883e+00 8.415290289873744722e-01 6.626106879937812000e-01 5.539139273810191888e-01 1.480503884127145842e+00 1.047088815326949085e+00 8.496521689205648320e-01 8.457517473392808238e-01 1.213344435469935867e+00 1.536154406068494849e+00 7.329434851890843650e-01 7.357085464004391451e-01 9.586202516617341463e-01 6.672218765158423048e-01 8.179856754066339164e-01 1.230905994243974400e+00 4.987153447169695442e-01 6.187688370737187693e-01 7.865589773154693098e-01 5.540836636279617977e-01 1.801616481241348211e+00 6.047163526708390080e-01 7.247542715009860359e-01 6.539189056959107127e-01 7.256985605311124798e-01 6.876240389148378096e-01 1.437887768234842989e+00 5.286679570462086142e-01
8.754791314990194584e-01 5.018547060152275252e-01 8.249096462872812507e-01 6.418959984463028512e-01 6.388117677880048584e-01 1.077284009008466326e+00 8.169853353890167424e-01 6.706867759599589585e-01 5.488778258388733455e-01 1.481457140137917516e+00 1.032016178531985684e+00 8.453633943865317413e-01 8.232958384677067087e-01 1.178269944696864968e+00 1.531984381527917938e+00 7.342753404004974671e-01 7.431429695340738828e-01 9.320845418064053201e-01 6.784840186500832315e-01 8.033744198927513791e-01 1.244928524662120228e+00 5.103150618099934199e-01 6.156925912798484335e-01 7.760092329089788299e-01 5.386664605349369417e-01 1.802854556286319854e+00 6.309698331419686390e-01 7.228827215035441567e-01 6.666619665197346389e-01 7.141160165722985065e-01 6.742014665144645535e-01 1.457993393260607284e+00 5.334566170153172138e-01
8.559435704931162014e-01 5.072460173058744859e-01 7.957331629028006059e-01 6.481444948880089596e-01 6.371044673463300834e-01 1.054867135550193735e+00 8.046935024062844555e-01 6.845961535160894895e-01 5.868617934600538488e-01 1.475233056016107991e+00 1.010647359283476820e+00 8.210311386085583640e-01 7.858838306531933382e-01 1.150462612497089143e+00 1.522515021621944298e+00 7.257298028439492787e-01 7.403225642545941954e-01 9.187323504165245680e-01 7.008188253371433474e-01 8.002134035570356296e-01 1.255719160509707555e+00 5.144494199114558741e-01 6.105841303552046462e-01 7.538251857747059193e-01 5.376742621184564808e-01 1.783542178529756494e+00 6.302529344379640408e-01 7.223118726244783794e-01 6.712455372605579118e-01 7.033710437305397134e-01 6.844597122158527780e-01 1.452537279017465099e+00 5.308561388375637735e-01
8.459028745874234145e-01 5.073594595036479138e-01 7.839004272523573125e-01 6.354683829104814663e-01 6.295794261710401241e-01 1.029865208326598891e+00 8.010705004192451018e-01 6.844672690464953524e-01 6.194066994111108171e-01 1.453794946137526800e+00 9.985113517049221121e-01 7.995109916491641711e-01 7.442774189390891637e-01 1.129463906805802331e+00 1.493473680966062478e+00 7.223797500192298271e-01 7.423591911029724377e-01 9.005144537696332385e-01 7.102388517339940366e-01 8.075800269787647423e-01 1.240741097517980895e+00 5.191643471540768884e-01 6.080366295655136311e-01 7.388483994454059234e-01 5.599600691750785675e-01 1.747735544613881586e+00 6.186890257685113692e-01 7.354609711884335654e-01 6.687315240366779046e-01 6.898193515412881505e-01 7.022805101605906763e-01 1.423528919940134196e+00 5.301118633824631887e-01
8.229295986044588007e-01 5.137348458735807588e-01 7.730766961056403375e-01 6.268695040015598297e-01 6.208902371721716218e-01 9.813013422234568850e-01 8.030561957400453865e-01 6.784254901518725900e-01 6.315609531945233224e-01 1.432810927011891833e+00 9.813997185645002563e-01 7.673831039514111829e-01 7.063845563875184030e-01 1.122359781038710036e+00 1.451197565570475634e+00 7.168812663756036763e-01 7.340552494348123735e-01 8.696504844033112747e-01 7.234873989823580320e-01 8.013747236007220387e-01 1.212839815493817808e+00 5.182756444338164625e-01 6.075457771729195766e-01 7.367773465838363123e-01 5.907393443644878284e-01 1.691405111164053565e+00 6.046764140404612409e-01 7.363244610981272142e-01 6.583827475412689090e-01 6.870419958418167994e-01 6.988023707587441846e-01 1.374146478829050499e+00 5.295366612123676431e-01
7.964164646597817754e-01 5.208013783147379394e-01 7.799607698937850442e-01 6.211318362060114229e-01 6.213059755837878617e-01 9.504348435762685066e-01 8.118953030928287573e-01 6.618500374970447409e-01 6.048522623481671356e-01 1.411580775308885149e+00 9.679154791995054907e-01 7.705374921756312778e-01 6.814902100200499468e-01 1.098595555532457357e+00 1.396589798290313933e+00 7.102734907244209195e-01 7.315118545305951958e-01 8.595447106156153261e-01 7.440243018441006218e-01 8.041153233065978512e-01 1.172026192044359538e+00 5.201470170373677648e-01 6.092448511415102796e-01 7.703999805984821370e-01 6.105813805024643548e-01 1.635708536872063856e+00 6.047467112809776779e-01 7.214315482637084775e-01 6.504463933352312432e-01 6.949010702102031978e-01 6.995986711527365509e-01 1.327395988860683218e+00 5.317678809980481702e-01
7.739353576980722016e-01 5.220807347207649940e-01 7.863480155291802109e-01 6.212906620438229943e-01 6.247356716604196558e-01 9.290464968737774942e-01 8.178736222791357369e-01 6.590439735891255868e-01 5.872920779863326501e-01 1.368718072616106340e+00 9.432447852642515951e-01 7.773003012510192322e-01 6.675307902954573658e-01 1.059322567963712380e+00 1.329766976797160272e+00 7.083447914453764316e-01 7.361252610451506362e-01 8.283987384650834951e-01 7.647471212079528513e-01 8.167310476970840449e-01 1.101987100838965228e+00 5.305216148609320781e-01 6.085639983766297778e-01 7.535484721989754719e-01 6.248809011689507864e-01 1.596096426504665544e+00 6.204502211963411895e-01 7.216636072315977257e-01 6.531966304142917679e-01 6.983681765797024044e-01 7.090542979823317715e-01 1.286473442407182199e+00 5.329357067956744798e-01
7.949657089944188737e-01 5.244827465013010004e-01 7.814555493692707522e-01 6.285616293033366997e-01 6.240272163963219709e-01 9.346803992892912527e-01 8.122000097955699438e-01 6.757371029791321426e-01 5.969310998122703271e-01 1.334088231508904432e+00 9.386525762491613190e-01 7.606049604471103454e-01 6.707434607578558472e-01 1.052718915542331324e+00 1.303998524471477793e+00 7.095189125163694488e-01 7.265189747662259556e-01 8.080004982513643297e-01 7.714297926317071896e-01 8.035912090524576223e-01 1.070858981007659194e+00 5.384605693093861278e-01 6.055347505062124158e-01 6.852573771487595611e-01 6.255753563168799936e-01 1.570789042469867614e+00 6.475526460235846438e-01 7.220696126390392378e-01 6.578309386617618992e-01 7.009223128441308681e-01 6.870692817631576244e-01 1.258944576366038959e+00 5.287032526502147833e-01
8.613273785038664254e-01 5.277399189859588446e-01 7.931435464271137104e-01 6.182752423039785672e-01 6.215532017558126343e-01 9.929872826527507135e-01 8.037575828372748310e-01 6.789061771885281926e-01 5.891556441749015161e-01 1.311246810342957536e+00 9.749297620023233968e-01 7.685499827592574551e-01 6.695078822146749431e-01 1.047770105431726106e+00 1.301726053789372672e+00 7.137627008831401998e-01 7.179030336989160599e-01 8.398393206918559617e-01 7.659940672144989193e-01 7.852551643032203987e-01 1.082181796740852242e+00 5.477265931746546634e-01 6.056697484355312300e-01 6.620016995767382673e-01 6.199380202021105291e-01 1.535854156591053288e+00 6.811859886222650928e-01 7.122466981436554878e-01 6.596773187297360064e-01 7.001856074579260181e-01 6.615181462903920728e-01 1.236226691366517860e+00 5.280446312902744577e-01
9.384071894921063306e-01 5.304383813299852202e-01 8.062685397679698607e-01 6.055090079089059385e-01 6.158107406788116966e-01 1.066540636510489026e+00 8.005697629575715402e-01 6.809172472354754202e-01 5.715205782164733961e-01 1.285578157600063998e+00 1.020439656520168104e+00 7.829374893130077728e-01 6.654766521257233780e-01 1.036993173670205604e+00 1.303611417326460353e+00 7.234709354172195184e-01 7.121986533334154768e-01 8.796750597825684359e-01 7.607890578260502190e-01 7.716055627139714046e-01 1.103017265552135751e+00 5.554391387014758763e-01 6.108191616411998703e-01 6.645625287309114837e-01 6.153406450469728339e-01 1.487086312626602735e+00 7.032203857094452282e-01 7.077896529516771729e-01 6.608411192324897820e-01 6.926852789573482161e-01 6.455597414807610068e-01 1.206343106664918619e+00 5.320039480960022660e-01
1.013454783005522719e+00 5.279951396566454624e-01 8.057476552868747532e-01 6.000290280945489441e-01 6.115937672394252678e-01 1.146025508369677759e+00 8.060630474345876761e-01 6.849046011286524793e-01 5.520754552586217834e-01 1.234615470968155160e+00 1.068822638157252758e+00 8.051099423452846571e-01 6.693380452566980443e-01 1.019311758373994570e+00 1.295106781469131940e+00 7.350599856982600322e-01 7.156162420043820083e-01 9.340389306549126136e-01 7.577028828828089591e-01 7.742070867131951584e-01 1.123003394250120079e+00 5.561295418508263033e-01 6.165641581616667644e-01 6.985191121360315725e-01 6.116712236909140898e-01 1.399381781818321180e+00 6.964669018964375624e-01 7.150815256560509869e-01 6.675500377527137097e-01 6.874131962076386326e-01 6.460591212709886344e-01 1.149042226235187591e+00 5.369864210108314939e-01
1.066960539430714894e+00 5.253146632415809369e-01 7.946234965545431184e-01 5.928636127361810448e-01 6.152745006077118273e-01 1.198561503822501706e+00 8.089950661909398599e-01 6.787633738681653206e-01 5.465393653953214415e-01 1.150093709313369628e+00 1.102716492226589740e+00 8.314709833195936817e-01 6.842379860171645678e-01 9.950303306885266430e-01 1.264614997674997854e+00 7.316680863961156911e-01 7.152790015745494889e-01 9.850432253083671874e-01 7.492469621396686819e-01 7.758497053857162928e-01 1.113385519109823418e+00 5.434471223651622385e-01 6.120487045967591966e-01 7.276710829650866463e-01 6.084714127729398125e-01 1.298232812991250151e+00 6.691738427936394507e-01 7.180217245169253637e-01 6.818129612172260101e-01 6.948208835628683078e-01 6.565566355837740842e-01 1.073137785315669390e+00 5.362269236066538047e-01
1.109630178405224710e+00 5.251279697218954601e-01 7.877555044298818476e-01 5.858795341731163342e-01 6.180722678753333144e-01 1.223954504131661514e+00 8.195887367095439080e-01 6.734171160550354029e-01 5.411745916380835686e-01 1.060691123414058579e+00 1.126067746566997929e+00 8.560923134647661081e-01 7.005824722103926039e-01 9.637971845575261653e-01 1.237080082939233883e+00 7.240307677560301469e-01 7.115441386648536648e-01 1.034727175392907705e+00 7.362309146192502762e-01 7.687478055389329601e-01 1.089398857995980352e+00 5.270166127536797251e-01 6.051685772052408652e-01 7.378154103367671190e-01 6.087161377264325157e-01 1.219170356737501182e+00 6.466589267858815493e-01 7.211313718722253130e-01 6.986331768230167327e-01 7.033047421879452532e-01 6.608699976028074019e-01 1.003620098721998977e+00 5.365102528545634408e-01
1.144922790140169067e+00 5.246096268526624362e-01 7.858220814948976285e-01 5.965929616757794651e-01 6.142534790088851615e-01 1.224974620444942541e+00 8.595954667762002455e-01 6.966846607188581508e-01 5.227569343517134426e-01 1.002126492396307578e+00 1.147771645757876158e+00 8.707273641298221012e-01 7.036067912668000357e-01 9.285489324923211774e-01 1.233935296934344006e+00 7.213171686727297693e-01 7.270314243595557002e-01 1.086539628033109439e+00 7.262368906687877157e-01 7.648858111304950302e-01 1.094795467712899928e+00 5.108893618402375880e-01 6.047499963132080270e-01 7.530538981298404710e-01 6.125758382457313633e-01 1.160885380867113792e+00 6.395888083602460084e-01 7.322465790308592126e-01 7.189234901251041476e-01 7.216358329108480962e-01 6.589062407634598273e-01 9.574174193075344341e-01 5.389101066489041525e-01
1.152712267754370856e+00 5.231633922570823048e-01 7.903585945843487615e-01 5.972671383859475824e-01 6.052961018093455658e-01 1.215608335509622107e+00 8.997581355408151849e-01 7.255167907259936211e-01 5.071228167582138013e-01 1.008594961221233044e+00 1.158661384308475206e+00 8.738249699222695455e-01 6.946992167357683989e-01 9.228471686817681929e-01 1.251985741333998092e+00 7.335130152643705159e-01 7.539142248566069737e-01 1.097041401940330729e+00 7.125981001349256383e-01 7.621256592357160686e-01 1.128602998703997384e+00 5.039638920861330140e-01 6.134276604535870980e-01 7.867010385147954477e-01 6.023995618174837752e-01 1.152471985713361180e+00 6.495807016963790481e-01 7.358398799706606930e-01 7.376236821491107820e-01 7.358972594390212896e-01 6.577151687969722271e-01 9.663971581596946248e-01 5.384551054507100698e-01
1.149273061751329594e+00 5.184388217308478763e-01 7.873913972362441838e-01 5.874728346101684151e-01 5.982724749461799663e-01 1.205063343220083905e+00 9.404364033091304753e-01 7.452355306540123792e-01 4.866897964786747188e-01 1.004274132728938840e+00 1.166664959755109754e+00 8.806319221998358815e-01 6.975892327223526257e-01 9.322850081394224997e-01 1.266638793668042329e+00 7.569738571407541583e-01 7.811311773989060292e-01 1.098472638689037106e+00 6.902696357516431291e-01 7.599272967570863679e-01 1.151481586482824726e+00 4.965556581518766333e-01 6.203485757995164107e-01 8.182116179629562724e-01 5.864705633205230528e-01 1.147190038642424081e+00 6.475398866665809106e-01 7.392450582917898805e-01 7.631240744844210999e-01 7.376451106339939612e-01 6.599711932016423255e-01 9.732731964371110767e-01 5.392060208568320023e-01
1.142833725814046630e+00 5.141860573149812375e-01 7.830027646080172099e-01 5.885531362815118461e-01 5.945298630225560599e-01 1.186496479557999084e+00 9.826848809813543140e-01 7.736825437811164496e-01 4.588337241789887666e-01 9.987465201852053776e-01 1.179970235638380327e+00 8.885724509400650950e-01 7.033555078384597925e-01 9.426209666474070215e-01 1.278858795325850561e+00 7.868419699014645996e-01 8.059705552980589438e-01 1.099601555774797790e+00 6.780528385550044224e-01 7.570328633448106803e-01 1.177408593784911917e+00 4.883323623949020198e-01 6.231279711634160057e-01 8.251372027169945333e-01 5.721443969552887365e-01 1.145563474464772025e+00 6.476617805362706592e-01 7.436204473552763261e-01 7.935269742000021775e-01 7.388059630216617935e-01 6.581495292836302413e-01 9.810024001133308413e-01 5.457693704892665476e-01
1.138460865029993219e+00 5.126803809758706532e-01 7.807874594786060607e-01 5.977976116976635446e-01 5.965008232578272729e-01 1.171530515292081853e+00 1.026070647976980332e+00 7.948766825034745409e-01 4.248821438455688826e-01 1.002207045954678133e+00 1.196314762272179477e+00 8.981368440127500685e-01 7.034699749527760781e-01 9.522278837608666446e-01 1.300118030166690364e+00 8.149515462022233203e-01 8.351562189337350395e-01 1.101239720661803423e+00 6.743196145784732254e-01 7.625712478745021450e-01 1.214878203443443327e+00 4.867668980945579205e-01 6.231621118006512861e-01 8.083978055111673555e-01 5.596124070527161987e-01 1.149868561055009897e+00 6.484111034401605078e-01 7.432287646235928857e-01 8.274811710854870217e-01 7.339332393141621003e-01 6.529708868688733903e-01 9.992987360919434181e-01 5.525314549377281503e-01
