# Supplementary material for: Molecular mechanisms of native ligand selectivity in catecholamine G protein-coupled receptors
Source: Nat Commun. 2026 Apr 23;17:4112. doi: 10.1038/s41467-026-71361-8 (PMC13150006; doi:10.1038/s41467-026-71361-8)
Supplement: Supplementary file 8 — Source Data 2 [file 41467_2026_71361_MOESM8_ESM.zip › SourceData/FigS15/strings4apo_WT/string165.txt]

8.907468250784592589e-01 4.949635836528399335e-01 8.483069601500281554e-01 6.351511339931236177e-01 6.339996650768449094e-01 1.072157551318772883e+00 8.415290289873744722e-01 6.626106879937812000e-01 5.539139273810191888e-01 1.480503884127145842e+00 1.047088815326949085e+00 8.496521689205648320e-01 8.457517473392808238e-01 1.213344435469935867e+00 1.536154406068494849e+00 7.329434851890843650e-01 7.357085464004391451e-01 9.586202516617341463e-01 6.672218765158423048e-01 8.179856754066339164e-01 1.230905994243974400e+00 4.987153447169695442e-01 6.187688370737187693e-01 7.865589773154693098e-01 5.540836636279617977e-01 1.801616481241348211e+00 6.047163526708390080e-01 7.247542715009860359e-01 6.539189056959107127e-01 7.256985605311124798e-01 6.876240389148378096e-01 1.437887768234842989e+00 5.286679570462086142e-01
8.902936860370722627e-01 4.968301630019772430e-01 8.317874330080845535e-01 6.344217292279963338e-01 6.327186489633244149e-01 1.066179159335028048e+00 8.174090892546954645e-01 6.647543015971139058e-01 5.489135900817967428e-01 1.475016784286830251e+00 1.034805652802593068e+00 8.327480076846518475e-01 8.383561347732952918e-01 1.188369155524953591e+00 1.528291039482206237e+00 7.356275698177461297e-01 7.247284920482527371e-01 9.256896842610784493e-01 6.822476067301406211e-01 7.855991333088782058e-01 1.236450192433802053e+00 5.102567588581895519e-01 6.196325714882440217e-01 7.331180879352486857e-01 5.422600397890139368e-01 1.803034092147548506e+00 6.371429239240449238e-01 7.278025995933504744e-01 6.708471746957491710e-01 7.201253060094692238e-01 6.709457025721209389e-01 1.454518803911378999e+00 5.317249116031116385e-01
8.710236776900570632e-01 5.079858829181219670e-01 8.037352055493747205e-01 6.390973935848260901e-01 6.300042663145227761e-01 1.048485172782233077e+00 7.956755977037809346e-01 6.833380711321583867e-01 5.494381148992832919e-01 1.471072078037708453e+00 1.014926523326052488e+00 8.246695970202807535e-01 8.157005379938325751e-01 1.158293343906019235e+00 1.523483970878125593e+00 7.291834907082617168e-01 7.139162319412387658e-01 9.046663102535149603e-01 6.976490768651385510e-01 7.549665546581864062e-01 1.244714227873781942e+00 5.157397774541166990e-01 6.155257951324843990e-01 7.052298771909267794e-01 5.348121546640450807e-01 1.795789586910850444e+00 6.543117780880854939e-01 7.325447255928372314e-01 6.804631503188303121e-01 6.967818396147679172e-01 6.738245993892625352e-01 1.459222863502898093e+00 5.306460142489377585e-01
8.393835454101246096e-01 5.176656036893403368e-01 7.743050761344408839e-01 6.461558067493911039e-01 6.316047640080820758e-01 1.014348638820822934e+00 7.957687649019556941e-01 7.077055504747021830e-01 5.752355062911527206e-01 1.465893687175407800e+00 9.981945487326226996e-01 8.129410061486588290e-01 7.844210236065622954e-01 1.139867054062488450e+00 1.523192904066329234e+00 7.157008060851653974e-01 7.094857603488536890e-01 9.120377675435659137e-01 7.111493656145084774e-01 7.484789890393699352e-01 1.250573030624302362e+00 5.096324124049917970e-01 6.106503803614778958e-01 7.198963362342980510e-01 5.422697330357839629e-01 1.772734713066930645e+00 6.401298758495721497e-01 7.293127612886460831e-01 6.743932203053342178e-01 6.738673966157473494e-01 7.059221666331694234e-01 1.437077512209963492e+00 5.282702471823255141e-01
8.157947903537894341e-01 5.077101688666163515e-01 7.544209983735444824e-01 6.382787761663097914e-01 6.353581368340460722e-01 9.608169368680751221e-01 8.079200318265460368e-01 7.027709540619903050e-01 6.147709712350650779e-01 1.447662398755822588e+00 9.816144017877890260e-01 7.580805247112650802e-01 7.684754634866914902e-01 1.133420799719496497e+00 1.509985608203443741e+00 7.164569488722752899e-01 7.164135494466682408e-01 8.900965969476212214e-01 7.215769356201626739e-01 7.673470714181394037e-01 1.234188231532916902e+00 5.105340779670523021e-01 6.156012188388114703e-01 7.181653406205560364e-01 5.637848743628477433e-01 1.747366843321048080e+00 6.278649957366999601e-01 7.254136620505797772e-01 6.659776565357795608e-01 6.813448405531826735e-01 7.276572441642520372e-01 1.406611277610945843e+00 5.316420881784201802e-01
7.864448222882167716e-01 5.064390135597114373e-01 7.478806759567285800e-01 6.301401981259608931e-01 6.252995697500034478e-01 8.986558467014873486e-01 8.100362546099663108e-01 6.845193654311151343e-01 6.272816010784708629e-01 1.434958625176618874e+00 9.547314591765139191e-01 7.172908576503318479e-01 7.530285913027062739e-01 1.132437059215042119e+00 1.477937342367138696e+00 7.216731303667233144e-01 7.330817977970307542e-01 8.361453583258189326e-01 7.282697947729021015e-01 7.912839062853438410e-01 1.203365949764272802e+00 5.192415576114568498e-01 6.192410209867909021e-01 7.164171718208164341e-01 5.878031488696519036e-01 1.726947497805814136e+00 6.213096577977859081e-01 7.351410635977569941e-01 6.590696269341068669e-01 6.830733931679789928e-01 7.085212689930847629e-01 1.386290380442172010e+00 5.309011296760236531e-01
7.803254631016941500e-01 5.143095272737269186e-01 7.702475579425926977e-01 6.238208750251571511e-01 6.218497506456365231e-01 9.071822584023369052e-01 8.100636754773230530e-01 6.603154108810528333e-01 6.076053570488999522e-01 1.415575228161948251e+00 9.522862679104833195e-01 7.474192022722228046e-01 7.206102308641120224e-01 1.092769711807419553e+00 1.407306182416440565e+00 7.180876442140410321e-01 7.467013612754894725e-01 8.383251069839720016e-01 7.495442013473907483e-01 8.090382955295252199e-01 1.167126448504212322e+00 5.223947087491382923e-01 6.155527140351811921e-01 7.369714813350873861e-01 6.048311847974332522e-01 1.668131413141140218e+00 6.085685837185277336e-01 7.289233697057041494e-01 6.572415511301998858e-01 6.929714042809441699e-01 6.965727627038225123e-01 1.350343629803882006e+00 5.323583002498614158e-01
8.106080938057274032e-01 5.191033984884464436e-01 7.901475532115804778e-01 6.259134421456630237e-01 6.222774911973112388e-01 9.460793009292395306e-01 8.110279676195831788e-01 6.617776674881105103e-01 5.945577342047786429e-01 1.378397189700748982e+00 9.561619425169911590e-01 7.689159933412476056e-01 7.100507539474313345e-01 1.055957624795594629e+00 1.336887466556427650e+00 7.110897635907493797e-01 7.332239604792440968e-01 8.670359337293301882e-01 7.697228843908452411e-01 8.021628343146566253e-01 1.126195961591595740e+00 5.293427837958655235e-01 6.072048225708224223e-01 7.121889295600672964e-01 6.154736743263832244e-01 1.590559866597382577e+00 6.193822959728096933e-01 7.261017944046989081e-01 6.608294856302910913e-01 7.100908884417069800e-01 6.997539692209197026e-01 1.292251164777632688e+00 5.320630716865299981e-01
8.869408633167709111e-01 5.250355225016590799e-01 8.110743869232460712e-01 6.231938315255691752e-01 6.220199099893206629e-01 1.007368136045020623e+00 8.095384995491069491e-01 6.759224374034186189e-01 5.876069164849356818e-01 1.341534766730840822e+00 9.879436743953560196e-01 7.819664746543762979e-01 7.029892124768223338e-01 1.048527822218271899e+00 1.315955321790280630e+00 7.139402939958717775e-01 7.185969460219667759e-01 8.980089983311996260e-01 7.652640764624589753e-01 7.867448076284795366e-01 1.120016491760770894e+00 5.415219464256787463e-01 6.057540093428996908e-01 6.769702118130459523e-01 6.156267846386066500e-01 1.541079688411632453e+00 6.624055499991567952e-01 7.198785053145992929e-01 6.603223840211599471e-01 7.119037862605517297e-01 6.766833124329598714e-01 1.254954832275963383e+00 5.301584486078229075e-01
9.720369241562359930e-01 5.279325876445251087e-01 8.186947677683027447e-01 6.130961665220763246e-01 6.156681208931775728e-01 1.090502043658643005e+00 8.083081866234508306e-01 6.886245274865647747e-01 5.729362284224082114e-01 1.300910314436659165e+00 1.035798638020548612e+00 8.011409459535066002e-01 6.864342562131202641e-01 1.039166019099383886e+00 1.319518704052036417e+00 7.234548325433933780e-01 7.149592187815283495e-01 9.315052034429314176e-01 7.528127303283226324e-01 7.833003639214550784e-01 1.139305520423132601e+00 5.486916565458965778e-01 6.094917634494064762e-01 6.763998392583785435e-01 6.184071333498795120e-01 1.496917840101130714e+00 7.039240928695429389e-01 7.177846723993871469e-01 6.569957042940092196e-01 7.029108295962765984e-01 6.494090874555263904e-01 1.227505739700097687e+00 5.318828310292883499e-01
1.027240506475759041e+00 5.261809097803559210e-01 7.887856158671495699e-01 5.957741818680563073e-01 6.075004629091275143e-01 1.170074441975705204e+00 8.096597153787917778e-01 6.894481532961614922e-01 5.554973595471989212e-01 1.233005145449430406e+00 1.071487706949856289e+00 8.164022416720468911e-01 6.754035237152438143e-01 1.013253131946521224e+00 1.307508375911984766e+00 7.297303589049093375e-01 7.164581663306481829e-01 9.642407743921370677e-01 7.449569188363039940e-01 7.876946924079309964e-01 1.153716227266453176e+00 5.435221462864524566e-01 6.124132339215895282e-01 7.207558603952390897e-01 6.256714825095608390e-01 1.407318751088917130e+00 7.083361680885686962e-01 7.264675568947326356e-01 6.619362247052785753e-01 6.942437756749739730e-01 6.398849863135469551e-01 1.168410103949024226e+00 5.353175171184262338e-01
1.062773016919008828e+00 5.306283794608618321e-01 7.723323325245344817e-01 5.836810664237036539e-01 6.170491800436190832e-01 1.197438228410679040e+00 8.098093335651465052e-01 6.797036913597369612e-01 5.487952912332886291e-01 1.149580967208668092e+00 1.090995513491105351e+00 8.265645851161333990e-01 6.820022196328954234e-01 9.910211805275341845e-01 1.277190241174838814e+00 7.214721979143419173e-01 7.094618617399337523e-01 9.912374732384240383e-01 7.423523325234095971e-01 7.714169907710164420e-01 1.134164061451447880e+00 5.321897316862850280e-01 6.077672323353658923e-01 7.467678657325419467e-01 6.181787799324155452e-01 1.314144055447212578e+00 6.740314373053268859e-01 7.190459344327835289e-01 6.871071267050951059e-01 6.964165962112170982e-01 6.476289929951501989e-01 1.091910649675350564e+00 5.331845981186419392e-01
1.118896569004142361e+00 5.310196556209064722e-01 7.805305583477203379e-01 5.811390558965473518e-01 6.225956715753939719e-01 1.220385018237696961e+00 8.142351076633995710e-01 6.724397640855129810e-01 5.365051284629887007e-01 1.048279511591899915e+00 1.124221425664858831e+00 8.556517058472631332e-01 7.027173357468318171e-01 9.483705665810144847e-01 1.246485939725771042e+00 7.185416811953607708e-01 7.077411758414318133e-01 1.051030674488557803e+00 7.440987550216039415e-01 7.620279370382468942e-01 1.102223481952106177e+00 5.213770964902896266e-01 6.067672201459021197e-01 7.594640595436040753e-01 6.159222288317136584e-01 1.218375558554106508e+00 6.433837679372922391e-01 7.068532250148689133e-01 7.172177400122058399e-01 6.993712445925095444e-01 6.577390805289936582e-01 1.002722292907474611e+00 5.351476004475844706e-01
1.148592895714903639e+00 5.327767693097344992e-01 7.888342619436233827e-01 5.925122852543283081e-01 6.224914244392752982e-01 1.226338355446384920e+00 8.460269286542819733e-01 6.839289741797589528e-01 5.235392442194710672e-01 1.006303666888786585e+00 1.143338950610292004e+00 8.746641031139776867e-01 6.993821719980193308e-01 9.164442324202912715e-01 1.227522118540165685e+00 7.265924251424327185e-01 7.344883630353192805e-01 1.093883410078864138e+00 7.238542800640244135e-01 7.761845894320623662e-01 1.104295980390404885e+00 5.201770930951241656e-01 6.141481458779709524e-01 7.591164262329463952e-01 6.152206911134125988e-01 1.138902768361586881e+00 6.715884927290632911e-01 7.164610325116637091e-01 7.356127819730902129e-01 7.105112296581771458e-01 6.501927203679771505e-01 9.496920096322727378e-01 5.330867483758643388e-01
1.148532251159396722e+00 5.244101337551295705e-01 7.860102949842839859e-01 6.135394872319552828e-01 6.118245962822359552e-01 1.224065363022559971e+00 8.882058380193083025e-01 7.264010550897590512e-01 5.106462542473514388e-01 1.002795482876439381e+00 1.147842302362400480e+00 8.766690145462308070e-01 6.984290946270907963e-01 9.070057258421688751e-01 1.232265511034979388e+00 7.271222574515532333e-01 7.671241734204578000e-01 1.095858811318646930e+00 7.058112544420812595e-01 7.775593176932616979e-01 1.119594257557295691e+00 5.024652225691044194e-01 6.139990032470452608e-01 7.761729004739281734e-01 5.977514626678752663e-01 1.130451758755576463e+00 6.578337017244854090e-01 7.239167518319666872e-01 7.523972493645907367e-01 7.122608284589029282e-01 6.500501457592223753e-01 9.584759373480317146e-01 5.337974391649279449e-01
1.141713622152479513e+00 5.156283194918620527e-01 7.788646420257988590e-01 6.276595303527875425e-01 6.034909582841080367e-01 1.212673498223419077e+00 9.422406433787767766e-01 7.701971577070301223e-01 4.932890200107101775e-01 9.973407112165409982e-01 1.156575462341683291e+00 8.798283748374678970e-01 6.942910043356843586e-01 9.150875695783818875e-01 1.249427154691757247e+00 7.428169675515798875e-01 7.934671858312941639e-01 1.092275242481916653e+00 6.922127633682585435e-01 7.747117072068220311e-01 1.137709892234657127e+00 4.928770849677838184e-01 6.165388365599743237e-01 7.980271930431768190e-01 5.880093438776572423e-01 1.140688651317899982e+00 6.434760332804310146e-01 7.338437314804833189e-01 7.715495644020003985e-01 7.266254790434945043e-01 6.545482694404615165e-01 9.725945194538007099e-01 5.389238324561671512e-01
1.137844830228632365e+00 5.120910870606125709e-01 7.770398755571890081e-01 6.208270639826974913e-01 5.991109397296624506e-01 1.192326348997498453e+00 9.937416134985975757e-01 7.946461243933213847e-01 4.629536227572565998e-01 9.973396192958101647e-01 1.175386381160878457e+00 8.879608898962528807e-01 6.942911213058214903e-01 9.334706888139547853e-01 1.274628966831561350e+00 7.771917335626190582e-01 8.173575365815463067e-01 1.094474793874654850e+00 6.808632837170268681e-01 7.694764274954839500e-01 1.172762900762355676e+00 4.900517117218791685e-01 6.208828181783200284e-01 8.105866266630260553e-01 5.768038670737155593e-01 1.148084500160685639e+00 6.445872151135115802e-01 7.424176869074217144e-01 7.982800654969334220e-01 7.390227168090197640e-01 6.550801885521311263e-01 9.861425835989644506e-01 5.459957960524102205e-01
1.138460865029993219e+00 5.126803809758706532e-01 7.807874594786060607e-01 5.977976116976635446e-01 5.965008232578272729e-01 1.171530515292081853e+00 1.026070647976980332e+00 7.948766825034745409e-01 4.248821438455688826e-01 1.002207045954678133e+00 1.196314762272179477e+00 8.981368440127500685e-01 7.034699749527760781e-01 9.522278837608666446e-01 1.300118030166690364e+00 8.149515462022233203e-01 8.351562189337350395e-01 1.101239720661803423e+00 6.743196145784732254e-01 7.625712478745021450e-01 1.214878203443443327e+00 4.867668980945579205e-01 6.231621118006512861e-01 8.083978055111673555e-01 5.596124070527161987e-01 1.149868561055009897e+00 6.484111034401605078e-01 7.432287646235928857e-01 8.274811710854870217e-01 7.339332393141621003e-01 6.529708868688733903e-01 9.992987360919434181e-01 5.525314549377281503e-01
