# Supplementary material for: Molecular mechanisms of native ligand selectivity in catecholamine G protein-coupled receptors
Source: Nat Commun. 2026 Apr 23;17:4112. doi: 10.1038/s41467-026-71361-8 (PMC13150006; doi:10.1038/s41467-026-71361-8)
Supplement: Supplementary file 8 — Source Data 2 [file 41467_2026_71361_MOESM8_ESM.zip › SourceData/FigS15/strings4apo_WT/string171.txt]

8.907468250784592589e-01 4.949635836528399335e-01 8.483069601500281554e-01 6.351511339931236177e-01 6.339996650768449094e-01 1.072157551318772883e+00 8.415290289873744722e-01 6.626106879937812000e-01 5.539139273810191888e-01 1.480503884127145842e+00 1.047088815326949085e+00 8.496521689205648320e-01 8.457517473392808238e-01 1.213344435469935867e+00 1.536154406068494849e+00 7.329434851890843650e-01 7.357085464004391451e-01 9.586202516617341463e-01 6.672218765158423048e-01 8.179856754066339164e-01 1.230905994243974400e+00 4.987153447169695442e-01 6.187688370737187693e-01 7.865589773154693098e-01 5.540836636279617977e-01 1.801616481241348211e+00 6.047163526708390080e-01 7.247542715009860359e-01 6.539189056959107127e-01 7.256985605311124798e-01 6.876240389148378096e-01 1.437887768234842989e+00 5.286679570462086142e-01
9.023285521493775718e-01 4.977753381618073014e-01 8.308557181176940976e-01 6.415911883709434216e-01 6.293770230144362099e-01 1.066973380275587857e+00 8.248946811048449845e-01 6.745729405464906403e-01 5.485573349093570972e-01 1.471665843714347055e+00 1.043978279861263347e+00 8.186683150447414681e-01 8.350109254731959973e-01 1.192073123946461477e+00 1.529014272569475530e+00 7.336563862277427628e-01 7.242380694609432679e-01 9.370173168714388545e-01 6.785969527443550531e-01 7.950198514879771583e-01 1.244526540484263144e+00 5.125785014555543917e-01 6.192231823370029087e-01 7.378936976657506364e-01 5.495264311570078331e-01 1.777708590231623420e+00 6.383816041389444029e-01 7.209681632589101108e-01 6.602664830884412694e-01 7.231241551634856046e-01 6.733730013410527127e-01 1.433178529607325391e+00 5.285640573842294021e-01
8.976884016070915129e-01 5.052255688003666201e-01 8.122257360012267169e-01 6.475834040604371289e-01 6.301750974516994175e-01 1.068589217610108166e+00 8.023187077151084923e-01 6.939432202646919068e-01 5.455671997236073434e-01 1.475912949634486715e+00 1.035434865176674046e+00 8.175487403012163812e-01 8.118619809589642244e-01 1.161409913352354994e+00 1.526262885202713804e+00 7.278698540485144530e-01 7.148069894605876273e-01 9.396155992783752353e-01 6.924100545742792878e-01 7.728948703351334881e-01 1.267154202298955923e+00 5.242501244376033265e-01 6.159263786592980017e-01 6.950815789779242193e-01 5.435140037384545986e-01 1.759989438706535569e+00 6.528456138407883191e-01 7.228037650645062762e-01 6.675971736244087351e-01 7.003659886628236242e-01 6.685475271823237975e-01 1.435645173386955298e+00 5.283910781473690754e-01
8.660902521946314270e-01 5.087576900712550421e-01 7.995288501636350631e-01 6.469963528494779847e-01 6.380830269587962622e-01 1.060093879838676756e+00 7.902203950275966671e-01 7.017327091931668814e-01 5.664696127943124049e-01 1.491688342170122361e+00 1.019743727076617645e+00 8.390098809194688201e-01 7.865269800431871072e-01 1.142196965894475502e+00 1.527652047853346629e+00 7.145535949988484070e-01 7.175065145401481326e-01 9.594201120914361836e-01 7.074195940603624777e-01 7.681012592182216991e-01 1.279952395091577877e+00 5.163565564134370289e-01 6.093002796020453582e-01 7.020970491371790745e-01 5.490360980697106541e-01 1.762148903781664000e+00 6.286994058498984739e-01 7.209933002313033690e-01 6.754447219616032116e-01 6.717664707967553328e-01 6.826039933902694479e-01 1.443534756205105296e+00 5.311970627906784648e-01
8.371545396492022784e-01 5.029565183913787818e-01 7.869283266324708093e-01 6.419264635870558511e-01 6.413727057524478692e-01 1.019737975720097722e+00 7.869767493284781645e-01 6.911377817710983029e-01 6.111689550032692875e-01 1.484940564908370675e+00 1.002347014180660301e+00 8.075226088625374610e-01 7.741007860120906470e-01 1.140893693956844812e+00 1.518047256005078172e+00 7.111701817270459358e-01 7.250857649464460541e-01 9.292414255024161740e-01 7.232510985433880935e-01 7.737839845947134254e-01 1.264184349356957560e+00 5.037620222516492330e-01 6.073604632280744653e-01 7.273923021815943413e-01 5.761587562092805870e-01 1.762737583198925595e+00 6.098602202858738330e-01 7.167089042034225921e-01 6.839097052258036324e-01 6.717301781583010500e-01 6.979515203459686346e-01 1.439224449710333475e+00 5.366726079684399631e-01
8.321167106905176247e-01 5.077598599880522867e-01 7.870465370408090688e-01 6.405882843567591856e-01 6.354263495709285836e-01 9.898997220184397872e-01 7.897442061781868583e-01 6.796728738344800513e-01 6.298206748688867096e-01 1.446920876126035482e+00 9.897104849989841746e-01 7.856691146552402527e-01 7.609012874130557380e-01 1.137269669066344413e+00 1.480552311591196712e+00 7.199287658903431586e-01 7.347253575377588053e-01 8.900562063071959518e-01 7.284432659555697409e-01 7.981783161512480129e-01 1.218716826656305541e+00 5.124140741962667223e-01 6.113165572382190938e-01 7.402042729033748714e-01 5.981334314266238961e-01 1.733677527697840670e+00 6.029618840439533445e-01 7.323950867270921927e-01 6.807581101935021861e-01 6.786792760850909323e-01 6.902364378546645973e-01 1.405134004625381960e+00 5.354343859356957003e-01
8.011502682044682189e-01 5.134587300859216885e-01 7.822149613535405166e-01 6.282383511001067289e-01 6.278219064665522264e-01 9.392511916215782186e-01 8.087799133679500763e-01 6.560153030326150159e-01 6.165166910080874807e-01 1.424938633155393486e+00 9.606504049252334587e-01 7.689604469232363959e-01 7.172356369061774206e-01 1.105321046145695041e+00 1.426631564141580544e+00 7.119580721385055933e-01 7.418029600178036587e-01 8.566251277086526228e-01 7.455953701398135847e-01 8.029557712085572119e-01 1.182618968890610578e+00 5.181026465701734640e-01 6.123728554383792710e-01 7.746400703571166835e-01 6.064238236172315721e-01 1.681033730350810940e+00 6.053724951188521608e-01 7.225582722213257370e-01 6.750665295059848914e-01 6.891863707410205153e-01 6.859174815938899883e-01 1.363604602119453002e+00 5.351216929040565340e-01
8.022602795110053142e-01 5.243727501886276121e-01 7.800866711710092716e-01 6.203308444493631502e-01 6.296239128039806676e-01 9.461305236337003155e-01 8.167104145880204058e-01 6.587054481968340758e-01 5.982076418404302931e-01 1.404481752092188174e+00 9.520568322324975963e-01 7.612300841073521562e-01 6.977110997890335620e-01 1.070422310565852575e+00 1.371675620043892874e+00 7.128582046598835875e-01 7.397080226174397311e-01 8.538141122442366449e-01 7.528105852277310328e-01 7.880325901236873154e-01 1.161505100302365312e+00 5.385001862854289501e-01 6.053768062164616159e-01 7.472654197884042171e-01 6.195025829263431927e-01 1.621721210238669997e+00 6.281362135584516171e-01 7.275494596387912516e-01 6.711188799742145994e-01 7.043690097064347899e-01 6.883208793178254847e-01 1.327495523166753122e+00 5.321359919106410930e-01
8.607787583629372685e-01 5.290372550528505968e-01 7.936028830583040650e-01 6.217416575054593997e-01 6.294119299012818081e-01 9.949533955529293872e-01 8.084437248542972743e-01 6.735951529777670643e-01 5.949978746794190032e-01 1.371071894561693316e+00 9.758484699575908916e-01 7.702525756151669123e-01 7.005525091974330598e-01 1.067574276009829237e+00 1.343459690000412543e+00 7.186126715521482522e-01 7.262295701546992444e-01 8.766107739534231280e-01 7.466011230453545311e-01 7.761557979591386935e-01 1.146725290688189514e+00 5.540723185010714147e-01 6.028484511476904784e-01 6.990465619133263697e-01 6.173251595877957687e-01 1.572763108123373499e+00 6.683322793875653423e-01 7.280188665003914927e-01 6.714647488216692883e-01 7.070726859443674517e-01 6.660758458003801508e-01 1.289581524739314311e+00 5.303426893415232879e-01
9.334071193262722943e-01 5.259089391029008187e-01 8.096286633208946704e-01 6.139358347616796774e-01 6.214161989306913325e-01 1.053134819005586920e+00 8.025658921245638622e-01 6.829937717771914496e-01 5.805215577482413236e-01 1.327262292098506880e+00 1.014316092299960781e+00 7.821879185544503565e-01 6.942674068620433570e-01 1.061540838208903104e+00 1.325584432963902382e+00 7.228726622732893903e-01 7.082107956732162091e-01 9.002460178454920747e-01 7.425303898710224892e-01 7.644209288521683909e-01 1.137283067614865528e+00 5.570335247935921386e-01 6.065344088064558159e-01 6.821977753160128888e-01 6.142862039430069254e-01 1.516099309019808272e+00 7.059612552305920552e-01 7.206664475011750337e-01 6.682948007065130369e-01 6.995727020730979628e-01 6.476688618182300239e-01 1.242560032005582071e+00 5.317671274634911960e-01
9.956773468598179022e-01 5.201697285359104805e-01 8.015173225122063094e-01 6.013937270992970596e-01 6.102965268252444897e-01 1.124349300141209707e+00 8.064377922771795992e-01 6.829832387398941940e-01 5.622385004433978484e-01 1.259146832407387562e+00 1.056265380596993042e+00 8.002837534089941585e-01 6.865531166466248836e-01 1.031452340087620101e+00 1.303054389971055826e+00 7.246438265025192393e-01 7.034098551363551222e-01 9.284883858023172953e-01 7.499552377915983392e-01 7.686139450086245661e-01 1.131429023347580998e+00 5.426613157919853991e-01 6.117392975808645383e-01 7.013071843135607608e-01 6.255822048573017602e-01 1.437513526364126770e+00 7.050734889036566200e-01 7.159081823273985012e-01 6.643957540723571809e-01 6.848287298218267427e-01 6.468831975743026819e-01 1.183437982383078513e+00 5.343786147867668479e-01
1.039267721293273272e+00 5.201856919689142877e-01 7.795308622240785246e-01 5.888430840785139342e-01 6.132648945490647430e-01 1.183310637919830155e+00 8.052106739694304682e-01 6.746742930475702060e-01 5.565192839474815134e-01 1.169987940219328060e+00 1.085127484239374773e+00 8.222161611884152288e-01 6.886921770291005718e-01 9.923879780993991595e-01 1.270446069600318140e+00 7.236989855184305931e-01 7.105890949823041591e-01 9.623520893688588540e-01 7.507082858071700837e-01 7.774093919774948125e-01 1.116347166379824563e+00 5.308288171704698133e-01 6.116088597709761210e-01 7.317942984119856220e-01 6.288532059532473406e-01 1.346401860468943834e+00 6.730689930957026723e-01 7.211355674968585872e-01 6.739547031978638802e-01 6.860798370098696308e-01 6.573018798204963709e-01 1.112947478080114294e+00 5.349757632188838485e-01
1.088535088912794935e+00 5.256428061694642384e-01 7.755742729487112852e-01 5.812412751522421095e-01 6.215487494594816864e-01 1.221030677434387979e+00 7.990552663567278557e-01 6.712280563736838790e-01 5.502750283906958639e-01 1.075293009030203528e+00 1.112659057744570301e+00 8.493794865831056917e-01 6.975468392206828350e-01 9.548327893119848975e-01 1.238298528571884827e+00 7.233785211721254216e-01 7.195082687309233282e-01 1.014403606371956368e+00 7.464344089503242019e-01 7.748726440711587449e-01 1.093281859508681730e+00 5.269210194866309482e-01 6.099362224084392547e-01 7.644618785108365788e-01 6.157384923477987604e-01 1.258115922695670186e+00 6.492959655786157969e-01 7.245862251792795083e-01 7.009356511609724505e-01 6.978728014679979053e-01 6.619807916111876134e-01 1.037055037954479175e+00 5.380027262911052377e-01
1.138403694391513010e+00 5.300948451326833455e-01 7.819200684914971999e-01 5.840366294125393098e-01 6.211880464887685749e-01 1.235079545887410202e+00 8.262868067370803260e-01 6.844140394638321689e-01 5.239805870849985059e-01 1.004005253263507758e+00 1.142984087853659014e+00 8.760683530359270055e-01 7.115311474208961817e-01 9.191611871483608143e-01 1.227263657744440462e+00 7.216915403506236615e-01 7.388234156234844141e-01 1.083633647647022524e+00 7.366350701809010193e-01 7.713266904426429038e-01 1.095227674244363847e+00 5.120129535080293337e-01 6.108682748866961498e-01 7.915553132343102760e-01 6.071098186158919718e-01 1.170738622902077752e+00 6.381610738709236896e-01 7.214229778746353849e-01 7.338234373929570786e-01 7.021719187684047903e-01 6.623112855946294841e-01 9.698238096304995226e-01 5.409041782022140366e-01
1.152698250965769722e+00 5.285373195605841401e-01 7.881687420018568258e-01 5.937842729198632430e-01 6.163602881918577303e-01 1.221465370682916829e+00 8.835302594615169758e-01 7.203993970442270633e-01 4.978411397115714010e-01 9.996456161092991399e-01 1.153963542657989727e+00 8.772161235642641497e-01 7.116527827287183472e-01 9.131736955436867698e-01 1.240064247853358781e+00 7.280021179611071425e-01 7.639276491965716342e-01 1.100426767200705980e+00 7.091105025832823427e-01 7.735433299563312382e-01 1.119430199732760034e+00 4.926202323609817357e-01 6.167654965814091117e-01 7.928429112652368715e-01 6.084255514538446930e-01 1.143848631481618749e+00 6.369544517955060270e-01 7.267853933255314924e-01 7.475609721640510408e-01 7.138829483536635045e-01 6.560758518985690957e-01 9.592144111225427983e-01 5.376581659879062780e-01
1.148086517991358413e+00 5.222202718094803853e-01 7.855536588288289934e-01 6.035828134965166569e-01 6.099753900112021565e-01 1.204627921293159876e+00 9.353823003056130903e-01 7.599414994407155399e-01 4.787394049097073445e-01 9.957118564627089885e-01 1.157217898475395135e+00 8.734768121132852059e-01 7.046862974138808910e-01 9.180441290889035377e-01 1.246734307038335210e+00 7.518638090590959999e-01 7.853684989871791977e-01 1.095975954795465501e+00 6.909149320384024850e-01 7.720794423034382792e-01 1.134111534988764269e+00 4.867720839347252082e-01 6.241777198880577027e-01 8.038563514403892496e-01 6.029107855688224937e-01 1.144745807744176780e+00 6.367067045982163220e-01 7.366545874313858988e-01 7.677545464352620863e-01 7.292137374159625152e-01 6.527154824914805920e-01 9.684102757551673601e-01 5.402285463221712103e-01
1.141765091946226551e+00 5.155717717621761675e-01 7.819637707684155004e-01 6.050168593374959380e-01 6.024501968297217847e-01 1.185695443577633013e+00 9.864202449071418632e-01 7.854429243166136665e-01 4.537242608736931082e-01 9.974626293008448386e-01 1.174042029723314728e+00 8.820824277547779646e-01 6.955188277176913569e-01 9.329846909277974554e-01 1.269051954130645754e+00 7.847210905242506529e-01 8.093693633977721014e-01 1.095160675319914567e+00 6.796780259796610935e-01 7.674970353194306982e-01 1.171516901904111396e+00 4.874389707794683502e-01 6.264279865668292979e-01 8.091018074083735634e-01 5.846717172020536868e-01 1.144194034040283414e+00 6.414681950876776062e-01 7.425743311002696023e-01 7.958050484501930644e-01 7.350354776495338083e-01 6.521004568957742276e-01 9.833336904307906634e-01 5.456961527290289382e-01
1.138460865029993219e+00 5.126803809758706532e-01 7.807874594786060607e-01 5.977976116976635446e-01 5.965008232578272729e-01 1.171530515292081853e+00 1.026070647976980332e+00 7.948766825034745409e-01 4.248821438455688826e-01 1.002207045954678133e+00 1.196314762272179477e+00 8.981368440127500685e-01 7.034699749527760781e-01 9.522278837608666446e-01 1.300118030166690364e+00 8.149515462022233203e-01 8.351562189337350395e-01 1.101239720661803423e+00 6.743196145784732254e-01 7.625712478745021450e-01 1.214878203443443327e+00 4.867668980945579205e-01 6.231621118006512861e-01 8.083978055111673555e-01 5.596124070527161987e-01 1.149868561055009897e+00 6.484111034401605078e-01 7.432287646235928857e-01 8.274811710854870217e-01 7.339332393141621003e-01 6.529708868688733903e-01 9.992987360919434181e-01 5.525314549377281503e-01
