# Supplementary material for: Molecular mechanisms of native ligand selectivity in catecholamine G protein-coupled receptors
Source: Nat Commun. 2026 Apr 23;17:4112. doi: 10.1038/s41467-026-71361-8 (PMC13150006; doi:10.1038/s41467-026-71361-8)
Supplement: Supplementary file 8 — Source Data 2 [file 41467_2026_71361_MOESM8_ESM.zip › SourceData/FigS15/strings4apo_WT/string18.txt]

8.907468250784592589e-01 4.949635836528399335e-01 8.483069601500281554e-01 6.351511339931236177e-01 6.339996650768449094e-01 1.072157551318772883e+00 8.415290289873744722e-01 6.626106879937812000e-01 5.539139273810191888e-01 1.480503884127145842e+00 1.047088815326949085e+00 8.496521689205648320e-01 8.457517473392808238e-01 1.213344435469935867e+00 1.536154406068494849e+00 7.329434851890843650e-01 7.357085464004391451e-01 9.586202516617341463e-01 6.672218765158423048e-01 8.179856754066339164e-01 1.230905994243974400e+00 4.987153447169695442e-01 6.187688370737187693e-01 7.865589773154693098e-01 5.540836636279617977e-01 1.801616481241348211e+00 6.047163526708390080e-01 7.247542715009860359e-01 6.539189056959107127e-01 7.256985605311124798e-01 6.876240389148378096e-01 1.437887768234842989e+00 5.286679570462086142e-01
8.936508062973591571e-01 5.070298625058002884e-01 8.572988621965016431e-01 6.376277958457704509e-01 6.425520614416806442e-01 1.074866927998166188e+00 8.201593688043250507e-01 6.575188026382917661e-01 5.530559638218028873e-01 1.474155925766508890e+00 1.045928264799560692e+00 8.606059466379955003e-01 8.197250511678415563e-01 1.185128194629406329e+00 1.521333517103212740e+00 7.274642586702163571e-01 7.549693299928503798e-01 9.661561714570302550e-01 6.832212267943332806e-01 8.230656159126839011e-01 1.229687945324163589e+00 5.057955794543975703e-01 6.107821760022815738e-01 7.678808991840526676e-01 5.508040434900850491e-01 1.783599464076887298e+00 6.246820033089262036e-01 7.204017982525278141e-01 6.671677559702759996e-01 7.277965888319660737e-01 6.896257784528998513e-01 1.430348477435013255e+00 5.306935345509278257e-01
8.994228561837355196e-01 5.151590638181031689e-01 8.353032187832588606e-01 6.479905276996367203e-01 6.408727298428634755e-01 1.097355863402525999e+00 8.120491562483054260e-01 6.724555769591303855e-01 5.683173470993436727e-01 1.446382307697492875e+00 1.041306701184069317e+00 8.633133579467749952e-01 7.789697488073352716e-01 1.146196811621412737e+00 1.496797771671436461e+00 7.165216286882972740e-01 7.609951598504264281e-01 9.602665876313182247e-01 6.963842857738996583e-01 8.179140840018135350e-01 1.228068306128443865e+00 5.102554252454543082e-01 6.045728833029230254e-01 7.333272857548907009e-01 5.505638330154222215e-01 1.747319651293366860e+00 6.215847908431011426e-01 7.169639895397034168e-01 6.786098789768294504e-01 7.175010873553098190e-01 6.931894123783053363e-01 1.411798724103739966e+00 5.307661603976723264e-01
8.946820388651216538e-01 5.213557240350903399e-01 8.101846272298228735e-01 6.562823202954999324e-01 6.331293774214077352e-01 1.107010469285313992e+00 8.127785366581978810e-01 6.869611106315094418e-01 6.071330707551159112e-01 1.414704920483800921e+00 1.035299744474277972e+00 8.638178405158783990e-01 7.433944956117677361e-01 1.115338593968356662e+00 1.463050560651883547e+00 7.168944382309996310e-01 7.554566067461656598e-01 9.517655329510594786e-01 7.034491161822328253e-01 8.069312077358592461e-01 1.215711576813113481e+00 5.175174714764084749e-01 6.097737444110090665e-01 7.096368891761836162e-01 5.573005266288277859e-01 1.703921312012574685e+00 6.180566397175707438e-01 7.212499695902744312e-01 6.855947959640102951e-01 7.074308061990131069e-01 6.936132919388697804e-01 1.385154424764567294e+00 5.328175920045750136e-01
9.003409225088616630e-01 5.241760798683393618e-01 8.031880017477318612e-01 6.510980070125319541e-01 6.231563028761371026e-01 1.115396491230265408e+00 8.116586023668747041e-01 6.975495917000499313e-01 6.404579945280914899e-01 1.401984328933307822e+00 1.050536511719966093e+00 8.675445183242359581e-01 7.240681522650638247e-01 1.114506290480450357e+00 1.452595862593400566e+00 7.261542961704868793e-01 7.369960999282826331e-01 9.566120513979062823e-01 7.081421030630677960e-01 7.908869744456985540e-01 1.219046917781777983e+00 5.230746052710690819e-01 6.207741209241072200e-01 7.078079684013285355e-01 5.702505991301344279e-01 1.683510002548447737e+00 6.356681448844565541e-01 7.200657845674286461e-01 6.864347859749657665e-01 7.032491244008638454e-01 6.814740628255736565e-01 1.373973152274173604e+00 5.331311746403497587e-01
9.240353204736110326e-01 5.271221350901867941e-01 8.163879357640354550e-01 6.324225799281365523e-01 6.167710749346321242e-01 1.128649181330548812e+00 8.094712693316437058e-01 7.046567838235660020e-01 6.419132120961597021e-01 1.411999932703561278e+00 1.084134782646221540e+00 8.675124687300413973e-01 7.286774337336323626e-01 1.141688914273873978e+00 1.476840116009482617e+00 7.283979541113668743e-01 7.182980694527226762e-01 9.649021528347593302e-01 7.177835304498949576e-01 7.779862217713605643e-01 1.243033778901054598e+00 5.221345617757797708e-01 6.232455466315874881e-01 7.376092632097358548e-01 5.794007893367928430e-01 1.697221011955829972e+00 6.549394625046731644e-01 7.188320302128003991e-01 6.785060435740433160e-01 6.942295393589094088e-01 6.779845611821688767e-01 1.387277457827002847e+00 5.284875023953488071e-01
9.409164486088879009e-01 5.314714111276276354e-01 8.306910294493468072e-01 6.172389319735954727e-01 6.192686464765351229e-01 1.132798217312730227e+00 8.121724218693027186e-01 6.999847320755694380e-01 6.198737732066705863e-01 1.417829781447497384e+00 1.092197707623440150e+00 8.618907971941458523e-01 7.296192794039353391e-01 1.151446552059315787e+00 1.479809171642042731e+00 7.167506124998979100e-01 7.112266083300170516e-01 9.656619726350791355e-01 7.216829336632062386e-01 7.718544552303642226e-01 1.250780658429718750e+00 5.151752518899106459e-01 6.123187483989700475e-01 7.483347237697268728e-01 5.772578735310381903e-01 1.683227688526667709e+00 6.256551389756216386e-01 7.132638882134234581e-01 6.647295630596474769e-01 6.871293717617733554e-01 6.975543094811895717e-01 1.379957667548858735e+00 5.287647156985151309e-01
9.780221980516736746e-01 5.262640994450398235e-01 8.335647222691253688e-01 6.130507768575633731e-01 6.214613009532438115e-01 1.148709992145114045e+00 8.200152041779141809e-01 6.943987899401151687e-01 5.866737259317740261e-01 1.393821328512420354e+00 1.082611147904374294e+00 8.501235881519704218e-01 7.466083769138721626e-01 1.132527017465347674e+00 1.448161115965190149e+00 7.114503314103488574e-01 7.057938346741234881e-01 9.883779141194355411e-01 7.154760627882800206e-01 7.707567203968043179e-01 1.243281669802732692e+00 5.117780950553930674e-01 6.077045800113840546e-01 7.302056189317012169e-01 5.816381066805097477e-01 1.605970208927258724e+00 5.974735005745617222e-01 7.033704179330680928e-01 6.544467578091403004e-01 6.949524970639201493e-01 7.042604538559369409e-01 1.323136079558450806e+00 5.325669033056720236e-01
1.024543443231235695e+00 5.230691404919551868e-01 8.206947666179832401e-01 6.138839403046455478e-01 6.176041507420408916e-01 1.178825613115774384e+00 8.292447166142692394e-01 6.907178872581534179e-01 5.705479838413484162e-01 1.339966325617377718e+00 1.090946413250487357e+00 8.396830593320026015e-01 7.732778933978388114e-01 1.102193326316561084e+00 1.415871216152228218e+00 7.161472579590186793e-01 7.188211718596918542e-01 1.006517934920724278e+00 7.284327992596941748e-01 7.771201578520311459e-01 1.232223007855990371e+00 5.192877482643347697e-01 6.097931851618395571e-01 7.329196277946086191e-01 5.939276848553853849e-01 1.535629433745935968e+00 6.001381746875773526e-01 7.128396180812289762e-01 6.610892156664737174e-01 6.993434445847223069e-01 7.127737365058998131e-01 1.273823058982179290e+00 5.290202212988248665e-01
1.071833468482685570e+00 5.209712453810758648e-01 8.014432533122510804e-01 6.132874231215084126e-01 6.146395901107056803e-01 1.212599104625737834e+00 8.378993536479686366e-01 6.943487359007093351e-01 5.560411034912438044e-01 1.270733531340849432e+00 1.118809581908176476e+00 8.436578160682300931e-01 7.846837864803174467e-01 1.063298805233045208e+00 1.385551435867923953e+00 7.220637078095396566e-01 7.377968534273799950e-01 1.024907214720425230e+00 7.480843301061641526e-01 7.837547094034779116e-01 1.228480003636052142e+00 5.244277738318294801e-01 6.103598689917542064e-01 7.376267643523085615e-01 6.004817487921592090e-01 1.477532744893392813e+00 6.079526187582704466e-01 7.243811661201223773e-01 6.688441244135276964e-01 7.009884412026501366e-01 7.158774563631612464e-01 1.241982175492739593e+00 5.277580096445485536e-01
1.102235812477162513e+00 5.196006348628552374e-01 7.868082714406648970e-01 5.974058253621286063e-01 6.184142523432437644e-01 1.224539220443373821e+00 8.344010761792817199e-01 6.918660081600611633e-01 5.500740704193776143e-01 1.187471326880357836e+00 1.143230849576689634e+00 8.493897513731163418e-01 7.809321793214034635e-01 1.016372281398225441e+00 1.341285852428828473e+00 7.184934001871663423e-01 7.428561360210611531e-01 1.049504228763056934e+00 7.521880269646835648e-01 7.872329088980956069e-01 1.202714945244018230e+00 5.169813934300049318e-01 6.060334032561449646e-01 7.346769987221032361e-01 6.059952584914372054e-01 1.399216184599658019e+00 6.194619238505932879e-01 7.214682252535683515e-01 6.832368939237449812e-01 7.017409311317659437e-01 7.070170968000274447e-01 1.181084016739230469e+00 5.320813532579573568e-01
1.103605043991927159e+00 5.193773980226180642e-01 7.715549461339883397e-01 5.817070487693333236e-01 6.200786946035916625e-01 1.227361858339730993e+00 8.276428458729785387e-01 6.762699969928716026e-01 5.478874586996331786e-01 1.125400269241430440e+00 1.143854068517804246e+00 8.571989171572848010e-01 7.681880246347099206e-01 9.760234706944782568e-01 1.297091673771291864e+00 7.158347791604561250e-01 7.394205747548575625e-01 1.062310972234595585e+00 7.366458445962760226e-01 7.821159194800952896e-01 1.167703147011354137e+00 5.111881193619358665e-01 6.029307358916344839e-01 7.532911340815076073e-01 6.080825887490631798e-01 1.321014108460761616e+00 6.251336903969170189e-01 7.244067386733568092e-01 7.040399339270135837e-01 6.952329077314524097e-01 6.970211811487697640e-01 1.115864896911969106e+00 5.368065238460161259e-01
1.111426764481479035e+00 5.222189631472646809e-01 7.641919593028270175e-01 5.769059434034845557e-01 6.162515493951324919e-01 1.233059306076163431e+00 8.333062874362472394e-01 6.672594300331083916e-01 5.329811541153016696e-01 1.070055871795198454e+00 1.145752193958560206e+00 8.707363810928951953e-01 7.496582386961141431e-01 9.310267063953070465e-01 1.255423783100056312e+00 7.214574014396888391e-01 7.429940103548513530e-01 1.076924306487090144e+00 7.204728598465600653e-01 7.772262566720335997e-01 1.144350586222198318e+00 5.102894441911752788e-01 6.030064878033534193e-01 7.851292933378450911e-01 6.116290039145193536e-01 1.241500558265324683e+00 6.285298392281690738e-01 7.341406338674776322e-01 7.296255695912610140e-01 6.934266865078803077e-01 6.839958262654217691e-01 1.058773042742223280e+00 5.409305019716926788e-01
1.134642676688215612e+00 5.255945790550766716e-01 7.748642637157215907e-01 5.860711237342177693e-01 6.159604332681926087e-01 1.231606085310458232e+00 8.584157982436196876e-01 6.855911576279499764e-01 5.019653816989733119e-01 1.031016052778799930e+00 1.154515385184699650e+00 8.794496570010787995e-01 7.336136292971969786e-01 9.004803326008630204e-01 1.237741261234526213e+00 7.303568837026531702e-01 7.531878477782577574e-01 1.098837475277528952e+00 7.084001080089895597e-01 7.770461232762272408e-01 1.142335546967223836e+00 5.095166498229293239e-01 6.066839048711076821e-01 7.949533491713892674e-01 6.159018466432888417e-01 1.185954747568389589e+00 6.389172472725782592e-01 7.402878903324393578e-01 7.458757079912445853e-01 7.112146929420496422e-01 6.628147542543439963e-01 1.019924942818171365e+00 5.450993421709978692e-01
1.143913867526983541e+00 5.251336425263924967e-01 7.826267092833658623e-01 5.978703159600192718e-01 6.139632495471849527e-01 1.221445379042257695e+00 8.995759751740167731e-01 7.281460798119626654e-01 4.834892691370458184e-01 1.021096310734530777e+00 1.162056524639963673e+00 8.819326484393031906e-01 7.261680321409944572e-01 9.067025034412262707e-01 1.243232991449966685e+00 7.423545258127089985e-01 7.706449760265374760e-01 1.110058590249227706e+00 7.041729694083577185e-01 7.771489912833029479e-01 1.153420937978048011e+00 5.063063660594547821e-01 6.127705157840022121e-01 8.018655760122213039e-01 6.063870271734280726e-01 1.163563395043518023e+00 6.513898994054143632e-01 7.415782967460964326e-01 7.561951661044472583e-01 7.292045110790378315e-01 6.500089689979478003e-01 1.003267038124197263e+00 5.471222763490365404e-01
1.141188566007204086e+00 5.247366039771412805e-01 7.811544286271875359e-01 6.019791345726168696e-01 6.060494144389186877e-01 1.205276136428328870e+00 9.460594845732971381e-01 7.628132779000674768e-01 4.706167016553398641e-01 1.011314311856580606e+00 1.169804258210786374e+00 8.836183257393797064e-01 7.148757668264369425e-01 9.210399567445882729e-01 1.249796749696612919e+00 7.623140257125852193e-01 7.934049985420622564e-01 1.105903319388441775e+00 6.966569277245464598e-01 7.739052650649506093e-01 1.164707737404503174e+00 5.002149887727782573e-01 6.179103444046419868e-01 8.191136906526539363e-01 5.881409205976291243e-01 1.140418879728379631e+00 6.533864332951520026e-01 7.438282907283352285e-01 7.771516503382995822e-01 7.311486573588233950e-01 6.512066830999728717e-01 9.870504886282902568e-01 5.485415032585504447e-01
1.138119353877796502e+00 5.198863529902832958e-01 7.794375345332970051e-01 5.990935907363288404e-01 6.001898847144516713e-01 1.186991641665873010e+00 9.869835692436231822e-01 7.825845890775094960e-01 4.490222838859153076e-01 1.007146857209870072e+00 1.180563595906682917e+00 8.874875252332630193e-01 7.019284367956799553e-01 9.394676272543721618e-01 1.272070696045215721e+00 7.873678522553597681e-01 8.115610197135377790e-01 1.100325116780311863e+00 6.849655242169915281e-01 7.663658388448596481e-01 1.187796890748770595e+00 4.927438376956799759e-01 6.210584917560955098e-01 8.189755361844658355e-01 5.718787205937638785e-01 1.137959861655362781e+00 6.484657775721642814e-01 7.443472917832845148e-01 8.005985397653594404e-01 7.287198026715233645e-01 6.556231443127263914e-01 9.874879973662296084e-01 5.507697561110744822e-01
1.138460865029993219e+00 5.126803809758706532e-01 7.807874594786060607e-01 5.977976116976635446e-01 5.965008232578272729e-01 1.171530515292081853e+00 1.026070647976980332e+00 7.948766825034745409e-01 4.248821438455688826e-01 1.002207045954678133e+00 1.196314762272179477e+00 8.981368440127500685e-01 7.034699749527760781e-01 9.522278837608666446e-01 1.300118030166690364e+00 8.149515462022233203e-01 8.351562189337350395e-01 1.101239720661803423e+00 6.743196145784732254e-01 7.625712478745021450e-01 1.214878203443443327e+00 4.867668980945579205e-01 6.231621118006512861e-01 8.083978055111673555e-01 5.596124070527161987e-01 1.149868561055009897e+00 6.484111034401605078e-01 7.432287646235928857e-01 8.274811710854870217e-01 7.339332393141621003e-01 6.529708868688733903e-01 9.992987360919434181e-01 5.525314549377281503e-01
