# Supplementary material for: Molecular mechanisms of native ligand selectivity in catecholamine G protein-coupled receptors
Source: Nat Commun. 2026 Apr 23;17:4112. doi: 10.1038/s41467-026-71361-8 (PMC13150006; doi:10.1038/s41467-026-71361-8)
Supplement: Supplementary file 8 — Source Data 2 [file 41467_2026_71361_MOESM8_ESM.zip › SourceData/FigS15/strings4apo_WT/string24.txt]

8.907468250784592589e-01 4.949635836528399335e-01 8.483069601500281554e-01 6.351511339931236177e-01 6.339996650768449094e-01 1.072157551318772883e+00 8.415290289873744722e-01 6.626106879937812000e-01 5.539139273810191888e-01 1.480503884127145842e+00 1.047088815326949085e+00 8.496521689205648320e-01 8.457517473392808238e-01 1.213344435469935867e+00 1.536154406068494849e+00 7.329434851890843650e-01 7.357085464004391451e-01 9.586202516617341463e-01 6.672218765158423048e-01 8.179856754066339164e-01 1.230905994243974400e+00 4.987153447169695442e-01 6.187688370737187693e-01 7.865589773154693098e-01 5.540836636279617977e-01 1.801616481241348211e+00 6.047163526708390080e-01 7.247542715009860359e-01 6.539189056959107127e-01 7.256985605311124798e-01 6.876240389148378096e-01 1.437887768234842989e+00 5.286679570462086142e-01
8.777539939489229504e-01 4.978197918093114627e-01 8.377774102008863633e-01 6.397426332789599712e-01 6.254416225226313575e-01 1.071453341898911837e+00 8.175756232625179809e-01 6.645663886225898764e-01 5.508003904323848232e-01 1.474257522108900709e+00 1.051093595551799265e+00 8.658443453589999006e-01 7.851241287411432346e-01 1.174722421089191560e+00 1.515929617325250112e+00 7.306184020712519489e-01 7.677599078485942696e-01 9.570506088917950516e-01 6.850335031783835182e-01 8.422228508922557921e-01 1.243768877927104999e+00 5.088243168387378557e-01 6.190786600508522142e-01 7.556675786062831968e-01 5.541662514881274815e-01 1.776901321128592448e+00 6.262723994340390066e-01 7.210757857304277429e-01 6.600542157733871873e-01 7.162327634617189354e-01 6.884461962966654802e-01 1.435865887325391554e+00 5.296716023292654674e-01
8.702122973294580399e-01 5.068746477642012138e-01 8.119413721874214618e-01 6.484818224594720570e-01 6.214370917655047677e-01 1.098651872156932052e+00 8.066378878460374047e-01 6.747487588313131335e-01 5.828518254088747019e-01 1.439334208051950226e+00 1.046267209334326154e+00 8.859094340697584169e-01 7.299804133400332740e-01 1.126396206596419480e+00 1.479626080431422741e+00 7.248622616410058672e-01 7.718007438646453666e-01 9.627585595599631452e-01 6.960764351849424436e-01 8.270182907335740241e-01 1.236233556701237024e+00 5.159556266801278435e-01 6.169371140504119611e-01 7.177950752127464362e-01 5.568971089513088391e-01 1.730553431614138882e+00 6.290742297055397225e-01 7.167324766162258554e-01 6.789615852183519262e-01 7.029279123584138977e-01 6.934680567637928617e-01 1.412738914450072825e+00 5.307036930949117215e-01
8.740385073869489929e-01 5.200070502721235721e-01 7.971413294001374883e-01 6.563704256950576577e-01 6.186116134939763089e-01 1.105793818518005178e+00 8.011904851325498678e-01 6.987199987843302207e-01 6.169359479589556772e-01 1.421682212949429092e+00 1.047762515226697611e+00 8.824143242272233234e-01 6.889782319163896274e-01 1.119715060922764183e+00 1.479388244729930246e+00 7.253421189399813507e-01 7.588607975791665794e-01 9.512031158409072207e-01 7.084436514523131390e-01 8.071537091945047981e-01 1.241652809482759245e+00 5.196120947474364149e-01 6.185394926144677230e-01 6.802732395134117871e-01 5.770204357879269441e-01 1.720425199494399315e+00 6.258480062520245246e-01 7.074450832337147999e-01 6.834788499574957488e-01 6.980492543253030702e-01 6.840499641446753376e-01 1.408858380526836873e+00 5.350872376467198377e-01
8.796606178699476475e-01 5.200584331545794470e-01 8.005959416338588319e-01 6.385685915614773833e-01 6.129122382822373982e-01 1.066712215393775365e+00 8.085382948019450566e-01 7.038154014820495741e-01 6.227053520171860201e-01 1.425635623055322654e+00 1.053604853821156428e+00 8.355096254124790844e-01 6.989860446225650836e-01 1.144311473724330064e+00 1.488031788957968615e+00 7.223950189543378864e-01 7.371189660479222638e-01 9.192200284388313269e-01 7.231004149658218916e-01 7.921456488953149133e-01 1.243277777052906430e+00 5.200287370149847543e-01 6.189620077882960203e-01 7.051863874072828997e-01 5.899850989147771285e-01 1.721905861808541438e+00 6.518026673470999066e-01 7.034526196818476906e-01 6.743202120201433614e-01 6.948591792491396468e-01 6.700163844142177361e-01 1.403246409958891716e+00 5.356908252016004957e-01
8.927599608531875397e-01 5.273741276648388210e-01 8.112889769188147415e-01 6.190252955957914471e-01 6.095241209033945839e-01 1.068062893815164172e+00 8.265278769540732595e-01 6.922706009467178845e-01 6.128755300049555377e-01 1.408687362383973296e+00 1.060164673238570998e+00 8.250689757902784915e-01 7.222146523519633599e-01 1.141287119666387850e+00 1.468148612912184348e+00 7.143231280631799907e-01 7.190802323094457327e-01 9.145970660955130560e-01 7.332940650788613013e-01 7.749930271551856986e-01 1.219347989818546640e+00 5.186997711846970116e-01 6.119219689029194997e-01 7.434284642497495099e-01 5.960785753167384682e-01 1.699498064907995154e+00 6.367468143705485861e-01 7.141389111294780268e-01 6.683302502820025470e-01 6.830386975477356071e-01 6.834789398961088613e-01 1.379456414667643571e+00 5.315479920745400655e-01
9.274634787507646250e-01 5.311792807149884332e-01 8.480292687229998849e-01 6.152343259004481313e-01 6.108368661395261467e-01 1.106646900130601185e+00 8.226339545966641076e-01 6.815894343069148764e-01 5.997141928042672987e-01 1.419760956098796267e+00 1.083248831776074006e+00 8.580615207070784178e-01 7.223921219966494833e-01 1.136761713387395512e+00 1.456019103019389194e+00 7.164123496860870244e-01 7.089938002422557783e-01 9.537385626979055786e-01 7.198202826481173711e-01 7.709374762868899111e-01 1.226205411531002598e+00 5.126817179051346152e-01 6.085615050760991851e-01 7.391149412430438881e-01 5.998324951826841112e-01 1.668875113999305437e+00 6.016212176358241015e-01 7.239472823313835015e-01 6.631468065383557819e-01 6.822822261673368027e-01 6.944057880336487187e-01 1.364807884691807693e+00 5.309795901156558751e-01
9.999669934920732972e-01 5.272005780146047371e-01 8.341639338677069304e-01 6.193776704172495595e-01 6.210972636606864050e-01 1.159180083277440598e+00 8.133675420367977305e-01 6.956652008002759402e-01 5.806925265585618501e-01 1.361153809836425310e+00 1.100486924664102029e+00 8.534253199217691765e-01 7.412504470293748149e-01 1.122002671110007510e+00 1.429489867319949203e+00 7.205264146842526030e-01 6.979585751943832017e-01 9.995995540402716761e-01 7.145237558114642118e-01 7.740118320240134686e-01 1.224576041645211832e+00 5.123687240951412258e-01 6.068522126963643570e-01 7.164109841298370585e-01 6.010211750261681418e-01 1.575192460856214449e+00 5.919886807768715009e-01 7.150965486825783257e-01 6.479267488904668637e-01 6.916992402482261548e-01 6.951195530230871444e-01 1.288059949929769354e+00 5.324836739905012273e-01
1.048333724029892222e+00 5.174486694580222590e-01 8.055965561731691649e-01 6.211472453170547858e-01 6.176738405245282282e-01 1.171164587451975159e+00 8.247043952646816445e-01 7.007456545798715908e-01 5.822120076201942052e-01 1.275888071578417549e+00 1.103982653358412280e+00 8.167257120161873774e-01 7.506988506554834739e-01 1.082454617181894507e+00 1.370751198746864796e+00 7.241967615967096483e-01 7.088066503148310327e-01 1.007400636144488715e+00 7.298863859985152969e-01 7.803656060179303688e-01 1.198635256459968490e+00 5.215461441973119339e-01 6.093403597956663642e-01 7.068608238316977932e-01 5.963966875795487788e-01 1.459545976388582522e+00 5.964950411687974796e-01 7.143053545638172741e-01 6.474813117283788610e-01 6.888714688836752309e-01 6.973317694980512016e-01 1.197831051132038915e+00 5.316365622733358887e-01
1.083603938183070881e+00 5.180401334204175479e-01 7.899727981237129049e-01 6.209913898889758421e-01 6.136771228627839747e-01 1.178011200827494331e+00 8.323493231999796738e-01 7.054804223884582060e-01 5.653724113975959753e-01 1.184941617273982617e+00 1.124170532856193061e+00 8.049958668270645878e-01 7.446693439673600645e-01 1.010829795018819421e+00 1.299787292596781718e+00 7.281628838232176992e-01 7.324144991942247440e-01 1.016905594911898358e+00 7.509877832441698153e-01 7.830604836343906250e-01 1.164105058943040394e+00 5.298109196143903077e-01 6.112719352855655597e-01 6.936837494817021943e-01 5.973257846372930224e-01 1.354704073274509035e+00 6.152086494372643877e-01 7.114052693225334512e-01 6.481067581170796288e-01 6.933696947590771709e-01 6.985478793091239869e-01 1.124360795240173960e+00 5.309241110407321163e-01
1.104009916342532982e+00 5.165044383085090063e-01 7.805084170530132148e-01 5.881704346185767651e-01 6.204058435371012648e-01 1.214204879703586260e+00 8.235472702292543357e-01 6.817597176064662534e-01 5.627377181198172096e-01 1.126287525472648543e+00 1.144907739164625848e+00 8.420117260990402919e-01 7.470192776581744409e-01 9.686256972212803351e-01 1.282355252186680339e+00 7.248055422110969426e-01 7.353558769317068977e-01 1.051967271277523652e+00 7.567020842296703353e-01 7.725909880604555635e-01 1.152780483823869329e+00 5.289894190425877829e-01 6.134575739429322105e-01 7.301942008379617155e-01 5.995548366387855044e-01 1.308750193683768215e+00 6.349615126588313840e-01 7.110706565564349768e-01 6.707001291391817555e-01 6.865143596709218921e-01 7.043606932310072510e-01 1.097399577315560038e+00 5.328284231915758618e-01
1.099487776611024037e+00 5.144158866414593190e-01 7.634614502917406176e-01 5.652502530292820015e-01 6.208342573033255318e-01 1.240216512040539509e+00 8.183468068697704600e-01 6.631245648987492691e-01 5.588750074656027023e-01 1.078669379601493006e+00 1.135187734995888542e+00 8.746106999424227979e-01 7.506844789632756143e-01 9.375305672553628789e-01 1.248736635125269556e+00 7.191584106277938426e-01 7.173196875329204136e-01 1.071069582070992343e+00 7.493918125690458565e-01 7.518451438559670130e-01 1.123797482385683777e+00 5.222389613043112444e-01 6.116933068592100842e-01 7.952865860366359341e-01 6.004744820667915484e-01 1.253255416390104404e+00 6.387093127445503393e-01 7.172110209771600520e-01 6.916048248683986932e-01 6.828365606556972001e-01 7.043187776853832016e-01 1.058153546638491704e+00 5.369143769238131636e-01
1.109933764764639452e+00 5.224662895380129957e-01 7.616934467070342052e-01 5.650376534934855588e-01 6.233908843256138477e-01 1.238194758833836451e+00 8.353903205975474755e-01 6.644740910031352588e-01 5.315567727274775889e-01 1.033650347611087872e+00 1.129134996668127666e+00 8.798303700694688478e-01 7.501420913819544234e-01 9.109636557517568622e-01 1.219614103708316577e+00 7.169531894555203344e-01 7.166813578320817557e-01 1.080111784969461697e+00 7.411154613501789168e-01 7.489486483768053038e-01 1.100841371124952062e+00 5.119227610310044252e-01 6.041537906111917877e-01 8.189347152835028121e-01 6.045337037152744841e-01 1.204239874257586385e+00 6.301225828227186021e-01 7.290070719673619193e-01 7.211997223693407122e-01 6.961998627400286521e-01 6.966033975266326950e-01 1.016603694483986464e+00 5.433225423610748006e-01
1.131270646520152967e+00 5.280672164269240021e-01 7.752192938265809463e-01 5.726427676514826981e-01 6.288177785954580656e-01 1.219753734659231315e+00 8.583756696085327320e-01 6.804115609608925030e-01 5.039491524788051180e-01 1.019133076352202849e+00 1.140777310423736646e+00 8.681375808920696047e-01 7.399696890675488969e-01 9.091088152824657875e-01 1.224203633845936112e+00 7.172979383214125315e-01 7.349530291380323987e-01 1.089185236244382793e+00 7.303660776107506747e-01 7.610354930996521272e-01 1.110611376460472366e+00 5.032816626952997252e-01 6.015328263732481195e-01 7.915362200516014024e-01 6.115080993077959270e-01 1.183138025035751717e+00 6.311393516899024281e-01 7.326417677883110269e-01 7.425201628376848495e-01 7.182653236549535469e-01 6.823312429890259212e-01 9.975335751145263385e-01 5.476995645329495455e-01
1.139081112437753562e+00 5.229034071397994365e-01 7.806157194925078535e-01 5.811714334984617869e-01 6.217959367172111174e-01 1.210601320164257144e+00 8.861765631005749100e-01 7.112200669364362460e-01 4.953607850519500810e-01 1.013284988566405476e+00 1.154216242375927681e+00 8.689402949056191927e-01 7.266939761030001277e-01 9.173147375415988680e-01 1.232955437277814426e+00 7.246260846611816131e-01 7.560711598108900144e-01 1.098891309489804291e+00 7.130073822001674611e-01 7.635872998165735837e-01 1.128204497666317030e+00 4.958423447573014342e-01 6.070854947597895679e-01 7.719062805396810223e-01 6.094287271126132000e-01 1.154176263870734465e+00 6.483045925200940918e-01 7.333156463273603487e-01 7.529093710594456645e-01 7.318458496884636677e-01 6.627041118537094766e-01 9.801607780885761567e-01 5.488128238289941008e-01
1.138490467579392540e+00 5.191763675768807929e-01 7.794506109359637946e-01 5.890827376705749518e-01 6.091012772228605598e-01 1.207227980398209333e+00 9.262072878694052047e-01 7.459316945269767185e-01 4.846707502430410708e-01 1.015182590486460423e+00 1.166744660922942822e+00 8.799680600920528617e-01 7.187005859339112845e-01 9.319166056408307863e-01 1.259068485426652062e+00 7.464674525378455217e-01 7.812690964638104862e-01 1.100369020022781807e+00 6.971938196235780705e-01 7.603442227357022354e-01 1.157190166052237457e+00 4.897865452467814462e-01 6.118351820400262930e-01 7.769263983375086502e-01 5.927099109438767055e-01 1.153560173310143711e+00 6.481176445319662971e-01 7.416964551133238270e-01 7.701015550706891144e-01 7.305287620846868668e-01 6.561595336262255884e-01 9.876484341940179323e-01 5.491488760314852113e-01
1.136046348220953739e+00 5.163106524248732843e-01 7.779908120656030546e-01 5.928783598765804408e-01 6.017679156660855622e-01 1.190603835812030109e+00 9.727659408926953022e-01 7.745494818207763199e-01 4.547554770395441648e-01 1.020150322614830740e+00 1.179726733426812668e+00 8.864142334037160564e-01 7.072207428728418677e-01 9.484126568796765744e-01 1.290319721811606257e+00 7.777183883284543020e-01 8.080062402998832161e-01 1.096739332628944297e+00 6.819267754088570443e-01 7.584404771950286062e-01 1.194217278396023207e+00 4.861810728732426368e-01 6.166508315623130398e-01 7.913597109228363014e-01 5.748817820175867732e-01 1.161962171866979032e+00 6.388181331323252721e-01 7.455951496535078160e-01 7.936988846620136595e-01 7.311805824920332153e-01 6.569320218663412536e-01 1.002662318702298716e+00 5.505647533799786775e-01
1.138460865029993219e+00 5.126803809758706532e-01 7.807874594786060607e-01 5.977976116976635446e-01 5.965008232578272729e-01 1.171530515292081853e+00 1.026070647976980332e+00 7.948766825034745409e-01 4.248821438455688826e-01 1.002207045954678133e+00 1.196314762272179477e+00 8.981368440127500685e-01 7.034699749527760781e-01 9.522278837608666446e-01 1.300118030166690364e+00 8.149515462022233203e-01 8.351562189337350395e-01 1.101239720661803423e+00 6.743196145784732254e-01 7.625712478745021450e-01 1.214878203443443327e+00 4.867668980945579205e-01 6.231621118006512861e-01 8.083978055111673555e-01 5.596124070527161987e-01 1.149868561055009897e+00 6.484111034401605078e-01 7.432287646235928857e-01 8.274811710854870217e-01 7.339332393141621003e-01 6.529708868688733903e-01 9.992987360919434181e-01 5.525314549377281503e-01
