# Supplementary material for: Molecular mechanisms of native ligand selectivity in catecholamine G protein-coupled receptors
Source: Nat Commun. 2026 Apr 23;17:4112. doi: 10.1038/s41467-026-71361-8 (PMC13150006; doi:10.1038/s41467-026-71361-8)
Supplement: Supplementary file 8 — Source Data 2 [file 41467_2026_71361_MOESM8_ESM.zip › SourceData/FigS15/strings4apo_WT/string30.txt]

8.907468250784592589e-01 4.949635836528399335e-01 8.483069601500281554e-01 6.351511339931236177e-01 6.339996650768449094e-01 1.072157551318772883e+00 8.415290289873744722e-01 6.626106879937812000e-01 5.539139273810191888e-01 1.480503884127145842e+00 1.047088815326949085e+00 8.496521689205648320e-01 8.457517473392808238e-01 1.213344435469935867e+00 1.536154406068494849e+00 7.329434851890843650e-01 7.357085464004391451e-01 9.586202516617341463e-01 6.672218765158423048e-01 8.179856754066339164e-01 1.230905994243974400e+00 4.987153447169695442e-01 6.187688370737187693e-01 7.865589773154693098e-01 5.540836636279617977e-01 1.801616481241348211e+00 6.047163526708390080e-01 7.247542715009860359e-01 6.539189056959107127e-01 7.256985605311124798e-01 6.876240389148378096e-01 1.437887768234842989e+00 5.286679570462086142e-01
9.068497780224560323e-01 5.042230993704165387e-01 8.597210523982123931e-01 6.395453216409295871e-01 6.327105763254643467e-01 1.102776688827232343e+00 8.268662166038290851e-01 6.607882076382036729e-01 5.529149382397472445e-01 1.479728289387413298e+00 1.058946063531736481e+00 8.833147728204344684e-01 7.978324837937329495e-01 1.190387262322046613e+00 1.526023789760665217e+00 7.310251091194217565e-01 7.505494933507407262e-01 9.858426748643763782e-01 6.823276423736378549e-01 8.306060064753979510e-01 1.250367663255922190e+00 5.083320091931177176e-01 6.147251637258428492e-01 7.781500703449349965e-01 5.527770303505212812e-01 1.784925878759640483e+00 6.211509746738688165e-01 7.205765161774915217e-01 6.619385308820473490e-01 7.428034377501668839e-01 6.836693877718570400e-01 1.441753129869574046e+00 5.290605249902017304e-01
8.875203223676233488e-01 5.083537540722899983e-01 8.395311249889734206e-01 6.440194416850639758e-01 6.331544192089322287e-01 1.097598346596317054e+00 8.178260996291999430e-01 6.672281323672958342e-01 5.618159192524574408e-01 1.461741357458704371e+00 1.044947131561698050e+00 8.819013843638755512e-01 7.506600499903250956e-01 1.155281060047028685e+00 1.493901140302605679e+00 7.198732402187349999e-01 7.647572329025582594e-01 9.764340120020442715e-01 7.008689614878946816e-01 8.340101102316352932e-01 1.246904454212228064e+00 5.127202408243992648e-01 6.050975572530353785e-01 7.292001763674115233e-01 5.366307286033086266e-01 1.751568131458784761e+00 6.229558748928391010e-01 7.169983692844419387e-01 6.845545217643504987e-01 7.299368750134973549e-01 6.925429251609276360e-01 1.430900021021240587e+00 5.276582076838062241e-01
8.454899220300061691e-01 5.015918381508924773e-01 8.073195797859727962e-01 6.540597366597223905e-01 6.299655529240394403e-01 1.064747427003509328e+00 8.192829830691353843e-01 6.920594557738295460e-01 6.049052525426036331e-01 1.447958672126560931e+00 1.017914172432135000e+00 8.548650914902287123e-01 7.415094342198933486e-01 1.139130890046619715e+00 1.468126952419452458e+00 7.108154283275237573e-01 7.705845873416935499e-01 9.547040971688618427e-01 6.920175906952569234e-01 8.191301077391202057e-01 1.229124110810290604e+00 5.103956108431576544e-01 6.048928515679476980e-01 6.980700599525312411e-01 5.412978407411691562e-01 1.726980342025910886e+00 6.199374176806765613e-01 7.232677981903049558e-01 6.844310664650494758e-01 7.135783287493978611e-01 7.039331182157986255e-01 1.413789896963891346e+00 5.305276366190835313e-01
8.298155529460016222e-01 5.094164522417803376e-01 7.756024250473528836e-01 6.649218830320041684e-01 6.220724696534457587e-01 1.050575200118526675e+00 8.121842194832051831e-01 7.104704478103758269e-01 6.234675145821680919e-01 1.441181406197491466e+00 1.008690899182430600e+00 8.319183982570930169e-01 7.117577818699940551e-01 1.125141461012787669e+00 1.473785829509267176e+00 7.097849909907341104e-01 7.577035015884852065e-01 9.146453943577312895e-01 7.008089499077275741e-01 7.998768564821390203e-01 1.238177661561856713e+00 5.112004973505568373e-01 6.040411626350405960e-01 6.692309481863895071e-01 5.624383339481733302e-01 1.729238003022496528e+00 6.101045868635139868e-01 7.151882924124712826e-01 6.765972354467914007e-01 7.048765716222488154e-01 7.137631374081402358e-01 1.417847772042639010e+00 5.329148852591272245e-01
8.663293878512219326e-01 5.174464424122542372e-01 7.832915528835862062e-01 6.517123797425374843e-01 6.127794890427878949e-01 1.073283029043579528e+00 8.070567325542074011e-01 7.043669377956380817e-01 6.343442315874234794e-01 1.451433853957143194e+00 1.046836953614374899e+00 8.381815682994943062e-01 6.988404857778880430e-01 1.126811524828441380e+00 1.505714291527185278e+00 7.174811658419636418e-01 7.359963921372618678e-01 9.079294220049203279e-01 7.185113516168520897e-01 7.858716563921455123e-01 1.273953460755419931e+00 5.112653582578612355e-01 6.096629422102517459e-01 6.718350725934155721e-01 5.776042001247677637e-01 1.748831575979618913e+00 6.122925844880455770e-01 6.920364847922072515e-01 6.713798914387600902e-01 7.055227403864033908e-01 6.984768590415281198e-01 1.439335051585429515e+00 5.360794499590678663e-01
9.083271383768265483e-01 5.177315365797371394e-01 8.096122106981468169e-01 6.239407978006649147e-01 6.090727958554524868e-01 1.102750113792084541e+00 8.140527061445748114e-01 6.867733836195649699e-01 6.475105873414965796e-01 1.455850347220199126e+00 1.090709844406126949e+00 8.572681157170434219e-01 7.195431066766035944e-01 1.140412179870587295e+00 1.521981495308542209e+00 7.232397953402253110e-01 7.235210647744575452e-01 9.365238179390578122e-01 7.271550955092686008e-01 7.799131509954617680e-01 1.290265126518449934e+00 5.098312954052638402e-01 6.157240809667823278e-01 7.093217442857899790e-01 5.820598638429950178e-01 1.749886223948639463e+00 6.210238261554394956e-01 6.837726318908657897e-01 6.697160609552695876e-01 7.080841957506555095e-01 6.779676118048317823e-01 1.441064779695467202e+00 5.388656494547926501e-01
9.318641837201674383e-01 5.224177644484055971e-01 8.219426628318911021e-01 6.035553640909490092e-01 6.160029716589876525e-01 1.122760900229011760e+00 8.229948338163253219e-01 6.789861246898083458e-01 6.310372211811281495e-01 1.422532767489093963e+00 1.097028481144067591e+00 8.575542828313783561e-01 7.342065776843678115e-01 1.146125393170906115e+00 1.484971184442215542e+00 7.163253079900354647e-01 7.123468680190219171e-01 9.630621571912173495e-01 7.215244427090058421e-01 7.723991934061330555e-01 1.258051347826004696e+00 5.082287644337403210e-01 6.090672316188947555e-01 7.448916497356914412e-01 5.942718884673039437e-01 1.683844244820402292e+00 6.076715339294436191e-01 7.085916662882139061e-01 6.624294975984232892e-01 6.967805665267787774e-01 6.929541162822984157e-01 1.380656815111848568e+00 5.397021660369702989e-01
1.002710650193955333e+00 5.263462130375895498e-01 8.287449481500497317e-01 6.128614051544110097e-01 6.187917577195580776e-01 1.158250481700937140e+00 8.140316686895772147e-01 6.930755632077165718e-01 5.771257480473375168e-01 1.354399671763559798e+00 1.105591580609708524e+00 8.383277534226190042e-01 7.188140318337487011e-01 1.106977498469205790e+00 1.419852782435783611e+00 7.173747140421723456e-01 7.084554959095740179e-01 9.854979001961512441e-01 7.213618429862782566e-01 7.752849428176395996e-01 1.231170970929775788e+00 5.070573048968417540e-01 6.057859058139638542e-01 7.171695584375957777e-01 6.053494168844649748e-01 1.561939098775256829e+00 5.989852221049570824e-01 7.119123844452858174e-01 6.628656998443964721e-01 6.864718399581084540e-01 7.025091700704337860e-01 1.286675869120654347e+00 5.342766250501174152e-01
1.044879263977332107e+00 5.243805796950761211e-01 7.960597719017787899e-01 6.148861540919562385e-01 6.124727285904931762e-01 1.166711255875680697e+00 8.238383744921912166e-01 7.030203082736170561e-01 5.690006104259121011e-01 1.262844047903323608e+00 1.110863015509765406e+00 8.097373067886970421e-01 7.248905951612736320e-01 1.056440585254693421e+00 1.355705424038521123e+00 7.256829776468181059e-01 7.203968563553603266e-01 9.895707614684279285e-01 7.361224037913359775e-01 7.773002804899596940e-01 1.196920740567458230e+00 5.171090033539581521e-01 6.082758889648606226e-01 7.151467764645413894e-01 6.091927805233862125e-01 1.453470990349606806e+00 6.092334838682375020e-01 7.223819734150452865e-01 6.671294125044248124e-01 6.926528109421966617e-01 7.064726091436027700e-01 1.201723633371764244e+00 5.301017439276020093e-01
1.073421037469845407e+00 5.190592511152103405e-01 7.738027230757289487e-01 6.052807849396211193e-01 6.106343119060270164e-01 1.186445912928826507e+00 8.265727801281084197e-01 7.053329455631097700e-01 5.633942305837011943e-01 1.175667359494465769e+00 1.117378922487112902e+00 8.138023491098144158e-01 7.189757991625712608e-01 1.012464423050497553e+00 1.299705390725809151e+00 7.312514431321002206e-01 7.277926796304304835e-01 1.017144435496927901e+00 7.333304273718350696e-01 7.711212975450374429e-01 1.166093392662956640e+00 5.280925998573471336e-01 6.120399030755223624e-01 7.180621807019290648e-01 5.997328476498072769e-01 1.347021902797028492e+00 6.383501057598827133e-01 7.329237297459767486e-01 6.625762399660273250e-01 7.063500837334593108e-01 7.126012119184416127e-01 1.120923054735672775e+00 5.322442012270316436e-01
1.101426755421822890e+00 5.147920678729691613e-01 7.731789625122906795e-01 5.919988402246715298e-01 6.174919095024918869e-01 1.213917443963764331e+00 8.132606484703411853e-01 7.040881091277219062e-01 5.535694059159005365e-01 1.100036524353017908e+00 1.127469853562979463e+00 8.438525001716620233e-01 7.268827389537803052e-01 9.727357642362658430e-01 1.253002828561565751e+00 7.243686750021038900e-01 7.229039471333793543e-01 1.057673079089606727e+00 7.223787451866908738e-01 7.598799353067082762e-01 1.133152398846273279e+00 5.264204995643753104e-01 6.118767140004912619e-01 7.560612762073671833e-01 6.014424397097709596e-01 1.257433590995773676e+00 6.587506461614627273e-01 7.327409990467457224e-01 6.684254552423909423e-01 7.054485720178275132e-01 6.936830337897541554e-01 1.054147024288724088e+00 5.358043927895351777e-01
1.115269289007217779e+00 5.127468367322869369e-01 7.652884163388269378e-01 5.812039557429620196e-01 6.197031633248579752e-01 1.232728627161531199e+00 8.035315864639583916e-01 6.934403806651034952e-01 5.373350571610725490e-01 1.008986550200299703e+00 1.123733589713630243e+00 8.736754356140533639e-01 7.412273635572936836e-01 9.199725672061326298e-01 1.186789222177842218e+00 7.222154312473868520e-01 7.381627253310328873e-01 1.086874004154640527e+00 7.325831142062135815e-01 7.554759532400900923e-01 1.074378626481215626e+00 5.228170800194912315e-01 6.109963508955958966e-01 7.884955609915371699e-01 6.003149294337903896e-01 1.150827952042820401e+00 6.535793448620472734e-01 7.360389415437558203e-01 7.087249568480631368e-01 7.010044665819008536e-01 6.743658646193165795e-01 9.670718350170816047e-01 5.354598740360138054e-01
1.133355607080067884e+00 5.230281663062466002e-01 7.780552203602479899e-01 5.859213707474065780e-01 6.263687708137836152e-01 1.217516848180457023e+00 8.322294202212119352e-01 6.873931973965845543e-01 5.190320246935508086e-01 9.904250412840498452e-01 1.126676310122225910e+00 8.642804977091980145e-01 7.293994545633509796e-01 9.042368241900554660e-01 1.191849346464922244e+00 7.240400453225411814e-01 7.508361758508914630e-01 1.090586376256795775e+00 7.238129857956545621e-01 7.635139178418089978e-01 1.072061935948615874e+00 5.103955683797481990e-01 6.058276610208064294e-01 7.754587333041050856e-01 6.055192991156308491e-01 1.142866598295545266e+00 6.339498762969479895e-01 7.404793302294457868e-01 7.370071978098037269e-01 6.944983646447867587e-01 6.733692934003622232e-01 9.528593068556495682e-01 5.435685040112739896e-01
1.149241700136029776e+00 5.211098145409334137e-01 7.893503062695611527e-01 5.988026517021822759e-01 6.210916780281224847e-01 1.214934441688949152e+00 8.756709482756899199e-01 7.102360572352288681e-01 5.041712056114883156e-01 9.931060873122929955e-01 1.150525339349508069e+00 8.692008336900702847e-01 7.067423192746725702e-01 9.149419066552607616e-01 1.226824269744257068e+00 7.295603364362585053e-01 7.679453880297925084e-01 1.105805762851245433e+00 7.064857292554634904e-01 7.769910112053786122e-01 1.101639822825584814e+00 5.014449819903509242e-01 6.130388652000197114e-01 7.753028844854540358e-01 6.043490245786944381e-01 1.155279946263217061e+00 6.536318948092560976e-01 7.372632995725775240e-01 7.607428005935781279e-01 7.107484116423619103e-01 6.597836871663252944e-01 9.624614152169007619e-01 5.474375964688659169e-01
1.148781511912870812e+00 5.192537583599551310e-01 7.886261848525545348e-01 6.108044030545984882e-01 6.100457081048323849e-01 1.208874606819479336e+00 9.174496461511510992e-01 7.541349971141322328e-01 4.905119785500325347e-01 9.922921544476646094e-01 1.161780772613309809e+00 8.750779603391748429e-01 6.969576134393684619e-01 9.259331487928093019e-01 1.238212898015648822e+00 7.467532048931836419e-01 7.852028225351048718e-01 1.100979049201243232e+00 6.956899203117641317e-01 7.728705635810105834e-01 1.120751472900193724e+00 4.965985107292602563e-01 6.229117127457453051e-01 7.910549640967050600e-01 5.906245594264762921e-01 1.147918322808986646e+00 6.644221565747170377e-01 7.413985268890046498e-01 7.739475922134043673e-01 7.244886575776048332e-01 6.550382570445303365e-01 9.667742412015498665e-01 5.436063484137529933e-01
1.143219638307945596e+00 5.182436062244986097e-01 7.841768836914785323e-01 6.086425749107048366e-01 6.008747571106720642e-01 1.192079926486792507e+00 9.697258177727050565e-01 7.858074485649542140e-01 4.583240876342467574e-01 9.962242238022117613e-01 1.176946154081189189e+00 8.844565716220278428e-01 6.918852763643864590e-01 9.356922684265509549e-01 1.261028911835885502e+00 7.785981504232545314e-01 8.125339084329605832e-01 1.096284211046538282e+00 6.831033950804445976e-01 7.646496747079428724e-01 1.162927795876526504e+00 4.897138217973875385e-01 6.272706741175028133e-01 8.074918438263407605e-01 5.749225209697024219e-01 1.138786264719599428e+00 6.564747047532913937e-01 7.459859224686685719e-01 7.963176823848510111e-01 7.311515427015061741e-01 6.571218780169180151e-01 9.789791696806245946e-01 5.456849990849588217e-01
1.138460865029993219e+00 5.126803809758706532e-01 7.807874594786060607e-01 5.977976116976635446e-01 5.965008232578272729e-01 1.171530515292081853e+00 1.026070647976980332e+00 7.948766825034745409e-01 4.248821438455688826e-01 1.002207045954678133e+00 1.196314762272179477e+00 8.981368440127500685e-01 7.034699749527760781e-01 9.522278837608666446e-01 1.300118030166690364e+00 8.149515462022233203e-01 8.351562189337350395e-01 1.101239720661803423e+00 6.743196145784732254e-01 7.625712478745021450e-01 1.214878203443443327e+00 4.867668980945579205e-01 6.231621118006512861e-01 8.083978055111673555e-01 5.596124070527161987e-01 1.149868561055009897e+00 6.484111034401605078e-01 7.432287646235928857e-01 8.274811710854870217e-01 7.339332393141621003e-01 6.529708868688733903e-01 9.992987360919434181e-01 5.525314549377281503e-01
