# Supplementary material for: Molecular mechanisms of native ligand selectivity in catecholamine G protein-coupled receptors
Source: Nat Commun. 2026 Apr 23;17:4112. doi: 10.1038/s41467-026-71361-8 (PMC13150006; doi:10.1038/s41467-026-71361-8)
Supplement: Supplementary file 8 — Source Data 2 [file 41467_2026_71361_MOESM8_ESM.zip › SourceData/FigS15/strings4apo_WT/string401.txt]

8.907468250784592589e-01 4.949635836528399335e-01 8.483069601500281554e-01 6.351511339931236177e-01 6.339996650768449094e-01 1.072157551318772883e+00 8.415290289873744722e-01 6.626106879937812000e-01 5.539139273810191888e-01 1.480503884127145842e+00 1.047088815326949085e+00 8.496521689205648320e-01 8.457517473392808238e-01 1.213344435469935867e+00 1.536154406068494849e+00 7.329434851890843650e-01 7.357085464004391451e-01 9.586202516617341463e-01 6.672218765158423048e-01 8.179856754066339164e-01 1.230905994243974400e+00 4.987153447169695442e-01 6.187688370737187693e-01 7.865589773154693098e-01 5.540836636279617977e-01 1.801616481241348211e+00 6.047163526708390080e-01 7.247542715009860359e-01 6.539189056959107127e-01 7.256985605311124798e-01 6.876240389148378096e-01 1.437887768234842989e+00 5.286679570462086142e-01
8.795016535141695346e-01 4.999967896058425398e-01 8.311430764301679375e-01 6.394471753336986586e-01 6.379769818379320556e-01 1.076393759193796207e+00 8.236733272270710948e-01 6.634727480510890230e-01 5.776632693097667470e-01 1.456652580561415444e+00 1.029022614576207140e+00 8.610331929819514674e-01 8.124437265482696846e-01 1.181228696979923276e+00 1.502955194420308560e+00 7.352663462390767179e-01 7.263697201159116101e-01 9.738007705472037090e-01 6.841239767577864672e-01 8.085709807847066832e-01 1.219075482031850344e+00 5.199723299437052360e-01 6.137747136549791538e-01 7.696110917604349622e-01 5.544701954477019301e-01 1.758765545313212719e+00 6.264408917007858735e-01 7.278920242397982632e-01 6.551897044189154418e-01 7.244996175361654300e-01 6.722235334345527669e-01 1.414476757854642663e+00 5.312793465598535381e-01
8.642702726322358808e-01 5.047281146505566696e-01 8.088711168294322462e-01 6.394070696930188591e-01 6.357304543159388865e-01 1.084956926748996242e+00 8.094421306068639854e-01 6.619008239124828386e-01 5.858115461202269003e-01 1.429783973662122065e+00 1.013770072529814437e+00 8.676947476018612715e-01 7.646905259869684057e-01 1.143835662014798471e+00 1.459298125875274410e+00 7.272207839810940211e-01 7.110626472351022631e-01 9.718205664136672084e-01 7.061388373245166550e-01 7.943903973341159830e-01 1.205067055276417554e+00 5.263220014697040927e-01 6.078765230313879497e-01 7.494287065146888471e-01 5.433076971623003182e-01 1.703490720519097668e+00 6.261753222764534499e-01 7.261923843099286069e-01 6.638754385586178586e-01 7.158368182485974618e-01 6.770775238059942858e-01 1.381786708366402383e+00 5.331679248850471620e-01
8.760836951811434847e-01 5.051673405038897835e-01 8.257956045300167691e-01 6.388075591690609567e-01 6.240067287694844866e-01 1.092014262750045539e+00 8.056151358389831429e-01 6.717731006157328100e-01 5.986862513759828586e-01 1.433224407122200894e+00 1.027028702526821879e+00 8.658006009563956606e-01 7.269184858275048455e-01 1.134680149673314542e+00 1.445793565932431912e+00 7.228927923039157877e-01 6.968008119835361613e-01 9.847629642142617934e-01 7.205135088687417699e-01 7.767936388526802682e-01 1.215018329944861586e+00 5.135684335237576947e-01 6.072418554830572024e-01 7.207397641078867601e-01 5.501457772660517387e-01 1.665016566564061051e+00 6.110995914065568968e-01 7.254765205065272227e-01 6.826307987260865628e-01 7.011223494498042275e-01 6.921991065026326106e-01 1.355965008947388029e+00 5.351890636153073810e-01
8.832353930955192389e-01 5.110082892128144927e-01 8.296235610833548879e-01 6.352054577406980318e-01 6.296967790775718221e-01 1.079772117579824275e+00 7.995498634154905027e-01 6.815842652697808868e-01 6.283650390249791995e-01 1.426750414910317843e+00 1.034655886259668867e+00 8.514066245987438331e-01 7.152690239648065162e-01 1.135665451676962867e+00 1.439056577898990552e+00 7.278199378150232990e-01 7.000916784362065659e-01 9.748310868934212392e-01 7.333111379774401861e-01 7.708525329283824057e-01 1.210110182090396780e+00 5.128427782289287640e-01 6.104753463981195116e-01 6.852910915040107964e-01 5.893568270205080672e-01 1.644828856872909029e+00 6.099028778333540624e-01 7.248390121514776130e-01 6.770730926048001974e-01 6.871516000107089628e-01 6.935879893640226612e-01 1.336498963674387142e+00 5.427691550434524670e-01
8.937011037611968245e-01 5.213295066275279721e-01 8.228777060077266947e-01 6.295038340717851177e-01 6.187003029709186031e-01 1.064834144610268707e+00 7.885149264761239785e-01 6.695020279673118413e-01 6.166364788033459332e-01 1.394751945521304437e+00 1.036740157450139810e+00 8.298251250667838530e-01 7.109664849591847968e-01 1.130483239368750503e+00 1.409396102590744881e+00 7.353865699858739280e-01 7.135728208770796277e-01 9.693516416999760077e-01 7.364563028892192609e-01 7.793859894680377209e-01 1.189755004266029870e+00 5.170207091837262237e-01 6.140494372818404711e-01 7.425827888230180918e-01 6.092855439562849806e-01 1.596606667879779229e+00 6.189562413842225608e-01 7.371244350490768760e-01 6.568001934526505048e-01 6.810750533871265944e-01 6.866745828438113319e-01 1.294770355827652875e+00 5.425601538002815527e-01
9.154342986573431595e-01 5.267932225251077405e-01 8.456200225511871782e-01 6.310571147849446394e-01 6.131652930189671613e-01 1.079116970588341662e+00 7.799272032991800829e-01 6.656543178116207660e-01 5.889250968568875422e-01 1.397600774978454474e+00 1.046335182415317089e+00 8.417050213738130893e-01 7.085377976442325254e-01 1.135362627502666033e+00 1.403871511590571108e+00 7.375053861382754317e-01 7.255421935952369727e-01 9.914613474661431169e-01 7.300437860955928393e-01 7.941891252921489119e-01 1.195006012694669328e+00 5.180851086929623150e-01 6.142112557451209209e-01 7.792641707098120207e-01 6.133291238851663607e-01 1.584319142385699930e+00 6.344204607490079306e-01 7.551868126558475280e-01 6.359018041368794671e-01 6.915549166557102279e-01 6.714137369790249554e-01 1.288250617194709902e+00 5.365285520991120993e-01
9.337974251196902165e-01 5.318909062241387042e-01 8.647896571468208782e-01 6.348787452270970855e-01 6.189168505897457706e-01 1.096907115121050991e+00 7.800360084433912711e-01 6.706460625553374300e-01 5.766144420247423241e-01 1.402157620668464943e+00 1.050797536301492752e+00 8.549435200183190808e-01 6.967906469187289398e-01 1.126720815707968670e+00 1.395854935182828882e+00 7.325932366099057180e-01 7.350578729067771544e-01 9.937981740382391127e-01 7.370674026669683521e-01 8.109780230537080303e-01 1.197072994367785359e+00 5.335989399093129526e-01 6.119357553087209078e-01 7.484200105026735939e-01 6.121498286523089361e-01 1.578506534109509030e+00 6.638124844874809805e-01 7.537918380348638259e-01 6.207983229241134104e-01 7.003023928602878367e-01 6.508274600706926982e-01 1.291187679469933958e+00 5.312756819908784900e-01
9.601821314555490927e-01 5.329403914340578030e-01 8.588489141006045990e-01 6.298440293499365517e-01 6.217876038836530617e-01 1.119120573412881514e+00 7.877761819739970139e-01 6.756901553179088804e-01 5.744301432376757166e-01 1.367175992755099045e+00 1.060565803454723177e+00 8.504289295450000452e-01 6.833189897736303697e-01 1.088493761227932621e+00 1.364165438812683151e+00 7.261933830823374958e-01 7.316467520416763959e-01 9.803560009274612241e-01 7.503696774362870192e-01 8.078691531257621294e-01 1.181297704035887852e+00 5.479245494226355762e-01 6.110919915217949416e-01 6.943701787238356626e-01 6.098391809382386342e-01 1.533887829005615711e+00 6.893797601763749228e-01 7.293366820970741404e-01 6.245061857075919765e-01 7.018444755939627910e-01 6.372231297774129111e-01 1.263569840138360378e+00 5.302843161009489492e-01
9.988643245132946547e-01 5.293364689719944893e-01 8.407622443341775664e-01 6.131081911248509320e-01 6.171451605885949210e-01 1.149357164988947577e+00 7.929709341507118481e-01 6.721931748125380413e-01 5.691220555781990598e-01 1.301921450472073083e+00 1.076739444150533354e+00 8.385739766782231985e-01 6.791863335305683425e-01 1.045005854283447277e+00 1.319939732386005593e+00 7.243164362645908572e-01 7.256833045808859239e-01 9.783260985988276870e-01 7.562500217782905931e-01 7.937385675979413691e-01 1.156900781777350673e+00 5.467788409520663029e-01 6.134508528702732333e-01 6.797785005532671621e-01 6.107597756643470266e-01 1.453440666036946549e+00 7.012404591627607875e-01 7.087623150685190554e-01 6.359809712603218257e-01 7.031875068243534921e-01 6.345346975674227563e-01 1.203365601094663617e+00 5.323901509810028410e-01
1.037818441715507856e+00 5.254269114840148802e-01 8.190581642375972526e-01 5.907249360362687440e-01 6.135526624529240580e-01 1.175644630309605310e+00 7.930863199448839884e-01 6.581957939552518511e-01 5.676898644879839750e-01 1.226043461201285378e+00 1.087457837915545955e+00 8.275760418284989761e-01 6.805893484953535744e-01 1.013369333540018236e+00 1.276060010571456349e+00 7.258015620345315000e-01 7.298227202677407544e-01 9.854064236387565234e-01 7.599504015376357113e-01 7.908601594956425895e-01 1.132258577736938943e+00 5.401577737572520466e-01 6.161230947326661322e-01 7.070048395197007229e-01 6.152978347799600289e-01 1.356450307130921740e+00 7.078058768741628537e-01 7.038550098591949133e-01 6.447794869772786042e-01 7.053720182631161295e-01 6.405906291218211868e-01 1.126612900731149614e+00 5.356321568882778106e-01
1.080705627251560941e+00 5.236794958666647348e-01 7.969277401265885130e-01 5.746771219500192984e-01 6.167744838091154813e-01 1.200172748483390839e+00 7.941741382436783292e-01 6.427827614522063637e-01 5.644440584500012292e-01 1.142285240194490070e+00 1.104866358705909768e+00 8.312214848551401358e-01 6.860272306594739078e-01 9.833394242487722980e-01 1.243684810929977846e+00 7.271838935183340125e-01 7.355144882755211277e-01 1.008961143794492310e+00 7.573586203723955412e-01 7.941392925811543435e-01 1.121386271407960544e+00 5.335016740125057000e-01 6.140210462647794909e-01 7.599942220250133218e-01 6.228496488823671573e-01 1.258328650792105652e+00 7.104109978721848684e-01 7.106060260023387976e-01 6.599447867859645767e-01 7.116706742842180411e-01 6.507399325174446636e-01 1.052588431941769542e+00 5.372420288214062589e-01
1.123846934959871646e+00 5.252948343239642881e-01 7.870853000477942008e-01 5.737529353315919955e-01 6.222655343434754238e-01 1.220199401677082740e+00 8.134996730381659491e-01 6.455985399154723359e-01 5.478984611631231294e-01 1.068873060754941040e+00 1.136609998613066219e+00 8.523276879745670387e-01 6.961910099074811731e-01 9.481668018309890034e-01 1.234574023840362411e+00 7.259132668000495281e-01 7.394809953657471846e-01 1.049138336191643317e+00 7.411644189157398088e-01 7.884180481799135665e-01 1.125470951390121099e+00 5.289565741513522212e-01 6.090483293968907974e-01 7.963088025469583497e-01 6.244000758228929193e-01 1.189379952541607111e+00 7.063110386305712085e-01 7.181395061530673196e-01 6.963652373029627363e-01 7.187068850864022362e-01 6.551417727686246195e-01 1.002985718359082901e+00 5.373801126532314898e-01
1.153724689654773261e+00 5.314758001645483176e-01 7.928770108848590681e-01 5.774040526778623228e-01 6.218269604773715153e-01 1.219471552615827070e+00 8.608494362164994529e-01 6.678361257642326798e-01 5.190798302048377222e-01 1.027217108087530084e+00 1.161191055335766276e+00 8.660131271968959377e-01 7.051489637693224566e-01 9.248378056370275546e-01 1.250258544892506096e+00 7.298941241791025991e-01 7.589715175947250314e-01 1.076975455510070345e+00 7.176206316579955002e-01 7.899632222192971565e-01 1.131227970728736709e+00 5.215877391956460496e-01 6.137419713823305534e-01 7.916761004056233064e-01 6.134999413424657710e-01 1.155252258400049303e+00 6.958178388759094224e-01 7.291641175325016544e-01 7.390629290585550848e-01 7.218019591100284238e-01 6.507118947972151402e-01 9.715347568255592314e-01 5.399958031695267779e-01
1.157627748676100854e+00 5.337616866558114737e-01 7.942178165608684282e-01 5.789692175670904106e-01 6.180660114011400363e-01 1.203112979416081085e+00 9.108279548885638288e-01 6.927072059690366768e-01 4.972351565883757485e-01 1.021377583866166505e+00 1.166779530465276160e+00 8.637702003893776848e-01 7.050840898176077287e-01 9.314081499130347774e-01 1.273910527942370585e+00 7.469617359754179287e-01 7.845195155994059144e-01 1.080314825290353609e+00 7.056607808326166298e-01 8.011990139083717821e-01 1.143215056181896783e+00 5.075059390887076693e-01 6.256867815103920316e-01 7.756740711556947554e-01 6.032324287990088463e-01 1.152005796975475116e+00 6.814847431842212533e-01 7.399014572858084726e-01 7.574524367069396247e-01 7.252982236318031850e-01 6.501130865580880824e-01 9.645984542244095961e-01 5.429068669933195812e-01
1.155831305189925828e+00 5.252842204524396097e-01 7.948122463366421586e-01 5.799398056813998004e-01 6.125987429336595680e-01 1.189195278930792687e+00 9.677873447575993104e-01 7.287859318639415829e-01 4.810976413652237049e-01 1.017596731328388904e+00 1.175589219772252836e+00 8.686163771288150093e-01 7.042480380111556526e-01 9.425596295782502354e-01 1.284669972829723505e+00 7.715562135406629496e-01 8.124275283749098353e-01 1.089379803286280035e+00 6.974401116494916009e-01 7.926316052599736706e-01 1.161914250721489683e+00 4.913106201626122882e-01 6.319072279733694009e-01 7.702131518894357320e-01 5.906517067928768183e-01 1.150039775195872416e+00 6.702771832769900406e-01 7.418401950777353537e-01 7.767873336860351419e-01 7.251707909112062866e-01 6.557466285282127494e-01 9.685118305299522667e-01 5.450108587954515249e-01
1.149663997207170052e+00 5.156499981124829102e-01 7.906211326921912530e-01 5.866084183087287851e-01 6.049791073421280085e-01 1.178357465179288299e+00 1.005196647882781846e+00 7.655669727733402929e-01 4.616547037336116155e-01 1.010095769692913814e+00 1.184767930106740641e+00 8.830442841209800164e-01 7.093198855530961078e-01 9.486038364936236755e-01 1.289109218125515488e+00 7.940480665491111978e-01 8.297871920565763615e-01 1.101687688807435617e+00 6.857010267801051384e-01 7.768924673441067741e-01 1.187447896681204984e+00 4.835255882341731870e-01 6.287484891664163467e-01 7.821567038495396140e-01 5.729189133868497485e-01 1.147480415495224282e+00 6.569400080834608691e-01 7.388869222989182806e-01 8.011974257460542370e-01 7.290626251798139057e-01 6.583524208628788177e-01 9.818878223720178822e-01 5.477572398591996627e-01
1.138460865029993219e+00 5.126803809758706532e-01 7.807874594786060607e-01 5.977976116976635446e-01 5.965008232578272729e-01 1.171530515292081853e+00 1.026070647976980332e+00 7.948766825034745409e-01 4.248821438455688826e-01 1.002207045954678133e+00 1.196314762272179477e+00 8.981368440127500685e-01 7.034699749527760781e-01 9.522278837608666446e-01 1.300118030166690364e+00 8.149515462022233203e-01 8.351562189337350395e-01 1.101239720661803423e+00 6.743196145784732254e-01 7.625712478745021450e-01 1.214878203443443327e+00 4.867668980945579205e-01 6.231621118006512861e-01 8.083978055111673555e-01 5.596124070527161987e-01 1.149868561055009897e+00 6.484111034401605078e-01 7.432287646235928857e-01 8.274811710854870217e-01 7.339332393141621003e-01 6.529708868688733903e-01 9.992987360919434181e-01 5.525314549377281503e-01
