# Supplementary material for: Molecular mechanisms of native ligand selectivity in catecholamine G protein-coupled receptors
Source: Nat Commun. 2026 Apr 23;17:4112. doi: 10.1038/s41467-026-71361-8 (PMC13150006; doi:10.1038/s41467-026-71361-8)
Supplement: Supplementary file 8 — Source Data 2 [file 41467_2026_71361_MOESM8_ESM.zip › SourceData/FigS15/strings4apo_WT/string367.txt]

8.907468250784592589e-01 4.949635836528399335e-01 8.483069601500281554e-01 6.351511339931236177e-01 6.339996650768449094e-01 1.072157551318772883e+00 8.415290289873744722e-01 6.626106879937812000e-01 5.539139273810191888e-01 1.480503884127145842e+00 1.047088815326949085e+00 8.496521689205648320e-01 8.457517473392808238e-01 1.213344435469935867e+00 1.536154406068494849e+00 7.329434851890843650e-01 7.357085464004391451e-01 9.586202516617341463e-01 6.672218765158423048e-01 8.179856754066339164e-01 1.230905994243974400e+00 4.987153447169695442e-01 6.187688370737187693e-01 7.865589773154693098e-01 5.540836636279617977e-01 1.801616481241348211e+00 6.047163526708390080e-01 7.247542715009860359e-01 6.539189056959107127e-01 7.256985605311124798e-01 6.876240389148378096e-01 1.437887768234842989e+00 5.286679570462086142e-01
8.715564305360774533e-01 5.025402256053361771e-01 8.122106927216766747e-01 6.290750000092081295e-01 6.279074571112222003e-01 1.065101487288522941e+00 8.036154127308438033e-01 6.458608197025310638e-01 5.964631064407526218e-01 1.471030184453711032e+00 1.028447177712853877e+00 8.373420225135523864e-01 8.067241378043024103e-01 1.184411160049334999e+00 1.518219835976464704e+00 7.276001628111807840e-01 7.197965975444968745e-01 9.507697892442174004e-01 6.929058231701128445e-01 8.005235698513598619e-01 1.250437861481894508e+00 5.038419655721182444e-01 6.165467321003985646e-01 7.628936015694754991e-01 5.441445401199919152e-01 1.767024834935394306e+00 6.208945602566360300e-01 7.285525697418762103e-01 6.671178245592600531e-01 7.136656814341377775e-01 6.653827652464463505e-01 1.435585488962081602e+00 5.250993537240563613e-01
8.427876329583606774e-01 5.063882907322998506e-01 7.874829326619199321e-01 6.246134065934177970e-01 6.162507124175651274e-01 1.064437853639590426e+00 7.793776099622681253e-01 6.464973890276560775e-01 5.971455869156659935e-01 1.450014784070936535e+00 1.014238220345673236e+00 8.390673746389178955e-01 7.508306246147146146e-01 1.148160250639474356e+00 1.473145757737714279e+00 7.231444222423724089e-01 7.152742724213478898e-01 9.445401812152468546e-01 7.155246313998347985e-01 7.790551616770733379e-01 1.241507408758201425e+00 5.121429893138780276e-01 6.135922570483716143e-01 7.528969694126119716e-01 5.413996301472057127e-01 1.709691835966463014e+00 6.200097668868791434e-01 7.168901541183411164e-01 6.517525538514957750e-01 6.907000105266292156e-01 6.714945173856173843e-01 1.403498854608886681e+00 5.290441665052485476e-01
8.580531636915551541e-01 5.066356151230481109e-01 8.298054917878082692e-01 6.293446202743250284e-01 6.142240145091434345e-01 1.082526554397288621e+00 7.812559742580617028e-01 6.654954893173935515e-01 6.144127239287153763e-01 1.462861185476834969e+00 1.025456670126660752e+00 8.725699143681299175e-01 7.064733031953782660e-01 1.138531249251219180e+00 1.452403220065488609e+00 7.320643177911871913e-01 7.090654095497178622e-01 9.657760637653288738e-01 7.170156111143405342e-01 7.646172394251007365e-01 1.241665057793932325e+00 5.226979832053750830e-01 6.175001784270326421e-01 7.413800646603860844e-01 5.572067487514763551e-01 1.686247481418941208e+00 6.071541875975344782e-01 7.067587602645137856e-01 6.549679099158587370e-01 6.750366011016170065e-01 6.871923718854914265e-01 1.392882368255695225e+00 5.361322424609310522e-01
8.937201152677354266e-01 5.128488554893597673e-01 8.796733219277643734e-01 6.322781544067097581e-01 6.335005323543381195e-01 1.100360299618990956e+00 7.931894322159571686e-01 6.739044458158450768e-01 6.626279309686475827e-01 1.490219704545309387e+00 1.037762251605970798e+00 9.101903922562339933e-01 6.970942764141407899e-01 1.148465119218220920e+00 1.473886467943635648e+00 7.407352105982163426e-01 6.994953492135317363e-01 9.895981467431750334e-01 7.148849111442772131e-01 7.702385870710302118e-01 1.256467545162693211e+00 5.242407844641379100e-01 6.225318159922844652e-01 7.133808228628701897e-01 5.749648430671977506e-01 1.715720311926853814e+00 6.006028922499542233e-01 7.142573173801446407e-01 6.887804670297918985e-01 6.718677690891405874e-01 6.927080981444919683e-01 1.419617293825578663e+00 5.378359814009846529e-01
8.897548728797450845e-01 5.318483736603043521e-01 8.388629041370941897e-01 6.260198481992664821e-01 6.426925833686896183e-01 1.103305237949144813e+00 7.941835336389627686e-01 6.669545114206328895e-01 6.525319488087720776e-01 1.440562180818965254e+00 1.029146244255615406e+00 9.058498254000040273e-01 6.832150146827609127e-01 1.114279622051864260e+00 1.443364888138820579e+00 7.233260977266628977e-01 7.071816110030745284e-01 9.633570165210013636e-01 7.456554466092868427e-01 7.756982138959518380e-01 1.226059270659605849e+00 5.129096623389735043e-01 6.129904445213512076e-01 7.083874566156284081e-01 5.782071787969474963e-01 1.680154405128925887e+00 6.013502472972632740e-01 7.124787754705246279e-01 6.773070265398897227e-01 6.617158925120141255e-01 6.986764605198747535e-01 1.387909456991383461e+00 5.366914510105563751e-01
9.324467655608316141e-01 5.357782767981735805e-01 8.525060400924308057e-01 6.303916027068462435e-01 6.206174869982363784e-01 1.118848078702376014e+00 7.910840318703572516e-01 6.658018068232010034e-01 6.279180085846397530e-01 1.420885103633668045e+00 1.068808313719525005e+00 8.939071264723194021e-01 6.699928460211790338e-01 1.101085298204045992e+00 1.410870481901727480e+00 7.234731237652500813e-01 7.093488435915471513e-01 9.546896768348374085e-01 7.412017259019677562e-01 7.602899009683576903e-01 1.225742931768724286e+00 5.079829657144180333e-01 6.099205265474815230e-01 7.689696344270904316e-01 5.867952796781596980e-01 1.629089986951997027e+00 6.144192974299907961e-01 7.130067070276121521e-01 6.570003707513932811e-01 6.762844056191311681e-01 6.718452845838157605e-01 1.363206095659649897e+00 5.348261699448834117e-01
9.069944582347587714e-01 5.306262923492803818e-01 8.462290185959632227e-01 6.247691873338161450e-01 6.191136896811307855e-01 1.098959975440709780e+00 7.756057434255916316e-01 6.561634936298939014e-01 5.952474394544914338e-01 1.405748105998290365e+00 1.078570311217271538e+00 8.846746418768554054e-01 6.668783239228709414e-01 1.095817334722876568e+00 1.382062170598231221e+00 7.268044255077255045e-01 7.272974146242564553e-01 9.351042855388426167e-01 7.392335053615602947e-01 7.725195073489313780e-01 1.198087554681873002e+00 5.266625408516184548e-01 6.073149152163775932e-01 7.802008334126440126e-01 6.031527418792277384e-01 1.610490763344687881e+00 6.574164010783141165e-01 7.289493558889794667e-01 6.470300635141322809e-01 6.907962307276749314e-01 6.457162591851114408e-01 1.342399486042122225e+00 5.379343756468409898e-01
9.153220276613179829e-01 5.241561459472712237e-01 8.393921952050141799e-01 6.314845378309732471e-01 6.151106255295780700e-01 1.098223589203421779e+00 7.801318592938235597e-01 6.730517154677998493e-01 6.028220227890942473e-01 1.380188223094572564e+00 1.066319168752069002e+00 8.618044953959593801e-01 6.873325784717529974e-01 1.088704913114095563e+00 1.354115561226193920e+00 7.265572559403128405e-01 7.267832331057501039e-01 9.392906113131727075e-01 7.469271183462102837e-01 7.790914988866377566e-01 1.173018436387191388e+00 5.545496164871681621e-01 6.068806314892869480e-01 7.213476726769377789e-01 6.138351473926685342e-01 1.558811339207912816e+00 6.884704123096776485e-01 7.121060598814734632e-01 6.594895068725943332e-01 7.011543125009441768e-01 6.346498192583598374e-01 1.292545190776544173e+00 5.363364828749650481e-01
9.854185243939239669e-01 5.190922969810917165e-01 8.071307725245006059e-01 5.963991183421678555e-01 6.123719797108687635e-01 1.150693898044017560e+00 7.913979362844045795e-01 6.566855800841784330e-01 5.806360437462219082e-01 1.297704073798863877e+00 1.073078603605183146e+00 8.372290196507214954e-01 6.985778341902684208e-01 1.052299779049536754e+00 1.329513499368496054e+00 7.249340053922559424e-01 7.096337071518904471e-01 9.584047431094486758e-01 7.430397769551952969e-01 7.785500213548935955e-01 1.167353374552571932e+00 5.565196941984561496e-01 6.043870320461839363e-01 7.103507811644415026e-01 6.117057287769881446e-01 1.465580436146890264e+00 6.935849615511512356e-01 7.076160965344293619e-01 6.422733332219620062e-01 7.023352172938975846e-01 6.360739785421094528e-01 1.218221719849766682e+00 5.371067896280908860e-01
1.035252167401436107e+00 5.159415519728751676e-01 7.711996749521721206e-01 5.765936287481621125e-01 6.134510228881095983e-01 1.189385970395050007e+00 7.922840592361550804e-01 6.382678649273760829e-01 5.772965370723093237e-01 1.204678822868451293e+00 1.077730129180669794e+00 8.249969663515211993e-01 7.038056889930637272e-01 1.008565566484529663e+00 1.288576811892674812e+00 7.249011863888090712e-01 7.050151446050643145e-01 9.644988925545413538e-01 7.372764388972953276e-01 7.774665174784244348e-01 1.148669464773071081e+00 5.422001252153034745e-01 6.020698072629721009e-01 7.270534390861637108e-01 6.124147792738516838e-01 1.355904635450255968e+00 6.690501659549372704e-01 7.245676543559613769e-01 6.239071629362675786e-01 6.924210102377168496e-01 6.544386599090821210e-01 1.133772536361493666e+00 5.403033802241548056e-01
1.074404103642497610e+00 5.085602892793507079e-01 7.590514861281462133e-01 5.933779511904367920e-01 6.130820403874016611e-01 1.213659840940524814e+00 8.076942205719609413e-01 6.530841385942662836e-01 5.710054746895020239e-01 1.098659830769338486e+00 1.091200525925619669e+00 8.356425210170745910e-01 7.135301152473578767e-01 9.734282709577833925e-01 1.234546336180269988e+00 7.198196469679071230e-01 7.097498518526987876e-01 1.002755857853355526e+00 7.406639733546717119e-01 7.848894770423935352e-01 1.100145820244204709e+00 5.308566257506008856e-01 6.030579879010923294e-01 7.262512096647536497e-01 6.139183983221842000e-01 1.246644460121681952e+00 6.508090008656010061e-01 7.318298310354447445e-01 6.501159457648131301e-01 6.910484677176363943e-01 6.729593834376896844e-01 1.031779266560469921e+00 5.353349970193520546e-01
1.124887046710530081e+00 5.124480169084534298e-01 7.776501453695585653e-01 5.882111306143730234e-01 6.152904778144616671e-01 1.215206333686789542e+00 8.346402449752088337e-01 6.627265152256101022e-01 5.454343028706404306e-01 1.034277517362239163e+00 1.128455637871568884e+00 8.490937348110478844e-01 7.195761892000509530e-01 9.459897907703219699e-01 1.229322856346761084e+00 7.131907967922116454e-01 7.265629487515862239e-01 1.064108311491108960e+00 7.327975190249156334e-01 7.967338717837194606e-01 1.095417579282982334e+00 5.350886157712839708e-01 5.967213505014339336e-01 7.553606060406934386e-01 6.027758010771424591e-01 1.181285419016857796e+00 6.542108548712805005e-01 7.390387034020743373e-01 7.008549127311820559e-01 7.018044000896414003e-01 6.551808553678858393e-01 9.709360032971247056e-01 5.327669701888118059e-01
1.155123628523925250e+00 5.342785858322037784e-01 7.943672716910022968e-01 5.956463168196798330e-01 6.226803429257387057e-01 1.214396828236333992e+00 8.648276764228560731e-01 6.750504961982350949e-01 5.255622880942524278e-01 1.011269997599924420e+00 1.154527861283583423e+00 8.642041883094094823e-01 7.229035852086967973e-01 9.150257059699806739e-01 1.238095192937493261e+00 7.273729763892486933e-01 7.624279146293827525e-01 1.086445736058989198e+00 7.164613876590333330e-01 8.027903939657771160e-01 1.112385709789417199e+00 5.421810028246708546e-01 6.043553943981498922e-01 7.574946646356048863e-01 6.076942280010180220e-01 1.160562703114156324e+00 6.759535762210657772e-01 7.429537569930555474e-01 7.362930071935475107e-01 7.179721705020740696e-01 6.447039022861945634e-01 9.671150074493166660e-01 5.375770628224485481e-01
1.149430734270544097e+00 5.399002404743696859e-01 7.832352315582798985e-01 6.011668939841120496e-01 6.219858835809468633e-01 1.217442713718636327e+00 9.180222079810718139e-01 7.095943428935810315e-01 5.137011231194879013e-01 1.017066829475505862e+00 1.159947005426368527e+00 8.706499817978138323e-01 7.142439241603676381e-01 9.042211279269620761e-01 1.254391440643434441e+00 7.454480501229189260e-01 7.894198102381545512e-01 1.082730832933700649e+00 7.004777540418212212e-01 8.073843828688362922e-01 1.139256468392727539e+00 5.168342845694584575e-01 6.236267606187677615e-01 7.601131515171399844e-01 6.094810636824186112e-01 1.169253759989883346e+00 6.636006776878189406e-01 7.356442460455681065e-01 7.500931247982050021e-01 7.347372061612637006e-01 6.512273564249299040e-01 9.860273037063042034e-01 5.372467193151926335e-01
1.131707287407384133e+00 5.310073477907640838e-01 7.669548676569875045e-01 5.932041859364911573e-01 6.155207667398067128e-01 1.210076612350496239e+00 9.698157341446124180e-01 7.376552043197829311e-01 4.983271261045252309e-01 1.020559755221879250e+00 1.155084364148248000e+00 8.683824815169830513e-01 7.017692811626743410e-01 9.213379208583888369e-01 1.259699422141961955e+00 7.656193609664697641e-01 8.110094798256504145e-01 1.065254650045472484e+00 6.838945149720933037e-01 8.029148641931909136e-01 1.151965660790375656e+00 4.897807886108931363e-01 6.309773277766774768e-01 7.856976767849748189e-01 5.929447421029809817e-01 1.176826164887166515e+00 6.313850827413513001e-01 7.384058011672318678e-01 7.561673043966125052e-01 7.288390518198097912e-01 6.718685518969483850e-01 9.989982168549826902e-01 5.399656808233800342e-01
1.127118196172168796e+00 5.172111388532630860e-01 7.655621254940739862e-01 5.951586509175078588e-01 6.051304171219341610e-01 1.183744065098863318e+00 1.008603732879314707e+00 7.710254731631455138e-01 4.669570067449875239e-01 1.004023107262435266e+00 1.168321270328603001e+00 8.745586006743906182e-01 7.072058588977050420e-01 9.372801599651678917e-01 1.277273280951933376e+00 7.923953508697407777e-01 8.258703564554022991e-01 1.076387274153441043e+00 6.745961190557867582e-01 7.817324630282193043e-01 1.172387458548619144e+00 4.798591102500674999e-01 6.282639490997855569e-01 8.048147111083999716e-01 5.731247610831426975e-01 1.174993448941400009e+00 6.260832720991901246e-01 7.430030682839521283e-01 7.873757802572509679e-01 7.301208213210035325e-01 6.710321063684215881e-01 9.995515709757588629e-01 5.464307961924210755e-01
1.138460865029993219e+00 5.126803809758706532e-01 7.807874594786060607e-01 5.977976116976635446e-01 5.965008232578272729e-01 1.171530515292081853e+00 1.026070647976980332e+00 7.948766825034745409e-01 4.248821438455688826e-01 1.002207045954678133e+00 1.196314762272179477e+00 8.981368440127500685e-01 7.034699749527760781e-01 9.522278837608666446e-01 1.300118030166690364e+00 8.149515462022233203e-01 8.351562189337350395e-01 1.101239720661803423e+00 6.743196145784732254e-01 7.625712478745021450e-01 1.214878203443443327e+00 4.867668980945579205e-01 6.231621118006512861e-01 8.083978055111673555e-01 5.596124070527161987e-01 1.149868561055009897e+00 6.484111034401605078e-01 7.432287646235928857e-01 8.274811710854870217e-01 7.339332393141621003e-01 6.529708868688733903e-01 9.992987360919434181e-01 5.525314549377281503e-01
