# Supplementary material for: Molecular mechanisms of native ligand selectivity in catecholamine G protein-coupled receptors
Source: Nat Commun. 2026 Apr 23;17:4112. doi: 10.1038/s41467-026-71361-8 (PMC13150006; doi:10.1038/s41467-026-71361-8)
Supplement: Supplementary file 8 — Source Data 2 [file 41467_2026_71361_MOESM8_ESM.zip › SourceData/FigS15/strings4apo_WT/string373.txt]

8.907468250784592589e-01 4.949635836528399335e-01 8.483069601500281554e-01 6.351511339931236177e-01 6.339996650768449094e-01 1.072157551318772883e+00 8.415290289873744722e-01 6.626106879937812000e-01 5.539139273810191888e-01 1.480503884127145842e+00 1.047088815326949085e+00 8.496521689205648320e-01 8.457517473392808238e-01 1.213344435469935867e+00 1.536154406068494849e+00 7.329434851890843650e-01 7.357085464004391451e-01 9.586202516617341463e-01 6.672218765158423048e-01 8.179856754066339164e-01 1.230905994243974400e+00 4.987153447169695442e-01 6.187688370737187693e-01 7.865589773154693098e-01 5.540836636279617977e-01 1.801616481241348211e+00 6.047163526708390080e-01 7.247542715009860359e-01 6.539189056959107127e-01 7.256985605311124798e-01 6.876240389148378096e-01 1.437887768234842989e+00 5.286679570462086142e-01
8.630654295322021108e-01 5.064114353163878812e-01 8.152868849062291368e-01 6.401916184104792240e-01 6.455764897463600605e-01 1.050026120627577608e+00 8.109055258197623850e-01 6.528856809555645402e-01 5.983648838366432132e-01 1.477783098028463638e+00 1.016780667536003602e+00 8.353595804379924106e-01 8.167044043831455102e-01 1.175657433042746502e+00 1.506072510335295211e+00 7.230240907482700097e-01 7.287779389215031101e-01 9.549259898799694612e-01 6.867473652695329500e-01 8.100516929091864382e-01 1.243688178451320958e+00 4.906168295791049627e-01 6.124217309985374724e-01 7.791316785610495899e-01 5.401513077771586957e-01 1.758876221236267634e+00 5.980838682865131650e-01 7.258989076135996532e-01 6.665031977137980679e-01 7.278324537366471780e-01 6.693073390355508412e-01 1.431009711146078889e+00 5.270641934782307469e-01
8.475361867656605597e-01 5.115964615782657710e-01 7.981757669954373524e-01 6.442897770195246121e-01 6.384707610011984835e-01 1.039307310097976833e+00 7.899992962897577353e-01 6.603541911921883001e-01 6.142374864889775798e-01 1.469307965223837886e+00 1.012877400897627123e+00 8.296817945993117949e-01 7.567466386277477142e-01 1.151024977951353723e+00 1.478752329987536251e+00 7.183552872290995817e-01 7.159564591127594024e-01 9.532217947756332910e-01 7.099979216030920526e-01 7.954126246032688918e-01 1.254441959037611021e+00 4.978680000542844986e-01 6.088243778531959860e-01 7.671926238157796840e-01 5.263882190261965910e-01 1.710976184361880037e+00 6.016140666380106472e-01 7.078432774739836786e-01 6.521310639934843056e-01 7.135999630390448267e-01 6.797363830674565399e-01 1.409215299963798795e+00 5.280994003306974660e-01
8.459288636017009422e-01 5.112387762339001274e-01 8.146252517492968970e-01 6.427841404556182692e-01 6.361856966479105813e-01 1.010891293159164261e+00 7.827888056241670833e-01 6.718329003301495295e-01 6.268768870372418700e-01 1.470676764628222832e+00 1.011549314869714999e+00 8.154949475596195985e-01 7.174161306047054376e-01 1.150153238057974869e+00 1.463347815256478501e+00 7.177330252160498691e-01 7.020207424812041630e-01 9.509399540915415283e-01 7.162845301594200631e-01 7.814941499485906773e-01 1.247543512634285978e+00 5.045994806428528712e-01 6.071795543010785057e-01 7.429713421653841854e-01 5.391227473246009705e-01 1.681909991605532007e+00 6.132947619920261495e-01 7.015773223493062538e-01 6.525434839127215447e-01 6.871968920544743176e-01 7.000374644947995328e-01 1.383087265016439860e+00 5.368111650078037922e-01
8.504566503344587192e-01 5.227845873034139279e-01 8.285750036446720701e-01 6.338471839261416996e-01 6.412288507591192843e-01 1.007604002845754687e+00 7.851012722679634459e-01 6.792547871521901204e-01 6.392343552869860224e-01 1.468408731416342095e+00 1.007758393293646026e+00 8.275725329965826216e-01 7.052108387786827359e-01 1.143350272013259339e+00 1.462407171608769652e+00 7.184023497619327348e-01 7.110963077881089500e-01 9.395941525911083447e-01 7.248731397749931249e-01 7.898136719195378852e-01 1.234602038945501912e+00 5.066855864929107334e-01 6.108176274702576958e-01 6.991395310988360867e-01 5.709429904230437502e-01 1.689193927920552563e+00 6.314933110878839795e-01 7.112465781825457745e-01 6.660647284934059220e-01 6.643854492065524031e-01 7.281002412171680982e-01 1.382520517792584780e+00 5.420147583238315026e-01
8.881017476819672574e-01 5.325404807277005492e-01 8.443652971782225070e-01 6.304179925433669451e-01 6.295003317864151793e-01 1.066496765621636644e+00 7.900986348104904744e-01 6.794036611674805215e-01 6.370391722084196573e-01 1.464634102703958440e+00 1.049986987240735914e+00 8.668368163095603318e-01 6.971597947633901837e-01 1.132086635101235306e+00 1.466584191795691661e+00 7.228276517839506976e-01 7.189061233804607820e-01 9.353929653088517426e-01 7.377812438565938269e-01 7.856854333842188121e-01 1.247149246760050456e+00 5.117412345648880700e-01 6.141646978560396652e-01 7.214324958534641397e-01 5.977851512246968868e-01 1.704091317260550742e+00 6.322187952350286633e-01 7.170444328041627458e-01 6.682047855852339957e-01 6.687758593569139709e-01 7.166103370692495922e-01 1.408015288041400304e+00 5.404417983644365098e-01
9.049519800225521715e-01 5.321733763701151920e-01 8.414053262412424239e-01 6.213824317720361146e-01 6.171948958565921517e-01 1.091455898160760052e+00 7.852229725008907923e-01 6.655732151369405658e-01 6.165747867242042934e-01 1.434444895907232453e+00 1.066100589180989155e+00 8.753625888572112990e-01 6.887012738139015600e-01 1.113156244527994998e+00 1.433516295175395916e+00 7.305991557192890173e-01 7.140594311028171104e-01 9.356028159601212923e-01 7.331636187601791033e-01 7.765021575943531484e-01 1.228352886005042777e+00 5.158972966988363273e-01 6.154848965194933408e-01 7.747313547815748436e-01 6.066548234629983716e-01 1.665900842705903440e+00 6.470020242361518292e-01 7.356142580126483477e-01 6.599379882437963474e-01 6.817895108689850936e-01 6.732190618978006746e-01 1.381496319065430134e+00 5.391600508365791411e-01
9.163838946530864504e-01 5.318478408449053285e-01 8.357612548323063439e-01 6.214409275937353705e-01 6.164707252372730872e-01 1.106129400647103189e+00 7.868269763718643839e-01 6.670526486318781867e-01 5.918702643977004074e-01 1.397549304991043018e+00 1.048702487796475236e+00 8.719588281876429203e-01 6.699394113291602393e-01 1.096244690074459127e+00 1.383970825171329411e+00 7.314008622862019360e-01 7.173208893882396797e-01 9.412707971618259339e-01 7.450167864307584153e-01 7.834368579752527539e-01 1.198006314076074386e+00 5.379251880737759839e-01 6.157059467030361333e-01 7.376700855870783613e-01 6.193931744933955930e-01 1.594560702082770787e+00 6.837996968161191846e-01 7.331793243957520634e-01 6.456842898108609008e-01 7.030444586526373163e-01 6.390145446522739192e-01 1.327268645610384379e+00 5.359729626380499434e-01
9.654184285417986011e-01 5.294305340669398507e-01 8.259761111930110644e-01 6.106566145328800044e-01 6.240287493376628358e-01 1.146351916519695591e+00 7.886625507509275046e-01 6.683289961962382009e-01 5.721596106325513853e-01 1.337195069286044813e+00 1.055483410838172320e+00 8.610435717380491294e-01 6.676633638620463884e-01 1.059366579623761240e+00 1.339923559246189999e+00 7.257656002620621605e-01 7.087320348759165167e-01 9.682484294392325053e-01 7.548082414988198652e-01 7.815120393218103478e-01 1.181637962125774655e+00 5.413341514321368120e-01 6.109655442989212482e-01 6.964910968268471780e-01 6.195865655035934783e-01 1.492567454041826780e+00 7.049016826287406445e-01 7.052295496816908260e-01 6.431929860716142366e-01 7.111426464740917552e-01 6.306033575332665730e-01 1.250601830420935423e+00 5.339646855318791463e-01
1.021939921896432013e+00 5.318554311767202947e-01 8.026195814072826229e-01 5.890843153185658654e-01 6.241196460179601058e-01 1.203765834455179595e+00 7.898520219438686096e-01 6.424736202353842351e-01 5.689453356927987038e-01 1.242553520317138727e+00 1.076837551251914826e+00 8.648739372969442840e-01 6.795813704866678906e-01 1.013147781676964510e+00 1.291279098133792713e+00 7.292480952499538205e-01 7.100253997904518721e-01 9.842218112193527046e-01 7.526553384025309601e-01 7.817700815949384374e-01 1.149604240456082227e+00 5.307382884145697144e-01 6.115707724810869328e-01 7.115616935548645383e-01 6.210949196006608775e-01 1.396946202512466817e+00 6.958117050886896138e-01 7.071593100027518952e-01 6.388737016827819026e-01 7.029221344019652706e-01 6.345029051766147843e-01 1.172475839878936998e+00 5.401799088285278438e-01
1.049860879445159600e+00 5.261081363763798757e-01 7.762652725344838522e-01 5.790853845776640085e-01 6.171685554302104304e-01 1.224446524008594661e+00 7.878462281422452529e-01 6.344301500361074764e-01 5.711440103462310791e-01 1.165744475683794024e+00 1.078956222506889384e+00 8.554491044859815485e-01 6.985907219441837013e-01 9.916964617878254451e-01 1.256204952162815136e+00 7.366939337157852874e-01 7.045891493677086670e-01 9.813087876810444588e-01 7.415259596486790672e-01 7.807397232625037375e-01 1.118974959909163847e+00 5.345299188214152064e-01 6.130585274196477252e-01 7.402029582180457146e-01 6.212769848753793012e-01 1.320199295079175439e+00 6.885053707384447552e-01 7.364340779362050782e-01 6.327346633451992330e-01 6.964439931795791683e-01 6.558258617739771701e-01 1.103898831346346920e+00 5.425168601351078035e-01
1.089550608948092858e+00 5.214703544862022699e-01 7.636307815898791818e-01 5.839338567043995676e-01 6.187828497562497532e-01 1.235648785083419687e+00 8.025914682395913768e-01 6.565738829621342587e-01 5.497303833681219665e-01 1.078011191643056366e+00 1.104750185529157269e+00 8.610471733892270940e-01 7.077003453503649677e-01 9.875858020168832851e-01 1.241190381570540735e+00 7.341621888552312125e-01 7.005832387262108663e-01 1.037271617907427723e+00 7.521051985119987515e-01 7.819741722635683567e-01 1.108491415990833007e+00 5.520503776356101566e-01 6.080830492318543001e-01 7.203344774177816712e-01 6.191461069167758513e-01 1.227105076353291579e+00 6.865978194201827201e-01 7.394487005386870537e-01 6.698981543293831553e-01 6.990330997939742108e-01 6.809461730333825624e-01 1.019345659597562737e+00 5.435645319247847107e-01
1.129922333018673619e+00 5.220668390217420018e-01 7.757887830126926065e-01 5.764110366410739594e-01 6.215571190677966484e-01 1.231061682326471729e+00 8.208479577526721638e-01 6.633366939460200173e-01 5.270684985018375679e-01 1.013277424130059501e+00 1.138545981437228960e+00 8.671953762765214346e-01 6.932633504156687776e-01 9.405894900885810594e-01 1.233753700338364512e+00 7.242187242246683754e-01 7.245170601148812617e-01 1.080357434572978725e+00 7.590569794679777882e-01 7.848675532650740694e-01 1.100061971105229297e+00 5.518566794718142710e-01 5.985862620259314593e-01 7.320194624132347894e-01 6.087316342679112147e-01 1.177007794506923055e+00 6.719057800904614242e-01 7.407147317107947160e-01 7.159900369392220298e-01 7.116318317874356092e-01 6.633514513840617077e-01 9.706061250164803589e-01 5.385907732866478392e-01
1.143970081982143450e+00 5.328310650206200538e-01 7.848709530074394758e-01 5.809074918295266121e-01 6.255163479880814226e-01 1.208168408051485621e+00 8.509738781169017274e-01 6.699713182778578302e-01 5.182422253880847318e-01 9.843591223151366698e-01 1.145177439104260619e+00 8.560969471566725053e-01 6.815207381474830406e-01 9.120566739211702911e-01 1.211174044051395171e+00 7.295444085104819676e-01 7.576030344154641716e-01 1.067710994440756123e+00 7.222726331697156832e-01 7.942518412679809847e-01 1.085301487444430002e+00 5.411192643758143683e-01 6.028193139866858674e-01 7.554764639342882449e-01 6.184967462310746456e-01 1.132615308295271239e+00 6.971198992713759646e-01 7.358326987657127782e-01 7.361238553387221550e-01 7.201852025307097227e-01 6.463082274418078255e-01 9.405996742438436087e-01 5.422085336813288192e-01
1.141726917316318923e+00 5.320127828258073288e-01 7.810823553011935205e-01 5.788532081726802669e-01 6.160948353722675019e-01 1.200786020440888224e+00 8.949425016984035031e-01 6.915393622029422094e-01 5.002406113105061225e-01 1.000230436958323921e+00 1.150177736865794387e+00 8.584575113777908051e-01 6.861164261155643374e-01 9.135145574080967279e-01 1.232444051306172517e+00 7.476237274459448523e-01 7.826920895894508012e-01 1.058164127633237417e+00 6.985366497708395128e-01 7.961427047358213827e-01 1.115650109143292878e+00 5.129959644459124446e-01 6.223211541541241454e-01 7.767406388017377150e-01 6.235933708414083121e-01 1.140663528867519760e+00 6.940781242948462770e-01 7.303842649323475378e-01 7.537211956659161105e-01 7.228263546464713807e-01 6.479421897769642724e-01 9.590133941812709617e-01 5.430346747532105445e-01
1.129991696143789248e+00 5.219986824037948780e-01 7.709307763581928485e-01 5.708006158204900204e-01 6.078185323610373336e-01 1.194509757689352414e+00 9.408672397949082722e-01 7.168022847453091595e-01 4.806454156293322733e-01 1.009591662073487273e+00 1.153579106313583846e+00 8.654292017020730476e-01 6.834184831192697818e-01 9.277923435132249264e-01 1.253980566454938606e+00 7.709708167832177717e-01 8.021746792900493750e-01 1.057783267602312227e+00 6.911438054772801598e-01 7.851810219698188709e-01 1.146193184240457352e+00 4.875636944479471158e-01 6.296314298289961142e-01 7.952959983227146923e-01 6.041121850226074397e-01 1.151624314727000664e+00 6.754821606565838410e-01 7.296698644654342480e-01 7.699824509160086983e-01 7.216107504377787807e-01 6.559618520876054903e-01 9.774065576680623924e-01 5.462313303204029413e-01
1.130836987968502960e+00 5.118710162396572505e-01 7.724488166749406970e-01 5.802086441718048437e-01 6.017742205715588266e-01 1.182783939733929257e+00 9.914376495809845702e-01 7.556728767886362608e-01 4.597993991230919231e-01 1.004357346791739491e+00 1.171161009026807420e+00 8.792148938101325140e-01 6.966797871151537702e-01 9.381571780324604592e-01 1.276697291520994870e+00 7.971402027272903590e-01 8.236330324065455066e-01 1.079819721534922561e+00 6.809289812238468187e-01 7.744477692973371630e-01 1.175821501479611175e+00 4.827925523140922381e-01 6.299619266412270768e-01 7.999770411818152294e-01 5.826380432862148240e-01 1.157265502080017772e+00 6.583853378651517430e-01 7.349611943913176848e-01 7.955318535658389978e-01 7.276695751420468872e-01 6.585334940051578156e-01 9.885553603903719511e-01 5.487902126172127248e-01
1.138460865029993219e+00 5.126803809758706532e-01 7.807874594786060607e-01 5.977976116976635446e-01 5.965008232578272729e-01 1.171530515292081853e+00 1.026070647976980332e+00 7.948766825034745409e-01 4.248821438455688826e-01 1.002207045954678133e+00 1.196314762272179477e+00 8.981368440127500685e-01 7.034699749527760781e-01 9.522278837608666446e-01 1.300118030166690364e+00 8.149515462022233203e-01 8.351562189337350395e-01 1.101239720661803423e+00 6.743196145784732254e-01 7.625712478745021450e-01 1.214878203443443327e+00 4.867668980945579205e-01 6.231621118006512861e-01 8.083978055111673555e-01 5.596124070527161987e-01 1.149868561055009897e+00 6.484111034401605078e-01 7.432287646235928857e-01 8.274811710854870217e-01 7.339332393141621003e-01 6.529708868688733903e-01 9.992987360919434181e-01 5.525314549377281503e-01
