# Supplementary material for: Molecular mechanisms of native ligand selectivity in catecholamine G protein-coupled receptors
Source: Nat Commun. 2026 Apr 23;17:4112. doi: 10.1038/s41467-026-71361-8 (PMC13150006; doi:10.1038/s41467-026-71361-8)
Supplement: Supplementary file 8 — Source Data 2 [file 41467_2026_71361_MOESM8_ESM.zip › SourceData/FigS15/strings4apo_WT/string398.txt]

8.907468250784592589e-01 4.949635836528399335e-01 8.483069601500281554e-01 6.351511339931236177e-01 6.339996650768449094e-01 1.072157551318772883e+00 8.415290289873744722e-01 6.626106879937812000e-01 5.539139273810191888e-01 1.480503884127145842e+00 1.047088815326949085e+00 8.496521689205648320e-01 8.457517473392808238e-01 1.213344435469935867e+00 1.536154406068494849e+00 7.329434851890843650e-01 7.357085464004391451e-01 9.586202516617341463e-01 6.672218765158423048e-01 8.179856754066339164e-01 1.230905994243974400e+00 4.987153447169695442e-01 6.187688370737187693e-01 7.865589773154693098e-01 5.540836636279617977e-01 1.801616481241348211e+00 6.047163526708390080e-01 7.247542715009860359e-01 6.539189056959107127e-01 7.256985605311124798e-01 6.876240389148378096e-01 1.437887768234842989e+00 5.286679570462086142e-01
8.601472748504038757e-01 5.001663217338468970e-01 8.083526371850333625e-01 6.400338804792576886e-01 6.367245436219510779e-01 1.061581507828837756e+00 8.250527038304795724e-01 6.749050840151934461e-01 5.799606248708553125e-01 1.462253332910913084e+00 1.000080579877838272e+00 8.436413152552090233e-01 8.222970856205018553e-01 1.179566814390615503e+00 1.503593435679101420e+00 7.341774236356063410e-01 7.355744367247367688e-01 9.577231160794117404e-01 6.820736688658841640e-01 8.207777369813490376e-01 1.224160793509370349e+00 5.136753926103042600e-01 6.143635784673362465e-01 7.644311784141862853e-01 5.494675825827930460e-01 1.768900512593380991e+00 6.259340206508475779e-01 7.320064861974158177e-01 6.564248839157013071e-01 7.467023373297306810e-01 6.703921698839793164e-01 1.429592747363452654e+00 5.297216702879092853e-01
8.380676738548246130e-01 5.040897767968313126e-01 7.883914378305075799e-01 6.293469505172690770e-01 6.291451810785948506e-01 1.049376250614750150e+00 8.084540765262333561e-01 6.703807968027933883e-01 5.904336147531682455e-01 1.441026369635785231e+00 9.776777909978339176e-01 8.464594829210320137e-01 7.795060340106000352e-01 1.134536669481014393e+00 1.436847628061802551e+00 7.315509147672774048e-01 7.267657855757441165e-01 9.429754169335280434e-01 7.026242985944184394e-01 8.066923359598930920e-01 1.205216120461544138e+00 5.209139575588527249e-01 6.105941255262090639e-01 7.419280775693071206e-01 5.308098032711852099e-01 1.705156728888231665e+00 6.200153848441344318e-01 7.328801378806503175e-01 6.507672071158954186e-01 7.374029273995581502e-01 6.752091211461336284e-01 1.402187343274021503e+00 5.336457887315861903e-01
8.585165533402121518e-01 5.071218684801871435e-01 8.207446784915300997e-01 6.252095876033065824e-01 6.189027042586400240e-01 1.052556746485876049e+00 8.048209668805721417e-01 6.668946237551695022e-01 5.934495670644798215e-01 1.445045449473817634e+00 1.000685896444287959e+00 8.502099150515554093e-01 7.428271414996457933e-01 1.129227815751257191e+00 1.421727006360281376e+00 7.304837227402600774e-01 7.140937987845999979e-01 9.553975789314680389e-01 7.139555372545778322e-01 7.811018562506645280e-01 1.209331605785134212e+00 5.161799918030300915e-01 6.105101695325506617e-01 7.287992577843143138e-01 5.371625682217738840e-01 1.666748217525926279e+00 6.085075983471438521e-01 7.311666319632511568e-01 6.552480910001161618e-01 7.100818305327778468e-01 6.915529037378072008e-01 1.372727459505071579e+00 5.369968768939278325e-01
8.831128874072632362e-01 5.140932725622430199e-01 8.456793230546020279e-01 6.346455182304552300e-01 6.215032381512473059e-01 1.066175298449885789e+00 8.009371208899787042e-01 6.780287919445718847e-01 6.141450862841459912e-01 1.457176801147161083e+00 1.027240365449444859e+00 8.532285859813332207e-01 7.110433430384092146e-01 1.138410203266981169e+00 1.454540686457929999e+00 7.286467523053401507e-01 7.067253135800680708e-01 9.709409500260899328e-01 7.281624359128960888e-01 7.648202565837602940e-01 1.233489536390899310e+00 5.129293937695841299e-01 6.105700965351111842e-01 7.101961651236701201e-01 5.755719585208961542e-01 1.671987341989808140e+00 6.082621529311509345e-01 7.319316818996498553e-01 6.708177756202239328e-01 6.869631821676043248e-01 6.947474379877630613e-01 1.369282610914690501e+00 5.410484049271154783e-01
9.115859107514119319e-01 5.200779571410262259e-01 8.254846034237729446e-01 6.454739814511751828e-01 6.238065910768462174e-01 1.086061814406946935e+00 7.803914170828637475e-01 6.738737864859115634e-01 6.113068106426985393e-01 1.401550355042526341e+00 1.053092599279993768e+00 8.654837493520334268e-01 6.968542447265447803e-01 1.124921329841612749e+00 1.437635113375434592e+00 7.287615430887813828e-01 7.140030589387754700e-01 9.522860704613111960e-01 7.411196883325843476e-01 7.865336558849321813e-01 1.208154962015950851e+00 5.135139335606664357e-01 6.105405489056039414e-01 7.472753437286847600e-01 6.094435293608218007e-01 1.664180327872149423e+00 6.019116807787818768e-01 7.374919908066717156e-01 6.636959492841300046e-01 6.695998954979941464e-01 6.991428335028461172e-01 1.359053891106799750e+00 5.418047655407020047e-01
9.318755738427073609e-01 5.190010283998200968e-01 8.384173594422688058e-01 6.389118595473903817e-01 6.205052994557623824e-01 1.095173913936248633e+00 7.735876325131781917e-01 6.619778943047247566e-01 5.883955630419949179e-01 1.376822876108640958e+00 1.067515133323929666e+00 8.678906590976525059e-01 6.737841830064655868e-01 1.111623222601003658e+00 1.409151238844428056e+00 7.407770102544489754e-01 7.274610222046193897e-01 9.571526037754353178e-01 7.339549641137423919e-01 8.094149815104845214e-01 1.190473513253403004e+00 5.184913012564342782e-01 6.160900880867768992e-01 7.874284188630180648e-01 6.099251054987304688e-01 1.626964761346852306e+00 6.294774029311855923e-01 7.631164668571503995e-01 6.448380909157495067e-01 6.842385298926820791e-01 6.787112863245138294e-01 1.328211403908264865e+00 5.445468109731184114e-01
9.327388661699934636e-01 5.208069204245875383e-01 8.569847419360683283e-01 6.331008652845574458e-01 6.177941106578577202e-01 1.092662003444682561e+00 7.791074327337123018e-01 6.626435224646572975e-01 5.790052007705032144e-01 1.362770757941864197e+00 1.063471842925818311e+00 8.606861650594526125e-01 6.684470131937176873e-01 1.099103453459441493e+00 1.379841496429798697e+00 7.458495624650059996e-01 7.391986486877827334e-01 9.450226897477989052e-01 7.381867368208407942e-01 8.177493868072246430e-01 1.160080403072073274e+00 5.381135620672090614e-01 6.209078619549599498e-01 7.619536858982847161e-01 6.038812209325937763e-01 1.592457264223437141e+00 6.739563615785402195e-01 7.683173623797756591e-01 6.402248746123730960e-01 7.022836920440643782e-01 6.500564453724142489e-01 1.293255304849813880e+00 5.421528423741145408e-01
9.450413691559698126e-01 5.216510220730260494e-01 8.598220127208719976e-01 6.290844002766511345e-01 6.147419843957444563e-01 1.102620665744965311e+00 7.842470824515802574e-01 6.725556930350684581e-01 5.813282510297770322e-01 1.342152613650917203e+00 1.063582662701261450e+00 8.549168263858585304e-01 6.818355002673356369e-01 1.082649802506226333e+00 1.357235039397088006e+00 7.421593218438471418e-01 7.302761115464759811e-01 9.419056255977038550e-01 7.508982539887008034e-01 7.983657962576387046e-01 1.140329542913246508e+00 5.584597454952742179e-01 6.201278321207739364e-01 7.074425074779527867e-01 5.984307923693777953e-01 1.556240283911186184e+00 7.057767088826996105e-01 7.470535445406146779e-01 6.488409177504499414e-01 7.089148695629996499e-01 6.362021002992702678e-01 1.261621892145827983e+00 5.361532087740348285e-01
9.916490472532226708e-01 5.192490141755498056e-01 8.385474037262795610e-01 6.137856984870085908e-01 6.145066969820722758e-01 1.144211598623930737e+00 7.846365210293942960e-01 6.743753998880835931e-01 5.802231500958731081e-01 1.302154980783031935e+00 1.081143226698040527e+00 8.511254088104422966e-01 6.905789727601098216e-01 1.056961187255861745e+00 1.342723479989632596e+00 7.370317162968877955e-01 7.077510412532538320e-01 9.652225277894506128e-01 7.593445286861860710e-01 7.698484320427196881e-01 1.153434345750328660e+00 5.646328916006061460e-01 6.158583094863303575e-01 6.905180953062677318e-01 6.022782116579046274e-01 1.491770578881311593e+00 7.156399030294205987e-01 7.252299263011563468e-01 6.521545875691899807e-01 7.032928443102894889e-01 6.374551435867599203e-01 1.222936037938482823e+00 5.351759649048526413e-01
1.042659337000872100e+00 5.191003409769672228e-01 8.078035813694880440e-01 5.917802273593087969e-01 6.163598741219747934e-01 1.189373651364429296e+00 7.852977546047189561e-01 6.585932612475382530e-01 5.726969199215001805e-01 1.238575235523293960e+00 1.095518940942862507e+00 8.454451477378054358e-01 6.877210127153208230e-01 1.029693684553711241e+00 1.319327098248044061e+00 7.372500412629440225e-01 7.027311297919914823e-01 9.888393875023173685e-01 7.588945567398553971e-01 7.668921548029031809e-01 1.166131015181319341e+00 5.604842397132800969e-01 6.135983053683222721e-01 7.263519476791797658e-01 6.181088802780865255e-01 1.395463918803521386e+00 7.111545702063133412e-01 7.245280065340435893e-01 6.458570276085715545e-01 6.964868943324250550e-01 6.446229412278341453e-01 1.162943846270007242e+00 5.397481848084348943e-01
1.085922156116426951e+00 5.191292770763308306e-01 7.866817488772998024e-01 5.763844755734576220e-01 6.165017717539733599e-01 1.222745955163425879e+00 7.891167039031257158e-01 6.382357885246515705e-01 5.624926339021554256e-01 1.154289533042220706e+00 1.114869795609605641e+00 8.544558881894147584e-01 6.936434840897715004e-01 9.967548485192420094e-01 1.281050964463412489e+00 7.412019374789626802e-01 7.122412576599121969e-01 1.019293426843617345e+00 7.493780493579239588e-01 7.766608979819900060e-01 1.157651486203246982e+00 5.588790427525224258e-01 6.113597526530537563e-01 7.718347702696435331e-01 6.329909682020853356e-01 1.284137529330593663e+00 7.062901600847730776e-01 7.315829728117256847e-01 6.554863067384190112e-01 7.015268083018976197e-01 6.510955222779843954e-01 1.084848618151454058e+00 5.420229427630292030e-01
1.122874438995618895e+00 5.198837132100048164e-01 7.809312441366619284e-01 5.737376104758069584e-01 6.160362123948305291e-01 1.236648076074059688e+00 8.080423275275030459e-01 6.383826129212976097e-01 5.483010659692044708e-01 1.069072243296664171e+00 1.142236358776693717e+00 8.715735520318477203e-01 7.055198785069243250e-01 9.532443199167968118e-01 1.247591812930460398e+00 7.368245513990256956e-01 7.300808309018429476e-01 1.057703436470906588e+00 7.373288272903038010e-01 7.875284321311920577e-01 1.137334793846496384e+00 5.545328057705628533e-01 6.058414944436826266e-01 7.843914904148352463e-01 6.354400614106060496e-01 1.196741402653314301e+00 7.094169700684133106e-01 7.369288766586219452e-01 6.970696046415938429e-01 7.084522039955987172e-01 6.533312385769127761e-01 1.014584229294857920e+00 5.394354771730852649e-01
1.143965384625807546e+00 5.286671059060906730e-01 7.824148692652532766e-01 5.799830209127190273e-01 6.172067418690775353e-01 1.224764331699290665e+00 8.578191704455006006e-01 6.690854801379813033e-01 5.252572450499579659e-01 1.013863190995681673e+00 1.158650420651979651e+00 8.760572260568434411e-01 7.139321101483353527e-01 9.223312668888612453e-01 1.241623595852605177e+00 7.353658771276080364e-01 7.526759216949714393e-01 1.074688413880481974e+00 7.210300060931275068e-01 7.920450565585239744e-01 1.121068479426997611e+00 5.357020107000963760e-01 6.096091488289359095e-01 7.559599246917712012e-01 6.228534410084274331e-01 1.158024910906485516e+00 7.053014307454443799e-01 7.424833851371966942e-01 7.418259400512162705e-01 7.130315055780516165e-01 6.508791728108538344e-01 9.739670485483900020e-01 5.382723388967959322e-01
1.146665125133105922e+00 5.340275438097406013e-01 7.827222109046884091e-01 5.854796070220449344e-01 6.181747530995085338e-01 1.203881929647127924e+00 9.157655760280123403e-01 7.072400840133947764e-01 5.055042391257311696e-01 1.002266085245453464e+00 1.163799701911682583e+00 8.726220273588400911e-01 7.158725874615355922e-01 9.200155870686336224e-01 1.255322882421612718e+00 7.508199291078687665e-01 7.700637785156282389e-01 1.071473955619656637e+00 7.070324324470514954e-01 7.854324861380456158e-01 1.127126692051912515e+00 5.132674968411377048e-01 6.215705299799130223e-01 7.399912253660926309e-01 6.073082935560659701e-01 1.150325064091000327e+00 6.908954915555889364e-01 7.454899409016861878e-01 7.618567944527433466e-01 7.191977835336303970e-01 6.504011563059175494e-01 9.652279505215470845e-01 5.415748441078837017e-01
1.145200885236806743e+00 5.292169057579916291e-01 7.821516390155487386e-01 5.902581129722831443e-01 6.166628187701628239e-01 1.186091992222060743e+00 9.711198228872619520e-01 7.466618270533733615e-01 4.887664130259324891e-01 1.003817569132356535e+00 1.171380102618246877e+00 8.743243507006114301e-01 7.148018762371930457e-01 9.271780279072511233e-01 1.271841048771132243e+00 7.744369161563480208e-01 7.891576748451338830e-01 1.074783173693091065e+00 6.968814290077817164e-01 7.750200666335138600e-01 1.151618952575697019e+00 4.953411707556782395e-01 6.298092155518452140e-01 7.510715947184011254e-01 5.913212729881243135e-01 1.146914307286424295e+00 6.765153267325828557e-01 7.445802616651836514e-01 7.787110582978913342e-01 7.250974239028371571e-01 6.539637921731000780e-01 9.698758023338140966e-01 5.460122767626953699e-01
1.143416870796595042e+00 5.201851947679860810e-01 7.820450033383357091e-01 5.961506457494365474e-01 6.099566285999380444e-01 1.176482739369951958e+00 1.009858385286931837e+00 7.786056015063208546e-01 4.647463416134100522e-01 1.000777407743765224e+00 1.181812995455086890e+00 8.862277955636427285e-01 7.148819969648981809e-01 9.377382634959262608e-01 1.285454618996684895e+00 7.976889860155608192e-01 8.138053120884701785e-01 1.090582208430514788e+00 6.837629374907475688e-01 7.677233115918574713e-01 1.181078238429766225e+00 4.872247290876005610e-01 6.302414460132924612e-01 7.759859394271958477e-01 5.737804044355920841e-01 1.146038503286248345e+00 6.618810096378862085e-01 7.429627941523947454e-01 8.008795386787901371e-01 7.306183808888208064e-01 6.573449242298740058e-01 9.810384810327279492e-01 5.496469723067648472e-01
1.138460865029993219e+00 5.126803809758706532e-01 7.807874594786060607e-01 5.977976116976635446e-01 5.965008232578272729e-01 1.171530515292081853e+00 1.026070647976980332e+00 7.948766825034745409e-01 4.248821438455688826e-01 1.002207045954678133e+00 1.196314762272179477e+00 8.981368440127500685e-01 7.034699749527760781e-01 9.522278837608666446e-01 1.300118030166690364e+00 8.149515462022233203e-01 8.351562189337350395e-01 1.101239720661803423e+00 6.743196145784732254e-01 7.625712478745021450e-01 1.214878203443443327e+00 4.867668980945579205e-01 6.231621118006512861e-01 8.083978055111673555e-01 5.596124070527161987e-01 1.149868561055009897e+00 6.484111034401605078e-01 7.432287646235928857e-01 8.274811710854870217e-01 7.339332393141621003e-01 6.529708868688733903e-01 9.992987360919434181e-01 5.525314549377281503e-01
