# Supplementary material for: Molecular mechanisms of native ligand selectivity in catecholamine G protein-coupled receptors
Source: Nat Commun. 2026 Apr 23;17:4112. doi: 10.1038/s41467-026-71361-8 (PMC13150006; doi:10.1038/s41467-026-71361-8)
Supplement: Supplementary file 8 — Source Data 2 [file 41467_2026_71361_MOESM8_ESM.zip › SourceData/FigS15/strings4apo_WT/string213.txt]

8.907468250784592589e-01 4.949635836528399335e-01 8.483069601500281554e-01 6.351511339931236177e-01 6.339996650768449094e-01 1.072157551318772883e+00 8.415290289873744722e-01 6.626106879937812000e-01 5.539139273810191888e-01 1.480503884127145842e+00 1.047088815326949085e+00 8.496521689205648320e-01 8.457517473392808238e-01 1.213344435469935867e+00 1.536154406068494849e+00 7.329434851890843650e-01 7.357085464004391451e-01 9.586202516617341463e-01 6.672218765158423048e-01 8.179856754066339164e-01 1.230905994243974400e+00 4.987153447169695442e-01 6.187688370737187693e-01 7.865589773154693098e-01 5.540836636279617977e-01 1.801616481241348211e+00 6.047163526708390080e-01 7.247542715009860359e-01 6.539189056959107127e-01 7.256985605311124798e-01 6.876240389148378096e-01 1.437887768234842989e+00 5.286679570462086142e-01
8.776111653110899580e-01 5.012578046829777589e-01 8.255146762312104425e-01 6.346026607633842298e-01 6.321716438042479513e-01 1.048322282120533577e+00 8.065285912512950572e-01 6.681128264091629188e-01 5.560642080685589406e-01 1.472009992651022614e+00 1.022491645969481722e+00 8.124444439743726543e-01 8.088854725247599520e-01 1.184979175325767464e+00 1.519723269590743220e+00 7.405658303116424701e-01 7.120241117097754202e-01 8.923436195389806702e-01 6.725300617423241034e-01 7.898262481793194567e-01 1.229250616327038248e+00 5.092881162401543538e-01 6.179688179638532786e-01 7.627359901357108063e-01 5.448065660890686335e-01 1.781050854349409240e+00 6.229613067616984745e-01 7.354850902231145904e-01 6.652013938450636044e-01 7.153373454842872903e-01 6.714300672532615977e-01 1.436642228050848402e+00 5.310428673318421389e-01
8.524156586523463641e-01 5.136616681638970228e-01 7.939407576506647413e-01 6.383801737911987129e-01 6.340881963414737310e-01 1.039652299429034921e+00 7.839483875684675196e-01 6.767967309870559500e-01 5.682818318202952357e-01 1.453418775603929181e+00 9.990632138730983769e-01 8.184439923189279487e-01 7.617774337519607197e-01 1.136369837992699861e+00 1.486768786463337877e+00 7.389456485089468396e-01 7.104486931987675780e-01 8.797857610316590637e-01 6.848620473367558192e-01 7.918940013111932519e-01 1.224742865652579171e+00 5.213852265098621874e-01 6.162755195579050493e-01 7.377354955849073637e-01 5.510121233031306520e-01 1.748087417749645045e+00 6.363943885928333710e-01 7.401057365414270839e-01 6.778463105046922399e-01 6.863996328491982490e-01 6.732916599664988677e-01 1.424630089626298446e+00 5.292537573532962725e-01
8.193577937864863214e-01 5.133242368536606870e-01 7.697591649665374014e-01 6.499980236617893814e-01 6.489731042647206571e-01 1.033337596779125844e+00 7.920628781812447672e-01 6.804786121919277342e-01 6.059066799218777444e-01 1.428220941164201951e+00 9.847774208520854167e-01 8.357744345486104454e-01 7.454629409991460065e-01 1.105357442541762714e+00 1.453731687797980454e+00 7.202806794187714967e-01 7.324309964066103573e-01 9.417391879813508115e-01 7.005922513271435337e-01 8.029430872497375082e-01 1.204554436783409566e+00 5.174161243093655660e-01 6.084593170612117019e-01 7.249169058482108907e-01 5.676117633922763694e-01 1.709717459331183687e+00 6.183189076310849908e-01 7.335340715078566554e-01 6.831060024565360767e-01 6.706877571360476686e-01 6.880231561868631607e-01 1.386085937840611848e+00 5.260785585206569914e-01
7.978886621616644304e-01 5.025966062464227724e-01 7.615244148746767028e-01 6.414822875504182509e-01 6.447778158334326326e-01 9.801303286697309325e-01 8.030021403395481983e-01 6.728386800584260641e-01 6.434097326469775391e-01 1.422832557693146871e+00 9.686086627974410668e-01 7.768118169098972015e-01 7.258259883333321172e-01 1.118952338945696345e+00 1.441447414613720390e+00 7.121226239300364469e-01 7.378109707364671754e-01 9.110675570534851886e-01 7.289342847296920169e-01 7.841784553973791816e-01 1.191638841186360098e+00 5.145154532794216085e-01 6.068692713261889526e-01 7.204718209532243733e-01 5.912364278998349931e-01 1.681112400366070236e+00 6.093204212887256555e-01 7.263833752599813121e-01 6.729752051246401523e-01 6.783640381078822612e-01 6.917561357721696558e-01 1.355189007321459194e+00 5.313648411818834294e-01
7.839718958089055834e-01 5.053502221087390334e-01 7.639195312823234829e-01 6.311273637508042489e-01 6.280678660428804516e-01 9.501292504137073269e-01 8.107229474910062628e-01 6.583386175720695732e-01 6.256563628457230131e-01 1.420351076099824805e+00 9.657063815596667045e-01 7.688635646191106510e-01 6.845676513169565158e-01 1.114354315701759912e+00 1.422943569554485865e+00 7.172051316202753268e-01 7.552119646033237377e-01 8.602822489819967888e-01 7.570448275319423548e-01 7.971495501379979309e-01 1.185290644969552831e+00 5.225589444427334307e-01 6.128772178568745455e-01 7.500803975838091775e-01 6.242410757313013869e-01 1.667513127911715021e+00 6.049029364018896349e-01 7.269422333313015905e-01 6.603124655388382669e-01 6.767924113942009878e-01 7.070064818207819624e-01 1.350308301331256899e+00 5.368563882571770751e-01
7.684501965308456750e-01 5.056259573173430555e-01 7.743299013867708247e-01 6.205757991275295815e-01 6.188449757147479469e-01 9.157344001173054471e-01 7.992856650834947452e-01 6.530146169295134584e-01 5.919755390073488943e-01 1.386216609819072465e+00 9.483782160755633850e-01 7.595471159706441711e-01 6.779574319356631573e-01 1.074301252576435051e+00 1.364804041596000328e+00 7.305053817448403652e-01 7.522364169708395387e-01 8.047210246885641016e-01 7.721044384896567081e-01 7.922059122340450177e-01 1.122015094949019520e+00 5.330368328114845067e-01 6.205527644495348882e-01 7.838781012638524892e-01 6.316708412886031798e-01 1.632830081387544929e+00 6.127175376827854736e-01 7.403477015099593217e-01 6.636973532941098375e-01 6.826151858252069715e-01 6.983386499934656211e-01 1.312542559681533660e+00 5.365884455579222889e-01
7.843756141953091010e-01 5.132300069769392126e-01 7.883695779332633435e-01 6.316013009410106349e-01 6.167066607776272580e-01 9.140530113989937533e-01 7.976483735649051443e-01 6.704940247489636906e-01 5.849219460087224931e-01 1.358761051613758264e+00 9.440599241051430557e-01 7.505321574993170097e-01 6.842329401810569589e-01 1.070992881549353015e+00 1.324087195232894754e+00 7.343363734966071865e-01 7.431335958976234002e-01 8.107676795692135840e-01 7.650207610862559404e-01 7.943175399524743385e-01 1.084145814367736271e+00 5.426539658090433482e-01 6.222832890060250310e-01 7.401800808007262811e-01 6.224456963519897634e-01 1.580845792701564889e+00 6.500272621656437710e-01 7.334142249879883613e-01 6.614994576728152609e-01 6.931690849330434112e-01 6.677313788505919723e-01 1.261845674420026153e+00 5.338780048620035412e-01
8.402536535445215282e-01 5.208224808346900714e-01 8.095735613193489888e-01 6.364514253768359664e-01 6.181798571121354113e-01 9.623024222376740378e-01 7.984257719157400457e-01 6.861643720105145006e-01 5.865003835738875626e-01 1.342125108009099232e+00 9.696551409149020140e-01 7.629826145912605995e-01 6.923882431677746974e-01 1.079678792244040952e+00 1.313504635260357434e+00 7.325373988683743232e-01 7.326507878856167721e-01 8.602647917229953034e-01 7.502178979883973309e-01 7.853698064118839195e-01 1.088370044607073872e+00 5.488901434700051984e-01 6.195142947498337715e-01 6.958201169313100731e-01 6.111287705532452152e-01 1.536306750516230446e+00 6.856163552799201533e-01 7.201617474878955205e-01 6.545426996456242819e-01 7.042461966581090582e-01 6.430749365709286236e-01 1.230364226202263378e+00 5.320328020280413739e-01
9.362106287512699243e-01 5.245350441795796348e-01 8.186872251144681201e-01 6.176864908161638912e-01 6.215750614381730932e-01 1.062174837245555059e+00 7.917924004951416572e-01 6.835162556609017948e-01 5.858626112928865259e-01 1.312381800339546434e+00 1.027739986808711814e+00 7.934551020249347442e-01 6.937976987514442584e-01 1.070628899468965001e+00 1.327841685070904942e+00 7.355633072539713435e-01 7.232871200010867474e-01 9.226934934031851832e-01 7.357914028224061820e-01 7.678969632481169594e-01 1.128827386793881171e+00 5.509165853131959834e-01 6.178475640706062588e-01 6.943587287039972855e-01 6.063562802792246131e-01 1.494691207002797340e+00 7.113871370827472562e-01 7.153571732998792454e-01 6.393989968283190217e-01 7.083793233086391750e-01 6.347678435483967707e-01 1.214438827813725919e+00 5.365414338146364814e-01
1.010717370097146794e+00 5.257999868219092043e-01 7.951346050249370467e-01 5.904624609991617756e-01 6.244304185658925421e-01 1.150954671342835134e+00 7.822123398515562487e-01 6.649289239976982069e-01 5.845867654456040619e-01 1.254502155476895364e+00 1.077583001649949024e+00 8.144179717862404244e-01 6.848590418646668398e-01 1.034739258209831814e+00 1.328790067113853501e+00 7.428613356265191259e-01 7.207054766930054424e-01 9.504272621233806895e-01 7.297477483037367874e-01 7.656557770489998971e-01 1.156902534499676172e+00 5.485673364227381388e-01 6.178910114996393199e-01 7.183384625579858351e-01 6.067468046194678388e-01 1.438136889347113367e+00 7.178058686532402533e-01 7.238985913552136164e-01 6.217416084426830025e-01 7.012855604123927611e-01 6.424425475295443277e-01 1.185906278108549428e+00 5.452196658703847287e-01
1.048194874829846190e+00 5.271661973066222862e-01 7.772134815998428259e-01 5.740338381618734775e-01 6.217905348605459181e-01 1.219623213297703401e+00 7.861685147708171728e-01 6.567219023610456619e-01 5.877302307552331184e-01 1.184960475836959404e+00 1.106532254211352484e+00 8.464653219276268015e-01 6.862775878641579341e-01 9.939941487683596755e-01 1.290651808560561609e+00 7.343903424744893105e-01 7.131626578481886636e-01 9.724666361606049136e-01 7.377826311674289261e-01 7.643772978058575029e-01 1.142981478787201244e+00 5.435570243653121691e-01 6.098376857068743551e-01 7.224386524990719094e-01 5.926538942114328856e-01 1.359049974453745424e+00 6.859599618505202168e-01 7.253149733047608017e-01 6.384322799672531579e-01 6.893860025601827868e-01 6.684780370349040490e-01 1.136468010910726356e+00 5.436427574066440283e-01
1.094874324122733444e+00 5.288232900404075121e-01 7.869851315776899003e-01 5.778823285505736429e-01 6.184488420199529823e-01 1.251487636192442743e+00 7.928519421676725187e-01 6.638312200572911159e-01 5.755004632250821928e-01 1.090606444807956210e+00 1.131717460636829653e+00 8.760166623010696707e-01 7.038964095917105146e-01 9.438542389389537046e-01 1.236016831498300217e+00 7.237555094598003835e-01 7.122055784657167488e-01 1.020740545773185737e+00 7.548651345669196155e-01 7.586276021353900445e-01 1.102321917083118219e+00 5.388003473755244022e-01 6.057024636275490925e-01 7.207031342531248219e-01 5.978017004325694161e-01 1.262350051812911378e+00 6.621884390633959727e-01 7.130152049441992324e-01 6.819153142633540554e-01 6.766743395963438212e-01 6.743590748680995395e-01 1.056123581659844435e+00 5.388836323908677839e-01
1.156663511816502954e+00 5.351037411756818241e-01 8.008420371919889869e-01 5.868259701723850252e-01 6.195239801299703419e-01 1.239219954409576774e+00 8.252135033934113739e-01 6.689676229340433267e-01 5.398522151129098168e-01 1.005319860644893426e+00 1.162877481940034263e+00 8.766202735044873462e-01 7.102960577704274803e-01 9.106751734893366867e-01 1.215367262613189503e+00 7.233294867647989124e-01 7.390050816757037788e-01 1.070478268472527361e+00 7.325910692733400564e-01 7.726229558688353372e-01 1.095680853865940607e+00 5.300554526906938735e-01 6.077776881450921431e-01 7.354828926741823203e-01 6.058908492679835334e-01 1.158413400579487496e+00 6.733822355500603818e-01 7.173999515449807074e-01 7.192551093869488099e-01 6.901062884387366703e-01 6.544787135530421018e-01 9.698222338960397204e-01 5.367251873411518215e-01
1.150515149846222718e+00 5.379775142838649771e-01 7.862809257649764350e-01 5.948008365395497377e-01 6.217888912504783150e-01 1.213078132724096481e+00 8.753100055388226552e-01 6.914336551695804411e-01 5.098760253614411653e-01 1.010695512238362070e+00 1.164587450752895714e+00 8.635389724796055377e-01 7.152433407787837094e-01 9.270355241408479996e-01 1.230481920309704824e+00 7.304745939121340959e-01 7.654504621715615409e-01 1.075995056896312807e+00 7.002714378986260035e-01 7.891670223914221127e-01 1.126591527635711465e+00 5.197344485044429474e-01 6.149623297875264072e-01 7.535324499925855068e-01 5.929706797615204028e-01 1.125891387967299817e+00 6.839286368217079026e-01 7.310480989227757798e-01 7.431905469504763717e-01 7.050911495624477832e-01 6.465980038525865892e-01 9.608684037713284276e-01 5.353047027764126220e-01
1.134919900701335527e+00 5.309375346312471544e-01 7.736573143227456484e-01 6.083894280946916533e-01 6.201485846233840693e-01 1.189167670796795528e+00 9.353493713585014913e-01 7.384591231432184877e-01 4.801532316354997221e-01 1.017306038481255781e+00 1.164217501659047471e+00 8.613638252812183538e-01 7.235730343252733121e-01 9.438387282851130600e-01 1.249643826363115329e+00 7.521321802785262411e-01 7.930791444786687849e-01 1.076984838296316749e+00 6.883531178349732160e-01 7.874420429599621185e-01 1.152728776404488675e+00 5.114445048012279393e-01 6.243920689119555334e-01 7.799518246494542284e-01 5.834199994259254840e-01 1.125254103442302478e+00 6.857850272751939702e-01 7.411768231952239327e-01 7.693464032598668068e-01 7.146151455587138601e-01 6.447058410854220600e-01 9.686156581413157829e-01 5.373395123422610720e-01
1.134926115776891953e+00 5.198875215502721803e-01 7.768520618140009049e-01 6.122720827045937675e-01 6.104641145018703252e-01 1.176032987954932496e+00 9.902893651742340486e-01 7.791132055460933126e-01 4.518471608276741769e-01 1.009147384188394003e+00 1.177141857037908856e+00 8.772836884846285654e-01 7.169879492012338762e-01 9.515511895940867992e-01 1.274335868933255345e+00 7.838033674563308351e-01 8.180850457716717372e-01 1.086860883117330534e+00 6.845526800807069101e-01 7.736212474368163727e-01 1.178839627179594896e+00 5.020417436228645780e-01 6.265191074987115361e-01 8.005491411390397438e-01 5.725189495784752669e-01 1.139324701026171338e+00 6.714524883411607803e-01 7.453943270466242277e-01 7.988373167440838696e-01 7.265991788410542940e-01 6.483765853083949260e-01 9.803216883108533120e-01 5.436296667827867912e-01
1.138460865029993219e+00 5.126803809758706532e-01 7.807874594786060607e-01 5.977976116976635446e-01 5.965008232578272729e-01 1.171530515292081853e+00 1.026070647976980332e+00 7.948766825034745409e-01 4.248821438455688826e-01 1.002207045954678133e+00 1.196314762272179477e+00 8.981368440127500685e-01 7.034699749527760781e-01 9.522278837608666446e-01 1.300118030166690364e+00 8.149515462022233203e-01 8.351562189337350395e-01 1.101239720661803423e+00 6.743196145784732254e-01 7.625712478745021450e-01 1.214878203443443327e+00 4.867668980945579205e-01 6.231621118006512861e-01 8.083978055111673555e-01 5.596124070527161987e-01 1.149868561055009897e+00 6.484111034401605078e-01 7.432287646235928857e-01 8.274811710854870217e-01 7.339332393141621003e-01 6.529708868688733903e-01 9.992987360919434181e-01 5.525314549377281503e-01
