# Supplementary material for: Molecular mechanisms of native ligand selectivity in catecholamine G protein-coupled receptors
Source: Nat Commun. 2026 Apr 23;17:4112. doi: 10.1038/s41467-026-71361-8 (PMC13150006; doi:10.1038/s41467-026-71361-8)
Supplement: Supplementary file 8 — Source Data 2 [file 41467_2026_71361_MOESM8_ESM.zip › SourceData/FigS15/strings4apo_WT/string207.txt]

8.907468250784592589e-01 4.949635836528399335e-01 8.483069601500281554e-01 6.351511339931236177e-01 6.339996650768449094e-01 1.072157551318772883e+00 8.415290289873744722e-01 6.626106879937812000e-01 5.539139273810191888e-01 1.480503884127145842e+00 1.047088815326949085e+00 8.496521689205648320e-01 8.457517473392808238e-01 1.213344435469935867e+00 1.536154406068494849e+00 7.329434851890843650e-01 7.357085464004391451e-01 9.586202516617341463e-01 6.672218765158423048e-01 8.179856754066339164e-01 1.230905994243974400e+00 4.987153447169695442e-01 6.187688370737187693e-01 7.865589773154693098e-01 5.540836636279617977e-01 1.801616481241348211e+00 6.047163526708390080e-01 7.247542715009860359e-01 6.539189056959107127e-01 7.256985605311124798e-01 6.876240389148378096e-01 1.437887768234842989e+00 5.286679570462086142e-01
8.937222857236569729e-01 5.060025313149343340e-01 8.325610845116333536e-01 6.369738023164988050e-01 6.355866275868092830e-01 1.059747431222374692e+00 8.114794074108422350e-01 6.715459489485452460e-01 5.511681897237911132e-01 1.466664475764322573e+00 1.037488006717894429e+00 8.375283492133107632e-01 8.088855473698025600e-01 1.181782079081468595e+00 1.516089595359724873e+00 7.487951204055623977e-01 7.455912842212319980e-01 9.326949274122616762e-01 6.771095586317397164e-01 8.198680213221667401e-01 1.237767117476466394e+00 5.151336081071520301e-01 6.226737370665773597e-01 7.582623805474844048e-01 5.508150140863772304e-01 1.775220513329311078e+00 6.290521947395235625e-01 7.332551818891102080e-01 6.651361421942220131e-01 7.017741045714303016e-01 6.724341675818095165e-01 1.436439130754126214e+00 5.363535682503223212e-01
8.684565384303846169e-01 5.165232038903262435e-01 8.060191156651406175e-01 6.482318736688938987e-01 6.336843320811730296e-01 1.049246507768033965e+00 7.937720619908636976e-01 6.843123996355715555e-01 5.841904713155084972e-01 1.434816622903075878e+00 1.020344322055009467e+00 8.338842633126531956e-01 7.623565933350605617e-01 1.140565918268343415e+00 1.474114183465389694e+00 7.412160195116535011e-01 7.386646418733791020e-01 9.395587138127554638e-01 6.993624437171881425e-01 8.112875314139271765e-01 1.215812275953087829e+00 5.211684405782892604e-01 6.214924170472950760e-01 7.212611865836554559e-01 5.640733956335478583e-01 1.707848025364629763e+00 6.318994721318907937e-01 7.292282310318721761e-01 6.857337575703620347e-01 6.825452823193340901e-01 6.744316885062662248e-01 1.382161294720016365e+00 5.344355531300919449e-01
8.374232535258874233e-01 5.082770399491080004e-01 7.949831027317223464e-01 6.507441228927972610e-01 6.399188349322247893e-01 1.002790208112361192e+00 7.892499469620676278e-01 6.880967363460446240e-01 6.310124475260630028e-01 1.424850204598488324e+00 9.993698926163513407e-01 7.926282964198481107e-01 7.355278350503305917e-01 1.131344506839226716e+00 1.442068486821471041e+00 7.281404359609817689e-01 7.267713354004183834e-01 9.434859436645948172e-01 7.153752978654066563e-01 7.794678263551734210e-01 1.196515441848451600e+00 5.203913530722459324e-01 6.141525760362982478e-01 7.174536021199535707e-01 5.698599601142486648e-01 1.653340785647684941e+00 6.133108265510813784e-01 7.247438000834305338e-01 6.859451023910421164e-01 6.851776318308498981e-01 6.896754552949244665e-01 1.333614167351647728e+00 5.332920008642243470e-01
8.076221103414127356e-01 5.106269795995878047e-01 7.828087647961070594e-01 6.378407893743561763e-01 6.296479422098080203e-01 9.467548361799762446e-01 8.080362281616731979e-01 6.820147023777293205e-01 6.393594778367448495e-01 1.410779328235618246e+00 9.690396704331371014e-01 7.476432940600279409e-01 7.066902150398892690e-01 1.120568609128703041e+00 1.417296213741892519e+00 7.169148489024779192e-01 7.383127389225416781e-01 8.862797232649237689e-01 7.226675972377660795e-01 7.904762009129977507e-01 1.168979846364663677e+00 5.191270153953584376e-01 6.102708567508043913e-01 7.281503168718670427e-01 6.042875667139173679e-01 1.635182568418139581e+00 6.125853665951287441e-01 7.213859675322873422e-01 6.677644188512066314e-01 6.950382326207777961e-01 6.970354363581098278e-01 1.309824747490076824e+00 5.379399162398889045e-01
7.899334803854267673e-01 5.170258872875080902e-01 7.711011029178933551e-01 6.347751732656280454e-01 6.233683514436507700e-01 9.137736922458539190e-01 8.149432513949019796e-01 6.587565634473022680e-01 6.100553352704080057e-01 1.384020633537587308e+00 9.488115432717898479e-01 7.388744261167965455e-01 6.652493631352601744e-01 1.072206136106316654e+00 1.366859068660282617e+00 7.035964616696692708e-01 7.495683577334069092e-01 8.577156549565083665e-01 7.563554077712953960e-01 7.908231612712941505e-01 1.137959380529467435e+00 5.169171837842648776e-01 6.044749984124391240e-01 7.652327679850805531e-01 6.186881047136449929e-01 1.589386775639570537e+00 6.071718688737196556e-01 7.083143956582009793e-01 6.635460207403020005e-01 6.986471497874710002e-01 6.990816785734657035e-01 1.275737280377352789e+00 5.444813596728419469e-01
7.811092597806386095e-01 5.157351731273087658e-01 7.813554562487581290e-01 6.301008190268153619e-01 6.197586522924214414e-01 9.261533466046394381e-01 8.053604228808710630e-01 6.599605160433015261e-01 5.888152189128730285e-01 1.375270089503059179e+00 9.363416395171952900e-01 7.545312646664361633e-01 6.947523346858152093e-01 1.049366466757891470e+00 1.332448706069005784e+00 7.195395103967778816e-01 7.505833709883855676e-01 8.453606093834895585e-01 7.768728234642781061e-01 8.105524058081378103e-01 1.108651387014758072e+00 5.373484224201026116e-01 6.080492380394360019e-01 7.571463931613284792e-01 6.051364045923283141e-01 1.587165123984968229e+00 6.396789405548315433e-01 7.127799676703594489e-01 6.640587632158851950e-01 7.050389681705261369e-01 6.775344268698062500e-01 1.279333692542525824e+00 5.365556181097960176e-01
8.006628101163745237e-01 5.211299373500843934e-01 7.850755094558765634e-01 6.427582238375998402e-01 6.157023050310002077e-01 9.473869913128638576e-01 8.060781351615140533e-01 6.771270890211479321e-01 6.047531365605469666e-01 1.349444102566111248e+00 9.388869133034675185e-01 7.526716720768586999e-01 7.135795755350990976e-01 1.065037380703196757e+00 1.304925510304681291e+00 7.269439492449377704e-01 7.360055661980814401e-01 8.661471858298175341e-01 7.653291103739608969e-01 8.130182725476564620e-01 1.086178624145269556e+00 5.467026862089330308e-01 6.126819707165875872e-01 7.023360545871137894e-01 6.025884533985594871e-01 1.546250499397828548e+00 6.865820855362912978e-01 7.123780288511336600e-01 6.669438667690531508e-01 7.008042374797133212e-01 6.491324277303326395e-01 1.242068365557564169e+00 5.313934555268131632e-01
8.824435272446669032e-01 5.261762547464066131e-01 8.083598963942848492e-01 6.351091059630592506e-01 6.195409557561072367e-01 1.005288132056373351e+00 7.995575356629632813e-01 6.862670511681003838e-01 5.968443336206863403e-01 1.345926705961565162e+00 9.882877665178761983e-01 7.591360409665605102e-01 7.217875121734793620e-01 1.080036433257039130e+00 1.329092663113956130e+00 7.221326004304046142e-01 7.261641245018708446e-01 9.058812750186706619e-01 7.452076848693992561e-01 7.917688363741758328e-01 1.124773746491104287e+00 5.540631819472511266e-01 6.089715610497445919e-01 6.717559257926024596e-01 6.005241164779371310e-01 1.530388492494185293e+00 7.096408527122803900e-01 7.064287983524818459e-01 6.692830633438658916e-01 7.126227899507129315e-01 6.359639218954732387e-01 1.241644393040295391e+00 5.275296228585822922e-01
9.815843666034056447e-01 5.247280301311864070e-01 8.107875075936015197e-01 6.202080270803804751e-01 6.208774246100897676e-01 1.097738094971144385e+00 7.995755831936868230e-01 6.929306405530103463e-01 5.787097260480851268e-01 1.296599643209670027e+00 1.049098612943974995e+00 7.801874312136853895e-01 6.916068933745759262e-01 1.070947564408234243e+00 1.336385567498209692e+00 7.243222516049471205e-01 7.084135494890374529e-01 9.328069671178113031e-01 7.425508475915973960e-01 7.701060031554447516e-01 1.149277623635823087e+00 5.569257492177829283e-01 6.121550772693890030e-01 6.757275449328655759e-01 6.035008677390623077e-01 1.477010785644935265e+00 7.196681018641858385e-01 7.212361321919430468e-01 6.653647347127915612e-01 6.981676789258128846e-01 6.422737294748989134e-01 1.206459245321887863e+00 5.333991928026097229e-01
1.019403248105832605e+00 5.236914262167192691e-01 7.878056667939370428e-01 5.925565589240446851e-01 6.207618908367740218e-01 1.151302392516375894e+00 7.957607075654581363e-01 6.668835517389769540e-01 5.745031938119211645e-01 1.231733424109066055e+00 1.069082111416626901e+00 7.963684761507184851e-01 6.885485418285315351e-01 1.042884499928448783e+00 1.300569199336072401e+00 7.337060522353320291e-01 7.041092878903595365e-01 9.512879972647965143e-01 7.519134418833833822e-01 7.749089683518204374e-01 1.139452824719583646e+00 5.589880581709841811e-01 6.158729011985902835e-01 7.079606868505392558e-01 5.983189147103107342e-01 1.384423451499771085e+00 7.065328296167245892e-01 7.374132266562378746e-01 6.622337728273040014e-01 6.898213813927659421e-01 6.536222977814526436e-01 1.140732177837334937e+00 5.413369193718888805e-01
1.069977898156490914e+00 5.272129984542380798e-01 7.786413166845169709e-01 5.751916223631198255e-01 6.213787757188974359e-01 1.208430143874538176e+00 7.921875592602387606e-01 6.559510555254557396e-01 5.601030167791011261e-01 1.138251123233679163e+00 1.104162883471922374e+00 8.381412427166143875e-01 6.922612059750131719e-01 9.893157617762964318e-01 1.259888899133899232e+00 7.273841150382739373e-01 7.136587296223152466e-01 1.001028641668170183e+00 7.611742853167595690e-01 7.711601247544169757e-01 1.126799288214100470e+00 5.517822253125911347e-01 6.116556573025685450e-01 7.137098552341226698e-01 5.927523641468372961e-01 1.279422274877592525e+00 6.707374973182804734e-01 7.207455610920571187e-01 6.658203912552089765e-01 6.896612000699623435e-01 6.614022049158343464e-01 1.068103688088217762e+00 5.365896017646712979e-01
1.128876626079737155e+00 5.246028071526486203e-01 7.859060331571190439e-01 5.735759615189465199e-01 6.236446741686096917e-01 1.238071546624718744e+00 7.963982844387562654e-01 6.593387479033953058e-01 5.427582108713978615e-01 1.042048295489970577e+00 1.142848224427623682e+00 8.721091623162602335e-01 7.049387109947283792e-01 9.283654011520796612e-01 1.230558402257507344e+00 7.270063177253439646e-01 7.289788909261205596e-01 1.064782906919059968e+00 7.543814719819442738e-01 7.757041636458671396e-01 1.111282033015515758e+00 5.267120081914432594e-01 6.092888844838424411e-01 7.248030966939087438e-01 6.152079447277143398e-01 1.193126859454572086e+00 6.433299197967776717e-01 7.186598532418376761e-01 6.934064123031583593e-01 6.879830193371102576e-01 6.648866325518225651e-01 9.983551776750996254e-01 5.347308051401643558e-01
1.159880430472938206e+00 5.326561786546663013e-01 7.958277340894773788e-01 5.889970692504263861e-01 6.249740624242003939e-01 1.226915096593647725e+00 8.408151621308936896e-01 6.733230568405368377e-01 5.229962931268559156e-01 1.004420456096649206e+00 1.161680046859832061e+00 8.720788929648919385e-01 7.087533473551690388e-01 9.101891782985161994e-01 1.235922120741074659e+00 7.276167298928701843e-01 7.460900206025651293e-01 1.087257309910053316e+00 7.306295517726574262e-01 7.984653529887922874e-01 1.113785913771325520e+00 5.158923184281788421e-01 6.085775234718402427e-01 7.362096518655949495e-01 6.182327559572161624e-01 1.150190358271351965e+00 6.507305179731869282e-01 7.345215050282801750e-01 7.317198412443650657e-01 7.143823374863610409e-01 6.612010465140422122e-01 9.641564225183925085e-01 5.365721049480848270e-01
1.143453484771544515e+00 5.338006764133998994e-01 7.802749162220657952e-01 6.216410741523512584e-01 6.174756033298762770e-01 1.212176644340349441e+00 9.124546793699541691e-01 7.115010500457962239e-01 5.020977183928069243e-01 1.012467679106269003e+00 1.154002409252615990e+00 8.636830403486724927e-01 7.196939594362912196e-01 9.092005172486374853e-01 1.233776404424798745e+00 7.197584529167259104e-01 7.733724862227683294e-01 1.075614239311884823e+00 6.984013949462394288e-01 8.012764619119956411e-01 1.127910542706942909e+00 4.951806899861987965e-01 6.089597231642830399e-01 7.507019820794927911e-01 6.080692847013131619e-01 1.141826208594712622e+00 6.481945689613332062e-01 7.377411718654784956e-01 7.557158863465899268e-01 7.186172636162652116e-01 6.560786380016961905e-01 9.736775569507800654e-01 5.326389273443294936e-01
1.135312530685089971e+00 5.272156965289911401e-01 7.723035366304895621e-01 6.470311770540957408e-01 6.124677552630319877e-01 1.197811524859361487e+00 9.755667772164738905e-01 7.675543804604059162e-01 4.890189831779407914e-01 1.006339980697428693e+00 1.152849755302287837e+00 8.661191809828129307e-01 7.162591895974037559e-01 9.148781600296987948e-01 1.243880652281348365e+00 7.429087123516127100e-01 7.948290430392013217e-01 1.073057009962979258e+00 6.877250447507716746e-01 7.832292619614508178e-01 1.145634990975139988e+00 4.941494090384233595e-01 6.160785622865527777e-01 7.764814591662244636e-01 5.926315715588548194e-01 1.148408852895427490e+00 6.448399031234377521e-01 7.440439264432601174e-01 7.752757754348803543e-01 7.194061305113901295e-01 6.618295091301900079e-01 9.882203734508558934e-01 5.340490966771257453e-01
1.135313219537021912e+00 5.193723992909460296e-01 7.743359192501254595e-01 6.337141273211590597e-01 6.051428292181462165e-01 1.182539800038155953e+00 1.012444085388565229e+00 7.939952675272582416e-01 4.610688109659478728e-01 1.001511727086210612e+00 1.170478771066142620e+00 8.789606516760000154e-01 7.078374748617058954e-01 9.317275611331617968e-01 1.270876918224345120e+00 7.803522131717710586e-01 8.164541279220223213e-01 1.084327048816677852e+00 6.814260127868151384e-01 7.682526050357402214e-01 1.177477344711534535e+00 4.930960612924407127e-01 6.219397697105746303e-01 7.979113069813522641e-01 5.751276099087947458e-01 1.151960176201070940e+00 6.469768871308848590e-01 7.462072703761088999e-01 8.014375801615460926e-01 7.271674014346787285e-01 6.592932474712969171e-01 9.951816914245368295e-01 5.426158526895821232e-01
1.138460865029993219e+00 5.126803809758706532e-01 7.807874594786060607e-01 5.977976116976635446e-01 5.965008232578272729e-01 1.171530515292081853e+00 1.026070647976980332e+00 7.948766825034745409e-01 4.248821438455688826e-01 1.002207045954678133e+00 1.196314762272179477e+00 8.981368440127500685e-01 7.034699749527760781e-01 9.522278837608666446e-01 1.300118030166690364e+00 8.149515462022233203e-01 8.351562189337350395e-01 1.101239720661803423e+00 6.743196145784732254e-01 7.625712478745021450e-01 1.214878203443443327e+00 4.867668980945579205e-01 6.231621118006512861e-01 8.083978055111673555e-01 5.596124070527161987e-01 1.149868561055009897e+00 6.484111034401605078e-01 7.432287646235928857e-01 8.274811710854870217e-01 7.339332393141621003e-01 6.529708868688733903e-01 9.992987360919434181e-01 5.525314549377281503e-01
