# Supplementary material for: Molecular mechanisms of native ligand selectivity in catecholamine G protein-coupled receptors
Source: Nat Commun. 2026 Apr 23;17:4112. doi: 10.1038/s41467-026-71361-8 (PMC13150006; doi:10.1038/s41467-026-71361-8)
Supplement: Supplementary file 8 — Source Data 2 [file 41467_2026_71361_MOESM8_ESM.zip › SourceData/FigS15/strings4apo_WT/string206.txt]

8.907468250784592589e-01 4.949635836528399335e-01 8.483069601500281554e-01 6.351511339931236177e-01 6.339996650768449094e-01 1.072157551318772883e+00 8.415290289873744722e-01 6.626106879937812000e-01 5.539139273810191888e-01 1.480503884127145842e+00 1.047088815326949085e+00 8.496521689205648320e-01 8.457517473392808238e-01 1.213344435469935867e+00 1.536154406068494849e+00 7.329434851890843650e-01 7.357085464004391451e-01 9.586202516617341463e-01 6.672218765158423048e-01 8.179856754066339164e-01 1.230905994243974400e+00 4.987153447169695442e-01 6.187688370737187693e-01 7.865589773154693098e-01 5.540836636279617977e-01 1.801616481241348211e+00 6.047163526708390080e-01 7.247542715009860359e-01 6.539189056959107127e-01 7.256985605311124798e-01 6.876240389148378096e-01 1.437887768234842989e+00 5.286679570462086142e-01
8.889371937221963726e-01 5.005100525573724646e-01 8.294756306070362184e-01 6.373927842273612310e-01 6.320688445358290108e-01 1.062227949923978843e+00 8.107930491039239129e-01 6.683774305572126595e-01 5.480475593073715901e-01 1.462610698274517507e+00 1.029191271089713311e+00 8.424236258281394552e-01 8.160266435419615272e-01 1.185686527121464717e+00 1.514972070708644480e+00 7.426567849831514634e-01 7.392534412914716357e-01 9.427733045667036071e-01 6.746320453060908884e-01 8.107331687674469434e-01 1.231286771811453074e+00 5.136754160535177416e-01 6.191443400966307742e-01 7.571821608196837028e-01 5.420458286820394322e-01 1.775370940824094301e+00 6.230556390321521087e-01 7.282042799446781789e-01 6.657198000214614719e-01 7.066412126062004972e-01 6.718164525557064337e-01 1.432572860158708883e+00 5.363487374520530260e-01
8.725172802554734819e-01 5.102515359251750260e-01 8.027209480202525116e-01 6.388674665192592972e-01 6.252353165461680407e-01 1.052685161605808384e+00 7.928393823541739494e-01 6.757931223847383206e-01 5.614865511683890809e-01 1.432202397853723719e+00 1.012562962176327019e+00 8.314263030254323006e-01 7.842884760955751711e-01 1.149497909542522178e+00 1.483098618298943849e+00 7.385400718015802113e-01 7.421670703455756080e-01 9.338840411200083347e-01 6.872542549083787700e-01 8.101984016708292380e-01 1.215329409514761316e+00 5.195838302382873586e-01 6.148974030439748883e-01 7.226111825333626504e-01 5.497174309118666446e-01 1.725712780709602434e+00 6.304024143176746309e-01 7.246813530925173552e-01 6.804850412719851693e-01 6.834622792455842255e-01 6.725625578198274335e-01 1.395071109252928654e+00 5.360829157281375990e-01
8.397744491828769142e-01 5.098794419503348552e-01 7.850427847256509217e-01 6.371490145712339626e-01 6.289902879268907121e-01 1.019038430792430505e+00 7.906276988961985497e-01 6.804720448060640470e-01 6.029723003067440912e-01 1.419027231870895633e+00 9.942222614609932396e-01 8.017006091246523525e-01 7.547321508353701525e-01 1.124901322160620110e+00 1.451867905140747261e+00 7.283165933640932677e-01 7.357427495826462938e-01 9.344645647401766952e-01 7.095913485982223712e-01 7.966744348058135694e-01 1.198435736312700950e+00 5.183117611007878045e-01 6.099457520145885603e-01 7.080641944687475764e-01 5.686731024434454884e-01 1.671856084619153693e+00 6.122914934562160294e-01 7.238601987240984581e-01 6.871259312904058891e-01 6.824363306144782815e-01 6.869518667234053577e-01 1.347963983949381772e+00 5.315133730893423225e-01
8.041711267348155001e-01 5.045045322927990128e-01 7.761265286827436771e-01 6.285953842386186041e-01 6.335053360576715642e-01 9.434148932333379367e-01 8.032228799900666960e-01 6.770757406192741135e-01 6.366252809042961536e-01 1.419481917862249531e+00 9.643793045075421677e-01 7.489797214457583063e-01 7.213897182864511537e-01 1.121031601596004013e+00 1.425340494776339062e+00 7.231375425140935675e-01 7.324726170269013625e-01 8.935382132095199825e-01 7.231122715893701924e-01 7.851010435667463705e-01 1.179951238457211726e+00 5.177702218210850083e-01 6.099339141428458122e-01 7.209219092437784138e-01 5.907979689796287737e-01 1.645530625823147020e+00 6.016232311790591369e-01 7.244414981769445872e-01 6.737912435245462239e-01 6.971153269370661265e-01 6.954148564251068088e-01 1.323306031384819947e+00 5.341469272602176188e-01
7.890282844986388211e-01 5.111921247961758175e-01 7.730209724927946668e-01 6.289618093855946501e-01 6.254971789300957097e-01 8.982492156084317392e-01 8.129698287501372356e-01 6.676100505777635696e-01 6.391290646562435285e-01 1.397806197472675427e+00 9.450332155413992963e-01 7.271715517007697471e-01 6.819677565613624370e-01 1.099075496053362633e+00 1.384058411419853085e+00 7.130863561938060036e-01 7.424485332819699135e-01 8.498955590095088608e-01 7.338435741453924743e-01 7.931081508934167967e-01 1.147075599810579050e+00 5.170161213069609518e-01 6.091965420133929054e-01 7.428134916428983381e-01 6.159245679727045619e-01 1.613563474208311144e+00 6.091112193626335714e-01 7.139046178392387532e-01 6.588059900604229524e-01 6.895542135044695486e-01 6.972310725143118226e-01 1.293668962115768428e+00 5.424503076691649106e-01
7.881348203486669979e-01 5.200571974408424447e-01 7.869553720742460401e-01 6.256627856954022349e-01 6.275044026426084276e-01 9.146444708633911791e-01 8.049058481851254498e-01 6.562337643905686857e-01 6.071799585906089147e-01 1.379037007453043140e+00 9.427754327991612060e-01 7.509425113631191806e-01 6.755355135122111943e-01 1.062806865232039044e+00 1.340731356211382730e+00 7.071763481339190527e-01 7.559117677611738584e-01 8.467593545311753456e-01 7.639213058614050533e-01 8.068174466189215188e-01 1.114806879159766950e+00 5.295402468671478458e-01 6.033127722005301452e-01 7.816079842678729239e-01 6.235955344325855298e-01 1.582770230104163733e+00 6.108867090218987883e-01 7.189289323305700918e-01 6.480096985767457296e-01 6.883585291618254942e-01 6.972019370150597251e-01 1.271421759074061075e+00 5.447671414322065031e-01
7.998166518506105716e-01 5.228628501848532339e-01 7.932870983228008654e-01 6.284234687269983910e-01 6.268785958353393362e-01 9.472609583455570137e-01 8.035524382301255653e-01 6.652990106037337537e-01 5.915878812138360976e-01 1.351852686819771998e+00 9.452928233487077891e-01 7.625024882123765391e-01 7.010047089195398096e-01 1.053233295001168246e+00 1.316928842765325403e+00 7.127152398691594115e-01 7.513290806032695279e-01 8.559507401571584406e-01 7.712422307101085561e-01 8.131278951319191872e-01 1.083780441230136171e+00 5.484447363557467536e-01 6.025285636671151579e-01 7.536680672361821820e-01 6.189363342389424538e-01 1.559610614342620272e+00 6.437454238234150417e-01 7.319111855303284120e-01 6.557074173393240279e-01 6.971114180250105319e-01 6.759525939768522562e-01 1.245523969071739678e+00 5.380202029872196423e-01
8.469741395239164250e-01 5.226343848692397431e-01 7.972316189462672620e-01 6.327346368175387203e-01 6.206280221028093180e-01 9.857919675706845464e-01 8.043586228148470463e-01 6.774562858806075782e-01 5.923436879730041849e-01 1.325301925849546425e+00 9.668261298587023100e-01 7.585397976941637976e-01 7.122515191205847085e-01 1.056395645245738368e+00 1.317427546351628065e+00 7.180952441400296760e-01 7.348590371844222480e-01 8.733077833400456624e-01 7.595313169951398713e-01 8.012161146843617132e-01 1.084997812866419054e+00 5.565142788838713939e-01 6.055181761904532278e-01 7.024009454243602679e-01 6.125433694323466627e-01 1.535860752602059787e+00 6.800014915948665584e-01 7.314982422497706693e-01 6.665383510554873103e-01 6.990818363980690897e-01 6.540557036163414661e-01 1.224823570155836983e+00 5.333539078869234951e-01
9.384823837677289671e-01 5.215710430859660240e-01 8.022351455072825877e-01 6.212000298518433050e-01 6.155731681257203824e-01 1.056521282525236805e+00 7.971732714599898406e-01 6.794269907013238408e-01 5.831992017335609901e-01 1.284957160557278488e+00 1.011862499463070497e+00 7.634540087569430256e-01 7.060164310065705218e-01 1.047970687061712702e+00 1.318680941077023938e+00 7.247738327434096739e-01 7.178870574571228902e-01 9.092359620958125888e-01 7.486763558137320418e-01 7.801402569692990063e-01 1.110059438815909294e+00 5.577514872000500779e-01 6.094491630536376103e-01 6.763330905707218843e-01 6.060290840770307108e-01 1.481555236208393689e+00 7.060897737594968859e-01 7.307452360763487809e-01 6.651087107750941474e-01 6.955445534449703482e-01 6.439730486988620717e-01 1.192369093621879816e+00 5.334394673662224973e-01
1.025898596209679603e+00 5.176001915413471766e-01 7.942974381128428130e-01 5.976269687079047710e-01 6.152523124772415475e-01 1.141516323423016344e+00 7.864992191758357620e-01 6.668950420614346841e-01 5.703145537609609628e-01 1.218169439569243728e+00 1.058157897633829059e+00 7.920805852989220019e-01 7.012941523005630229e-01 1.017938341417600867e+00 1.295465476407483107e+00 7.351401718991397161e-01 7.134888768638534273e-01 9.599665622592173930e-01 7.441159007036307615e-01 7.712916830876204166e-01 1.124557957702048805e+00 5.558284559343718012e-01 6.142851204140805654e-01 6.949397915077509813e-01 6.055327234688364646e-01 1.390274045753420618e+00 7.125391089091270835e-01 7.386264828393857007e-01 6.541919500256206943e-01 6.918536079388794002e-01 6.430649818315075095e-01 1.135435631939395007e+00 5.371273135076199967e-01
1.079565323858989734e+00 5.187840233646282551e-01 7.821696977020550223e-01 5.803540282105834613e-01 6.181327685750421796e-01 1.211434362125753950e+00 7.877998429603568775e-01 6.529331511743321492e-01 5.610608422954735941e-01 1.132458226700334913e+00 1.099116901760154530e+00 8.418745266468357080e-01 7.087225170853670431e-01 9.765643438898636841e-01 1.255426027513655063e+00 7.368071118230646865e-01 7.192104492257012094e-01 1.015437446529577237e+00 7.449168940721546672e-01 7.771458370719472875e-01 1.119287636247047191e+00 5.506722352448923941e-01 6.151902095676731186e-01 7.250965660516852651e-01 6.046273579295289302e-01 1.285225998447732110e+00 6.928039745582899034e-01 7.363570751445047691e-01 6.593091826664869703e-01 6.937603939406848941e-01 6.429219869670785847e-01 1.069560643307722492e+00 5.382986486161693840e-01
1.126958667907039358e+00 5.293663413397295958e-01 7.871722644366043742e-01 5.810846729512230135e-01 6.207962714062537080e-01 1.241415094416107756e+00 8.112484360935610095e-01 6.608235053409721171e-01 5.424539138424253615e-01 1.049345577787164974e+00 1.139647856953587723e+00 8.750048805282277797e-01 7.072219803195700649e-01 9.371129872969027330e-01 1.230140044471153660e+00 7.290613667957106525e-01 7.272437925521469948e-01 1.061557311976173867e+00 7.412730410345829135e-01 7.794875238904740433e-01 1.112930702170192188e+00 5.356091738703655514e-01 6.128033373953308827e-01 7.358294904372615353e-01 6.058939122031159474e-01 1.193446352245464581e+00 6.654630720740235539e-01 7.285469853754228398e-01 6.908564489614739124e-01 6.992660663307939117e-01 6.495094303567097160e-01 1.006581267987707751e+00 5.378487003750637152e-01
1.156289161245057873e+00 5.352047407295121850e-01 7.942187817463293165e-01 5.972334094633484636e-01 6.209599037768395169e-01 1.230590109131668886e+00 8.603553136317705352e-01 6.912737180324611819e-01 5.144368438318411840e-01 1.007254791093752155e+00 1.161689560645102093e+00 8.744331171953405590e-01 7.089972338386292261e-01 9.100641314574275942e-01 1.225727208741768770e+00 7.291510571976177468e-01 7.466339683601642685e-01 1.083918861169429260e+00 7.218641795233222691e-01 7.817620439031774948e-01 1.115523560780618206e+00 5.166708583010309885e-01 6.123375602463938527e-01 7.520969686709478852e-01 6.120973286292193949e-01 1.145827565339876619e+00 6.538374336122878550e-01 7.381692572114679773e-01 7.243925558782751128e-01 7.122421863286017008e-01 6.566358745418459097e-01 9.690492531710720447e-01 5.371375784135999920e-01
1.155645289055089009e+00 5.346921797339052596e-01 7.925177710805775266e-01 6.201584176747000354e-01 6.163197249511712661e-01 1.216940690929097180e+00 9.277762246641548805e-01 7.331169063064745250e-01 4.911989806409349790e-01 1.014757677684700932e+00 1.165105542978110975e+00 8.717080377694526039e-01 7.116385123675558200e-01 9.072042032265715816e-01 1.231876196301720183e+00 7.314534446575209348e-01 7.722853564833502826e-01 1.087429411194797746e+00 7.004442752052326693e-01 7.827641381122178998e-01 1.136861082454243110e+00 5.013263703295504081e-01 6.103723249186971955e-01 7.713791672126030230e-01 6.007698984178470036e-01 1.139909734340151637e+00 6.463013999821786149e-01 7.376045102453308022e-01 7.461462546596127066e-01 7.227909101684715232e-01 6.575489004396241066e-01 9.765838328301139626e-01 5.350543405586956069e-01
1.146950323799897253e+00 5.248188134462015153e-01 7.849106982941255195e-01 6.386222581800566900e-01 6.108618632924973646e-01 1.203493348582288514e+00 9.887343553141828556e-01 7.780163915085861470e-01 4.727655015099149205e-01 1.011468437071575188e+00 1.166457946570542914e+00 8.784886375131479852e-01 7.090171912276662658e-01 9.129866935332952016e-01 1.245414123100455628e+00 7.500774049239691266e-01 7.976856463242650852e-01 1.091341964231406170e+00 6.904072444182031143e-01 7.762594195530004848e-01 1.159358150450723546e+00 4.925813898936444724e-01 6.118455200573452712e-01 7.860897692620707478e-01 5.842990112452873808e-01 1.144468686417726033e+00 6.365320345711981131e-01 7.387402297400458284e-01 7.707880081237121761e-01 7.243730122085728640e-01 6.593782817434031829e-01 9.905000874149054724e-01 5.362762956287552285e-01
1.141763073075438450e+00 5.168787086318329393e-01 7.815181308434653307e-01 6.300531172276154779e-01 6.037045660847797368e-01 1.186954692836703851e+00 1.021330406983345540e+00 7.995614583740553449e-01 4.507087385446543193e-01 1.003007524733980027e+00 1.177756652861791986e+00 8.876038570839793751e-01 7.045497958255224624e-01 9.293482336037155456e-01 1.269977045944668870e+00 7.828367508263841534e-01 8.188584861926726521e-01 1.096237159533124395e+00 6.836073851282223890e-01 7.676439413427240677e-01 1.183539641333687831e+00 4.904272520609251340e-01 6.182278040606714598e-01 7.982171478088073702e-01 5.712453916569369960e-01 1.147716569509649842e+00 6.398286710463186866e-01 7.444604964239228684e-01 8.005404797658800531e-01 7.294928507341478241e-01 6.577352477023770128e-01 9.945050103711742251e-01 5.440048859823874983e-01
1.138460865029993219e+00 5.126803809758706532e-01 7.807874594786060607e-01 5.977976116976635446e-01 5.965008232578272729e-01 1.171530515292081853e+00 1.026070647976980332e+00 7.948766825034745409e-01 4.248821438455688826e-01 1.002207045954678133e+00 1.196314762272179477e+00 8.981368440127500685e-01 7.034699749527760781e-01 9.522278837608666446e-01 1.300118030166690364e+00 8.149515462022233203e-01 8.351562189337350395e-01 1.101239720661803423e+00 6.743196145784732254e-01 7.625712478745021450e-01 1.214878203443443327e+00 4.867668980945579205e-01 6.231621118006512861e-01 8.083978055111673555e-01 5.596124070527161987e-01 1.149868561055009897e+00 6.484111034401605078e-01 7.432287646235928857e-01 8.274811710854870217e-01 7.339332393141621003e-01 6.529708868688733903e-01 9.992987360919434181e-01 5.525314549377281503e-01
