# Supplementary material for: Molecular mechanisms of native ligand selectivity in catecholamine G protein-coupled receptors
Source: Nat Commun. 2026 Apr 23;17:4112. doi: 10.1038/s41467-026-71361-8 (PMC13150006; doi:10.1038/s41467-026-71361-8)
Supplement: Supplementary file 8 — Source Data 2 [file 41467_2026_71361_MOESM8_ESM.zip › SourceData/FigS15/strings4apo_WT/string212.txt]

8.907468250784592589e-01 4.949635836528399335e-01 8.483069601500281554e-01 6.351511339931236177e-01 6.339996650768449094e-01 1.072157551318772883e+00 8.415290289873744722e-01 6.626106879937812000e-01 5.539139273810191888e-01 1.480503884127145842e+00 1.047088815326949085e+00 8.496521689205648320e-01 8.457517473392808238e-01 1.213344435469935867e+00 1.536154406068494849e+00 7.329434851890843650e-01 7.357085464004391451e-01 9.586202516617341463e-01 6.672218765158423048e-01 8.179856754066339164e-01 1.230905994243974400e+00 4.987153447169695442e-01 6.187688370737187693e-01 7.865589773154693098e-01 5.540836636279617977e-01 1.801616481241348211e+00 6.047163526708390080e-01 7.247542715009860359e-01 6.539189056959107127e-01 7.256985605311124798e-01 6.876240389148378096e-01 1.437887768234842989e+00 5.286679570462086142e-01
8.819979252717365936e-01 5.037357082429355648e-01 8.340154336280793945e-01 6.445288165107937450e-01 6.377196396952454771e-01 1.049464227209399247e+00 8.078436830618420661e-01 6.722012340136824804e-01 5.525161328847773001e-01 1.480385362866686094e+00 1.028247368794785954e+00 8.377401925176757302e-01 8.090933158914443979e-01 1.184600031810142173e+00 1.523105282796254123e+00 7.332101235053000154e-01 7.148156254089726991e-01 9.243154323296969288e-01 6.712775280928340305e-01 8.021650433428266780e-01 1.242279387725087281e+00 5.126689401715879280e-01 6.156993625868076858e-01 7.572625558492347420e-01 5.426832781460277921e-01 1.791656808755869745e+00 6.354324377332623008e-01 7.205095066064562959e-01 6.616082379499573785e-01 7.197090563135480901e-01 6.665183720089614683e-01 1.452299088758451262e+00 5.259142647865955311e-01
8.585035954795758872e-01 5.151365580322352367e-01 8.111133292126402328e-01 6.514830345365769659e-01 6.362677507124356868e-01 1.042422915284479501e+00 7.897253795656434816e-01 6.873165627503265984e-01 5.691975349272266893e-01 1.459246147647896841e+00 1.007682658462458969e+00 8.459825031237712123e-01 7.639765783192642434e-01 1.138262516507480226e+00 1.485512493345262142e+00 7.273459714049201885e-01 7.149146561684160961e-01 9.217331011248567352e-01 6.879335016980365758e-01 8.062786001736720332e-01 1.231337325091508061e+00 5.196668215001509772e-01 6.119321173588078144e-01 7.272926304723361657e-01 5.432944887081703200e-01 1.752352454304682450e+00 6.468890568643035355e-01 7.187830262711877305e-01 6.746104266436518948e-01 7.007438503648586448e-01 6.681956562272339806e-01 1.431504159587813074e+00 5.252806429038153757e-01
8.271833451430318229e-01 5.093801852314532308e-01 7.898793928106447870e-01 6.518974260579427638e-01 6.407048244021353867e-01 1.022558533166738171e+00 7.916355678301775223e-01 6.894648417377634564e-01 6.133431805221127853e-01 1.441006969625156175e+00 9.902968436161212473e-01 8.270754070872090580e-01 7.475718585407963301e-01 1.109169438434056465e+00 1.456194245388447106e+00 7.239653834199034632e-01 7.263987077746334453e-01 9.443032072113581865e-01 7.099694475996860543e-01 7.988154665538844679e-01 1.209737336760985604e+00 5.172350059318857607e-01 6.091133631075891230e-01 7.213819867879006642e-01 5.600994088957857997e-01 1.703791944665642433e+00 6.215486125294631403e-01 7.254312498933896958e-01 6.830409444975917843e-01 6.900368300934893728e-01 6.815788110455890392e-01 1.382369111220769886e+00 5.314909492504867883e-01
8.077091456246795476e-01 4.999496855697817543e-01 7.839709651105106758e-01 6.407954714112423789e-01 6.383974848334321717e-01 9.719129677896651831e-01 7.992812657900968398e-01 6.740282614394731420e-01 6.459025989959432668e-01 1.448590027287259385e+00 9.728093215499694635e-01 7.775864152556816178e-01 7.333480256299356181e-01 1.120389227623683981e+00 1.450716178848192150e+00 7.238719315503522322e-01 7.378544451610137278e-01 9.249727828502964933e-01 7.320690897896182658e-01 7.919379946169708973e-01 1.208151278245792160e+00 5.182176700376467382e-01 6.086837440445834746e-01 7.316612865782221586e-01 5.911715669239663296e-01 1.680364935541468041e+00 6.045453943421699172e-01 7.292672168577706282e-01 6.764107278418158842e-01 6.856843334334753459e-01 6.912568170267929801e-01 1.359417438440375436e+00 5.362797864384616364e-01
7.950629965571506252e-01 5.071718111022199826e-01 7.821675691549880849e-01 6.276409235266503517e-01 6.256568482318893842e-01 9.375117565045643087e-01 8.099079745437202105e-01 6.553197027387847040e-01 6.261879740569805675e-01 1.437181053459633429e+00 9.599371892111611126e-01 7.610086115087314473e-01 7.023221801975567669e-01 1.117053289400662175e+00 1.422783443694196848e+00 7.209710874436754402e-01 7.520504095727762461e-01 8.707483072268625834e-01 7.539671941568860669e-01 8.080089985218010806e-01 1.189737407100441624e+00 5.209530368113990395e-01 6.118135473199773910e-01 7.564114787065869816e-01 6.212963063653895723e-01 1.664459477018193301e+00 6.048382531452558553e-01 7.253376617394301507e-01 6.622638708258228313e-01 6.807345092572847367e-01 6.992049252647887236e-01 1.350308607518654114e+00 5.353651481482342156e-01
7.845333766356761274e-01 5.143530747729924135e-01 7.796965406807339072e-01 6.240798097472867179e-01 6.209711733786104082e-01 9.203768394758902183e-01 8.068903998526126831e-01 6.493985916554125826e-01 5.940718605856999401e-01 1.389468158463401215e+00 9.465127478848626152e-01 7.560621246371800330e-01 6.819083317880649808e-01 1.075203102808716782e+00 1.357860859748780902e+00 7.276227272261255319e-01 7.474205522584316252e-01 8.314685217947057616e-01 7.677253542944426634e-01 8.059899769749487852e-01 1.129007832872582329e+00 5.320894114744033621e-01 6.185871004765439718e-01 7.672814441981667954e-01 6.312702327298095328e-01 1.615081280622696180e+00 6.185486752951945277e-01 7.266840574193417224e-01 6.548176965663483617e-01 6.887549757172747311e-01 6.810071537962120169e-01 1.304261472419294687e+00 5.349292242844444489e-01
8.020281364225313459e-01 5.179733327399952403e-01 7.925704258789287859e-01 6.320053827436764582e-01 6.178992577167299327e-01 9.330669625056441374e-01 8.039591400333924165e-01 6.677224222515790730e-01 5.874661615339381582e-01 1.359723556929357535e+00 9.467953915103245466e-01 7.606789611549711339e-01 6.863228582519314003e-01 1.069277040565199677e+00 1.320909742630357542e+00 7.344359336256417459e-01 7.359593592742956769e-01 8.470381414006450393e-01 7.595559231686972446e-01 8.006316039363978732e-01 1.093546059133912562e+00 5.450091237358762886e-01 6.226461804055010152e-01 7.224838764032274208e-01 6.233410256865286048e-01 1.566361558953726307e+00 6.549908639776802488e-01 7.216011952448946332e-01 6.567617206548208575e-01 6.979455365635778286e-01 6.543745222903053493e-01 1.256626473436356140e+00 5.335908355581672202e-01
8.568549413431240103e-01 5.202246076642780270e-01 8.140900856429988952e-01 6.372776606496896035e-01 6.186314175033916785e-01 9.824701648164791967e-01 8.040683159253931844e-01 6.877008599365440622e-01 5.911226726013403265e-01 1.350399990023800401e+00 9.784950341840580323e-01 7.796244161162488862e-01 7.010121108825061453e-01 1.080829306679822466e+00 1.321233903805192567e+00 7.321744225752159219e-01 7.268724096580999605e-01 8.930273947144883318e-01 7.428171230874770492e-01 7.853469881450296786e-01 1.105469392026146691e+00 5.509267857383719491e-01 6.203802113437590915e-01 6.786208785712861680e-01 6.129601470682689568e-01 1.537232266340846643e+00 6.920836894723101373e-01 7.127788194467914451e-01 6.627643385302751655e-01 7.048614718256863698e-01 6.400309131100333504e-01 1.238268862276188154e+00 5.329014482674888642e-01
9.509975664023352371e-01 5.230147911162190688e-01 8.238908587479393253e-01 6.262125107350456910e-01 6.224889872060992424e-01 1.073731825710096732e+00 8.042755761370650180e-01 6.932261670409322063e-01 5.893748040506717745e-01 1.320336284788966807e+00 1.041837039782757435e+00 8.041039360792967550e-01 7.038006003615868700e-01 1.071651214907887617e+00 1.335665088247228294e+00 7.304268335638576248e-01 7.206190071439553257e-01 9.404940009737712270e-01 7.320278707684425568e-01 7.682591721504834492e-01 1.144714135713382541e+00 5.538265157481667700e-01 6.161402547839316401e-01 6.793565606594664796e-01 6.066480856824360002e-01 1.501475949040464553e+00 7.178771687715362892e-01 7.162280864166256089e-01 6.588753185120097555e-01 7.063429272812421500e-01 6.395494736335949337e-01 1.226652959895435879e+00 5.358486314429438124e-01
1.033652417779639565e+00 5.267764397119762965e-01 8.057355265814398759e-01 6.022830343085080473e-01 6.235045163332875173e-01 1.160843253105638517e+00 8.044322007333066793e-01 6.792675805620875806e-01 5.838412785305604480e-01 1.239402213598375990e+00 1.095829174038875919e+00 8.187800302119063733e-01 6.866866150799566526e-01 1.031140838685419281e+00 1.320349327672713180e+00 7.351330205239551274e-01 7.199374077565816599e-01 9.656314536146191063e-01 7.382249331015325877e-01 7.706407370584291705e-01 1.157935685656078739e+00 5.587396859325373111e-01 6.142640595286833483e-01 7.088635466996102696e-01 6.036026564436859365e-01 1.422572647689754666e+00 7.166763927984778348e-01 7.238431015731041640e-01 6.486389672227579339e-01 6.988831715971662861e-01 6.420332151554094535e-01 1.178053469179061397e+00 5.398373647407056497e-01
1.085435237538298736e+00 5.286009246689341579e-01 7.932410667494218526e-01 5.797292993372582526e-01 6.203322259184967935e-01 1.219505819772251920e+00 8.020209377066963574e-01 6.621813897995888487e-01 5.770543953658199277e-01 1.141358158717810767e+00 1.131318906867124330e+00 8.479581406398232213e-01 6.826552012595449304e-01 9.786194027704767651e-01 1.273185174757747840e+00 7.344353615705551119e-01 7.216739065875488190e-01 9.989831457010889260e-01 7.514856016571402897e-01 7.750106569191195227e-01 1.136502341791613357e+00 5.584826554181177016e-01 6.123029261681514068e-01 7.215680088590330499e-01 5.993208208317720720e-01 1.322197407279047221e+00 6.923495170964955037e-01 7.151822155377609569e-01 6.684796167726922977e-01 6.879654389677465343e-01 6.435232307758849135e-01 1.107321018312343419e+00 5.397926321258059712e-01
1.130302132342360988e+00 5.297262696348135069e-01 7.917520917635005873e-01 5.737652682251670466e-01 6.184998833424117937e-01 1.242014528955330377e+00 8.099838439489462916e-01 6.581944459893178667e-01 5.541129813263276915e-01 1.042603672084498001e+00 1.158384516858239621e+00 8.730090269804964276e-01 6.930305242831992230e-01 9.265738209397271774e-01 1.225780169236615480e+00 7.279405724958092350e-01 7.284551363929672174e-01 1.049521112478195572e+00 7.518758243749787962e-01 7.749170359246462247e-01 1.108742393384016145e+00 5.432368103901290546e-01 6.104049227963613822e-01 7.237340045597060456e-01 6.004258431050604194e-01 1.207926393572653634e+00 6.694492416349345776e-01 7.118899307181582037e-01 7.097708637760666850e-01 6.841918327882379192e-01 6.495369924357555780e-01 1.017685302518718471e+00 5.376307773704829263e-01
1.149329180808716711e+00 5.322055227962574353e-01 7.880601950214919382e-01 5.922910217345233042e-01 6.203190699700315003e-01 1.223729559127986199e+00 8.560644420985784597e-01 6.765423587574773689e-01 5.227934056671157403e-01 1.001856952464783346e+00 1.165954857623901830e+00 8.658203599032665565e-01 7.008708451438335763e-01 9.165947112005223829e-01 1.216573594518393975e+00 7.238907246556282038e-01 7.484805993986610728e-01 1.071454612770616377e+00 7.262881979083897210e-01 7.850247561219523273e-01 1.108025962344952209e+00 5.247830403785990194e-01 6.103646865287912782e-01 7.359516821688711907e-01 6.002046533218813318e-01 1.142469297783674786e+00 6.714113809124087062e-01 7.262233851077184443e-01 7.318312528125701100e-01 6.975570536287829526e-01 6.545300277600329952e-01 9.669347288185009548e-01 5.345267656197435491e-01
1.144680354108226439e+00 5.310079765450991252e-01 7.839472328396105416e-01 6.166998117799467050e-01 6.191627062218160171e-01 1.208730668607362224e+00 9.152167662687223926e-01 7.150309934892918884e-01 4.996154999101862781e-01 1.011838826258196766e+00 1.166826720721916288e+00 8.630142392235885529e-01 7.115370870232530232e-01 9.340023694608988736e-01 1.233497368204746314e+00 7.344515213503631790e-01 7.706125332234581293e-01 1.075698344335705992e+00 7.040295218108395536e-01 7.886204730852545142e-01 1.131142031149789284e+00 5.160353665509509469e-01 6.173865333894292817e-01 7.556920625654680590e-01 5.932228273046390443e-01 1.142052888042153214e+00 6.827632330942812189e-01 7.379891944571083107e-01 7.493232656009733983e-01 7.093770308158643401e-01 6.523449557736750171e-01 9.761820190766004046e-01 5.347065187406991882e-01
1.142031233964874382e+00 5.245526100006177028e-01 7.831695886771988802e-01 6.311911004857921892e-01 6.143421516691458528e-01 1.198547117515619931e+00 9.630863966718891112e-01 7.572677099344052865e-01 4.764030312282452329e-01 1.016808831202340002e+00 1.172853765235271961e+00 8.708503302101858745e-01 7.184143244717455801e-01 9.466229146115667792e-01 1.254595539505324542e+00 7.580151306660317667e-01 7.939098998868567847e-01 1.085181981901353065e+00 6.923396587695972437e-01 7.821553253856644572e-01 1.156683500015769583e+00 5.088123058805550381e-01 6.260249941129091278e-01 7.795297464934698439e-01 5.867231587998024134e-01 1.147252694835999565e+00 6.829911360409185450e-01 7.462901662613760090e-01 7.722114167577103228e-01 7.178786456100896274e-01 6.529339007263983419e-01 9.867268532320653263e-01 5.389491017600551714e-01
1.140318879702420407e+00 5.172054356210047388e-01 7.830900496884480866e-01 6.242602289535906790e-01 6.064644212303195170e-01 1.185380835768055086e+00 1.001154808658268003e+00 7.868184319228104240e-01 4.500031509465634572e-01 1.012839385330225106e+00 1.183576512466431252e+00 8.841782090286920415e-01 7.133591752203113368e-01 9.533913156855686744e-01 1.279331062745806324e+00 7.879282255512496391e-01 8.176948415773610535e-01 1.094512869048170911e+00 6.839960789233068272e-01 7.714671577006956271e-01 1.185605308553394410e+00 4.994679737655688401e-01 6.279567506246647168e-01 8.003762114472098288e-01 5.763417550798773936e-01 1.150992314729751165e+00 6.695200232449713962e-01 7.477164712773307631e-01 7.990865196858306652e-01 7.285202192660904519e-01 6.537739189786557770e-01 9.931974619456752640e-01 5.458240027348700840e-01
1.138460865029993219e+00 5.126803809758706532e-01 7.807874594786060607e-01 5.977976116976635446e-01 5.965008232578272729e-01 1.171530515292081853e+00 1.026070647976980332e+00 7.948766825034745409e-01 4.248821438455688826e-01 1.002207045954678133e+00 1.196314762272179477e+00 8.981368440127500685e-01 7.034699749527760781e-01 9.522278837608666446e-01 1.300118030166690364e+00 8.149515462022233203e-01 8.351562189337350395e-01 1.101239720661803423e+00 6.743196145784732254e-01 7.625712478745021450e-01 1.214878203443443327e+00 4.867668980945579205e-01 6.231621118006512861e-01 8.083978055111673555e-01 5.596124070527161987e-01 1.149868561055009897e+00 6.484111034401605078e-01 7.432287646235928857e-01 8.274811710854870217e-01 7.339332393141621003e-01 6.529708868688733903e-01 9.992987360919434181e-01 5.525314549377281503e-01
