# Supplementary material for: Molecular mechanisms of native ligand selectivity in catecholamine G protein-coupled receptors
Source: Nat Commun. 2026 Apr 23;17:4112. doi: 10.1038/s41467-026-71361-8 (PMC13150006; doi:10.1038/s41467-026-71361-8)
Supplement: Supplementary file 8 — Source Data 2 [file 41467_2026_71361_MOESM8_ESM.zip › SourceData/FigS15/strings4apo_WT/string399.txt]

8.907468250784592589e-01 4.949635836528399335e-01 8.483069601500281554e-01 6.351511339931236177e-01 6.339996650768449094e-01 1.072157551318772883e+00 8.415290289873744722e-01 6.626106879937812000e-01 5.539139273810191888e-01 1.480503884127145842e+00 1.047088815326949085e+00 8.496521689205648320e-01 8.457517473392808238e-01 1.213344435469935867e+00 1.536154406068494849e+00 7.329434851890843650e-01 7.357085464004391451e-01 9.586202516617341463e-01 6.672218765158423048e-01 8.179856754066339164e-01 1.230905994243974400e+00 4.987153447169695442e-01 6.187688370737187693e-01 7.865589773154693098e-01 5.540836636279617977e-01 1.801616481241348211e+00 6.047163526708390080e-01 7.247542715009860359e-01 6.539189056959107127e-01 7.256985605311124798e-01 6.876240389148378096e-01 1.437887768234842989e+00 5.286679570462086142e-01
8.602540499434091492e-01 5.005775463692643257e-01 8.079734372673669229e-01 6.396239041898167388e-01 6.358213258074894014e-01 1.064228913053665293e+00 8.170349642240974930e-01 6.645916540532414984e-01 5.842916642646748260e-01 1.459034799836832041e+00 1.004119377123452450e+00 8.507869317995200298e-01 8.244691991605501702e-01 1.167048931349066176e+00 1.487966440913681909e+00 7.274858908099608445e-01 7.340656463813139965e-01 9.696204475619339958e-01 6.829819525503477706e-01 8.162466307931174336e-01 1.221031030611235524e+00 5.077446292428766661e-01 6.106114596440301856e-01 7.586288412482268262e-01 5.482250105736446999e-01 1.746140998259976929e+00 6.247597350013462947e-01 7.321421331276855016e-01 6.621247283236529890e-01 7.257926149870321808e-01 6.693865951870386910e-01 1.416046403040322810e+00 5.271110880289351375e-01
8.591814078713313485e-01 5.061370172930194089e-01 7.981102699464864836e-01 6.293732306326744741e-01 6.290290554452193650e-01 1.078320835758040941e+00 7.989618069603869888e-01 6.619366108814990213e-01 5.843917260790620904e-01 1.446749299955865986e+00 1.003088757825383093e+00 8.573993778145617695e-01 7.824111875731676324e-01 1.137114517759806098e+00 1.449379920067066063e+00 7.198392758442133665e-01 7.174462973667214971e-01 9.687540950869608647e-01 7.008258765474387753e-01 7.934949879140332785e-01 1.223503229452764351e+00 5.098608438517914232e-01 6.037502717583477230e-01 7.390786766180307277e-01 5.301950171751003138e-01 1.690612210482582256e+00 6.216813967720793421e-01 7.298519866063997164e-01 6.554716908281000842e-01 7.112077115262036564e-01 6.862639502288047089e-01 1.391137247948760702e+00 5.318649371517023550e-01
8.870290345751435934e-01 5.087494257913484086e-01 8.323231008692695276e-01 6.290914644704610481e-01 6.215107928472985988e-01 1.103615202086914771e+00 7.989669341018021953e-01 6.679269848444837621e-01 5.794996307918399703e-01 1.456531559584069102e+00 1.032129026305565578e+00 8.710473390428115081e-01 7.461094636336915720e-01 1.145737561038209007e+00 1.457170235884981846e+00 7.238130019881131583e-01 7.022877722802772782e-01 9.882861057617831069e-01 7.133686420835988473e-01 7.726873565678772371e-01 1.239958816217957116e+00 5.105151970561103703e-01 6.048124845925781923e-01 7.242363967107859901e-01 5.359464527832346059e-01 1.676841232185876995e+00 6.115897640972486338e-01 7.250200960339925338e-01 6.592432619792917281e-01 6.956546699547748736e-01 7.036410934355137314e-01 1.379208943962660916e+00 5.364602188518734494e-01
8.965488996456827397e-01 5.173105016260204359e-01 8.474541378791580204e-01 6.414442798570735293e-01 6.286594955970286058e-01 1.092621047356557407e+00 7.959756568072279270e-01 6.794197839487989832e-01 6.102221282802139379e-01 1.456336275253071300e+00 1.044813623621203780e+00 8.627001640450411291e-01 7.119888040349628966e-01 1.154215284537976061e+00 1.468533080561463366e+00 7.292639141304380068e-01 7.014917343855586740e-01 9.857653335927829552e-01 7.314331273736763839e-01 7.710408477697925367e-01 1.243221953787257750e+00 5.168997532762465985e-01 6.085321557552825222e-01 6.909456108617790804e-01 5.791820741626136915e-01 1.673575731662023225e+00 6.133535368163672841e-01 7.248311719753801619e-01 6.736571576589032162e-01 6.773228467120752105e-01 6.955719487762858089e-01 1.368385659534790744e+00 5.396732938690580461e-01
9.123081733720568298e-01 5.249212883720475453e-01 8.292775241132436248e-01 6.433566649512265645e-01 6.215069837818179010e-01 1.073377673713948433e+00 7.819283661263682905e-01 6.722787370357300452e-01 6.166517306687073763e-01 1.413717445943800888e+00 1.060010215824358282e+00 8.437339151487657229e-01 6.888121674600288236e-01 1.135067284722519609e+00 1.437637970854547254e+00 7.345569048646323207e-01 7.147716709462442752e-01 9.491246397334855978e-01 7.385086833011660357e-01 7.889480876006623733e-01 1.221952289688018611e+00 5.199445226229834072e-01 6.113527849772038003e-01 7.338523092568901562e-01 6.045036259951368507e-01 1.645229872343747068e+00 6.141210639382086445e-01 7.403166187452556724e-01 6.656879536301428812e-01 6.718874279940524330e-01 6.813563412017561438e-01 1.349818114188089169e+00 5.416475213609052153e-01
9.227142715528788841e-01 5.252846133771347237e-01 8.343662859513567565e-01 6.382493462404794649e-01 6.149772268158738564e-01 1.078983328381006634e+00 7.730711896045807663e-01 6.603731721265511112e-01 5.930638735716777799e-01 1.393495614542401118e+00 1.068368243814296070e+00 8.473761503634688053e-01 6.677646476316839719e-01 1.114585274204564769e+00 1.406557555532352843e+00 7.418020457231423448e-01 7.365803391628704677e-01 9.453668921883167098e-01 7.346211418235280011e-01 8.114299652286495190e-01 1.205998789888573786e+00 5.268913438796848370e-01 6.140997966012725628e-01 7.738259194301435606e-01 6.096417617784670728e-01 1.615342940455518850e+00 6.408316703414426163e-01 7.631566361731153547e-01 6.478158654506672720e-01 6.858849011614305269e-01 6.607486775964646064e-01 1.330127603880047804e+00 5.404300418761084357e-01
9.325648448205112739e-01 5.269618686647803418e-01 8.563159744896764458e-01 6.364916447124218113e-01 6.168853911409180046e-01 1.095977140642478087e+00 7.738826453919638304e-01 6.654986159873522711e-01 5.803853312622039295e-01 1.385627553771286768e+00 1.072083311734834066e+00 8.620131917919944264e-01 6.755268138696366442e-01 1.099090813270525047e+00 1.380353918330700536e+00 7.381607615878162942e-01 7.475622384074056548e-01 9.563048227962986925e-01 7.422154748812481717e-01 8.151960862347693570e-01 1.184979380453267561e+00 5.457452038796077876e-01 6.143068514128114943e-01 7.346949932440620668e-01 6.057676458965269850e-01 1.589646370081396753e+00 6.814597512179448868e-01 7.534548433932760636e-01 6.419922684502267218e-01 6.990046334977492171e-01 6.440123293726730536e-01 1.308373727651983565e+00 5.349979181145779750e-01
9.678122529083579284e-01 5.284462513929111260e-01 8.656225911263683015e-01 6.256645760509691456e-01 6.168058140937401346e-01 1.129815131656211946e+00 7.817472970598967619e-01 6.751893791573880810e-01 5.803631043486396912e-01 1.357243389479507067e+00 1.086174139630381674e+00 8.718815933890208258e-01 6.995190145216975131e-01 1.081856405049653524e+00 1.359525142675088505e+00 7.313611033462577016e-01 7.340279643603828674e-01 9.754407514419983771e-01 7.560868485671290440e-01 7.939883621158707605e-01 1.168713861681827781e+00 5.573278446212829307e-01 6.126157708736116314e-01 6.828950065849580531e-01 6.008209951276236582e-01 1.548867031131196281e+00 7.000455843225652508e-01 7.249634258486283844e-01 6.479319753681143101e-01 7.003820045714411746e-01 6.385713003784529995e-01 1.274332045950024250e+00 5.311391181656714977e-01
1.016892908462915912e+00 5.246821147351328207e-01 8.359822719115728162e-01 5.979533096241899104e-01 6.149862863177387728e-01 1.171500031473494241e+00 7.866208523523658958e-01 6.674434777504137939e-01 5.779533208192118021e-01 1.291949864481459986e+00 1.092809374576778403e+00 8.566779767524885791e-01 7.047886359385214794e-01 1.046367867206237090e+00 1.328835101859845658e+00 7.281132561304054507e-01 7.180884317470778155e-01 9.824761918687084927e-01 7.636280976871894222e-01 7.762350905903098175e-01 1.161516482263762251e+00 5.522480665598772376e-01 6.134426473471300545e-01 6.869144033019782825e-01 6.079814538322790840e-01 1.455913932754192786e+00 7.065170484419455166e-01 7.139305751416494816e-01 6.408738880084934308e-01 6.959988649953674500e-01 6.402085098771373994e-01 1.206311930392636400e+00 5.321435831771774705e-01
1.049829248221004319e+00 5.186482722540283197e-01 7.988093070340818169e-01 5.799132680932321815e-01 6.140518410963579088e-01 1.193402819682676252e+00 7.842884515782528876e-01 6.478662568979837166e-01 5.722710481304937868e-01 1.218677899997962166e+00 1.092034556279483315e+00 8.387973607553588229e-01 6.966953970569350618e-01 1.009783679013496638e+00 1.291424394051947422e+00 7.303432964673083339e-01 7.211495189907741743e-01 9.838549344687669285e-01 7.593158954895190549e-01 7.834327694096703265e-01 1.153821701924457654e+00 5.431852665571288430e-01 6.147375268036873175e-01 7.329363394412988786e-01 6.233445510695565517e-01 1.353595096053419100e+00 7.023448537743055553e-01 7.242352773967103419e-01 6.332046262846573459e-01 6.952217962803817208e-01 6.468554952420013660e-01 1.133865731574459357e+00 5.357724107825797555e-01
1.091254372824504104e+00 5.123778524676694257e-01 7.797668728044238051e-01 5.701801381262698865e-01 6.148515748074848686e-01 1.215249301956442096e+00 7.869148844801805431e-01 6.312306542104733076e-01 5.604571712010608664e-01 1.125497825231471793e+00 1.110047459478863630e+00 8.442828297780405888e-01 7.057875160355919775e-01 9.665413795857809021e-01 1.247947599322056123e+00 7.328683717868192948e-01 7.308802629582171750e-01 1.016486710158763351e+00 7.479748379598832875e-01 7.946826295587664513e-01 1.133873914696085672e+00 5.403128469943335732e-01 6.115403399531574857e-01 7.801104195392815077e-01 6.362257724870326037e-01 1.248657551618808537e+00 6.951284446112762083e-01 7.327796269851015731e-01 6.567330704644595007e-01 6.977597081831368175e-01 6.531987734568771575e-01 1.052531536553782843e+00 5.393353695728639874e-01
1.132596753970292802e+00 5.133393959702161613e-01 7.825478650394857016e-01 5.690736224392775044e-01 6.179856658521402091e-01 1.230990146031138988e+00 8.054759673508291584e-01 6.365682678840647313e-01 5.434407194333834568e-01 1.040944400022239202e+00 1.141580133572795974e+00 8.666220543759464157e-01 7.256071085259089282e-01 9.232572877900945274e-01 1.226288360585426229e+00 7.291089760491435978e-01 7.368429643043813426e-01 1.065789368652984459e+00 7.326813489955281700e-01 7.919624117559656007e-01 1.111663879473255179e+00 5.389027779445781929e-01 6.063931298914382317e-01 8.003929727557494989e-01 6.372662628678967822e-01 1.186969214919069593e+00 7.017344284088909978e-01 7.340496679407687575e-01 7.124305139067100834e-01 6.985579847215571681e-01 6.548433203204011566e-01 9.932350338682357505e-01 5.415269012356574985e-01
1.154604842069105075e+00 5.285633566149656737e-01 7.902351208691154039e-01 5.776761907996018630e-01 6.195806856286725228e-01 1.227865297873093509e+00 8.523933588173296938e-01 6.647713625283461214e-01 5.228826580558871839e-01 9.961987494168792479e-01 1.160924367076277441e+00 8.803363608559243714e-01 7.241009606505446339e-01 9.044209913758034514e-01 1.233348185686646614e+00 7.330043585654957283e-01 7.499382211772780416e-01 1.085118008848932503e+00 7.102295144653938408e-01 7.898932820223262263e-01 1.104974979233380283e+00 5.260641378087111963e-01 6.134624952676559495e-01 7.741115203275283907e-01 6.231262622520212791e-01 1.160164372359595797e+00 7.064677307539101170e-01 7.390788563400192412e-01 7.512618004103601699e-01 7.083226036480662069e-01 6.527140358859787606e-01 9.665571746194852043e-01 5.414099690569432743e-01
1.151587106478268785e+00 5.309365013262655753e-01 7.879309863588738194e-01 5.782687200262810467e-01 6.159503274260431649e-01 1.207071028919424194e+00 9.089989168144708698e-01 6.940089473128754349e-01 5.046361845578374306e-01 1.013685618429139623e+00 1.169733623897879271e+00 8.717574966744190412e-01 7.084174360440195217e-01 9.221086507579139280e-01 1.267283897131728176e+00 7.569007008358086264e-01 7.679625110296089963e-01 1.078009233363214747e+00 7.004014650368093342e-01 7.900290010320319967e-01 1.136803654845595979e+00 5.171598550120407589e-01 6.311768097725455329e-01 7.549599513149555241e-01 6.068277791417989731e-01 1.163313417683499162e+00 6.949019685470317897e-01 7.482134446527318739e-01 7.623216665320292629e-01 7.092203299069992362e-01 6.484418313406297152e-01 9.763229072877124270e-01 5.407691613334689729e-01
1.141221691728752097e+00 5.209672154854620985e-01 7.799282945710460657e-01 5.798675759815169473e-01 6.124166339192522734e-01 1.182468128442673905e+00 9.651031383762531668e-01 7.293522193494291761e-01 4.885587767797786585e-01 1.019577008285037278e+00 1.169546257705412540e+00 8.635646954880331627e-01 7.021598238269477488e-01 9.354634513210864366e-01 1.285721361357748282e+00 7.815946880857402856e-01 7.908054892294248406e-01 1.073981581506881833e+00 6.937897872268937727e-01 7.786544253037956942e-01 1.160824869621521316e+00 5.039286614109041995e-01 6.392905620289510704e-01 7.597893885574553696e-01 5.933773130773325466e-01 1.162838516185343840e+00 6.807618176541450072e-01 7.490597971582474424e-01 7.725850313050579565e-01 7.104715382562863946e-01 6.560195425964980842e-01 9.812318859472486388e-01 5.450669270758708995e-01
1.136855299777269401e+00 5.121732445746781659e-01 7.765820047325873166e-01 5.885942612878105606e-01 6.062320123083756451e-01 1.169875368585599151e+00 1.006760842401459577e+00 7.675038253361361473e-01 4.641242384151252343e-01 1.007673259935494281e+00 1.176719814482194648e+00 8.755372012988338337e-01 7.102945492188835752e-01 9.428132848908221675e-01 1.291087212928774486e+00 8.017201873902257692e-01 8.191209751343659917e-01 1.087498698229331096e+00 6.813250073833654330e-01 7.705846299285864509e-01 1.183118580263387676e+00 4.921405215276557499e-01 6.355307924315158896e-01 7.810669899344404588e-01 5.760972312736630796e-01 1.152738011662649331e+00 6.625197408466109161e-01 7.468847377543147426e-01 7.958371057393682779e-01 7.209881945338970644e-01 6.606746237335573424e-01 9.840943704956783833e-01 5.486803999292156897e-01
1.138460865029993219e+00 5.126803809758706532e-01 7.807874594786060607e-01 5.977976116976635446e-01 5.965008232578272729e-01 1.171530515292081853e+00 1.026070647976980332e+00 7.948766825034745409e-01 4.248821438455688826e-01 1.002207045954678133e+00 1.196314762272179477e+00 8.981368440127500685e-01 7.034699749527760781e-01 9.522278837608666446e-01 1.300118030166690364e+00 8.149515462022233203e-01 8.351562189337350395e-01 1.101239720661803423e+00 6.743196145784732254e-01 7.625712478745021450e-01 1.214878203443443327e+00 4.867668980945579205e-01 6.231621118006512861e-01 8.083978055111673555e-01 5.596124070527161987e-01 1.149868561055009897e+00 6.484111034401605078e-01 7.432287646235928857e-01 8.274811710854870217e-01 7.339332393141621003e-01 6.529708868688733903e-01 9.992987360919434181e-01 5.525314549377281503e-01
