# Supplementary material for: Molecular mechanisms of native ligand selectivity in catecholamine G protein-coupled receptors
Source: Nat Commun. 2026 Apr 23;17:4112. doi: 10.1038/s41467-026-71361-8 (PMC13150006; doi:10.1038/s41467-026-71361-8)
Supplement: Supplementary file 8 — Source Data 2 [file 41467_2026_71361_MOESM8_ESM.zip › SourceData/FigS15/strings4apo_WT/string372.txt]

8.907468250784592589e-01 4.949635836528399335e-01 8.483069601500281554e-01 6.351511339931236177e-01 6.339996650768449094e-01 1.072157551318772883e+00 8.415290289873744722e-01 6.626106879937812000e-01 5.539139273810191888e-01 1.480503884127145842e+00 1.047088815326949085e+00 8.496521689205648320e-01 8.457517473392808238e-01 1.213344435469935867e+00 1.536154406068494849e+00 7.329434851890843650e-01 7.357085464004391451e-01 9.586202516617341463e-01 6.672218765158423048e-01 8.179856754066339164e-01 1.230905994243974400e+00 4.987153447169695442e-01 6.187688370737187693e-01 7.865589773154693098e-01 5.540836636279617977e-01 1.801616481241348211e+00 6.047163526708390080e-01 7.247542715009860359e-01 6.539189056959107127e-01 7.256985605311124798e-01 6.876240389148378096e-01 1.437887768234842989e+00 5.286679570462086142e-01
8.584127112795774117e-01 5.030317861132493906e-01 8.218840936934451724e-01 6.436990454710377341e-01 6.402897841567936066e-01 1.048743232947107362e+00 8.098001514275905421e-01 6.541662320025227739e-01 5.905759735314268788e-01 1.474388942716770234e+00 1.018270178587471708e+00 8.447502926816570223e-01 7.970073057771892566e-01 1.180836735650733438e+00 1.508273216762745506e+00 7.325182155850140653e-01 7.316061241925917447e-01 9.466101958852440879e-01 6.869129941600354838e-01 8.060545291362202214e-01 1.235161048691504337e+00 5.047248580019652042e-01 6.151104821602028094e-01 8.006702847449778115e-01 5.440831324846289174e-01 1.766940480705123218e+00 6.121403943518222146e-01 7.263101023362500408e-01 6.515167744335258471e-01 7.215679186912105081e-01 6.680818953957800010e-01 1.431844367098625836e+00 5.287278349701348690e-01
8.396284774526255879e-01 5.091825470536238685e-01 8.045993472994588114e-01 6.465545985362042281e-01 6.337937977665771827e-01 1.036777971502628626e+00 7.861203731277912610e-01 6.570060935127153279e-01 6.130678170199331811e-01 1.467404559268804309e+00 1.009713002778287683e+00 8.425090014148675088e-01 7.417491401357457770e-01 1.153439754898128999e+00 1.477928306664418212e+00 7.270468038976591885e-01 7.169827523631676636e-01 9.459801598376360587e-01 7.099504999151934337e-01 7.892178010315161751e-01 1.243580440036809787e+00 5.066626784463703626e-01 6.106606165156115429e-01 7.879474616880658422e-01 5.328418842157981450e-01 1.719262125805422148e+00 6.120025248818161678e-01 7.194247304333080129e-01 6.464466385321678832e-01 6.997880144380567158e-01 6.781844124205274049e-01 1.411403746720101937e+00 5.287976164668561907e-01
8.453188433795338907e-01 5.095922007371918028e-01 8.191805425365499271e-01 6.431813778228574474e-01 6.290477403604599616e-01 1.014753070738188212e+00 7.795069180836677880e-01 6.705301019443086208e-01 6.339316361341185146e-01 1.468099069434173343e+00 1.014235436910897903e+00 8.228655483565012752e-01 7.058646217915681698e-01 1.142969172980201620e+00 1.459138067677099082e+00 7.246438996438688829e-01 6.968701726346530068e-01 9.402343265360586511e-01 7.106008257384500704e-01 7.771113967395693045e-01 1.242324948432042664e+00 5.079519842626600834e-01 6.099652206481160910e-01 7.504381750367756787e-01 5.438414120879923042e-01 1.687398001188896046e+00 6.114349183000381549e-01 7.139528740938244633e-01 6.540085554008434610e-01 6.728106778499982621e-01 7.101220394017599968e-01 1.387772453611956003e+00 5.335561003807625102e-01
8.637720662302416086e-01 5.243001922622912980e-01 8.315306179892983929e-01 6.385647274293927422e-01 6.370426387424921177e-01 1.029668975773003314e+00 7.853437122758967215e-01 6.871531876680818662e-01 6.463831427902846372e-01 1.454058849820448529e+00 1.019413979649462343e+00 8.363638555575778621e-01 6.941921304601371689e-01 1.134449881413393202e+00 1.457774279389464578e+00 7.254098725470831122e-01 7.011614497227043330e-01 9.300620642715043962e-01 7.107530396582198984e-01 7.851088748642800486e-01 1.228188846472056506e+00 5.083234899961254216e-01 6.125291608679150901e-01 7.019984533051081277e-01 5.748872295893285855e-01 1.697600659393633471e+00 6.172303400247296512e-01 7.154894507138540583e-01 6.664493736200403085e-01 6.570146491766807317e-01 7.332755068393267406e-01 1.388862307012275199e+00 5.404675972733702372e-01
8.890225504317496030e-01 5.402592995433551648e-01 8.298100173026869975e-01 6.362828501033040984e-01 6.334198267350602540e-01 1.093732071270869355e+00 7.944190089581897318e-01 6.906421404584793811e-01 6.362306713753957954e-01 1.432007974439788889e+00 1.038155460496249516e+00 8.880895349261540561e-01 6.934527881204159971e-01 1.122521854691600707e+00 1.455295189054760963e+00 7.225810783057706743e-01 7.203411282336262822e-01 9.367791194434204050e-01 7.323722584439590344e-01 7.902376627819988064e-01 1.223562777632807963e+00 5.059151891568927084e-01 6.125259808542112827e-01 7.028537674474233388e-01 5.990832414317537324e-01 1.709299947888583082e+00 6.212554629405914186e-01 7.159060456026151709e-01 6.678150404575500243e-01 6.622588894295803330e-01 7.227656651026597157e-01 1.403429225958369164e+00 5.412973988733466024e-01
9.076235894613113864e-01 5.324452708943268053e-01 8.353974338744121209e-01 6.337054799647389158e-01 6.196409207349802273e-01 1.109521546107400392e+00 7.924277475843749530e-01 6.756105251396886668e-01 6.209282461314883372e-01 1.419741971318755125e+00 1.055912024996590537e+00 8.899352710826715640e-01 6.937592713043699844e-01 1.111082781326382607e+00 1.431591386995081372e+00 7.224715174079815450e-01 7.176301618966695051e-01 9.422857148715189091e-01 7.385255665663162938e-01 7.782442524644200832e-01 1.217834096305941527e+00 5.063743955814326014e-01 6.107855604532179683e-01 7.567293097870445573e-01 6.119951035493442770e-01 1.675592415671048663e+00 6.332586421228654228e-01 7.251817180304361843e-01 6.634332785492208506e-01 6.777679937770541008e-01 6.862575398836597840e-01 1.384868077704246137e+00 5.374968451965229654e-01
9.209093384454002384e-01 5.289217668688492857e-01 8.250539995735463039e-01 6.275498443818242622e-01 6.168197171535689805e-01 1.103334662773632013e+00 7.858857092653023235e-01 6.664582633221758368e-01 5.956000239636712879e-01 1.379568814071098437e+00 1.055162655061910648e+00 8.633069532793965495e-01 6.815232070130686770e-01 1.085460564328908362e+00 1.385540797300949478e+00 7.228857005595861196e-01 7.103768822540179606e-01 9.340342057305239809e-01 7.456376045682167053e-01 7.771136826628963767e-01 1.189517038740848465e+00 5.198106816205807501e-01 6.085668817830812705e-01 7.517674637459572651e-01 6.232261768611281338e-01 1.603008094149358298e+00 6.679345396396282331e-01 7.295297048362625603e-01 6.535236968318202111e-01 6.908388484755438874e-01 6.509868219783740972e-01 1.325966961816884782e+00 5.336515869779010490e-01
9.577524497528424607e-01 5.293786557415661731e-01 8.075379452167904537e-01 6.139493890711905655e-01 6.199282054035407663e-01 1.124314182297941889e+00 7.887550413354379453e-01 6.637460452605973282e-01 5.774887750513539864e-01 1.314948810252611677e+00 1.052561932431121727e+00 8.390615177507608768e-01 6.762798379953212091e-01 1.049368187744574188e+00 1.334845413626424726e+00 7.252140639020514534e-01 7.062526341728861956e-01 9.405819678655615856e-01 7.559963724206951730e-01 7.791040739559471628e-01 1.161689469710089684e+00 5.335718950090663215e-01 6.085651140321416408e-01 7.056446802407707608e-01 6.266275881614365995e-01 1.502598936555902043e+00 6.881995603851338572e-01 7.177429439729076099e-01 6.478015685677894764e-01 7.041903127951679719e-01 6.385164733001604809e-01 1.245329569981032725e+00 5.349362941756456991e-01
1.015889455832564625e+00 5.245513743315877164e-01 7.873693173441698168e-01 5.975451223805392509e-01 6.188603725271100142e-01 1.169340783612173418e+00 7.931908247753770569e-01 6.558900812924770563e-01 5.698405090820521934e-01 1.222270373418826939e+00 1.064684351165640086e+00 8.278293754773916602e-01 6.876936804950986026e-01 1.007415985931775948e+00 1.281650254902028552e+00 7.312420328180412321e-01 7.038344949312549392e-01 9.671877271247201202e-01 7.522133756972212426e-01 7.749733463586468973e-01 1.132919536079629141e+00 5.344107324780414947e-01 6.106902364239445991e-01 6.971373525114930025e-01 6.216288398621216960e-01 1.378767088661891904e+00 6.783848775779355300e-01 7.202250563016011631e-01 6.447108745095154747e-01 7.087405265032457047e-01 6.450966086955738366e-01 1.145182538618020329e+00 5.398510800817305499e-01
1.067114235132777811e+00 5.179632806514616883e-01 7.706264677656136097e-01 5.913484860543826160e-01 6.163179267096005054e-01 1.205071889612338021e+00 7.980324956964810479e-01 6.555014477755175539e-01 5.665900488454178596e-01 1.122357591098744667e+00 1.087647806283373431e+00 8.349211060288965758e-01 6.991868397579562577e-01 9.765551978096796981e-01 1.244066225906065748e+00 7.331878859946492355e-01 7.083157481950741463e-01 1.002066377151332732e+00 7.459688441162032335e-01 7.765427085381949590e-01 1.106675729781242845e+00 5.366207200888819528e-01 6.088409243199657261e-01 7.173869151658737175e-01 6.140895224339650849e-01 1.273499064028193795e+00 6.569090393501193503e-01 7.374072992724512998e-01 6.526093445156128103e-01 7.031138745210734342e-01 6.595895428762239554e-01 1.054758757715315909e+00 5.417201977272277924e-01
1.109164290947186160e+00 5.198268436042949858e-01 7.688202231136970211e-01 5.837058538631432203e-01 6.213093544782172239e-01 1.219138725942131352e+00 8.149864267528155182e-01 6.603153713031908456e-01 5.580107784657045711e-01 1.037405502795059498e+00 1.115604406623477374e+00 8.510152576684146819e-01 7.038876616706210010e-01 9.460591708449955783e-01 1.226053353005892577e+00 7.316965183635130154e-01 7.257853595278628278e-01 1.048286515748137804e+00 7.526267543006798233e-01 7.887532400910256536e-01 1.090393885405966046e+00 5.499722460017559822e-01 6.020422823484752328e-01 7.385472439712121862e-01 6.096665584614573419e-01 1.199771061105329384e+00 6.547861156421491691e-01 7.479806498430425776e-01 6.943659290679069507e-01 7.081310603270419834e-01 6.642552305935849333e-01 9.884614573581786967e-01 5.381157949336511370e-01
1.132076199341165657e+00 5.329019523961420202e-01 7.756647210459627351e-01 5.799035863424860660e-01 6.293274882971602313e-01 1.210792405411034167e+00 8.376818049991924253e-01 6.618276532346195618e-01 5.430336779872175779e-01 9.846098065638674290e-01 1.129584271101520265e+00 8.537345742302256957e-01 6.981244227449256989e-01 9.119327535882958413e-01 1.202660303471412062e+00 7.351883863250175954e-01 7.552167433094665316e-01 1.062710155258247857e+00 7.408931705987279459e-01 7.992279441073801838e-01 1.071118365781058568e+00 5.608493330845187863e-01 6.021503340248879343e-01 7.540132924468586628e-01 6.180421248165455239e-01 1.142235153419146387e+00 6.864693051408850000e-01 7.529910219006384908e-01 7.332877550635737984e-01 7.191572771657442908e-01 6.545157219852704156e-01 9.439688597483009147e-01 5.394038731499387618e-01
1.148458183331551252e+00 5.392346921492081613e-01 7.871895307972641698e-01 5.822891403375285435e-01 6.233756474872190756e-01 1.209830672981015764e+00 8.698770557350685717e-01 6.828288845307901589e-01 5.173638031214937705e-01 9.839910856118374571e-01 1.148300299878868724e+00 8.595597041633196156e-01 6.901740829788913789e-01 9.004741368028138515e-01 1.211140776618150117e+00 7.402885011391664438e-01 7.792878444576665231e-01 1.070072808745489157e+00 7.158821766306202594e-01 8.062992526292834805e-01 1.091246006067729590e+00 5.423140579052844190e-01 6.141773926410667439e-01 7.628008657336189380e-01 6.284724824272920340e-01 1.119970813138216226e+00 7.031845753982067793e-01 7.466832468612361051e-01 7.416592688103115227e-01 7.190844498967483567e-01 6.466048037963121331e-01 9.407677677909249692e-01 5.441031212431762798e-01
1.152168017159910018e+00 5.325510963008576182e-01 7.906208386151271084e-01 5.793358792209899466e-01 6.137814897260647218e-01 1.212842640475301437e+00 9.093842217740533140e-01 7.078647079245352636e-01 4.999629325428750493e-01 1.002067164900811047e+00 1.163550309302252339e+00 8.665230073587413262e-01 6.909339281995641180e-01 9.100332212005154409e-01 1.237968803589176048e+00 7.479210093906887291e-01 7.907393735802625834e-01 1.075989007199816161e+00 7.041422070455973792e-01 8.026812263520081148e-01 1.122340199615581735e+00 5.087480481109601937e-01 6.234680796886457044e-01 7.795043530642298268e-01 6.219562240517704232e-01 1.135714084388685041e+00 6.848843896074218174e-01 7.333788396871863124e-01 7.447779866825715578e-01 7.106939864255101824e-01 6.504441915516179229e-01 9.604946099090091449e-01 5.460875235378576109e-01
1.147505370922451196e+00 5.210306712608261392e-01 7.871920062966611953e-01 5.786245012634751994e-01 6.081003731794809575e-01 1.202767448161899955e+00 9.599749420033591996e-01 7.363390223616133046e-01 4.858904922036584306e-01 1.001906316899001892e+00 1.172542571495740926e+00 8.706973185831982098e-01 6.991489407372415421e-01 9.231839231916523225e-01 1.257537864380606329e+00 7.661655518307469714e-01 8.044300489149147637e-01 1.080469776970034657e+00 6.933725167603369544e-01 7.890990791974925589e-01 1.140167104536176979e+00 4.848719082541395609e-01 6.267873797439010852e-01 8.015348577517177331e-01 6.029304677981449645e-01 1.151425121995420353e+00 6.607079470852273984e-01 7.263211927697794668e-01 7.635264413587272703e-01 7.074065427739235634e-01 6.583565705241105626e-01 9.710696124187475631e-01 5.483967725864644649e-01
1.143256391712410114e+00 5.123976690665861256e-01 7.841791532013154820e-01 5.879055636443196731e-01 6.028842774953052652e-01 1.185581123003104143e+00 1.003425092984624678e+00 7.700239848941279330e-01 4.625489113741905189e-01 9.946024625582863266e-01 1.183069262288188428e+00 8.805536817530155158e-01 7.068714787609919892e-01 9.364058040262833726e-01 1.276612476350499792e+00 7.917266341594227930e-01 8.205707687568354336e-01 1.091976369543674830e+00 6.810135784250987978e-01 7.737465682928077459e-01 1.165360948762820481e+00 4.814071493084099984e-01 6.265764157529649658e-01 8.089652789171921654e-01 5.814358299361207516e-01 1.155698290424830965e+00 6.484745040400573535e-01 7.321487167689920694e-01 7.919974905559661327e-01 7.176420274286883227e-01 6.601126964639295602e-01 9.788708679900491871e-01 5.514823874231995493e-01
1.138460865029993219e+00 5.126803809758706532e-01 7.807874594786060607e-01 5.977976116976635446e-01 5.965008232578272729e-01 1.171530515292081853e+00 1.026070647976980332e+00 7.948766825034745409e-01 4.248821438455688826e-01 1.002207045954678133e+00 1.196314762272179477e+00 8.981368440127500685e-01 7.034699749527760781e-01 9.522278837608666446e-01 1.300118030166690364e+00 8.149515462022233203e-01 8.351562189337350395e-01 1.101239720661803423e+00 6.743196145784732254e-01 7.625712478745021450e-01 1.214878203443443327e+00 4.867668980945579205e-01 6.231621118006512861e-01 8.083978055111673555e-01 5.596124070527161987e-01 1.149868561055009897e+00 6.484111034401605078e-01 7.432287646235928857e-01 8.274811710854870217e-01 7.339332393141621003e-01 6.529708868688733903e-01 9.992987360919434181e-01 5.525314549377281503e-01
