# Supplementary material for: Molecular mechanisms of native ligand selectivity in catecholamine G protein-coupled receptors
Source: Nat Commun. 2026 Apr 23;17:4112. doi: 10.1038/s41467-026-71361-8 (PMC13150006; doi:10.1038/s41467-026-71361-8)
Supplement: Supplementary file 8 — Source Data 2 [file 41467_2026_71361_MOESM8_ESM.zip › SourceData/FigS15/strings4apo_WT/string400.txt]

8.907468250784592589e-01 4.949635836528399335e-01 8.483069601500281554e-01 6.351511339931236177e-01 6.339996650768449094e-01 1.072157551318772883e+00 8.415290289873744722e-01 6.626106879937812000e-01 5.539139273810191888e-01 1.480503884127145842e+00 1.047088815326949085e+00 8.496521689205648320e-01 8.457517473392808238e-01 1.213344435469935867e+00 1.536154406068494849e+00 7.329434851890843650e-01 7.357085464004391451e-01 9.586202516617341463e-01 6.672218765158423048e-01 8.179856754066339164e-01 1.230905994243974400e+00 4.987153447169695442e-01 6.187688370737187693e-01 7.865589773154693098e-01 5.540836636279617977e-01 1.801616481241348211e+00 6.047163526708390080e-01 7.247542715009860359e-01 6.539189056959107127e-01 7.256985605311124798e-01 6.876240389148378096e-01 1.437887768234842989e+00 5.286679570462086142e-01
8.726231401365793783e-01 4.980740572708617919e-01 8.210791034328487337e-01 6.374325602958059722e-01 6.406820593846862533e-01 1.065655466997651235e+00 8.200312118935407790e-01 6.591084558233049062e-01 5.844564264263750752e-01 1.451798093639064202e+00 1.015542420834035786e+00 8.484949226420396284e-01 8.227860766383768842e-01 1.176242618929234096e+00 1.493159478577651855e+00 7.361626047041904819e-01 7.319927303419593301e-01 9.748308035058156351e-01 6.910064063815520852e-01 8.130320187910206053e-01 1.210948069440558550e+00 5.229163938159712144e-01 6.131891151800563655e-01 7.668478344104783240e-01 5.526843264055602001e-01 1.746552726512286657e+00 6.333864297919429287e-01 7.370358834637394940e-01 6.516783692614908086e-01 7.224642236036636911e-01 6.710916693552293477e-01 1.402699659838841262e+00 5.332101103668172026e-01
8.602118908155848009e-01 5.042827917193652976e-01 7.955808973185468647e-01 6.354094280686720664e-01 6.416425620077084169e-01 1.066406100439087234e+00 8.002454259661843095e-01 6.547992200665549989e-01 5.940546112374789356e-01 1.415453574848358320e+00 1.000409611821996281e+00 8.503757255226278566e-01 7.724199724230178532e-01 1.134740895843090236e+00 1.443129278771484891e+00 7.325122218492704507e-01 7.165992347962820697e-01 9.780145281784479172e-01 7.145952381162834488e-01 7.917852986650316671e-01 1.192017882538274343e+00 5.301003198474667499e-01 6.089400213659552641e-01 7.445521249479151171e-01 5.417627440667972527e-01 1.679356838881055136e+00 6.345740020215385746e-01 7.421577683593094665e-01 6.596500915099264839e-01 6.963310535214345398e-01 6.760085267274487109e-01 1.358588506951338815e+00 5.370786326011078859e-01
8.789437704039579913e-01 5.058777268311578368e-01 8.193689255487340839e-01 6.317619084180657874e-01 6.299947620953838534e-01 1.081520819606339279e+00 7.979863837356095946e-01 6.584448669140835486e-01 5.927553533760822058e-01 1.428859580120004136e+00 1.022212497190096991e+00 8.581020881396447253e-01 7.352423649070372047e-01 1.133758281810309798e+00 1.448058610022395554e+00 7.307758750043168439e-01 7.013312126169308769e-01 9.975019587986619918e-01 7.232113920721428002e-01 7.687895055472740991e-01 1.215388379866047419e+00 5.184075318624077333e-01 6.107602859833431985e-01 7.219793350962591116e-01 5.463079471182696878e-01 1.659272100322192856e+00 6.209149104232363214e-01 7.343888211189433246e-01 6.785083965459510758e-01 6.768715338344004628e-01 6.938416771510820258e-01 1.347996567189157613e+00 5.428033128788779527e-01
8.994871998352119702e-01 5.083540602418665788e-01 8.418857996182111947e-01 6.392574198375791106e-01 6.184402008504449322e-01 1.084491297972335566e+00 7.960348088026057978e-01 6.749078880267409541e-01 6.344529248808024047e-01 1.442056504396411976e+00 1.057741551490718468e+00 8.625189817935022818e-01 7.094046304204096876e-01 1.133194435643034348e+00 1.460538934741566486e+00 7.304742434752122815e-01 7.080676628154398689e-01 9.843559688725098678e-01 7.361822440044233362e-01 7.780292402950584885e-01 1.237314100470845002e+00 5.132458454066798348e-01 6.141258801298752346e-01 6.984591412032157276e-01 5.938655522515140506e-01 1.663341424703177029e+00 6.119112156685425630e-01 7.273264119050847354e-01 6.744609121088337433e-01 6.711070882963323658e-01 6.852080839345863206e-01 1.359868696753186113e+00 5.422704646731442146e-01
9.101791756380476217e-01 5.152756048882002338e-01 8.372073771820733867e-01 6.439007762254513878e-01 6.115530284899798330e-01 1.078861870400033895e+00 7.829156774507171068e-01 6.703182515677050812e-01 6.125152581207531366e-01 1.406834737465655794e+00 1.064576319435565299e+00 8.502224193821208420e-01 6.894129581433926512e-01 1.118877515200828343e+00 1.420278739914005550e+00 7.394307022992038236e-01 7.252770175061600266e-01 9.649855172329957487e-01 7.319359399832005009e-01 7.971047088370697420e-01 1.211669166087778304e+00 5.167942780280557757e-01 6.189262470526507576e-01 7.579269749710717541e-01 6.085273244078601707e-01 1.621321108445915815e+00 6.295093187402878154e-01 7.556550166735780394e-01 6.434340394679063380e-01 6.783175978009300389e-01 6.691761457152693993e-01 1.328813985963939848e+00 5.407522211609379070e-01
9.247117093063039750e-01 5.225462744653092129e-01 8.485497949589874134e-01 6.435188710447572458e-01 6.134098187856072970e-01 1.089362256822600017e+00 7.814514363918571016e-01 6.739573009368057255e-01 5.873881009621462201e-01 1.390465077187014398e+00 1.056427039514817867e+00 8.500962024390601446e-01 6.762894972834568863e-01 1.107992276293367384e+00 1.387815306833132922e+00 7.363591454180160589e-01 7.371683428559128171e-01 9.570352718651025103e-01 7.322206055205321418e-01 8.067201256727918324e-01 1.190326111063419345e+00 5.406787162911722566e-01 6.161922358564071445e-01 7.365645555115917231e-01 6.107306826669200994e-01 1.589390844022605886e+00 6.784426460689674254e-01 7.521682158100805315e-01 6.292742220335643122e-01 6.930148153260785593e-01 6.464682334181452994e-01 1.305192537030247291e+00 5.367212715082230190e-01
9.641892633286600622e-01 5.242777009004674360e-01 8.435713044694294060e-01 6.285021707900885213e-01 6.149185901879677951e-01 1.124721764476964259e+00 7.917961962461567138e-01 6.839337435019462452e-01 5.817399413355124338e-01 1.346422660290822249e+00 1.064915030158005926e+00 8.481742282011314193e-01 6.862486191191948803e-01 1.079129048873465502e+00 1.350695322330111692e+00 7.281470428949350371e-01 7.254606620513168735e-01 9.601804855150569695e-01 7.491417806131814849e-01 7.901163810922650077e-01 1.169899924243129385e+00 5.556762415017916235e-01 6.135801720439666429e-01 6.811749906642745600e-01 6.102068330663712459e-01 1.527052385327825945e+00 7.017961858777400641e-01 7.194442695009821698e-01 6.416831209346688381e-01 6.987016727861538046e-01 6.356365296340794613e-01 1.259613083524481647e+00 5.329431508267824524e-01
1.013780960879374415e+00 5.201634026255564924e-01 8.144946594040056720e-01 5.988370878886637438e-01 6.123555441984327441e-01 1.168081946264616588e+00 7.908336719924445868e-01 6.731617732661240305e-01 5.769394795273187215e-01 1.271757837769043720e+00 1.079693134999017978e+00 8.372332440567054057e-01 6.969665787435290749e-01 1.041037474121511153e+00 1.314510513028989802e+00 7.292094370931405667e-01 7.122998008602496878e-01 9.670788886689734021e-01 7.705391535050156726e-01 7.767498313823221201e-01 1.152992215986198721e+00 5.497584816199945212e-01 6.178213760864209592e-01 6.883026977263194679e-01 6.193239661761331671e-01 1.436654827729150874e+00 7.028134487596392477e-01 7.125359085252581659e-01 6.431041459220715462e-01 6.985372283866352339e-01 6.358330402252571067e-01 1.189100563991796644e+00 5.339233221359961368e-01
1.053021540489524455e+00 5.183289070122713005e-01 7.823939246747488863e-01 5.774307900247553915e-01 6.111137292631277917e-01 1.200104245136688563e+00 7.838373698616379892e-01 6.467921369513661700e-01 5.726360799245249211e-01 1.190922176532815513e+00 1.087401887501740383e+00 8.299754796053757655e-01 6.993679233193932365e-01 1.009537850712810547e+00 1.280163140239414243e+00 7.346743273733645774e-01 7.160582427589022858e-01 9.711888844715506064e-01 7.810378404409547004e-01 7.849578208176040128e-01 1.137588865137718397e+00 5.390974323039696703e-01 6.218669272126001735e-01 7.323709122616500755e-01 6.303017330269454765e-01 1.341484795696478161e+00 7.051225089600503537e-01 7.228576865212280600e-01 6.340165004039314267e-01 7.115452356960207947e-01 6.496260150051870186e-01 1.116751441265243949e+00 5.361112941431197543e-01
1.087469732824350999e+00 5.168899379845868225e-01 7.718615015347188857e-01 5.790482097907664327e-01 6.152898828750699156e-01 1.219239982471887362e+00 7.946250499798247491e-01 6.360503115113533834e-01 5.598774044158812968e-01 1.123529373129085851e+00 1.108588025289080292e+00 8.424039126738903649e-01 7.090975413604871935e-01 9.824309826745554197e-01 1.248414091601548037e+00 7.347998241843335387e-01 7.298649517239187423e-01 1.010651172013854904e+00 7.585332239068722782e-01 7.995478764585340903e-01 1.133476966491543392e+00 5.400437504391822907e-01 6.158025759538932054e-01 7.644911233212576818e-01 6.321867116788908447e-01 1.249947044304665189e+00 7.149325669345787393e-01 7.226331043973182044e-01 6.585845498487750138e-01 7.377632334065323816e-01 6.658230942941274488e-01 1.056733753827631794e+00 5.356224888931560013e-01
1.116982402009462749e+00 5.112871068148814313e-01 7.721701335169932623e-01 5.778543454742455232e-01 6.219651001174303362e-01 1.222720331394938853e+00 7.997337200132844659e-01 6.478349937050428275e-01 5.456750343238666590e-01 1.082744405095283025e+00 1.139145656418027563e+00 8.519932613432286139e-01 7.237920833881519300e-01 9.555058276731969169e-01 1.248577397817925316e+00 7.280192773425558928e-01 7.285897925176443302e-01 1.063323737763665955e+00 7.406205963654811653e-01 8.004342406461302240e-01 1.141945067733563857e+00 5.592235430387094697e-01 6.047577926883116461e-01 7.984410181006607043e-01 6.407842992202095189e-01 1.208317103303889528e+00 7.127939414638064797e-01 7.269264756263741356e-01 7.071619635793315872e-01 7.305775350013001823e-01 6.554067091232829156e-01 1.021103142439849787e+00 5.374901680034094298e-01
1.129176527898527072e+00 5.152487643314401788e-01 7.787665333083910735e-01 5.748301753420850257e-01 6.205131076994438999e-01 1.226207678835543380e+00 8.071018972538851477e-01 6.410694571932838981e-01 5.411945073264550210e-01 1.041369371766595719e+00 1.137726799898722163e+00 8.588005409889908348e-01 7.022228454990778745e-01 9.263985556635129237e-01 1.223894266210541426e+00 7.257380116084449773e-01 7.318971829343503543e-01 1.059724916002485084e+00 7.345578002399304474e-01 7.774413487329607797e-01 1.112236971280436082e+00 5.448597618563624234e-01 5.973890281548899228e-01 8.087352328559426207e-01 6.357264291782401822e-01 1.183122304701502259e+00 7.194008294692985084e-01 7.219831843580090114e-01 7.240260272731516844e-01 7.044531958092523638e-01 6.601154682775955962e-01 9.917017283874944855e-01 5.504182037809686179e-01
1.146762508905461608e+00 5.299275348967861232e-01 7.847344114479719579e-01 5.779612865042026426e-01 6.196406976210181439e-01 1.220944501916385372e+00 8.408212230513915086e-01 6.614330311802288920e-01 5.228462227347561164e-01 1.002398591439262354e+00 1.149472117391489245e+00 8.686451687954296341e-01 7.188430362753295277e-01 9.149332854007513616e-01 1.232468053805167996e+00 7.253691790419927177e-01 7.494308330212207103e-01 1.067784035275347154e+00 7.093154057839808901e-01 7.883569514473370843e-01 1.098967730687590683e+00 5.345118711780975085e-01 6.058181773792322700e-01 7.862046569569971499e-01 6.208597778809366030e-01 1.164293873941808055e+00 7.038907800915755741e-01 7.348205603587835144e-01 7.461812283064755968e-01 7.128346035060069141e-01 6.514101617865853955e-01 9.672400753188258316e-01 5.438847355947643569e-01
1.146420595735532233e+00 5.352951458449130007e-01 7.844243141563148614e-01 5.775111865095816643e-01 6.180413800746721309e-01 1.192905404476446662e+00 9.006029101316272989e-01 6.979543697782906175e-01 4.997286949192153993e-01 1.013855730243320208e+00 1.165433608936414345e+00 8.543477359635996971e-01 7.022904342526321564e-01 9.241766769304509133e-01 1.271767165357943430e+00 7.439488522233561607e-01 7.573114072956250720e-01 1.059366679820233470e+00 6.984080768268570161e-01 7.852927837065685202e-01 1.126120041915361636e+00 5.151888390096839299e-01 6.181764967282017409e-01 7.736297356806802750e-01 6.092164081976326750e-01 1.163848917242171987e+00 6.872940270708354227e-01 7.443139689468961651e-01 7.519411474121832084e-01 7.138230791314227330e-01 6.458372612365870236e-01 9.646655618688955158e-01 5.450087824437842565e-01
1.145056957895519201e+00 5.264492476735476156e-01 7.822075924434679361e-01 5.843280239964167011e-01 6.174108175423829170e-01 1.174790754020331063e+00 9.629345503007373797e-01 7.434643659805483251e-01 4.940732500890264167e-01 1.008626871618003351e+00 1.174138107600938064e+00 8.575091086775735727e-01 6.995335012211012504e-01 9.283922230337799952e-01 1.285061349211071180e+00 7.695450977598958797e-01 7.808847487661318976e-01 1.074203024891924318e+00 6.948102807430776018e-01 7.759145642005751409e-01 1.150491866926328433e+00 4.955189723973765226e-01 6.274350158227272045e-01 7.577411941730293199e-01 5.970071187429816240e-01 1.155475660460280718e+00 6.766375513783168261e-01 7.467432461860193937e-01 7.628183753176631665e-01 7.117791607550240096e-01 6.547633767813445527e-01 9.657847152590759432e-01 5.472521517658993639e-01
1.143088556425825075e+00 5.168785788107309598e-01 7.808362506238101242e-01 5.932000105934066569e-01 6.099880791847307471e-01 1.169676137073229816e+00 1.007531409107328857e+00 7.796720468430362594e-01 4.701333381063030892e-01 9.995412889207488938e-01 1.184211212501542487e+00 8.773080362428035128e-01 7.056265556089965640e-01 9.373765861613565509e-01 1.290682324429335281e+00 7.950682316633502777e-01 8.121884232071683307e-01 1.094331821027380691e+00 6.860494994570890404e-01 7.689976882344005116e-01 1.180393169482117255e+00 4.861230986723372727e-01 6.291391975992822738e-01 7.677333006076763056e-01 5.787913718437757149e-01 1.148683464299725010e+00 6.629669184792976733e-01 7.460657450962945303e-01 7.914538870298898354e-01 7.203481108828112545e-01 6.590033776756590855e-01 9.780295218953194425e-01 5.488648219000056283e-01
1.138460865029993219e+00 5.126803809758706532e-01 7.807874594786060607e-01 5.977976116976635446e-01 5.965008232578272729e-01 1.171530515292081853e+00 1.026070647976980332e+00 7.948766825034745409e-01 4.248821438455688826e-01 1.002207045954678133e+00 1.196314762272179477e+00 8.981368440127500685e-01 7.034699749527760781e-01 9.522278837608666446e-01 1.300118030166690364e+00 8.149515462022233203e-01 8.351562189337350395e-01 1.101239720661803423e+00 6.743196145784732254e-01 7.625712478745021450e-01 1.214878203443443327e+00 4.867668980945579205e-01 6.231621118006512861e-01 8.083978055111673555e-01 5.596124070527161987e-01 1.149868561055009897e+00 6.484111034401605078e-01 7.432287646235928857e-01 8.274811710854870217e-01 7.339332393141621003e-01 6.529708868688733903e-01 9.992987360919434181e-01 5.525314549377281503e-01
