# Supplementary material for: Molecular mechanisms of native ligand selectivity in catecholamine G protein-coupled receptors
Source: Nat Commun. 2026 Apr 23;17:4112. doi: 10.1038/s41467-026-71361-8 (PMC13150006; doi:10.1038/s41467-026-71361-8)
Supplement: Supplementary file 8 — Source Data 2 [file 41467_2026_71361_MOESM8_ESM.zip › SourceData/FigS15/strings4apo_WT/string366.txt]

8.907468250784592589e-01 4.949635836528399335e-01 8.483069601500281554e-01 6.351511339931236177e-01 6.339996650768449094e-01 1.072157551318772883e+00 8.415290289873744722e-01 6.626106879937812000e-01 5.539139273810191888e-01 1.480503884127145842e+00 1.047088815326949085e+00 8.496521689205648320e-01 8.457517473392808238e-01 1.213344435469935867e+00 1.536154406068494849e+00 7.329434851890843650e-01 7.357085464004391451e-01 9.586202516617341463e-01 6.672218765158423048e-01 8.179856754066339164e-01 1.230905994243974400e+00 4.987153447169695442e-01 6.187688370737187693e-01 7.865589773154693098e-01 5.540836636279617977e-01 1.801616481241348211e+00 6.047163526708390080e-01 7.247542715009860359e-01 6.539189056959107127e-01 7.256985605311124798e-01 6.876240389148378096e-01 1.437887768234842989e+00 5.286679570462086142e-01
8.863134802840615389e-01 5.050174668020581681e-01 8.377631893634600591e-01 6.431615039982159221e-01 6.255188874673326405e-01 1.068097368319436358e+00 8.075142126213272764e-01 6.623725457761693303e-01 5.834562897699626660e-01 1.479849554197698147e+00 1.035907747823108016e+00 8.484605554454308640e-01 8.206396499062763583e-01 1.188215944385973666e+00 1.525281262940039850e+00 7.301022925530731289e-01 7.188502036709683019e-01 9.542847339747946300e-01 6.830618867138457118e-01 8.012851791055395356e-01 1.245592016797314905e+00 5.034903379597849282e-01 6.173565038777376612e-01 7.674435421508032373e-01 5.397197549637504643e-01 1.781258695793526581e+00 6.104885266154992385e-01 7.227026907032676473e-01 6.650454517209727356e-01 7.180688588529109406e-01 6.688380427309523757e-01 1.440288625502233799e+00 5.266127453142621651e-01
8.731549842868236988e-01 5.115140760780937379e-01 8.257648810373263704e-01 6.445231769334471839e-01 6.176441256725059281e-01 1.068846306597477813e+00 7.846903168252973293e-01 6.622603858384942255e-01 6.015625823347316992e-01 1.480114801580577399e+00 1.029020444747957397e+00 8.513457721746865436e-01 7.759962351921698698e-01 1.165459395359322636e+00 1.500726408808158885e+00 7.229781341390921767e-01 7.079131089603521998e-01 9.604491450761348803e-01 7.052303082785386090e-01 7.860686497934740169e-01 1.259642930823586138e+00 5.067455826729161394e-01 6.117182692269024225e-01 7.507493687784194680e-01 5.372700323510984921e-01 1.737137017067282407e+00 6.106154279804989482e-01 7.130951144416525223e-01 6.635779274687773066e-01 7.003522641335854226e-01 6.659706027414119545e-01 1.425263022225540910e+00 5.265723680025404807e-01
8.662658318759711706e-01 5.102986847588603103e-01 8.360268479488823790e-01 6.439077077240635827e-01 6.173363910893419071e-01 1.046188443286734104e+00 7.829147325394575363e-01 6.680946205057128884e-01 6.265475858719047331e-01 1.483817240551285721e+00 1.025605982873622368e+00 8.393829364357725531e-01 7.219797057067250945e-01 1.150860339910354302e+00 1.470940766525161258e+00 7.217989525144727914e-01 7.112571022348166405e-01 9.589677689676383565e-01 7.179472368498718282e-01 7.833556142245342579e-01 1.259533553086535917e+00 5.122579794377537521e-01 6.088428700909359614e-01 7.279332886209628484e-01 5.586586560351077813e-01 1.692653275539167446e+00 6.023648533355862034e-01 7.062014186421174955e-01 6.618517618636818867e-01 6.788502998821486223e-01 6.829222052989094571e-01 1.399052857069158051e+00 5.311432140910125055e-01
8.645341179576395696e-01 5.217374064746862494e-01 8.338707732487740110e-01 6.395254027818757514e-01 6.260661367889985840e-01 1.026198503786957428e+00 7.936133877085861377e-01 6.743149125330898386e-01 6.458253203642217999e-01 1.456532559603473276e+00 1.016469958450504141e+00 8.372135385959268428e-01 6.942754651972482538e-01 1.127667112835389451e+00 1.455698757647802211e+00 7.194649531820007660e-01 7.172922574005861085e-01 9.276815892457291879e-01 7.288111079675418935e-01 7.880714035921476679e-01 1.227482101237990619e+00 5.074099973874954816e-01 6.098498554845200870e-01 6.933743808569167166e-01 5.825939659953658367e-01 1.690621253382074585e+00 6.035459787887209604e-01 7.085909177422681227e-01 6.745266849261752906e-01 6.630809045242763711e-01 6.991185476515976438e-01 1.383635996220969000e+00 5.348982265372067557e-01
9.091641887733961092e-01 5.349837411093637529e-01 8.503196910207144743e-01 6.422740399329366356e-01 6.212626490339483443e-01 1.063521430633666887e+00 7.914996352926644274e-01 6.764367135324187430e-01 6.358658806827744980e-01 1.434413081922278455e+00 1.048823180582928005e+00 8.581283643013889462e-01 6.818332787829750608e-01 1.108479036389473427e+00 1.430584283353482311e+00 7.216779833571358438e-01 7.153342934668444064e-01 9.392231107707451621e-01 7.463324695389508268e-01 7.797840713651400524e-01 1.223309910954722968e+00 5.024946360084583397e-01 6.105287586624235097e-01 7.291371370225864235e-01 5.948242372332468442e-01 1.656445157412838487e+00 6.059047560658474829e-01 7.069651821320259710e-01 6.668254104340221033e-01 6.761829977937822145e-01 6.847508444615396650e-01 1.367708648739744515e+00 5.347364219102483940e-01
9.206449552390857383e-01 5.376663067946371166e-01 8.517234498838285317e-01 6.270530589943540400e-01 6.194963152811572282e-01 1.077914065724203452e+00 7.805491176204650827e-01 6.634318341257335883e-01 6.072136182890307543e-01 1.411514845887783309e+00 1.065005929981982291e+00 8.646665016550190153e-01 6.688045212641464676e-01 1.097044359391380342e+00 1.397172027177023601e+00 7.289193152299365819e-01 7.103877719106252986e-01 9.434178330003606394e-01 7.356391596842946079e-01 7.703724019581588145e-01 1.207655618404759768e+00 5.059520767772941463e-01 6.098111420273887306e-01 7.951001862234952089e-01 6.006025262357698180e-01 1.618599676419310462e+00 6.222370345523436930e-01 7.210210285699895083e-01 6.512660065330175829e-01 6.883702520057592977e-01 6.643314598104278490e-01 1.342697845212141861e+00 5.339847559611526906e-01
9.167409431997383118e-01 5.329642640094814920e-01 8.412469119065461021e-01 6.208691379167776692e-01 6.197269420200289813e-01 1.090127970444145111e+00 7.758444492160850858e-01 6.598183845813784254e-01 5.956847617549343443e-01 1.389058338061283093e+00 1.063409018685337104e+00 8.634950546054085407e-01 6.671084222400814889e-01 1.087420177610064487e+00 1.369200533171693657e+00 7.293262907628225156e-01 7.123722721076549691e-01 9.365219927940989786e-01 7.386053902182720954e-01 7.719115827827692788e-01 1.186851668348247069e+00 5.321951902882426921e-01 6.093332400950519645e-01 7.643365645630350036e-01 6.125266737797169236e-01 1.586205279807543000e+00 6.714981223901079765e-01 7.224934840016447035e-01 6.498852881599499476e-01 6.930569913600829191e-01 6.455805183218149557e-01 1.317302842560247544e+00 5.335138338749385589e-01
9.523217004094641780e-01 5.257739196310576846e-01 8.167726832815078719e-01 6.067094562149548675e-01 6.158016846986840154e-01 1.124256100563755467e+00 7.825309992334710252e-01 6.529978092664822098e-01 5.868787637253605194e-01 1.335961264373509039e+00 1.062907578951291843e+00 8.439387797510424782e-01 6.740084200515457091e-01 1.059437256661465598e+00 1.341668440948662333e+00 7.230034338056509080e-01 7.103241520760610328e-01 9.360896978434822824e-01 7.446926577135113412e-01 7.749778620049537770e-01 1.174132422470576476e+00 5.489013948926170228e-01 6.065643100047586334e-01 7.106517595313305291e-01 6.167497224965116098e-01 1.515080946311295751e+00 6.966431054047744764e-01 7.117546935342655701e-01 6.458255073979384253e-01 6.929663559860270716e-01 6.390864889563705464e-01 1.262704853671224647e+00 5.343730776674998628e-01
1.001250069752314564e+00 5.218578939131168770e-01 7.841585824132468741e-01 5.819596543842243674e-01 6.129180382200253296e-01 1.157821796295607886e+00 7.885745834812754040e-01 6.360994323498262437e-01 5.732670310805451086e-01 1.254894397008698093e+00 1.065153958814244683e+00 8.203441004595273256e-01 6.801342945268036289e-01 1.020669701447678213e+00 1.309170635802686222e+00 7.195673105671231973e-01 7.047462469468062096e-01 9.392123739070092903e-01 7.377604444393431882e-01 7.720267503063390491e-01 1.156165005086064346e+00 5.445160239408308733e-01 6.025627211383803861e-01 7.196960396917356784e-01 6.115861158180800894e-01 1.420081696212426081e+00 6.867173525650317467e-01 7.160337921410050432e-01 6.321266106993015388e-01 6.876298710643800050e-01 6.417674480456564412e-01 1.184741034956550809e+00 5.371434606698707315e-01
1.047096941022034988e+00 5.186530089096351714e-01 7.627968690514292938e-01 5.738782157215591706e-01 6.132794363942567495e-01 1.187372990685494401e+00 7.957222594960030593e-01 6.302788315900459404e-01 5.684786704066802088e-01 1.162744611209922230e+00 1.078872508886637771e+00 8.172157833075259781e-01 6.924062401642486764e-01 9.861338532400265589e-01 1.271618630030419084e+00 7.211079351423214101e-01 7.065347895304280312e-01 9.594729334592702052e-01 7.357586993350342386e-01 7.712145236457413899e-01 1.130204592019188325e+00 5.375188446916427942e-01 6.012939036616307131e-01 7.561148792900825866e-01 6.107572792028093112e-01 1.315806171384701573e+00 6.642462825394142012e-01 7.306578416151776612e-01 6.298947948282827003e-01 6.847016952628484088e-01 6.510016086379881717e-01 1.096648688964823481e+00 5.388878307262692235e-01
1.086398153149306323e+00 5.146775803227071622e-01 7.625744581154089152e-01 5.851397100193375111e-01 6.158612015565558817e-01 1.213250029049292245e+00 8.135664452060770158e-01 6.458959921372735558e-01 5.623619837833579993e-01 1.084761860285980539e+00 1.104327107896483806e+00 8.396106840340149535e-01 7.100080936803411236e-01 9.629451946776667048e-01 1.243496305395347168e+00 7.202624524197978051e-01 7.186599610881603262e-01 1.011068436213032884e+00 7.435676312230196094e-01 7.787072027935257879e-01 1.108582774265096216e+00 5.382610974086170508e-01 6.021497007296940929e-01 7.658579109511826077e-01 6.155144737333583249e-01 1.229664066261752842e+00 6.513287707465578169e-01 7.354121502882130512e-01 6.585827577319225412e-01 6.917956886863739774e-01 6.625854458427667959e-01 1.021864309022083361e+00 5.369308476726207813e-01
1.121950832606851245e+00 5.181427403626004402e-01 7.751474229202381938e-01 5.925074231147856585e-01 6.195400809667880315e-01 1.222191166948092267e+00 8.432319863943773530e-01 6.674976558015681682e-01 5.439168603807822411e-01 1.041268108309641782e+00 1.135054631471622333e+00 8.605432081673378697e-01 7.220530528611734944e-01 9.424207689606369787e-01 1.245533583583446458e+00 7.181387769089643269e-01 7.413962356640035889e-01 1.065670915465491309e+00 7.384918775862382434e-01 7.905264332003650862e-01 1.110622153049542149e+00 5.380062883842100518e-01 6.027895046583431338e-01 7.561832732248353617e-01 6.138487857670494874e-01 1.190547933113550672e+00 6.565651624670971742e-01 7.365419581046797060e-01 7.043606797843531275e-01 7.053552540641107038e-01 6.601532587526166562e-01 9.862849769085316742e-01 5.346991229980893046e-01
1.143393140560048593e+00 5.305147406892123385e-01 7.824078184492406773e-01 5.956914901798044948e-01 6.230972387587969674e-01 1.220943135112747768e+00 8.836130513538620335e-01 6.908355401352770375e-01 5.205771827448683053e-01 1.022891430524089262e+00 1.156706934331815706e+00 8.704794699603313202e-01 7.211890814863067822e-01 9.203895308942635634e-01 1.252302180605577409e+00 7.287226748644474172e-01 7.713707939527083557e-01 1.085298608649327479e+00 7.203068090826706404e-01 7.951008196111705173e-01 1.126569673201541111e+00 5.256601618679728194e-01 6.109858332924978930e-01 7.585226052178772882e-01 6.094339230666852014e-01 1.169745536429090960e+00 6.630527648703047339e-01 7.379927860152446506e-01 7.395889001215273373e-01 7.201739182443052112e-01 6.513088418199601826e-01 9.784469350037878765e-01 5.359988115656382224e-01
1.142799789918536701e+00 5.378464947932720674e-01 7.794751371677154372e-01 5.990969612138382638e-01 6.241228539114511698e-01 1.213593131617459520e+00 9.305744662239493481e-01 7.235257848102333300e-01 5.016533239357755525e-01 1.016010693224262962e+00 1.161021238606637862e+00 8.701024648158066643e-01 7.112333046697886241e-01 9.142440050610670665e-01 1.248467489146986908e+00 7.474235836473714922e-01 7.966799023008716008e-01 1.074700168034675274e+00 7.082720845358968509e-01 7.878692236839809349e-01 1.136121740820753567e+00 5.002269773727816560e-01 6.215139565909849617e-01 7.795982843294394504e-01 6.025065043990831537e-01 1.158120494358591879e+00 6.494050830915134576e-01 7.363342848250140626e-01 7.557518002664742607e-01 7.279338566444009118e-01 6.555666327751002997e-01 9.805323569980296528e-01 5.402494590209931946e-01
1.135293533056390025e+00 5.312153459724862081e-01 7.727125192660899700e-01 6.000682206844877298e-01 6.201468099999003503e-01 1.197482812524303775e+00 9.774561264652437131e-01 7.576750893532451236e-01 4.836616701336358681e-01 1.004065445229749720e+00 1.166035066123462860e+00 8.699592147733746783e-01 7.060393586708224589e-01 9.232006518925564009e-01 1.254636397087252497e+00 7.707215872131703005e-01 8.187527017543814178e-01 1.070984818544296058e+00 6.966714512433035411e-01 7.793480429384754826e-01 1.147870296939054624e+00 4.804947197167849238e-01 6.259424024403165143e-01 7.999096709549882167e-01 5.885480541027997559e-01 1.157285189691671823e+00 6.339338071411562137e-01 7.402245615255458322e-01 7.736773543727011315e-01 7.303424021958468959e-01 6.644369467777860860e-01 9.845665743877606291e-01 5.456553324251045556e-01
1.133020699789548891e+00 5.194078312160131938e-01 7.724605950975423907e-01 5.996542040536692042e-01 6.099966407171973914e-01 1.182007457982896970e+00 1.010872663297865293e+00 7.815197637556681176e-01 4.579987363741983564e-01 9.960477541315931882e-01 1.179591503417850573e+00 8.817090799895499487e-01 7.052025120220866139e-01 9.373450133974149390e-01 1.275578796028930206e+00 7.961794283602776634e-01 8.337268064449236959e-01 1.084626422229584275e+00 6.832179084251884804e-01 7.716983282092535479e-01 1.175571470309081157e+00 4.786739995367708111e-01 6.259970445499278835e-01 8.065762995802252533e-01 5.728504451377929296e-01 1.157197929395396674e+00 6.370941632019155865e-01 7.449043215887106717e-01 8.005371473026090534e-01 7.327217156794147979e-01 6.630781021252505347e-01 9.920058617913184440e-01 5.504681894676165532e-01
1.138460865029993219e+00 5.126803809758706532e-01 7.807874594786060607e-01 5.977976116976635446e-01 5.965008232578272729e-01 1.171530515292081853e+00 1.026070647976980332e+00 7.948766825034745409e-01 4.248821438455688826e-01 1.002207045954678133e+00 1.196314762272179477e+00 8.981368440127500685e-01 7.034699749527760781e-01 9.522278837608666446e-01 1.300118030166690364e+00 8.149515462022233203e-01 8.351562189337350395e-01 1.101239720661803423e+00 6.743196145784732254e-01 7.625712478745021450e-01 1.214878203443443327e+00 4.867668980945579205e-01 6.231621118006512861e-01 8.083978055111673555e-01 5.596124070527161987e-01 1.149868561055009897e+00 6.484111034401605078e-01 7.432287646235928857e-01 8.274811710854870217e-01 7.339332393141621003e-01 6.529708868688733903e-01 9.992987360919434181e-01 5.525314549377281503e-01
