# Supplementary material for: Molecular mechanisms of native ligand selectivity in catecholamine G protein-coupled receptors
Source: Nat Commun. 2026 Apr 23;17:4112. doi: 10.1038/s41467-026-71361-8 (PMC13150006; doi:10.1038/s41467-026-71361-8)
Supplement: Supplementary file 8 — Source Data 2 [file 41467_2026_71361_MOESM8_ESM.zip › SourceData/FigS15/strings4apo_WT/string31.txt]

8.907468250784592589e-01 4.949635836528399335e-01 8.483069601500281554e-01 6.351511339931236177e-01 6.339996650768449094e-01 1.072157551318772883e+00 8.415290289873744722e-01 6.626106879937812000e-01 5.539139273810191888e-01 1.480503884127145842e+00 1.047088815326949085e+00 8.496521689205648320e-01 8.457517473392808238e-01 1.213344435469935867e+00 1.536154406068494849e+00 7.329434851890843650e-01 7.357085464004391451e-01 9.586202516617341463e-01 6.672218765158423048e-01 8.179856754066339164e-01 1.230905994243974400e+00 4.987153447169695442e-01 6.187688370737187693e-01 7.865589773154693098e-01 5.540836636279617977e-01 1.801616481241348211e+00 6.047163526708390080e-01 7.247542715009860359e-01 6.539189056959107127e-01 7.256985605311124798e-01 6.876240389148378096e-01 1.437887768234842989e+00 5.286679570462086142e-01
9.025868290747784961e-01 5.007210777396324808e-01 8.658205671278894622e-01 6.409753427085905786e-01 6.384168585368455995e-01 1.103267568886595607e+00 8.253771659009078165e-01 6.643017872698667725e-01 5.571109665465696636e-01 1.487228954472345377e+00 1.053182402125265815e+00 8.907166380533543260e-01 8.099486944991085569e-01 1.190083578188506852e+00 1.525817210869683027e+00 7.314977382884745305e-01 7.462170480706491471e-01 9.932696891877084155e-01 6.784715070832377792e-01 8.253554102660922709e-01 1.247654858457350580e+00 5.092297209795262347e-01 6.151028265009477192e-01 7.780741539443826182e-01 5.565557129230656042e-01 1.789215225272894116e+00 6.211926544630738123e-01 7.220051820703694556e-01 6.649448593681386299e-01 7.400343925799055533e-01 6.878524795512038770e-01 1.444528036024407269e+00 5.309164414831075707e-01
8.898991438556065336e-01 5.042996734359571631e-01 8.483556409687798006e-01 6.434039017616050016e-01 6.404535103401075569e-01 1.109781118054761206e+00 8.109260682850382151e-01 6.662366262647458903e-01 5.660619972338547523e-01 1.463560567680146640e+00 1.042448271689365269e+00 9.015040029029741664e-01 7.553214908969891894e-01 1.148215625465680123e+00 1.491355074642263245e+00 7.229606640202124179e-01 7.637416429847927457e-01 9.890954519742960471e-01 6.927664581288697221e-01 8.251177303768741922e-01 1.242582087048764716e+00 5.144968212689756681e-01 6.057115430852832993e-01 7.413031854513850716e-01 5.518319056878568940e-01 1.755078223383656377e+00 6.312980685440358064e-01 7.216770464162778342e-01 6.805378228720142531e-01 7.344044820864839007e-01 6.922497557481778196e-01 1.433497719629550193e+00 5.301207385706894204e-01
8.601902347384704495e-01 5.017083791470716703e-01 8.134017102654047537e-01 6.457455205605157067e-01 6.344723319310627829e-01 1.074128777176238891e+00 8.129902830153993287e-01 6.756846556745352839e-01 5.846768996566082954e-01 1.435897220080736503e+00 1.021622368119825763e+00 8.633275324550691021e-01 7.377122998878657967e-01 1.128164157361263964e+00 1.465512492971509317e+00 7.162472603563263540e-01 7.708366842651790396e-01 9.507878507503385590e-01 6.933168525968731455e-01 8.135724556385354189e-01 1.219624943517361171e+00 5.107089114386030859e-01 6.031246341818999879e-01 7.184306751829752091e-01 5.493323746459186641e-01 1.728148467237218044e+00 6.258236255247398017e-01 7.233462618592158000e-01 6.834779703798700146e-01 7.200210693149812213e-01 6.989515345914136812e-01 1.410151037874767477e+00 5.301498357818882345e-01
8.417117050905440490e-01 5.047251468833089394e-01 7.861365386495517971e-01 6.541044286650952166e-01 6.252800316613651432e-01 1.043571204025196320e+00 8.151221490371814982e-01 6.937911209085578790e-01 6.158189092754935423e-01 1.424624825429062547e+00 1.013083408185635470e+00 8.234241035123737174e-01 7.237457422858315503e-01 1.119217284578618576e+00 1.461107093472159946e+00 7.132662936390915531e-01 7.622934305113939768e-01 9.178287166641121431e-01 6.966435801807573380e-01 7.970014706611510125e-01 1.217652793311110315e+00 5.101439221164357773e-01 6.060530298136658223e-01 6.948141932059006542e-01 5.585488474418515148e-01 1.715019537592824328e+00 6.184849543096748725e-01 7.155393008368654550e-01 6.798887837201433859e-01 7.124360433011335259e-01 7.065059198028533771e-01 1.398601557519015604e+00 5.326775830700588577e-01
8.611165962821244468e-01 5.149328627591596153e-01 7.824004622914001450e-01 6.501692133043153188e-01 6.191676320126701105e-01 1.053365206398844123e+00 8.164306747871201697e-01 7.027658280764167431e-01 6.400001354074928983e-01 1.431194604034691231e+00 1.039474997740299056e+00 8.160356404162364408e-01 7.080103661445427132e-01 1.125003070543442618e+00 1.485773845621759737e+00 7.161221527664385356e-01 7.393989380208492168e-01 9.061755105976151414e-01 7.109374893953641639e-01 7.879446505625934405e-01 1.248427490650385607e+00 5.145841534858826005e-01 6.107585944718255666e-01 6.728392502852561519e-01 5.724538791311674091e-01 1.726763378358739054e+00 6.207348900021183447e-01 6.997192814239949765e-01 6.726967305299061950e-01 7.064739691208884453e-01 7.011990788324896640e-01 1.414194859046087105e+00 5.344036630695794265e-01
8.988214251605504135e-01 5.193802059535661542e-01 8.074204931684784148e-01 6.227401381890653731e-01 6.159137552400663074e-01 1.079555919535322817e+00 8.243337395073773166e-01 6.957974997472311518e-01 6.370413231465410497e-01 1.439805077834610980e+00 1.077232269831262190e+00 8.348194171452868462e-01 7.104185678366479184e-01 1.143388340493550981e+00 1.501689722349268452e+00 7.188473408725329916e-01 7.215441689547763549e-01 9.176419945513559773e-01 7.234038214307852988e-01 7.833197362141226527e-01 1.266743466046998279e+00 5.199426290783428772e-01 6.133657793629170296e-01 7.010309195322603770e-01 5.847016768699152545e-01 1.728029767642501158e+00 6.311767151040436064e-01 6.991811112105792425e-01 6.606884526573463257e-01 7.018847565042721781e-01 6.926731145953255453e-01 1.418257012966913422e+00 5.384184321589563504e-01
9.296834911094729037e-01 5.202879210549504752e-01 8.356128001421551099e-01 6.081515195900075721e-01 6.199641055640202625e-01 1.107210617414757348e+00 8.143790671141565296e-01 6.836767585148910698e-01 5.996952636035813855e-01 1.427571592120513877e+00 1.081939993479535289e+00 8.510512306748685418e-01 7.024427016191969741e-01 1.150372167665789869e+00 1.467918759312688337e+00 7.140351093219053924e-01 7.056988800822365793e-01 9.580012463023642733e-01 7.234944365327475868e-01 7.744986220542490196e-01 1.252301473571784118e+00 5.145102918104662582e-01 6.077484718401779951e-01 7.285764556335974085e-01 5.937307303317059803e-01 1.665016516822310111e+00 6.131778770209026508e-01 7.036545526102009340e-01 6.573721834865711156e-01 6.981344063695784641e-01 7.048923204182441227e-01 1.370223985659544175e+00 5.399859449555728386e-01
9.953474406306968003e-01 5.242000485582675173e-01 8.340778198022590351e-01 6.103851847536754249e-01 6.253985402764530299e-01 1.151177626503205653e+00 8.077763221277235450e-01 6.921597725648123145e-01 5.881018325109966804e-01 1.357049608106751348e+00 1.096476019581986483e+00 8.484577432432789390e-01 6.913256009131603097e-01 1.117458642782910960e+00 1.407732608539945973e+00 7.190006759513244416e-01 7.007326127246029657e-01 1.005780664918708434e+00 7.290519028629290910e-01 7.823246251581490451e-01 1.228499865023665816e+00 5.145591406577242344e-01 6.057755038750879395e-01 7.216368431219154500e-01 6.007511305772867960e-01 1.551187954660847579e+00 6.030837245132940616e-01 7.060968809378250777e-01 6.666431197888644800e-01 6.897442859984465047e-01 6.942110201623085119e-01 1.281684341184156528e+00 5.369134113868311298e-01
1.032943192643670738e+00 5.258347648310701672e-01 8.075899247335598385e-01 6.121601058995282951e-01 6.245876548656162930e-01 1.169819614825982956e+00 8.189098892663289053e-01 7.009750705301117657e-01 5.777953584015007582e-01 1.281925786543832047e+00 1.100982937736957545e+00 8.266961091483657764e-01 7.079875858506603503e-01 1.075071259938299661e+00 1.362416527459750393e+00 7.242193056704931964e-01 7.050828090984925245e-01 1.004966474708904212e+00 7.347207449800349233e-01 7.821759233446068382e-01 1.198464217477727356e+00 5.247140187539738321e-01 6.079250924165215952e-01 7.293667646560807460e-01 6.092321008050176623e-01 1.470039731829496432e+00 6.108325643807523964e-01 7.241254284394902374e-01 6.630202775823965666e-01 6.874664159795553786e-01 6.971849101045529684e-01 1.213643647811565307e+00 5.345711456175041842e-01
1.066424233892066420e+00 5.203685276362820522e-01 7.854534967051218786e-01 6.040612806978568061e-01 6.193514798656706288e-01 1.187810152823088439e+00 8.226663024319310624e-01 6.961437926236435647e-01 5.642347044821547364e-01 1.193739294142690088e+00 1.109575186419275772e+00 8.223224993188867904e-01 7.150963917990093011e-01 1.021349351498630043e+00 1.308471491819165333e+00 7.252543740368778691e-01 7.130238955998239314e-01 1.019455911116237568e+00 7.351919918249454344e-01 7.777813020816888301e-01 1.165012295393850872e+00 5.269207462774402329e-01 6.114989640467591858e-01 7.360642941125487004e-01 6.049547165741989696e-01 1.370837886495367197e+00 6.275923006290127226e-01 7.350390713213810212e-01 6.666848306513584177e-01 6.980509845202013119e-01 7.043118163668518061e-01 1.135214891384812352e+00 5.299060690037808996e-01
1.102257009968781620e+00 5.171790873168288227e-01 7.788817635123380656e-01 5.890927437274844358e-01 6.186410203093495319e-01 1.210508784869039456e+00 8.168582229919444382e-01 6.867471210253495162e-01 5.505457385987203578e-01 1.099045261282842745e+00 1.123989335396593736e+00 8.409968538721771525e-01 7.241031407677606113e-01 9.628723368922460502e-01 1.248105269606936130e+00 7.194225338228241728e-01 7.230116133012171042e-01 1.054890900900130379e+00 7.243780871189569037e-01 7.711070752073769796e-01 1.124422873698065262e+00 5.229217916911643727e-01 6.081051302261775149e-01 7.579357403102630064e-01 5.985535773563552819e-01 1.259291135248435722e+00 6.345419017571414244e-01 7.364985963644157252e-01 6.868910753183490314e-01 7.035797291917539331e-01 6.990471211094686499e-01 1.048084479787633416e+00 5.304775147335030194e-01
1.128451799225765217e+00 5.185657545474426922e-01 7.803920259867206388e-01 5.798823800093768632e-01 6.225260956434858217e-01 1.224945941337562072e+00 8.185783849759221686e-01 6.811009786411362787e-01 5.323888599146247014e-01 1.020231006538556917e+00 1.131729811397971242e+00 8.631176620127830601e-01 7.258880839529309181e-01 9.167598095658289203e-01 1.201722555515069013e+00 7.197450679355215097e-01 7.399814108456467254e-01 1.084092550168344937e+00 7.159654006498408219e-01 7.697335542268960440e-01 1.085892327180037364e+00 5.193051897997452704e-01 6.045698862000457030e-01 7.796524927774239888e-01 6.033550825422481223e-01 1.172048779128682217e+00 6.335603890427915497e-01 7.380750327508108777e-01 7.173688847923233025e-01 7.009932100798346166e-01 6.858242288033917777e-01 9.777959123990321855e-01 5.373989640578282767e-01
1.148590592473984096e+00 5.205391707629755116e-01 7.897507854776359970e-01 5.793186065845666866e-01 6.223406047204537161e-01 1.223868188664587908e+00 8.466088628216873468e-01 6.847342832368654708e-01 5.121383896843899608e-01 9.903110126795559021e-01 1.147001750281326116e+00 8.741706241546465250e-01 7.081256300513428803e-01 9.097935921867205122e-01 1.211013681746412329e+00 7.278857269822539555e-01 7.594440444395833545e-01 1.102691642211742984e+00 7.109871489136427858e-01 7.782489715838584177e-01 1.088366212442194003e+00 5.101408379827676587e-01 6.085164212741503986e-01 7.817163436623095762e-01 6.118509767924229514e-01 1.145445917727401008e+00 6.472486749930504990e-01 7.416041425029966661e-01 7.502502639491133163e-01 7.057105762912593283e-01 6.696759552951413452e-01 9.533525968646453519e-01 5.451890591712037493e-01
1.153370041924950407e+00 5.210085242515880566e-01 7.940379021612489208e-01 5.846999841056987890e-01 6.144218809439654372e-01 1.211449988242291331e+00 8.860677492700201885e-01 7.133332760020787422e-01 5.064406491577259084e-01 9.904665347553540666e-01 1.156214192235496263e+00 8.745447488277390269e-01 7.074236799342573656e-01 9.211966382597156500e-01 1.231257853923066969e+00 7.414311841086569377e-01 7.696605295741895114e-01 1.104744292063497335e+00 7.039047965255222916e-01 7.788462355462577591e-01 1.102612528475224618e+00 4.995979396713498555e-01 6.173276307677134644e-01 7.932360263964784997e-01 6.054260497777810279e-01 1.146648015889970562e+00 6.671703193125848586e-01 7.397031132667821751e-01 7.718289872827378550e-01 7.191170607854199259e-01 6.598054805210056273e-01 9.518913744631495311e-01 5.465359884134280977e-01
1.148808280611915755e+00 5.221501692209525869e-01 7.902221118612704487e-01 5.884027213932834233e-01 6.064141702770466935e-01 1.200242590489073224e+00 9.289080120962505127e-01 7.507439626550935774e-01 4.890978582133674868e-01 9.854310405065296319e-01 1.159824371872083093e+00 8.806303948880120913e-01 7.113602944913371973e-01 9.223378587774568871e-01 1.235166448287969176e+00 7.629160448165691610e-01 7.884401310643214256e-01 1.100647369135025588e+00 6.946964927804976098e-01 7.687606039904087973e-01 1.117789755033685717e+00 4.914583706269468055e-01 6.247625478360236961e-01 8.116279162021728943e-01 5.910078389301915980e-01 1.136870187725032011e+00 6.642881634446657912e-01 7.406630432019520871e-01 7.866948491981143876e-01 7.250189290809864184e-01 6.588323550632192438e-01 9.536729872607097036e-01 5.477222243768102850e-01
1.142972118113664282e+00 5.195749628924870578e-01 7.848873345022535641e-01 5.914164993013991678e-01 6.006200947729383177e-01 1.188194425447693270e+00 9.771486590378350989e-01 7.780145783814911287e-01 4.567035425449658126e-01 9.893239685326823407e-01 1.174602905010681653e+00 8.911153247164212976e-01 7.075066823693250129e-01 9.317057371247584596e-01 1.258066605594241327e+00 7.892272136893365708e-01 8.140090628464795586e-01 1.100263318014443659e+00 6.835831721500479352e-01 7.628385673028048597e-01 1.159054325293526810e+00 4.874858004987738802e-01 6.268185439161946260e-01 8.159909173089704426e-01 5.750780072740211413e-01 1.136241361912993852e+00 6.532155832857718947e-01 7.431160579003379674e-01 8.059765997070955645e-01 7.288050957734447666e-01 6.577267645396107643e-01 9.713090816554555973e-01 5.501432063210757173e-01
1.138460865029993219e+00 5.126803809758706532e-01 7.807874594786060607e-01 5.977976116976635446e-01 5.965008232578272729e-01 1.171530515292081853e+00 1.026070647976980332e+00 7.948766825034745409e-01 4.248821438455688826e-01 1.002207045954678133e+00 1.196314762272179477e+00 8.981368440127500685e-01 7.034699749527760781e-01 9.522278837608666446e-01 1.300118030166690364e+00 8.149515462022233203e-01 8.351562189337350395e-01 1.101239720661803423e+00 6.743196145784732254e-01 7.625712478745021450e-01 1.214878203443443327e+00 4.867668980945579205e-01 6.231621118006512861e-01 8.083978055111673555e-01 5.596124070527161987e-01 1.149868561055009897e+00 6.484111034401605078e-01 7.432287646235928857e-01 8.274811710854870217e-01 7.339332393141621003e-01 6.529708868688733903e-01 9.992987360919434181e-01 5.525314549377281503e-01
