# Supplementary material for: Molecular mechanisms of native ligand selectivity in catecholamine G protein-coupled receptors
Source: Nat Commun. 2026 Apr 23;17:4112. doi: 10.1038/s41467-026-71361-8 (PMC13150006; doi:10.1038/s41467-026-71361-8)
Supplement: Supplementary file 8 — Source Data 2 [file 41467_2026_71361_MOESM8_ESM.zip › SourceData/FigS15/strings4apo_WT/string25.txt]

8.907468250784592589e-01 4.949635836528399335e-01 8.483069601500281554e-01 6.351511339931236177e-01 6.339996650768449094e-01 1.072157551318772883e+00 8.415290289873744722e-01 6.626106879937812000e-01 5.539139273810191888e-01 1.480503884127145842e+00 1.047088815326949085e+00 8.496521689205648320e-01 8.457517473392808238e-01 1.213344435469935867e+00 1.536154406068494849e+00 7.329434851890843650e-01 7.357085464004391451e-01 9.586202516617341463e-01 6.672218765158423048e-01 8.179856754066339164e-01 1.230905994243974400e+00 4.987153447169695442e-01 6.187688370737187693e-01 7.865589773154693098e-01 5.540836636279617977e-01 1.801616481241348211e+00 6.047163526708390080e-01 7.247542715009860359e-01 6.539189056959107127e-01 7.256985605311124798e-01 6.876240389148378096e-01 1.437887768234842989e+00 5.286679570462086142e-01
8.776862931324196371e-01 4.997562574329326712e-01 8.467772072277761630e-01 6.383203349825533612e-01 6.270862201779874301e-01 1.076799888724908616e+00 8.179801167131807160e-01 6.606663556660993253e-01 5.502261974333024774e-01 1.489136989648672582e+00 1.054806258876881619e+00 8.727013711887888769e-01 7.950791184170020731e-01 1.183282029100301447e+00 1.527677784383451920e+00 7.308933217817293881e-01 7.613064384187536726e-01 9.545362515241369028e-01 6.825385967874958437e-01 8.446218376249330362e-01 1.250461892151439880e+00 5.086445992515076231e-01 6.166626682545496285e-01 7.644572558307756172e-01 5.573937544352531859e-01 1.792502684615970621e+00 6.227814484508832349e-01 7.197415674976835875e-01 6.636718783158002122e-01 7.242107202236018892e-01 6.822665540252162986e-01 1.449727209355829327e+00 5.327265155351089687e-01
8.585125683478520564e-01 5.023830686913407506e-01 8.210048531628032498e-01 6.381595676309876897e-01 6.216687405528462662e-01 1.076518049274951982e+00 8.062107699084872792e-01 6.637891118044775274e-01 5.576288070071663272e-01 1.465580229284082048e+00 1.042692083475246445e+00 8.772600966200537753e-01 7.404301522686860260e-01 1.136466801060915133e+00 1.498295411142683164e+00 7.217915031578245877e-01 7.748828962727357661e-01 9.434372443195913061e-01 6.984351261007470946e-01 8.354957591345786305e-01 1.245831413757587880e+00 5.105015754841941700e-01 6.088609346859409355e-01 7.276857307104711570e-01 5.507121535002709178e-01 1.760050112776897047e+00 6.173892538154808207e-01 7.189656753008670798e-01 6.759589913015626728e-01 7.079517813805790150e-01 6.895490908145223141e-01 1.435653481393558639e+00 5.323239301569854254e-01
8.624137077955629227e-01 5.100273625655064036e-01 7.864151371195861051e-01 6.499874410583249551e-01 6.220504444776475683e-01 1.086232163086789493e+00 8.091689869536465851e-01 6.825650570322583377e-01 6.182966574330465148e-01 1.425779721550532120e+00 1.033196690411544161e+00 8.558523258022838753e-01 7.134397465534183524e-01 1.115089000930456153e+00 1.476228247595720022e+00 7.173041292592898799e-01 7.728549628685549289e-01 9.370146494890914113e-01 6.981602167304815643e-01 8.161374229642280875e-01 1.234786169796147526e+00 5.123821551399722063e-01 6.107526581097034724e-01 7.037165280584196658e-01 5.656475678060826073e-01 1.718883453529966854e+00 6.093642850556019175e-01 7.197308275496382413e-01 6.960547320324860232e-01 6.930994483502335157e-01 7.014316802668014716e-01 1.405133158394094695e+00 5.294357248644498970e-01
8.563762364461910970e-01 5.219190117245214866e-01 7.730214278599624178e-01 6.547403382836445296e-01 6.202795125386239006e-01 1.060450675623356043e+00 8.031219815807005835e-01 6.999018239756708004e-01 6.224472044819880923e-01 1.402268771211323761e+00 1.021862028204434392e+00 8.261881751162777343e-01 6.995213349168281081e-01 1.104381363014611761e+00 1.466578177766926672e+00 7.241436134412519987e-01 7.629633818951743196e-01 9.139823788127885429e-01 7.115956582667569696e-01 8.000909262111974840e-01 1.217644364943582636e+00 5.177626758339854973e-01 6.147114954620136462e-01 6.710989713096653375e-01 5.745736664319732734e-01 1.706687844752003524e+00 6.082133217054460639e-01 7.115299704919362256e-01 6.915554412216209368e-01 6.947580745564422289e-01 6.881980452670201087e-01 1.385158244260261462e+00 5.344346504583488144e-01
8.747169800237543091e-01 5.217003449827207762e-01 7.839640875710082168e-01 6.461966567032827458e-01 6.159135894006572132e-01 1.059819000373088071e+00 8.090323538246644297e-01 7.083373177907235085e-01 6.238276667952851184e-01 1.410521484014535698e+00 1.044184694724760387e+00 8.235866896017086658e-01 6.972937328039207072e-01 1.118303584852469168e+00 1.478045368055325381e+00 7.271487680010573218e-01 7.279141969563938108e-01 9.168406993996702781e-01 7.148585647011567179e-01 7.767453307179102984e-01 1.232752138278775611e+00 5.184825488627107237e-01 6.185484310557685106e-01 6.871324931092521737e-01 5.848873763790393143e-01 1.708572071434850237e+00 6.387482922806402286e-01 6.948447215242501418e-01 6.804515972188430739e-01 6.942241399441768657e-01 6.680340659232251177e-01 1.386796600547629543e+00 5.392492199071927672e-01
9.078420768474865232e-01 5.229556045381792417e-01 8.152234757239557039e-01 6.234566439587164721e-01 6.098350547103151831e-01 1.084255612301394667e+00 8.241984702911657745e-01 7.027390600752667638e-01 6.177550360596734125e-01 1.425029483688570853e+00 1.083060346144566033e+00 8.420319775997482381e-01 7.137114432318012458e-01 1.153493853580700002e+00 1.488109198204149664e+00 7.169701983530650802e-01 7.026881189215258283e-01 9.380277842030114721e-01 7.242252772111594794e-01 7.576760074481042606e-01 1.248358373292387302e+00 5.200299506591096188e-01 6.149167877177076358e-01 7.329984923465532320e-01 5.955936872868938803e-01 1.706549893897036707e+00 6.458078413971504173e-01 6.964247225147047748e-01 6.668712476060327798e-01 6.831456572002425620e-01 6.745188165761260013e-01 1.390984629132651307e+00 5.373148904855201691e-01
9.324312825218975531e-01 5.284954270207329330e-01 8.434385008120920402e-01 6.203753508426288477e-01 6.125434535076310638e-01 1.108116734001102444e+00 8.201586851978646120e-01 6.910358474435794873e-01 5.985425635526794297e-01 1.422014181400117039e+00 1.090385611804179700e+00 8.637571463983517717e-01 7.145381273543041090e-01 1.156605991896929364e+00 1.457130052341677917e+00 7.134735548681271355e-01 7.070635658101714904e-01 9.658327326221780584e-01 7.188872544767427319e-01 7.673747823560683745e-01 1.236742401959709969e+00 5.166648579122053997e-01 6.108881777992641871e-01 7.256499041271904371e-01 5.983149930550107909e-01 1.659240032812172583e+00 6.157819478120911683e-01 7.166949327380434109e-01 6.642757394397734716e-01 6.802639447390385063e-01 6.859332552587024123e-01 1.361680448921463782e+00 5.312741377071686921e-01
9.808006898520662542e-01 5.265257439231243453e-01 8.172195914523988636e-01 6.203408832955635832e-01 6.199725206654320697e-01 1.123526526765823874e+00 8.114652074937271919e-01 6.888010954265749719e-01 5.772660527132060793e-01 1.340763591007732902e+00 1.088448815351525267e+00 8.239159952728217773e-01 7.192846719720329407e-01 1.121594725226995770e+00 1.400327711563273292e+00 7.136864052761131560e-01 7.050272564903939942e-01 9.753902911038174750e-01 7.185724500925867453e-01 7.697494552864916351e-01 1.199683497505096064e+00 5.139463946935717287e-01 6.067972779520445226e-01 7.154852892938609044e-01 5.981347626352759850e-01 1.542462507134015670e+00 6.070265694326605344e-01 7.137656346864705847e-01 6.515227107640609860e-01 6.782984461648404739e-01 6.896655513186148445e-01 1.258157516770193718e+00 5.309605574395396266e-01
1.040395963579475946e+00 5.236209429133265036e-01 7.962378106708717374e-01 6.180307585749802435e-01 6.158417522767483110e-01 1.152525777032946230e+00 8.237746834985871791e-01 6.988942570545437771e-01 5.647394327763280986e-01 1.250578206962814409e+00 1.111891792667173640e+00 8.017319930765611780e-01 7.221943216454367320e-01 1.063566558002002393e+00 1.351988477526349763e+00 7.194928570138099388e-01 7.290696588303218206e-01 9.871969920242453789e-01 7.376266560880262446e-01 7.751331025569195843e-01 1.181521591484219869e+00 5.256830629268082200e-01 6.080035102036637218e-01 6.996562275923720042e-01 5.946144544264325704e-01 1.441817255633255357e+00 6.188087175167088505e-01 7.088512411463925300e-01 6.539999844395493200e-01 6.824099344741250128e-01 6.860647006619590149e-01 1.182413545448211201e+00 5.309709071454091767e-01
1.090200754694796714e+00 5.190102380569445728e-01 7.845781504753253088e-01 5.986075358544135083e-01 6.157050131917318758e-01 1.195940572165547833e+00 8.258107109334721363e-01 6.958346711467953138e-01 5.590642637440980112e-01 1.156696296170339311e+00 1.137173478521854353e+00 8.249088510358476567e-01 7.335296664075957596e-01 9.974437934009323659e-01 1.303268513253370564e+00 7.225573329669938705e-01 7.316672319356540832e-01 1.023213405761099537e+00 7.481658058004314604e-01 7.786310485491630962e-01 1.158521659753867672e+00 5.301397981662694381e-01 6.070694228510696844e-01 7.229906102269837431e-01 5.975232086002415510e-01 1.357717087133134992e+00 6.262053428604053007e-01 7.104806936671239637e-01 6.760315339667913870e-01 6.978609714517060025e-01 6.836736586529185145e-01 1.128716828546001416e+00 5.327006572634848114e-01
1.095386068789954370e+00 5.165257187860969879e-01 7.653262452028765095e-01 5.768818442784413580e-01 6.186934074316946530e-01 1.225903524005416134e+00 8.198865089476979895e-01 6.841247367019995806e-01 5.585323719218064920e-01 1.088267051372012739e+00 1.127084139227780835e+00 8.583586334705828325e-01 7.496653921122040654e-01 9.529302305801065076e-01 1.251890400660023106e+00 7.192002183847279184e-01 7.213941400651783242e-01 1.054762846007621491e+00 7.431589546739905128e-01 7.699977462161912145e-01 1.119551211865545515e+00 5.239870245455962028e-01 6.046900042317993051e-01 7.708051037213143886e-01 6.003349133163156104e-01 1.284274209346465856e+00 6.195238988106316347e-01 7.211322508378255058e-01 6.864892345652515715e-01 6.985392037555711031e-01 6.897803008314694617e-01 1.076011239968521771e+00 5.339077841696050486e-01
1.105509216203645062e+00 5.202042375621142023e-01 7.581302621989673973e-01 5.694343992440024094e-01 6.216363613927800014e-01 1.236718592676777639e+00 8.256113117771650689e-01 6.781663059016629358e-01 5.371702009546430734e-01 1.029017294487332146e+00 1.117177748633453094e+00 8.811000332216125663e-01 7.542109316299560051e-01 9.139886809774155907e-01 1.206742197092919078e+00 7.155763737448443962e-01 7.240192895596793132e-01 1.084600676632705429e+00 7.320970103702119092e-01 7.577071642288446540e-01 1.090959715708613498e+00 5.116286987697763466e-01 6.011915812586816621e-01 7.993754113579283338e-01 6.041216208499042839e-01 1.194889721746950073e+00 6.099234611193927735e-01 7.372050933689863195e-01 7.050126837117043355e-01 6.865171568751953224e-01 6.968709854336504472e-01 1.008725450293756598e+00 5.372599474324555313e-01
1.144645777363576755e+00 5.237018361971043090e-01 7.857691015582879412e-01 5.761459750514890121e-01 6.241599736387329900e-01 1.218868671433348760e+00 8.505727893342834856e-01 6.847629254284033351e-01 5.017272374855545891e-01 1.017119869075035155e+00 1.146720338603572031e+00 8.763732053410761003e-01 7.403636750768431973e-01 9.089661156030477418e-01 1.226236881043479165e+00 7.161210684483110267e-01 7.351443550137607419e-01 1.107051656958709218e+00 7.221016695570651178e-01 7.597220943270523996e-01 1.118022879783915569e+00 5.001178390059227707e-01 6.001801907232969802e-01 7.984727101934296911e-01 6.125001968512430173e-01 1.156880139124497830e+00 6.231251305360939741e-01 7.412764255180777084e-01 7.405767818968284066e-01 7.009637611538199753e-01 6.850207059331809845e-01 9.794273417914545199e-01 5.440654517882224095e-01
1.149358865872175395e+00 5.190056761084831383e-01 7.874440054502139796e-01 5.803244676078436193e-01 6.169545861986150959e-01 1.211128662392435551e+00 8.846107383102572719e-01 7.096076496231036312e-01 4.938786206429832681e-01 1.022407146206556261e+00 1.160912592259324194e+00 8.770273210758023907e-01 7.332181429932158601e-01 9.166748859049490550e-01 1.245989688508754911e+00 7.202023538661128654e-01 7.493642754736175027e-01 1.115000790336951209e+00 7.111732826337145985e-01 7.639725061634252690e-01 1.142916471649843224e+00 4.947496043380246733e-01 6.050466074189437826e-01 8.197164648554203792e-01 6.098147842809837904e-01 1.151230337879913801e+00 6.458665028061724156e-01 7.370410227049618568e-01 7.501663456160089227e-01 7.279004050269779480e-01 6.679209976107398639e-01 9.804933815504707217e-01 5.458035301809148754e-01
1.142305047546476882e+00 5.157002090618459933e-01 7.802804397520231028e-01 5.875683756507630306e-01 6.056901191775447835e-01 1.209908767175885913e+00 9.311035276421273377e-01 7.500683356847278604e-01 4.788556828220219552e-01 1.028346368315731008e+00 1.164907804016857895e+00 8.847812900487337373e-01 7.232066927539561041e-01 9.321532075308849308e-01 1.263236111467423539e+00 7.366417334457062704e-01 7.744076017115635313e-01 1.112565227790331734e+00 6.954758644459697603e-01 7.626518962055803819e-01 1.171065339309476316e+00 4.895149892228760624e-01 6.108952869372775707e-01 8.261622358825164714e-01 5.926454806443771650e-01 1.152694366033941487e+00 6.473610649568595221e-01 7.409912884372885644e-01 7.628147288288948946e-01 7.334900101771519854e-01 6.601739197115434887e-01 9.959990714076234486e-01 5.462437567915849890e-01
1.140172522939761457e+00 5.142251082119556616e-01 7.796102145467223021e-01 5.939297648500293514e-01 5.989239822181110506e-01 1.195763121058515344e+00 9.796129775211391832e-01 7.803825080172197559e-01 4.499670228238606962e-01 1.024055086569688466e+00 1.176928920839158899e+00 8.916774118305542673e-01 7.117595462315738919e-01 9.459797802134535250e-01 1.282788405170113943e+00 7.699685301606161714e-01 8.037542625479527914e-01 1.108331960155674700e+00 6.801728112080874800e-01 7.617525938946959618e-01 1.198595130584152235e+00 4.857268522553156997e-01 6.176499301133450137e-01 8.151849348940567452e-01 5.766488027624169233e-01 1.152499597697167255e+00 6.390295674512326274e-01 7.470431836331552500e-01 7.875457785593620308e-01 7.332698661099658066e-01 6.591009557408953334e-01 1.003897990920892269e+00 5.483284795529490552e-01
1.138460865029993219e+00 5.126803809758706532e-01 7.807874594786060607e-01 5.977976116976635446e-01 5.965008232578272729e-01 1.171530515292081853e+00 1.026070647976980332e+00 7.948766825034745409e-01 4.248821438455688826e-01 1.002207045954678133e+00 1.196314762272179477e+00 8.981368440127500685e-01 7.034699749527760781e-01 9.522278837608666446e-01 1.300118030166690364e+00 8.149515462022233203e-01 8.351562189337350395e-01 1.101239720661803423e+00 6.743196145784732254e-01 7.625712478745021450e-01 1.214878203443443327e+00 4.867668980945579205e-01 6.231621118006512861e-01 8.083978055111673555e-01 5.596124070527161987e-01 1.149868561055009897e+00 6.484111034401605078e-01 7.432287646235928857e-01 8.274811710854870217e-01 7.339332393141621003e-01 6.529708868688733903e-01 9.992987360919434181e-01 5.525314549377281503e-01
