# Supplementary material for: Molecular mechanisms of native ligand selectivity in catecholamine G protein-coupled receptors
Source: Nat Commun. 2026 Apr 23;17:4112. doi: 10.1038/s41467-026-71361-8 (PMC13150006; doi:10.1038/s41467-026-71361-8)
Supplement: Supplementary file 8 — Source Data 2 [file 41467_2026_71361_MOESM8_ESM.zip › SourceData/FigS15/strings4apo_WT/string19.txt]

8.907468250784592589e-01 4.949635836528399335e-01 8.483069601500281554e-01 6.351511339931236177e-01 6.339996650768449094e-01 1.072157551318772883e+00 8.415290289873744722e-01 6.626106879937812000e-01 5.539139273810191888e-01 1.480503884127145842e+00 1.047088815326949085e+00 8.496521689205648320e-01 8.457517473392808238e-01 1.213344435469935867e+00 1.536154406068494849e+00 7.329434851890843650e-01 7.357085464004391451e-01 9.586202516617341463e-01 6.672218765158423048e-01 8.179856754066339164e-01 1.230905994243974400e+00 4.987153447169695442e-01 6.187688370737187693e-01 7.865589773154693098e-01 5.540836636279617977e-01 1.801616481241348211e+00 6.047163526708390080e-01 7.247542715009860359e-01 6.539189056959107127e-01 7.256985605311124798e-01 6.876240389148378096e-01 1.437887768234842989e+00 5.286679570462086142e-01
9.052755120569860869e-01 5.074528033261070936e-01 8.596582067936469063e-01 6.319860445924826431e-01 6.332951554630714686e-01 1.083893182124108012e+00 8.141247725458736761e-01 6.565118426586012967e-01 5.561832515230981100e-01 1.468025708623271974e+00 1.056486039589384918e+00 8.733734293785941905e-01 8.085960007234299640e-01 1.171419104930957467e+00 1.514809608635597771e+00 7.269821394377732338e-01 7.528130875681727785e-01 9.707223871622366884e-01 6.841609609060390618e-01 8.183734343290478552e-01 1.232975104168662739e+00 5.087416737985294146e-01 6.126982889872689686e-01 7.545452262096108420e-01 5.514927151485872203e-01 1.772025708683638179e+00 6.317809361608571761e-01 7.213929690257876448e-01 6.728062326518898795e-01 7.260629797731110724e-01 6.901718612973127831e-01 1.425466898498714663e+00 5.303768153000379959e-01
9.053928907483227428e-01 5.209426477662402188e-01 8.334213597479813718e-01 6.419501616144829281e-01 6.348667907181037018e-01 1.106982927079876333e+00 8.055422005760775050e-01 6.694873227811867222e-01 5.871561151862756400e-01 1.428588496845137445e+00 1.049484462341478519e+00 8.818245001116733484e-01 7.605173294893975422e-01 1.129197475311864540e+00 1.479746392559982304e+00 7.167605689209303188e-01 7.656357968709586181e-01 9.706063014379917586e-01 6.964288616296598899e-01 8.140617965050883642e-01 1.222115288841641778e+00 5.157015616085740550e-01 6.108119381839279827e-01 7.178337795491656070e-01 5.611591435715288512e-01 1.722524239349430220e+00 6.258525438230034821e-01 7.202326000839692766e-01 6.807146974629012526e-01 7.112074702638264689e-01 7.007053496629049860e-01 1.395318879959104752e+00 5.323320537769806737e-01
8.851502213914792527e-01 5.302445809627285289e-01 7.954340813047451331e-01 6.548197114203310187e-01 6.309690411931685450e-01 1.106078725200549728e+00 8.070303214462122288e-01 6.843488380609075161e-01 6.232617779136165881e-01 1.391031670530259667e+00 1.033209710092336531e+00 8.670484885944496067e-01 7.234100427172853731e-01 1.094709149454496488e+00 1.441789890745768687e+00 7.136160036662393402e-01 7.610424762544683031e-01 9.434909736687164816e-01 7.026631599292070263e-01 8.012397827808572792e-01 1.199667959936207895e+00 5.200516688276134447e-01 6.131695445559267599e-01 6.946057725732228683e-01 5.705899869247322842e-01 1.679553756629102335e+00 6.160665176305323287e-01 7.174142712064714988e-01 6.830095898313037761e-01 7.023386919692756747e-01 7.011196841717854955e-01 1.364608959372420660e+00 5.373786735871631803e-01
8.634448441102936522e-01 5.287743588392169736e-01 7.759865890359495255e-01 6.568445358114087806e-01 6.219879219176827068e-01 1.079304150515288718e+00 8.097159056158852453e-01 6.951529733103719577e-01 6.371098134926109768e-01 1.396307760579980295e+00 1.025639468214385897e+00 8.425814260797475086e-01 7.060269346571956817e-01 1.094246274594648849e+00 1.442172346707740971e+00 7.189378161171621207e-01 7.350452932308323417e-01 9.157616236435479617e-01 7.082358306494284106e-01 7.824409728927008700e-01 1.206276791203245491e+00 5.221321636908416997e-01 6.155740927057727907e-01 6.798464289325394372e-01 5.777866998871485915e-01 1.680846466548958862e+00 6.184604902736341447e-01 7.037358004770828401e-01 6.815056320030764558e-01 7.108535931298607391e-01 6.833184857740091100e-01 1.368231788915444058e+00 5.396238184638549873e-01
8.726724399327752124e-01 5.210183125387157776e-01 7.868455913637210086e-01 6.464394544400696718e-01 6.138355669422256300e-01 1.068433603120166442e+00 8.071836754438276307e-01 7.077669270720750028e-01 6.360981350738377227e-01 1.422003266638707464e+00 1.042247148946723101e+00 8.341196417216447667e-01 7.093367397052581236e-01 1.128554053880121755e+00 1.471343580084411684e+00 7.261268002902316887e-01 7.112555242251583643e-01 9.261973061479183977e-01 7.101375692093546688e-01 7.705996106931234380e-01 1.235567024340778808e+00 5.258926548447832028e-01 6.204766495593987408e-01 7.022212064060157077e-01 5.826412641742394483e-01 1.700104005525550965e+00 6.501705507005752782e-01 7.060893562512613464e-01 6.735357445859599945e-01 7.127052547992890341e-01 6.593618347262234503e-01 1.383917847168296467e+00 5.349342628760435092e-01
9.135156535799165978e-01 5.180165357661563608e-01 8.181006446420348022e-01 6.287943798904648274e-01 6.127518261880160466e-01 1.092792859305595332e+00 8.125993017870796198e-01 7.095285433711304712e-01 6.210213727969726705e-01 1.426964982163599016e+00 1.078833395211729496e+00 8.435760480864314959e-01 7.348868062539988255e-01 1.157579869889870938e+00 1.490387586014435328e+00 7.260599745063325283e-01 7.083425732373760386e-01 9.587135442530825280e-01 7.189274115665127418e-01 7.660619767364437172e-01 1.248718746405124147e+00 5.281801542963020513e-01 6.182903764114705547e-01 7.508496655139975662e-01 5.864038393939020599e-01 1.704172615018020753e+00 6.619302629387853187e-01 7.206633453922525190e-01 6.635364096067990491e-01 6.963193546590586980e-01 6.623726341774055504e-01 1.384553628579077600e+00 5.302306420877742621e-01
9.555589918460838383e-01 5.241513509314307262e-01 8.356554142735364010e-01 6.172957090453922158e-01 6.211074436656822684e-01 1.127573153851333831e+00 8.187259171049608986e-01 6.971982230130456815e-01 5.955619215182139659e-01 1.402596683360211482e+00 1.096853851904950883e+00 8.490609118492751239e-01 7.429450341347368925e-01 1.146196039536033995e+00 1.470847077440289530e+00 7.182785748277296101e-01 7.083249614656615956e-01 9.743986648219743474e-01 7.215955684320420893e-01 7.646968565810035035e-01 1.237215439430941144e+00 5.203021597936269282e-01 6.095379184556776186e-01 7.563735644144311543e-01 5.852408178417328743e-01 1.663145683642899941e+00 6.270389630714344742e-01 7.231092498820607117e-01 6.578531504666447205e-01 6.845320176101048482e-01 6.814710368237104632e-01 1.354116166011680722e+00 5.304339771325059516e-01
1.007931933290031834e+00 5.300838283682688390e-01 8.281995898023223335e-01 6.184676429531467123e-01 6.285436265433054226e-01 1.169808088043016836e+00 8.183564507242810926e-01 6.961189172430666261e-01 5.770277574029316625e-01 1.343363395087772805e+00 1.087922243071767436e+00 8.410662507015495004e-01 7.613679461945364046e-01 1.112068380315830662e+00 1.419890815107489601e+00 7.135903616739247557e-01 7.068123505736056966e-01 9.955447649779922692e-01 7.262564963113733452e-01 7.659214912757200677e-01 1.209911218714941228e+00 5.155440322905787687e-01 6.057015158027969637e-01 7.251546363660194006e-01 5.837153123288429946e-01 1.560525832437821503e+00 5.968473323891466675e-01 7.204177684691750461e-01 6.573133879699812887e-01 6.947400149264753022e-01 6.910694583661193269e-01 1.275216233021799761e+00 5.314870709749337507e-01
1.061872154225527831e+00 5.269139526801949192e-01 8.115562017300764763e-01 6.175001024728613563e-01 6.211912722525180230e-01 1.210818942236337570e+00 8.270388078622168404e-01 7.026455683359073001e-01 5.619668676930418272e-01 1.274988401149728112e+00 1.096593883211407272e+00 8.427288176427303323e-01 7.993180763272826894e-01 1.074947589759447375e+00 1.382127942322599834e+00 7.193629148184633726e-01 7.225062501230549161e-01 1.022390277523175461e+00 7.495716846848566872e-01 7.732240512628428819e-01 1.196409548878047735e+00 5.254263314429576948e-01 6.069012196839581597e-01 7.215601737135359794e-01 5.944157653308136391e-01 1.479737712414996409e+00 6.020886218959776714e-01 7.210944456313463924e-01 6.569644552131792548e-01 7.078756943426737225e-01 6.981015820301247343e-01 1.219183084192257072e+00 5.302752258563355747e-01
1.081446485436717619e+00 5.165035050165993624e-01 7.889838841780925094e-01 5.944603768764908924e-01 6.152946143750290808e-01 1.216571817424194624e+00 8.242200750211511329e-01 6.961675196063704663e-01 5.507206614301962677e-01 1.193144013494531919e+00 1.120549722618546573e+00 8.388600542080729694e-01 7.692589385367266663e-01 1.017775176904935019e+00 1.328279577773588516e+00 7.231067647288136335e-01 7.381377450347242908e-01 1.025340986635361329e+00 7.486716107117724617e-01 7.846298294369786763e-01 1.167033952832323918e+00 5.243996203612425466e-01 6.031085591883261765e-01 7.223392075697737669e-01 6.069428994694512358e-01 1.402819427339121461e+00 6.167306438956804415e-01 7.238343363002199826e-01 6.770544655454538985e-01 7.122625063941285806e-01 6.987396856758896213e-01 1.163452101932942240e+00 5.327946856175143076e-01
1.073392430036325340e+00 5.098996797766681688e-01 7.617694284521341341e-01 5.727194888784609139e-01 6.170643528317496518e-01 1.224450124455381594e+00 8.128318950868715920e-01 6.758324954083495539e-01 5.477566458056719600e-01 1.122406651535348798e+00 1.124167107640364982e+00 8.497752902725266289e-01 7.459827673277035220e-01 9.701252027218806306e-01 1.272378303191418647e+00 7.219222068163043682e-01 7.418790279083301575e-01 1.039044081629368232e+00 7.351179012272146540e-01 7.803211705867563186e-01 1.127805826654870058e+00 5.214732067409136862e-01 6.004059721275414319e-01 7.535464192933249983e-01 6.066376310451084830e-01 1.318129693760186072e+00 6.144321567786483751e-01 7.307327419244952216e-01 7.043813116241764982e-01 6.951184193125919952e-01 6.946895305051311587e-01 1.098818001859161564e+00 5.367775391119791184e-01
1.086534250630849296e+00 5.178505665103639855e-01 7.482628597637039913e-01 5.738482108628629730e-01 6.179387644424579884e-01 1.232899361783855730e+00 8.192237779076964044e-01 6.671021899664151267e-01 5.320877078938680560e-01 1.054809124093153416e+00 1.123789736829479358e+00 8.680964094381091734e-01 7.451450737307546701e-01 9.251289640543746140e-01 1.226968984163893994e+00 7.223818905604663110e-01 7.428683318290546511e-01 1.064180260143643419e+00 7.208544993519084843e-01 7.664343475461238286e-01 1.106673176805655689e+00 5.182089855141892576e-01 6.023845035322326069e-01 8.026228748126057466e-01 6.115329683882928524e-01 1.220540158649162654e+00 6.090022214800625555e-01 7.373536581849891025e-01 7.295688264152266900e-01 6.774229455088032203e-01 6.839532769188305661e-01 1.032338039106330152e+00 5.377014753362759913e-01
1.128174449667903811e+00 5.306170381602354214e-01 7.681972500501804690e-01 5.875003979067928706e-01 6.206953830817604212e-01 1.214632586565916661e+00 8.448232538307229866e-01 6.786417521542303932e-01 4.997164123349152609e-01 1.014413537237885521e+00 1.138439034616117729e+00 8.619823242357467219e-01 7.235274925015340308e-01 9.040210805937630711e-01 1.222138797964375190e+00 7.239772811592174451e-01 7.474605924617679920e-01 1.078146526191230414e+00 7.141351987695389036e-01 7.685010383637691511e-01 1.119898983961940653e+00 5.071083246481009610e-01 6.055312706612949736e-01 7.888511120787077280e-01 6.225745776465358983e-01 1.157625254009969407e+00 6.225075151988819222e-01 7.360602354201406516e-01 7.431365734049838467e-01 6.982823295766542593e-01 6.679743350772763266e-01 9.919315095121944426e-01 5.412725736979615565e-01
1.140544455061580198e+00 5.274337395620579683e-01 7.777947520659166392e-01 5.883841724797058692e-01 6.163004834711519608e-01 1.219806741351894930e+00 8.776831106171262276e-01 7.069215785484451731e-01 4.838747910914182881e-01 1.031305788095291165e+00 1.161316112385243127e+00 8.753092026004567483e-01 7.090646874195789540e-01 9.217866198466779792e-01 1.261028476322804126e+00 7.258769639028449516e-01 7.597314790338861590e-01 1.101644179695858039e+00 7.133121931055890208e-01 7.796376849544830456e-01 1.163315734574602134e+00 4.958022268276772726e-01 6.091353855547112506e-01 7.931005931673285048e-01 6.111892575899143809e-01 1.154802776623861549e+00 6.369780017069738287e-01 7.379440534578353139e-01 7.487597856597589807e-01 7.257588831880885660e-01 6.619790523035996577e-01 9.987712463986879730e-01 5.436573647540650089e-01
1.136732803604380004e+00 5.258976496976965898e-01 7.754652350533386418e-01 5.993826067474109509e-01 6.070672833556268744e-01 1.209251123749025103e+00 9.322301678579656414e-01 7.528710808923047004e-01 4.698307188762208542e-01 1.027913883612719514e+00 1.168797634454255885e+00 8.812086672574104274e-01 7.068942625829396365e-01 9.309213575389715389e-01 1.271653114711172927e+00 7.436972648406666719e-01 7.883605621955535048e-01 1.100937804456785019e+00 6.997551386932893136e-01 7.768394587349717328e-01 1.179902373830532536e+00 4.868552612837180882e-01 6.115762355417138085e-01 8.177990027408906792e-01 5.929349312666547522e-01 1.145697154533831474e+00 6.371587441228343529e-01 7.438799946438923172e-01 7.709061824692169385e-01 7.375925571767331101e-01 6.642779375431241418e-01 9.955249040302531771e-01 5.427870821899264397e-01
1.136106771280302796e+00 5.194141745635180163e-01 7.764596379071356802e-01 6.005795662636819188e-01 5.992300484361369195e-01 1.191131708261735866e+00 9.805751969782382504e-01 7.812829962460037247e-01 4.478958566440781053e-01 1.015922522801285588e+00 1.179515129889677771e+00 8.875614310570346666e-01 7.057991015972053805e-01 9.400548733212161778e-01 1.281089345460598272e+00 7.773754705729778447e-01 8.094213915356177624e-01 1.098900005161100646e+00 6.846439162527681033e-01 7.677898379455619926e-01 1.194949537776042403e+00 4.844074446815273549e-01 6.179315435991975525e-01 8.208398229444787697e-01 5.745175151761395815e-01 1.148715501995479338e+00 6.366415600831265564e-01 7.469061616131429382e-01 7.999703336419933253e-01 7.338032839849393252e-01 6.626509863495088082e-01 9.985940347865956968e-01 5.461386609211136278e-01
1.138460865029993219e+00 5.126803809758706532e-01 7.807874594786060607e-01 5.977976116976635446e-01 5.965008232578272729e-01 1.171530515292081853e+00 1.026070647976980332e+00 7.948766825034745409e-01 4.248821438455688826e-01 1.002207045954678133e+00 1.196314762272179477e+00 8.981368440127500685e-01 7.034699749527760781e-01 9.522278837608666446e-01 1.300118030166690364e+00 8.149515462022233203e-01 8.351562189337350395e-01 1.101239720661803423e+00 6.743196145784732254e-01 7.625712478745021450e-01 1.214878203443443327e+00 4.867668980945579205e-01 6.231621118006512861e-01 8.083978055111673555e-01 5.596124070527161987e-01 1.149868561055009897e+00 6.484111034401605078e-01 7.432287646235928857e-01 8.274811710854870217e-01 7.339332393141621003e-01 6.529708868688733903e-01 9.992987360919434181e-01 5.525314549377281503e-01
