# Supplementary material for: Molecular mechanisms of native ligand selectivity in catecholamine G protein-coupled receptors
Source: Nat Commun. 2026 Apr 23;17:4112. doi: 10.1038/s41467-026-71361-8 (PMC13150006; doi:10.1038/s41467-026-71361-8)
Supplement: Supplementary file 8 — Source Data 2 [file 41467_2026_71361_MOESM8_ESM.zip › SourceData/FigS15/strings4apo_WT/string170.txt]

8.907468250784592589e-01 4.949635836528399335e-01 8.483069601500281554e-01 6.351511339931236177e-01 6.339996650768449094e-01 1.072157551318772883e+00 8.415290289873744722e-01 6.626106879937812000e-01 5.539139273810191888e-01 1.480503884127145842e+00 1.047088815326949085e+00 8.496521689205648320e-01 8.457517473392808238e-01 1.213344435469935867e+00 1.536154406068494849e+00 7.329434851890843650e-01 7.357085464004391451e-01 9.586202516617341463e-01 6.672218765158423048e-01 8.179856754066339164e-01 1.230905994243974400e+00 4.987153447169695442e-01 6.187688370737187693e-01 7.865589773154693098e-01 5.540836636279617977e-01 1.801616481241348211e+00 6.047163526708390080e-01 7.247542715009860359e-01 6.539189056959107127e-01 7.256985605311124798e-01 6.876240389148378096e-01 1.437887768234842989e+00 5.286679570462086142e-01
9.001894755317327856e-01 5.011334529473338018e-01 8.277748484580422783e-01 6.393584477771907526e-01 6.345989697422862452e-01 1.065277556034366579e+00 8.201468806292052660e-01 6.808842286424767742e-01 5.426408129105905198e-01 1.481344118463462589e+00 1.038408885839972040e+00 8.187235101962936357e-01 8.433543120179707309e-01 1.194815269005828684e+00 1.536359611436336703e+00 7.308821775071030480e-01 7.323470178245126139e-01 9.311145238070028807e-01 6.876513904879307804e-01 7.998144341712613015e-01 1.255379946792799073e+00 5.126969773260173779e-01 6.176227801353098013e-01 7.325441012559947840e-01 5.480464587106007590e-01 1.791263819761847120e+00 6.423080766577713430e-01 7.233600640038618801e-01 6.621293392432806568e-01 7.156138015397556229e-01 6.734776319868531758e-01 1.451390714885650635e+00 5.290293571679773876e-01
8.750834362163376623e-01 5.116607621920064020e-01 8.128734907525544395e-01 6.419396395710743608e-01 6.365058637889332571e-01 1.032841275948528370e+00 8.005640305035452986e-01 6.998139488289389920e-01 5.464894497420761388e-01 1.490337883878730008e+00 1.019456528627221692e+00 8.097229702713180099e-01 8.159286827775905637e-01 1.163651714921550173e+00 1.531679081321443148e+00 7.206545320576325242e-01 7.219931237033160309e-01 9.226220322988347711e-01 7.039558098542681996e-01 7.745742565303248561e-01 1.266722457808526991e+00 5.125072234760400525e-01 6.133362908531845292e-01 7.011665856814158770e-01 5.431063074595213758e-01 1.773599808118563326e+00 6.462416717701789937e-01 7.210506482555624208e-01 6.651223799671714954e-01 6.886981114818524485e-01 6.794693311343626974e-01 1.445471404277065997e+00 5.304380415162301965e-01
8.519803713855029770e-01 5.074947967924253733e-01 7.948721458909880910e-01 6.332064752962927034e-01 6.320021953627438238e-01 1.008278947406127113e+00 7.947883923905717518e-01 6.957596185942076517e-01 6.085749315477191335e-01 1.479167807094525777e+00 1.010800385051804362e+00 8.033001405117257132e-01 7.797467121383889754e-01 1.146495113891778495e+00 1.523872502269325580e+00 7.106467579186352967e-01 7.125917018194372066e-01 9.267971430579762249e-01 7.181966739909652064e-01 7.646483977087381589e-01 1.260817356233644437e+00 5.058993057913691027e-01 6.091167671076971324e-01 7.137608182352495056e-01 5.653733988725591075e-01 1.759899901719965465e+00 6.194335232398892055e-01 7.198938616856846995e-01 6.848380045048227949e-01 6.887768885397058671e-01 7.036004398265326421e-01 1.428688322674183997e+00 5.335719179159350567e-01
8.480228607219070236e-01 5.064069762331609992e-01 7.848721379189671499e-01 6.335972419447426507e-01 6.245863019804981375e-01 9.922466334482473727e-01 8.005987940662359081e-01 6.763095231771463212e-01 6.309102751763184802e-01 1.448525203211889156e+00 9.996624868048866741e-01 7.916712547855929705e-01 7.590280485531266663e-01 1.141413938377564774e+00 1.495057950999072904e+00 7.198235777724173445e-01 7.240674612002304666e-01 8.949316170596725017e-01 7.271042837812601300e-01 7.919520290686722364e-01 1.232132657548661525e+00 5.149066561686874710e-01 6.128142348983729448e-01 7.355133678472420833e-01 5.981892922953022662e-01 1.742030806594271564e+00 6.098353959392448509e-01 7.353488990670138392e-01 6.831748984708628791e-01 6.924376955372575360e-01 6.944695342554989548e-01 1.412518649596611775e+00 5.358929721700336213e-01
8.104199217057086457e-01 5.143561419104091259e-01 7.897898586370786234e-01 6.265929216917167643e-01 6.246368704067348787e-01 9.477707305978769758e-01 8.127276242767960124e-01 6.535396057953238858e-01 6.108860670963142114e-01 1.452807405368494509e+00 9.732948375407561858e-01 7.701512847020968167e-01 7.290418702969452269e-01 1.112864757863869958e+00 1.456193899131072111e+00 7.168781088680601377e-01 7.523994652287506746e-01 8.456125498658276785e-01 7.571938386747150140e-01 8.048748273008023979e-01 1.212564486660255181e+00 5.209872967899343843e-01 6.171167603263056911e-01 7.599045401068850181e-01 6.036647750124430889e-01 1.712533403014349087e+00 6.030737035790951772e-01 7.191162032177137453e-01 6.728857340293035172e-01 6.890323927307363538e-01 6.959889727968111561e-01 1.397021475892197273e+00 5.349293941269499530e-01
7.607736979666165356e-01 5.189991989671201011e-01 7.755161281910096793e-01 6.181588810494982322e-01 6.255407187228164689e-01 9.060169744699444472e-01 8.254882269626864222e-01 6.516799171603864238e-01 5.961643660728749294e-01 1.433838133334957465e+00 9.347415633783707767e-01 7.378272378487565897e-01 7.054242735890203786e-01 1.077871139979254655e+00 1.400898720495088678e+00 7.163549605574857093e-01 7.754964525772789496e-01 8.079959329428434422e-01 7.665661159710516204e-01 8.183774841689440693e-01 1.168651663907377403e+00 5.298257983212808497e-01 6.173250707985445951e-01 7.716880858248148511e-01 6.027359495262922806e-01 1.663879844929331719e+00 5.932207402967694110e-01 7.219145025087959633e-01 6.650280964370625103e-01 7.067189026434000931e-01 7.145711288749394541e-01 1.353163263170088504e+00 5.350410713738180668e-01
7.800862974575963893e-01 5.292224983314796072e-01 7.693838963952959187e-01 6.316263924139495778e-01 6.278172176834482254e-01 9.352249796427842821e-01 8.292452954391976716e-01 6.653094176643911117e-01 6.058812413665510821e-01 1.403145629528202321e+00 9.376589435375033421e-01 7.527096801927878333e-01 7.014011311798622472e-01 1.072352952202837661e+00 1.363418285653397843e+00 7.147772285441864604e-01 7.609192427405528925e-01 8.407891614394193969e-01 7.647736905511055561e-01 8.115236609660982925e-01 1.147531847515671277e+00 5.356435370209473579e-01 6.087629964151448636e-01 7.354525460893059918e-01 6.113061531859198539e-01 1.612514835710515015e+00 6.029122629208889528e-01 7.301367689885205348e-01 6.641419439313566153e-01 7.106649145379898558e-01 6.913322597738043029e-01 1.313420241704058355e+00 5.303809845304102710e-01
8.366361956353316476e-01 5.326705185128890463e-01 7.863920721055740470e-01 6.293442167793342756e-01 6.298155943549977875e-01 9.840192279030385292e-01 8.178794521320167377e-01 6.713009990685444572e-01 6.045340779643487705e-01 1.390154890981147418e+00 9.674972589675949752e-01 7.776440928616532577e-01 7.054567416444722516e-01 1.078219100611350401e+00 1.363079224127352385e+00 7.180596098285774165e-01 7.416749505613865479e-01 8.769977875143402102e-01 7.504567632442405989e-01 7.911146163131077547e-01 1.156627070291351256e+00 5.453393641622764632e-01 6.066815910193591455e-01 6.945084366289915323e-01 6.064997693433848980e-01 1.596336984839776152e+00 6.465182908884555824e-01 7.260239716943817090e-01 6.631046392503734399e-01 7.043035235111059222e-01 6.685709370484637093e-01 1.305177796434958237e+00 5.277048851114032324e-01
9.104308538531097339e-01 5.314326947692566971e-01 8.114583558942650710e-01 6.204163551844884550e-01 6.258357788065178617e-01 1.042161810589806947e+00 8.092174289513776042e-01 6.788135621490075655e-01 5.914742693868335621e-01 1.362122916324212119e+00 1.008778268553511381e+00 7.962714422967589467e-01 6.931945166979880391e-01 1.076057170622698456e+00 1.359936470588503088e+00 7.211234271228406101e-01 7.230153673088620669e-01 8.986238424303440997e-01 7.458296817830368797e-01 7.722082861206971405e-01 1.158820870810216119e+00 5.508323791064154706e-01 6.070602413056065405e-01 6.714103874376320391e-01 6.024747690476179862e-01 1.568307396782416152e+00 6.888295604362932867e-01 7.128203786805240583e-01 6.643282516871092946e-01 6.967358545078560228e-01 6.539733868744471712e-01 1.284209980724615008e+00 5.278155421387314972e-01
9.859514588240031463e-01 5.255740422960337721e-01 8.159141653721444509e-01 6.048364176405776060e-01 6.136305129845109896e-01 1.118470528161616517e+00 8.085776826447191867e-01 6.801430487625663712e-01 5.697461852663898707e-01 1.310292975283747774e+00 1.052899971820427938e+00 8.094203353852073013e-01 6.791068567108214937e-01 1.056342018598962262e+00 1.347870033320106131e+00 7.259175311994533475e-01 7.115842956572967504e-01 9.243205180244603580e-01 7.572700236300740073e-01 7.724158238939099475e-01 1.163060407390554163e+00 5.484969358663083216e-01 6.103286919561129453e-01 6.888181524454661808e-01 6.175002078863761623e-01 1.499508043765053200e+00 7.129552169216852864e-01 7.093364255232000870e-01 6.582417786875321974e-01 6.847031958901974580e-01 6.469482731729460090e-01 1.234076529887578877e+00 5.310358057241478802e-01
1.038606581381769978e+00 5.229666830235486508e-01 7.922640902048386780e-01 5.857609001044290498e-01 6.119247625999207907e-01 1.175312922752203004e+00 8.061945034539170774e-01 6.697508120453695701e-01 5.580184197353167397e-01 1.220322972235695191e+00 1.082239468092721424e+00 8.147816468054068784e-01 6.872220685586571953e-01 1.021952082281270435e+00 1.310557929451663828e+00 7.229108295383505078e-01 7.096692390554918406e-01 9.507430306321416058e-01 7.504675725540294051e-01 7.785306200967206935e-01 1.150149161301778689e+00 5.395189223232417230e-01 6.078126577200667624e-01 7.269585917998202529e-01 6.331026430814746808e-01 1.382199194350528959e+00 6.928465376351544691e-01 7.198489642078482742e-01 6.610194571030216792e-01 6.833494239592223796e-01 6.525932742791880070e-01 1.144158357838366946e+00 5.311633919807775550e-01
1.089477867946448741e+00 5.268428495860842942e-01 7.887377545376781374e-01 5.746912998238514758e-01 6.192802487140541823e-01 1.211755747910232106e+00 8.006049946993046840e-01 6.672222953815772906e-01 5.508152812064077697e-01 1.124822126141970635e+00 1.112543275945586885e+00 8.385477052118542884e-01 6.994489285822025337e-01 9.816569281371310129e-01 1.269426670703504012e+00 7.186239595396799462e-01 7.086981577912779828e-01 9.957677720504597429e-01 7.331688280004818870e-01 7.657967607927995690e-01 1.124072868824891103e+00 5.273337146286320998e-01 6.040905426218876606e-01 7.550007948395661694e-01 6.219180566076050187e-01 1.288237273760914903e+00 6.696658561245928398e-01 7.180064585639815977e-01 6.850008312375077679e-01 6.966839880781000582e-01 6.576475009719346954e-01 1.067118340326617565e+00 5.318623536072394353e-01
1.134869246231400286e+00 5.294931968589509097e-01 7.909421054632770343e-01 5.790874481860567302e-01 6.187461312323532248e-01 1.238792413329759645e+00 8.276699246369805252e-01 6.806313928143602476e-01 5.316730666624971402e-01 1.037814617972761866e+00 1.143789513844388317e+00 8.771749807388447007e-01 6.950369200426848026e-01 9.306613649269938060e-01 1.240618928603287818e+00 7.210072370229494432e-01 7.301314235830486110e-01 1.068250315547656815e+00 7.263983831782807599e-01 7.660251221777278907e-01 1.113707418417049011e+00 5.100300085802685901e-01 6.068402532946937100e-01 7.869232462635467051e-01 6.100965454043671965e-01 1.194882709594617953e+00 6.545515126716796583e-01 7.152638970378309979e-01 7.148489799535507894e-01 7.049799847475073378e-01 6.607274385840995468e-01 9.994687001408621985e-01 5.349431215694496755e-01
1.146302296016910915e+00 5.269782970821724755e-01 7.843343765569503745e-01 5.952519116129653121e-01 6.135599987785921305e-01 1.229793608643755753e+00 8.878841996961299721e-01 7.152864954381027429e-01 5.084228656534250934e-01 9.948268495563893365e-01 1.153549744776147135e+00 8.868859203699274163e-01 6.827335884050311776e-01 9.062330576923842695e-01 1.233703878157445644e+00 7.278714212695159835e-01 7.704771300324948502e-01 1.099489901602221043e+00 7.103597292184287149e-01 7.814103768315704412e-01 1.120694661816613813e+00 4.962183765011564662e-01 6.102387521021961359e-01 7.963117323490510602e-01 6.051198160101645129e-01 1.126761206842759711e+00 6.442090433663402171e-01 7.200597944282043361e-01 7.395095332564913804e-01 7.072563856033570184e-01 6.646078354297865198e-01 9.575680608656375048e-01 5.348768041116405136e-01
1.140294941578490651e+00 5.222291555011856490e-01 7.796314183309644985e-01 6.070918329772240218e-01 6.086734852905280047e-01 1.207836953235007282e+00 9.455915291416450152e-01 7.626955837302210606e-01 4.843405591786006936e-01 9.940862775185742573e-01 1.157927485375178200e+00 8.807024019561944250e-01 6.867906833464110239e-01 9.133608134440223125e-01 1.249517136471641532e+00 7.479448138427871040e-01 8.000916351469115062e-01 1.095952909823269428e+00 6.914318750316937878e-01 7.836500889391655456e-01 1.141148999666201203e+00 4.854627298064573271e-01 6.140129782893697374e-01 8.011484044017243011e-01 5.927465842966198606e-01 1.128271303851452023e+00 6.391163488003095416e-01 7.251869678255242757e-01 7.662813205534755312e-01 7.212680277513300320e-01 6.638845956172695351e-01 9.651871497840491809e-01 5.380829324209714937e-01
1.136151615765415679e+00 5.168619148609809866e-01 7.778087201966716879e-01 6.068599351765028294e-01 6.032093886232648972e-01 1.186355805104351235e+00 9.929769559934177314e-01 7.875608234948610065e-01 4.558905996507968683e-01 1.002544993049920397e+00 1.173764838993983206e+00 8.848196382518018765e-01 6.903058621973980902e-01 9.313624276288093862e-01 1.277404007546621756e+00 7.799624972667970058e-01 8.188774470238822101e-01 1.095169053645816515e+00 6.817291406210423954e-01 7.755004848545911100e-01 1.179618025825308614e+00 4.846571424571131659e-01 6.195828250660481151e-01 8.062822624306307251e-01 5.781713108638317777e-01 1.145244012408763057e+00 6.413320464809719734e-01 7.329859217160803464e-01 7.972324433341575478e-01 7.346533770952354825e-01 6.614812008925822218e-01 9.876802784708151872e-01 5.444586452968547263e-01
1.138460865029993219e+00 5.126803809758706532e-01 7.807874594786060607e-01 5.977976116976635446e-01 5.965008232578272729e-01 1.171530515292081853e+00 1.026070647976980332e+00 7.948766825034745409e-01 4.248821438455688826e-01 1.002207045954678133e+00 1.196314762272179477e+00 8.981368440127500685e-01 7.034699749527760781e-01 9.522278837608666446e-01 1.300118030166690364e+00 8.149515462022233203e-01 8.351562189337350395e-01 1.101239720661803423e+00 6.743196145784732254e-01 7.625712478745021450e-01 1.214878203443443327e+00 4.867668980945579205e-01 6.231621118006512861e-01 8.083978055111673555e-01 5.596124070527161987e-01 1.149868561055009897e+00 6.484111034401605078e-01 7.432287646235928857e-01 8.274811710854870217e-01 7.339332393141621003e-01 6.529708868688733903e-01 9.992987360919434181e-01 5.525314549377281503e-01
