# Supplementary material for: Molecular mechanisms of native ligand selectivity in catecholamine G protein-coupled receptors
Source: Nat Commun. 2026 Apr 23;17:4112. doi: 10.1038/s41467-026-71361-8 (PMC13150006; doi:10.1038/s41467-026-71361-8)
Supplement: Supplementary file 8 — Source Data 2 [file 41467_2026_71361_MOESM8_ESM.zip › SourceData/FigS15/strings4apo_WT/string164.txt]

8.907468250784592589e-01 4.949635836528399335e-01 8.483069601500281554e-01 6.351511339931236177e-01 6.339996650768449094e-01 1.072157551318772883e+00 8.415290289873744722e-01 6.626106879937812000e-01 5.539139273810191888e-01 1.480503884127145842e+00 1.047088815326949085e+00 8.496521689205648320e-01 8.457517473392808238e-01 1.213344435469935867e+00 1.536154406068494849e+00 7.329434851890843650e-01 7.357085464004391451e-01 9.586202516617341463e-01 6.672218765158423048e-01 8.179856754066339164e-01 1.230905994243974400e+00 4.987153447169695442e-01 6.187688370737187693e-01 7.865589773154693098e-01 5.540836636279617977e-01 1.801616481241348211e+00 6.047163526708390080e-01 7.247542715009860359e-01 6.539189056959107127e-01 7.256985605311124798e-01 6.876240389148378096e-01 1.437887768234842989e+00 5.286679570462086142e-01
8.910867747088269120e-01 4.988062450517700697e-01 8.399879755228685241e-01 6.378442222869512568e-01 6.326704247090308986e-01 1.055643219246328757e+00 8.126210260311894640e-01 6.687491320475691392e-01 5.539001547743842568e-01 1.489881972475282534e+00 1.028927418417411310e+00 8.229937788152930089e-01 8.553874735446573840e-01 1.195326693814030339e+00 1.529187221971235244e+00 7.392982511975271231e-01 7.408987075863683325e-01 9.217266105518339137e-01 6.790840955304803250e-01 8.036819553971498165e-01 1.244546156725225394e+00 5.132416619619495357e-01 6.214358998885707308e-01 7.313412085269713758e-01 5.472652516061613515e-01 1.804063361773367902e+00 6.399601043804789002e-01 7.307352762732667317e-01 6.735967913017979480e-01 7.164707933270525464e-01 6.736635941779418602e-01 1.461648095956120219e+00 5.347594776268915773e-01
8.705883330641404072e-01 5.082390366940006121e-01 8.100373273565562027e-01 6.450353983075598485e-01 6.320198462160544484e-01 1.047534522716876637e+00 7.877004207891360466e-01 6.929305502355219692e-01 5.527863595372557448e-01 1.492667226307717865e+00 1.009227778703958522e+00 8.139419779960953560e-01 8.346591731149557436e-01 1.168534074561893066e+00 1.531333111236563793e+00 7.316143629092555223e-01 7.395079723651342141e-01 9.037098205738312018e-01 6.926829327310457529e-01 7.849604124045227449e-01 1.261439685258935350e+00 5.171601157862393272e-01 6.145446669661059902e-01 6.999049777116191917e-01 5.448600429914417509e-01 1.799861776168093286e+00 6.513762068091896174e-01 7.382467610819090087e-01 6.849743867084335802e-01 6.984336780291596769e-01 6.778076809487303400e-01 1.471175501717654210e+00 5.357809837385887342e-01
8.563773777199211734e-01 5.111560002219673882e-01 7.866025820394928481e-01 6.504866848310243421e-01 6.339997634516451042e-01 1.031154991218302452e+00 7.914641483363283880e-01 7.094926076093103218e-01 5.892472667319010871e-01 1.476035551333439333e+00 1.009807745296950277e+00 8.038509006139312740e-01 7.843872262149447216e-01 1.149749860377780042e+00 1.524558628979053809e+00 7.185688097167928223e-01 7.295150232822018577e-01 9.201817819425092138e-01 7.107272192249843856e-01 7.773564505022118043e-01 1.262742394686809266e+00 5.092486720543035750e-01 6.077645926394410480e-01 7.135808776577091672e-01 5.585210781248430845e-01 1.766415127556265174e+00 6.293806523563529876e-01 7.287860336011505735e-01 6.789376170728991244e-01 6.934316381726293166e-01 7.080139936746510099e-01 1.438893362060606584e+00 5.333894566142434179e-01
8.193195450803870683e-01 5.060602849682729332e-01 7.694020768630044360e-01 6.429414632156198461e-01 6.302588619961486671e-01 9.474402156426396937e-01 8.009158686651799419e-01 7.027235261435981206e-01 6.229237174021446943e-01 1.453567647810116714e+00 9.792729860828344179e-01 7.426004093417560847e-01 7.603380008454215799e-01 1.140685018088534619e+00 1.493457231479519143e+00 7.173102483902477067e-01 7.261745094255511734e-01 8.761835431274562769e-01 7.252539893476300792e-01 7.856165837543336306e-01 1.226106136941782054e+00 5.173286235681459067e-01 6.083163900548835823e-01 7.223260508303519511e-01 5.793159266321951106e-01 1.733054897798699479e+00 6.106836906156779543e-01 7.317422294634599034e-01 6.668821360886426630e-01 6.828105959652380763e-01 7.196257936255977539e-01 1.398030061492485876e+00 5.311024654414280288e-01
7.844758191036232953e-01 5.113459430621392077e-01 7.651936739999203319e-01 6.330234817445521411e-01 6.217760146414922362e-01 8.926870923567771232e-01 8.056160585512799344e-01 6.751913127108596369e-01 6.249317469568858030e-01 1.434795903303901055e+00 9.510019136837246645e-01 7.220966541912470227e-01 7.353894210731412029e-01 1.123945270234388394e+00 1.449420655342747555e+00 7.183226296111804299e-01 7.412224076597135891e-01 8.309541634823872647e-01 7.466364949385051464e-01 8.004239345932139260e-01 1.189410592199115380e+00 5.265841168466797173e-01 6.127634923344850160e-01 7.379353548397772355e-01 5.892095439181973537e-01 1.701610736780589939e+00 6.067920215794475602e-01 7.243503380008982084e-01 6.536896212404400552e-01 6.773275462352270626e-01 6.959220423408412071e-01 1.371557072421763168e+00 5.328018496537106907e-01
7.764086702302432919e-01 5.169522743616730143e-01 7.773302299109073887e-01 6.208055224965565166e-01 6.179961455782280177e-01 9.078559714640456191e-01 8.085608247542479532e-01 6.580623326387239347e-01 5.988748284735754268e-01 1.403379170238357565e+00 9.400407817289290202e-01 7.498352223620213808e-01 7.041713398482319919e-01 1.064434557266705106e+00 1.378904121229273638e+00 7.120738807160089667e-01 7.418118905679431663e-01 8.318397357048799012e-01 7.682719351036528810e-01 8.064045945284606942e-01 1.147310827142411949e+00 5.263829322988256010e-01 6.077011442554305365e-01 7.430529661804503583e-01 6.040999551753505337e-01 1.644287709402707742e+00 6.028923592059204362e-01 7.099883875206628447e-01 6.415884337034760687e-01 6.933981997887117554e-01 6.970184331964670577e-01 1.331672804662359155e+00 5.356578118447320458e-01
8.144997291736100209e-01 5.183306824993276773e-01 7.896249683594066537e-01 6.278419723433077415e-01 6.188564598224418623e-01 9.371488431211435488e-01 8.047210405751243911e-01 6.727886688194147924e-01 5.922266501782222914e-01 1.357390264589495743e+00 9.425993727683548151e-01 7.512259311529335681e-01 7.013089347521105354e-01 1.047048317242275317e+00 1.317955165197644662e+00 7.091816368032808349e-01 7.236787788464248417e-01 8.486251112776647121e-01 7.675528088585482633e-01 7.934520419067947472e-01 1.103627361728167777e+00 5.303090392941508524e-01 6.026048035639114397e-01 6.939544283104110978e-01 6.102495327001590253e-01 1.574912188934890267e+00 6.352330225868817459e-01 7.115143782726236488e-01 6.510450152451713324e-01 7.056984432810964325e-01 6.805364923303328650e-01 1.273224521668498088e+00 5.316508607912421303e-01
8.904711164921986777e-01 5.232767097771462428e-01 8.114433169291096482e-01 6.270205896708559434e-01 6.219959173193451152e-01 1.001004419321735561e+00 8.007460394576265683e-01 6.871854147176319483e-01 5.807242808350583374e-01 1.334973094056121745e+00 9.817041199425762255e-01 7.695753700314073020e-01 6.922256076356410048e-01 1.049890533876213006e+00 1.312357711385012005e+00 7.162291011768306959e-01 7.134504751911843190e-01 8.796187062860277850e-01 7.588670697066131066e-01 7.802375581998386433e-01 1.112745108127961124e+00 5.437751339012227847e-01 6.062230709884018909e-01 6.727916948561332156e-01 6.113581400741004979e-01 1.540418357916057079e+00 6.814542092197657386e-01 7.103131587225619548e-01 6.515278477157453452e-01 7.010148235229469726e-01 6.567425556176050838e-01 1.252164901895773230e+00 5.307440804697035608e-01
9.643901969939301377e-01 5.228404926120024943e-01 8.119053307464253466e-01 6.227870669066878362e-01 6.168634542322557479e-01 1.078774732801905056e+00 8.040838858982107817e-01 7.062989929321503713e-01 5.637119928920357737e-01 1.303636689231578050e+00 1.030060950665078856e+00 7.882861972819144025e-01 6.733072740984693549e-01 1.037097694099865297e+00 1.321921974264043120e+00 7.302350514515041358e-01 7.144809587662590555e-01 9.059500403745736063e-01 7.576144929410414397e-01 7.815025070794091588e-01 1.137381904171868241e+00 5.504496718878829631e-01 6.140232235792894011e-01 6.789750233255815726e-01 6.235606142327296819e-01 1.507223767755874411e+00 7.131211970998743155e-01 7.127098962968254625e-01 6.432071538645320885e-01 6.912472971885871287e-01 6.396156111573034764e-01 1.235387323481221156e+00 5.376319531999177448e-01
1.019262557428543214e+00 5.221860140694608576e-01 7.800667683762625426e-01 6.082515439123541423e-01 6.140716929224750986e-01 1.147810969032275530e+00 8.103492706801763701e-01 7.049240262848650573e-01 5.520983945840286511e-01 1.223244205984364452e+00 1.068638757817468088e+00 8.013851299802712269e-01 6.699227124425539692e-01 1.003775006298309735e+00 1.306958212666478714e+00 7.352194657268332767e-01 7.183637341238401364e-01 9.422563196869453428e-01 7.590476208703553773e-01 7.878410141731673200e-01 1.145173506064979918e+00 5.425445389862261214e-01 6.151851452661695197e-01 7.129810830103103791e-01 6.317964201861726581e-01 1.407058259072197837e+00 6.979228054091136668e-01 7.134766919880305425e-01 6.506779317292521458e-01 6.898648380761545074e-01 6.364852746302217534e-01 1.162788711112707318e+00 5.442314761599351680e-01
1.060460960040040090e+00 5.284394680515757114e-01 7.687591111039486780e-01 5.930162505244642723e-01 6.225705991500114500e-01 1.186838322936125900e+00 8.106784728356872805e-01 6.849112713943410480e-01 5.471835101149313818e-01 1.142525818288861572e+00 1.091647055978997694e+00 8.218399118936711156e-01 6.815496350647578527e-01 9.820152918778398687e-01 1.279163835161171603e+00 7.259801541557237003e-01 7.118215957539223426e-01 9.814734384714831616e-01 7.537483374663705993e-01 7.761596448708230067e-01 1.129716325622302842e+00 5.357424466606973690e-01 6.092087659094377328e-01 7.334801455814000670e-01 6.270914756087836439e-01 1.311814114658168773e+00 6.685090939392577258e-01 7.063962982845577443e-01 6.779511144260054190e-01 6.955073108311279340e-01 6.436486682675861548e-01 1.086549814798556390e+00 5.406907529918798527e-01
1.116000776634957115e+00 5.327498330020651318e-01 7.783325691919728007e-01 5.837187176747448136e-01 6.249186945165142726e-01 1.223853333886045558e+00 8.207286460992031518e-01 6.729613801368673487e-01 5.391958196994237618e-01 1.048558470691169919e+00 1.125062020010576536e+00 8.578980434403867816e-01 7.007250358015463254e-01 9.414768423458381719e-01 1.237582013496993705e+00 7.198059146825909194e-01 7.095844429326572111e-01 1.044828810279366804e+00 7.471473455802299934e-01 7.618957478546062312e-01 1.101424829161594232e+00 5.237790752972976138e-01 6.076406394653387499e-01 7.499593372236534883e-01 6.331686922151483765e-01 1.204993651546517830e+00 6.519462070761377070e-01 7.018543889102433209e-01 7.148201389963680930e-01 7.046393626177404057e-01 6.516936502112415930e-01 9.987967612292703024e-01 5.372924087531121273e-01
1.151148961885696265e+00 5.337229802969942760e-01 7.915692490923041946e-01 5.940320289946385834e-01 6.201271756082155084e-01 1.237698887944005399e+00 8.543067308511214097e-01 6.961529848108960472e-01 5.323766387547370638e-01 1.003910349339091068e+00 1.145943773487634987e+00 8.830210602881661819e-01 7.168734072928392154e-01 9.027212019582407931e-01 1.210269158968436454e+00 7.241973514172707072e-01 7.348212670422139547e-01 1.097340810518341758e+00 7.323733798099215653e-01 7.648034772012929361e-01 1.097595936311715370e+00 5.126204150911969348e-01 6.134917617243098586e-01 7.654761465177767343e-01 6.272357806086054088e-01 1.127521935414022014e+00 6.744876205726543228e-01 7.125025101822443085e-01 7.372207016452424488e-01 7.152733635089445485e-01 6.513845529565427395e-01 9.471192586558063731e-01 5.335664666430964820e-01
1.154353478188703042e+00 5.264799721518708120e-01 7.912906598362026145e-01 6.094488071667591989e-01 6.116326559863451973e-01 1.236794954224152754e+00 8.970575054264754433e-01 7.277050234255475480e-01 5.178591409130912648e-01 1.000329964457404186e+00 1.149958640531200560e+00 8.895532311848717288e-01 7.198702219734394170e-01 9.028664332025878592e-01 1.225623231053232232e+00 7.300549960881438372e-01 7.720497257037823857e-01 1.110480666233039315e+00 7.141443298082289504e-01 7.777029988688520801e-01 1.112879373756641810e+00 5.012503893792503717e-01 6.157411567707017364e-01 7.832146293864680198e-01 6.061298282937148674e-01 1.126346896050989699e+00 6.645437678125767356e-01 7.240202095467416221e-01 7.477701565155256969e-01 7.108577932336226368e-01 6.523227217989860938e-01 9.528443065768306131e-01 5.332100373097932167e-01
1.146992994527616050e+00 5.161617519615370187e-01 7.848525896169490368e-01 6.135740398829298003e-01 6.027733045254954902e-01 1.222598939980316546e+00 9.457381240673796707e-01 7.589492162055400115e-01 4.989992749653465176e-01 9.984663158458090271e-01 1.157247093998138743e+00 8.895162574713835202e-01 7.124676766286198726e-01 9.156213724319436364e-01 1.248377219286540996e+00 7.456300349895953472e-01 7.998996071200177305e-01 1.110353779548408193e+00 6.943149753883007813e-01 7.784867721646580030e-01 1.133539059782558756e+00 4.889799465804088308e-01 6.192694099169503419e-01 8.036152785260777254e-01 5.915777537520094942e-01 1.139407777709687597e+00 6.457875619810743428e-01 7.338413968021990641e-01 7.656315187176245818e-01 7.189336696285409944e-01 6.565957279997228779e-01 9.658210578097915500e-01 5.361264802068996804e-01
1.139942435468860538e+00 5.108735277630206406e-01 7.801099734887105841e-01 6.070422021550859748e-01 5.975374789453902213e-01 1.196912891957421454e+00 9.920002444982605194e-01 7.837712672097753019e-01 4.682978977441629165e-01 9.983956431408943510e-01 1.174096437552395678e+00 8.909266818466944349e-01 7.044686234392901758e-01 9.321005022622912417e-01 1.272167207728337912e+00 7.770041721075631180e-01 8.191971752210485125e-01 1.106237973428939814e+00 6.794238815728937952e-01 7.697122307730436264e-01 1.168776593630743488e+00 4.834326221723015404e-01 6.231113834502534088e-01 8.141486182511393777e-01 5.782747362291729143e-01 1.145655798868507880e+00 6.427998421912947125e-01 7.410517383176645767e-01 7.945051803650472477e-01 7.329304060700088108e-01 6.574912187270187669e-01 9.797198942724152371e-01 5.429546515229762838e-01
1.138460865029993219e+00 5.126803809758706532e-01 7.807874594786060607e-01 5.977976116976635446e-01 5.965008232578272729e-01 1.171530515292081853e+00 1.026070647976980332e+00 7.948766825034745409e-01 4.248821438455688826e-01 1.002207045954678133e+00 1.196314762272179477e+00 8.981368440127500685e-01 7.034699749527760781e-01 9.522278837608666446e-01 1.300118030166690364e+00 8.149515462022233203e-01 8.351562189337350395e-01 1.101239720661803423e+00 6.743196145784732254e-01 7.625712478745021450e-01 1.214878203443443327e+00 4.867668980945579205e-01 6.231621118006512861e-01 8.083978055111673555e-01 5.596124070527161987e-01 1.149868561055009897e+00 6.484111034401605078e-01 7.432287646235928857e-01 8.274811710854870217e-01 7.339332393141621003e-01 6.529708868688733903e-01 9.992987360919434181e-01 5.525314549377281503e-01
