# Supplementary material for: Molecular mechanisms of native ligand selectivity in catecholamine G protein-coupled receptors
Source: Nat Commun. 2026 Apr 23;17:4112. doi: 10.1038/s41467-026-71361-8 (PMC13150006; doi:10.1038/s41467-026-71361-8)
Supplement: Supplementary file 8 — Source Data 2 [file 41467_2026_71361_MOESM8_ESM.zip › SourceData/FigS15/strings4apo_WT/string158.txt]

8.907468250784592589e-01 4.949635836528399335e-01 8.483069601500281554e-01 6.351511339931236177e-01 6.339996650768449094e-01 1.072157551318772883e+00 8.415290289873744722e-01 6.626106879937812000e-01 5.539139273810191888e-01 1.480503884127145842e+00 1.047088815326949085e+00 8.496521689205648320e-01 8.457517473392808238e-01 1.213344435469935867e+00 1.536154406068494849e+00 7.329434851890843650e-01 7.357085464004391451e-01 9.586202516617341463e-01 6.672218765158423048e-01 8.179856754066339164e-01 1.230905994243974400e+00 4.987153447169695442e-01 6.187688370737187693e-01 7.865589773154693098e-01 5.540836636279617977e-01 1.801616481241348211e+00 6.047163526708390080e-01 7.247542715009860359e-01 6.539189056959107127e-01 7.256985605311124798e-01 6.876240389148378096e-01 1.437887768234842989e+00 5.286679570462086142e-01
8.895166627252059088e-01 4.984069525337074813e-01 8.270479746912311469e-01 6.406743253604848531e-01 6.372428721474088231e-01 1.069631182316492790e+00 8.147665440157447758e-01 6.640886196349079507e-01 5.472588930242819893e-01 1.486966523004852991e+00 1.034041763995589891e+00 8.253191230099615749e-01 8.447204606569039820e-01 1.194907858128423150e+00 1.537099244216358018e+00 7.390524003647508389e-01 7.436593037628548286e-01 9.391417803820010235e-01 6.724458849776658864e-01 7.950765528613860100e-01 1.255224981738026990e+00 5.168457591315480659e-01 6.225041233817182329e-01 7.684060146349143139e-01 5.417907907201051643e-01 1.796435200782865671e+00 6.417143183798404982e-01 7.221640092602501504e-01 6.587736398436734309e-01 7.245342614675465143e-01 6.718492992338165326e-01 1.455333140062708086e+00 5.332326408900299741e-01
8.807402546623952500e-01 5.064408804848382628e-01 7.926918233417494797e-01 6.465127304505469130e-01 6.447207644945782690e-01 1.070380617297521875e+00 7.920695549371773447e-01 6.783165619517652623e-01 5.479032623921903378e-01 1.477570547949047741e+00 1.018155798449144278e+00 8.098576668290826674e-01 8.196429028836478281e-01 1.175726991964197943e+00 1.543568811547286312e+00 7.323269909771488173e-01 7.434496384633776378e-01 9.269595146730935653e-01 6.876868226916135196e-01 7.808417985415188056e-01 1.274125182858816929e+00 5.256680397445225861e-01 6.174298206940671552e-01 7.417929836269673283e-01 5.315397890915516399e-01 1.795462393093223863e+00 6.588667147219943176e-01 7.248320907692957782e-01 6.640649638668371102e-01 7.126798252589062743e-01 6.731885142984109782e-01 1.466191974566767531e+00 5.322316195656250359e-01
8.616787811654849083e-01 5.108930343565184495e-01 7.829956980892260887e-01 6.351967703315213321e-01 6.451785523681029533e-01 1.052893743539917049e+00 7.990156712854101784e-01 6.808814720487614824e-01 6.029742996257910770e-01 1.454415523431169088e+00 1.006484497862914607e+00 8.101634254799015000e-01 7.842337244401561547e-01 1.164746445530798979e+00 1.512523669241820246e+00 7.246585092529748140e-01 7.417279196096425720e-01 9.299151295692887897e-01 7.140545177796180365e-01 7.912007937387134371e-01 1.249049129851182105e+00 5.200307819092521155e-01 6.125517187262109475e-01 7.219705413577490738e-01 5.471505298465131339e-01 1.762654727488621287e+00 6.293592839119581672e-01 7.242570036349428308e-01 6.673634402859131010e-01 7.063268516909783079e-01 6.860757306683403778e-01 1.433619876570941365e+00 5.313600085492089509e-01
8.365140485177361418e-01 5.164888336974073901e-01 7.763699112520576762e-01 6.279667465123989212e-01 6.329704950030221600e-01 1.001696692263639443e+00 8.055302043363421483e-01 6.729596589624412539e-01 6.319080758229981276e-01 1.442905953736991931e+00 9.911126170849893224e-01 7.835090184442087269e-01 7.423270064100629950e-01 1.146932528226466630e+00 1.473095100653085687e+00 7.235090569182026643e-01 7.312352383210786178e-01 8.985949528077469273e-01 7.258114415248979601e-01 7.973679961204303002e-01 1.226369273454969600e+00 5.179890075046399422e-01 6.127291101799267059e-01 7.199934747159673076e-01 5.784510115614166503e-01 1.712462842914832972e+00 6.073947998185227348e-01 7.297689888714702366e-01 6.581604052946092853e-01 6.962555003934581821e-01 6.919872384790786146e-01 1.391148827712442637e+00 5.305925436114392602e-01
7.970396763603281309e-01 5.209160506445712491e-01 7.701867961611833513e-01 6.197270959780187827e-01 6.210639900164255378e-01 9.640035576762930880e-01 8.099099418954621710e-01 6.564065789569287768e-01 6.205422371517861357e-01 1.425282257475666281e+00 9.662116017445931959e-01 7.750784231442763295e-01 6.996135651742576567e-01 1.107575502945318036e+00 1.417832340025484639e+00 7.167473156684553981e-01 7.303059246152862061e-01 8.592581036142112882e-01 7.400521075458603715e-01 8.094596918290457577e-01 1.189114445776384699e+00 5.189014772275356568e-01 6.131737762320184082e-01 7.457476287472707410e-01 6.091037727391039880e-01 1.662674093625477356e+00 6.043420332241719040e-01 7.252906636686764497e-01 6.377146571223316629e-01 6.973556237262371615e-01 6.930278633633588647e-01 1.352505911608496980e+00 5.316925575486554090e-01
7.767205928023400707e-01 5.207768080074514083e-01 7.673579052550482116e-01 6.233092795055408253e-01 6.174397511778239034e-01 9.443761590589253574e-01 8.111915261166515734e-01 6.607587804020654820e-01 6.062267813341147837e-01 1.367711615524385138e+00 9.357778082812535647e-01 7.663321641743922052e-01 6.803048608430765087e-01 1.058395657495811326e+00 1.335431174452977210e+00 7.115569509299097817e-01 7.337996992677378039e-01 8.257224212727370949e-01 7.637831628457283362e-01 8.159791739817535694e-01 1.108363215955167513e+00 5.266850844105929186e-01 6.093749116865740945e-01 7.261157173480281557e-01 6.147110844047546374e-01 1.599920787080489681e+00 6.250835124841249701e-01 7.178800364452839755e-01 6.452242390856034460e-01 7.088269998198895028e-01 6.943929924680870558e-01 1.290315886292300096e+00 5.320247446383581380e-01
8.226674362773924720e-01 5.210886839061971143e-01 7.796905842458720093e-01 6.286707260853765522e-01 6.180829002166241537e-01 9.619526706695328278e-01 8.090404801937887136e-01 6.775042254007843656e-01 5.977864565907869965e-01 1.329928794045097451e+00 9.436226061623795847e-01 7.486763859017152578e-01 6.804646094889129637e-01 1.051164952860105473e+00 1.305008460764503830e+00 7.160571908257522544e-01 7.246863701160288773e-01 8.300051184101276958e-01 7.698086131106354202e-01 7.996738696284094727e-01 1.080300190535315563e+00 5.424241304897117200e-01 6.068393156133744526e-01 6.798930901806213845e-01 6.092332260557227208e-01 1.550182074295227030e+00 6.620140286674801589e-01 7.101334812986888068e-01 6.613646218783442166e-01 7.066788127466149261e-01 6.744538633563245122e-01 1.243048580834772876e+00 5.309064154652874956e-01
8.952908946242527088e-01 5.211899767203067579e-01 7.978866780589897179e-01 6.235604020194226438e-01 6.156650254932407584e-01 1.024061027761227871e+00 8.099644735387236949e-01 6.873089765536694040e-01 5.779371933861545685e-01 1.307518417533465316e+00 9.810540002517803559e-01 7.579422923380716437e-01 6.747819496528874028e-01 1.052123746510139179e+00 1.303994198202448773e+00 7.235018465888779504e-01 7.139437254135958533e-01 8.617620717214942161e-01 7.674118316418676589e-01 7.833448702618498460e-01 1.093150492225934300e+00 5.541669136115142669e-01 6.098387482550050587e-01 6.713007485002461250e-01 6.099889983532220672e-01 1.504881184489030632e+00 6.951792287247741120e-01 7.024873215402750448e-01 6.613074926551212318e-01 6.948931620708003187e-01 6.485313873516279637e-01 1.212733519567439799e+00 5.328414724299135319e-01
9.736428304145464674e-01 5.197402704118132544e-01 8.015461642299431810e-01 6.104580717305870818e-01 6.079758581448124755e-01 1.106414898615415643e+00 8.110530111542358922e-01 6.915304141509384106e-01 5.565188042179373129e-01 1.274260740993057306e+00 1.038274322937638994e+00 7.832632580436721392e-01 6.720320078838554201e-01 1.039156733293152612e+00 1.308325614192345610e+00 7.343515652012735373e-01 7.096549721845160086e-01 9.085978435311853341e-01 7.653712241159553731e-01 7.815675611261353462e-01 1.126363373900295617e+00 5.566123293538576267e-01 6.153477744206834466e-01 6.976577584535731402e-01 6.140644921876297069e-01 1.438446107860687828e+00 7.045293566832204757e-01 7.076071217238892874e-01 6.606132807156812614e-01 6.847928422985705144e-01 6.383900309074592716e-01 1.176081869909650468e+00 5.373412135808870449e-01
1.038387671855382166e+00 5.246853602572310038e-01 7.891074707210266048e-01 5.917250331164874977e-01 6.102217937945852988e-01 1.173400833015009193e+00 8.049629660923351970e-01 6.830833952274550924e-01 5.460849963222724757e-01 1.199756093498334675e+00 1.083197702183382516e+00 8.111110148074732740e-01 6.832392521250083561e-01 1.011344811107066421e+00 1.287820342223614967e+00 7.340564547836362363e-01 7.133902987737819057e-01 9.541040445392922065e-01 7.532682138218379508e-01 7.833431518662268278e-01 1.133605764337309196e+00 5.507666902250979435e-01 6.135138988612259814e-01 7.235746868299776091e-01 6.197807788593634459e-01 1.340845494067326005e+00 6.885578494310634623e-01 7.101649440688692083e-01 6.737787517572273455e-01 6.869848391104084184e-01 6.478300337114607510e-01 1.109880746113352190e+00 5.363300309637757390e-01
1.083588354936576126e+00 5.294965039311908539e-01 7.845897750207759813e-01 5.807141065959052773e-01 6.159513782718442076e-01 1.208017145255074309e+00 7.998575787943379423e-01 6.738617400828039727e-01 5.427877236527798299e-01 1.102757829838999948e+00 1.104946133376252471e+00 8.358240211973895217e-01 7.045123335175381696e-01 9.754283708102438055e-01 1.242959870154766833e+00 7.249401193470511595e-01 7.151141873349092792e-01 9.964814870728674334e-01 7.410583289723168265e-01 7.769988659399518216e-01 1.094874035441945503e+00 5.420849433854479926e-01 6.064868454427214672e-01 7.337961709828961787e-01 6.172237654786876249e-01 1.254246270540040786e+00 6.693310862792483107e-01 7.133719673481959678e-01 6.958246435455875956e-01 6.946869780098970937e-01 6.594414124360223894e-01 1.034039285447154732e+00 5.338461558366627280e-01
1.127600763655455474e+00 5.255434212020382301e-01 7.877788815413501178e-01 5.866024690497609884e-01 6.147829947840651732e-01 1.227174638456419498e+00 8.167999337139922877e-01 6.774253621711090467e-01 5.328456876613882898e-01 1.008507890450672573e+00 1.130063432522496969e+00 8.627867873673077392e-01 7.180743037938026596e-01 9.386709582046508515e-01 1.215705023597980050e+00 7.156673836687694745e-01 7.153091526681381040e-01 1.054680637394949994e+00 7.355416637410988612e-01 7.696669486364089430e-01 1.063347732621316766e+00 5.269613322219002249e-01 6.009105819544936500e-01 7.365646813968917961e-01 6.118052233630455472e-01 1.189855374187202441e+00 6.470115562443000679e-01 7.298888606764540876e-01 7.171873364923889715e-01 7.011179222102513764e-01 6.679003607083872085e-01 9.710148023014608665e-01 5.341170226710638680e-01
1.154631217365352125e+00 5.216893524375757485e-01 7.899550110872016750e-01 6.043148994758870129e-01 6.127555664488075760e-01 1.230464650815824568e+00 8.532881584844005385e-01 7.037504748114984388e-01 5.209413375196050300e-01 9.816031920220144036e-01 1.154740610729094064e+00 8.818054702744679840e-01 7.074293195516829780e-01 9.105934480065308589e-01 1.227280426432201699e+00 7.127866973152259256e-01 7.246460964891046075e-01 1.101899112545102755e+00 7.326783100770767332e-01 7.590015438308709284e-01 1.092565130692396025e+00 5.076632241287712954e-01 6.061439879865990754e-01 7.466985074849861181e-01 6.171980501792460050e-01 1.160925161113443682e+00 6.440908840974901572e-01 7.333367998024490353e-01 7.235188723991973214e-01 7.219076916103132069e-01 6.629332836411211405e-01 9.582784822407331982e-01 5.374052363000906274e-01
1.153672097619766745e+00 5.224146205766537765e-01 7.903135938196359511e-01 5.921596757147873369e-01 6.061551089871657361e-01 1.230744652068962663e+00 8.894337379670381738e-01 7.173450590607204358e-01 5.120167151640029335e-01 9.995449777097058508e-01 1.158458258039841260e+00 8.864486616096090010e-01 7.130255992814040766e-01 9.061265685453419039e-01 1.233513721459949197e+00 7.270442454955358125e-01 7.550918488073431467e-01 1.106437480611652591e+00 7.154161707584000274e-01 7.570020389060491128e-01 1.119068037654459724e+00 4.975680244446851752e-01 6.141092279345272686e-01 7.927852657601796027e-01 6.091216256935463313e-01 1.145218509454854150e+00 6.432133975115833513e-01 7.246204509174721808e-01 7.383324761260523506e-01 7.375985237808603268e-01 6.614756877292602422e-01 9.668085108079697010e-01 5.388549491761355226e-01
1.146821309854972659e+00 5.202824813281656802e-01 7.867536859515352754e-01 5.869173189857442852e-01 5.986957116728693906e-01 1.214617070869293380e+00 9.384988205420521368e-01 7.431901435950003521e-01 4.944273605926573500e-01 9.960361355021780660e-01 1.165094669040698916e+00 8.861352162849989167e-01 7.137010362209513792e-01 9.197722156278655969e-01 1.246652409425929253e+00 7.516237571645190130e-01 7.878399498610620943e-01 1.097735312418098630e+00 6.930408584268157313e-01 7.611318990872697476e-01 1.134193104728123069e+00 4.879535089608184606e-01 6.170827583700568830e-01 8.141705229688181999e-01 5.897051166547288004e-01 1.139182582791999465e+00 6.305386313667860065e-01 7.345284820290519656e-01 7.638228127708414084e-01 7.403660435254513228e-01 6.699397604082774071e-01 9.679551138706398161e-01 5.412072309146769289e-01
1.143018294149382497e+00 5.171109207367089455e-01 7.840432341440328745e-01 5.942976101225844188e-01 5.957747458423616749e-01 1.191113574687822751e+00 9.845011422374743137e-01 7.775651038990424313e-01 4.655204363392319578e-01 9.901783837201622029e-01 1.180904217390924993e+00 8.896183454478867603e-01 7.074214040562579742e-01 9.325080949682928999e-01 1.267010986299680120e+00 7.817361351776077605e-01 8.124799196493427411e-01 1.096434689928841966e+00 6.808772710074115775e-01 7.609623362246656919e-01 1.163076710417319637e+00 4.830993467913725636e-01 6.201391446259634233e-01 8.131120964644235061e-01 5.719589201795853839e-01 1.141644603532550040e+00 6.338901700920468452e-01 7.445214461179575638e-01 7.927539046434782799e-01 7.415604460420672783e-01 6.671540754676715812e-01 9.752170129969486290e-01 5.474305739733658083e-01
1.138460865029993219e+00 5.126803809758706532e-01 7.807874594786060607e-01 5.977976116976635446e-01 5.965008232578272729e-01 1.171530515292081853e+00 1.026070647976980332e+00 7.948766825034745409e-01 4.248821438455688826e-01 1.002207045954678133e+00 1.196314762272179477e+00 8.981368440127500685e-01 7.034699749527760781e-01 9.522278837608666446e-01 1.300118030166690364e+00 8.149515462022233203e-01 8.351562189337350395e-01 1.101239720661803423e+00 6.743196145784732254e-01 7.625712478745021450e-01 1.214878203443443327e+00 4.867668980945579205e-01 6.231621118006512861e-01 8.083978055111673555e-01 5.596124070527161987e-01 1.149868561055009897e+00 6.484111034401605078e-01 7.432287646235928857e-01 8.274811710854870217e-01 7.339332393141621003e-01 6.529708868688733903e-01 9.992987360919434181e-01 5.525314549377281503e-01
