# Supplementary material for: Molecular mechanisms of native ligand selectivity in catecholamine G protein-coupled receptors
Source: Nat Commun. 2026 Apr 23;17:4112. doi: 10.1038/s41467-026-71361-8 (PMC13150006; doi:10.1038/s41467-026-71361-8)
Supplement: Supplementary file 8 — Source Data 2 [file 41467_2026_71361_MOESM8_ESM.zip › SourceData/FigS15/strings4apo_WT/string172.txt]

8.907468250784592589e-01 4.949635836528399335e-01 8.483069601500281554e-01 6.351511339931236177e-01 6.339996650768449094e-01 1.072157551318772883e+00 8.415290289873744722e-01 6.626106879937812000e-01 5.539139273810191888e-01 1.480503884127145842e+00 1.047088815326949085e+00 8.496521689205648320e-01 8.457517473392808238e-01 1.213344435469935867e+00 1.536154406068494849e+00 7.329434851890843650e-01 7.357085464004391451e-01 9.586202516617341463e-01 6.672218765158423048e-01 8.179856754066339164e-01 1.230905994243974400e+00 4.987153447169695442e-01 6.187688370737187693e-01 7.865589773154693098e-01 5.540836636279617977e-01 1.801616481241348211e+00 6.047163526708390080e-01 7.247542715009860359e-01 6.539189056959107127e-01 7.256985605311124798e-01 6.876240389148378096e-01 1.437887768234842989e+00 5.286679570462086142e-01
8.995155128670102584e-01 4.946953359321731303e-01 8.313364450686919760e-01 6.431598823103761298e-01 6.272017666894357246e-01 1.071964304230087262e+00 8.158143990663936362e-01 6.786033950348668853e-01 5.502353761155009959e-01 1.456847948260558523e+00 1.042125964725995946e+00 8.257285644336862518e-01 8.245588499950156081e-01 1.187030413993387157e+00 1.520589407158354112e+00 7.299166151738670782e-01 7.311287878488054170e-01 9.370967975739539213e-01 6.800297504212288180e-01 7.926731984495150041e-01 1.224662055918780190e+00 5.054516222889978705e-01 6.160077880165141240e-01 7.373016546426648388e-01 5.389950736348886329e-01 1.769979931401753248e+00 6.332954889611310811e-01 7.252714730216175409e-01 6.583389858147624674e-01 7.208242098184013402e-01 6.698658436305638952e-01 1.415415436153349305e+00 5.306646496588838247e-01
8.826727449157777405e-01 5.048994407330144041e-01 8.149330183201622946e-01 6.537715807318369432e-01 6.322204475016087732e-01 1.065382504610117964e+00 7.953683408163043644e-01 7.008347167832496005e-01 5.508272040044310813e-01 1.458902123220005009e+00 1.023567282174392634e+00 8.323071876963363813e-01 7.962210141262885399e-01 1.151154310370055445e+00 1.504383277901311988e+00 7.217700774522749496e-01 7.184673486402186615e-01 9.428258345273521357e-01 6.979662655723557485e-01 7.677597052950992929e-01 1.233607322687535035e+00 5.120325359170165846e-01 6.112112596404275511e-01 7.029219804182863518e-01 5.367983251605269457e-01 1.746443434521689486e+00 6.438169278124626915e-01 7.260459598159463290e-01 6.684575880185668062e-01 7.025246514469568604e-01 6.722458376032801608e-01 1.410406321693438159e+00 5.299864651520993508e-01
8.448885755567758782e-01 5.108235981639768220e-01 7.949024430170792410e-01 6.550354327415662814e-01 6.426080494985487723e-01 1.025266782206740501e+00 7.930506327991684312e-01 7.034729395983708722e-01 5.842913740106221443e-01 1.473238341527529860e+00 9.976714045318916257e-01 8.182946362842806742e-01 7.749235887069947371e-01 1.135659512224092449e+00 1.496565024531704591e+00 7.103415651901073824e-01 7.157402847308825811e-01 9.445050708022335595e-01 7.153669612407906886e-01 7.619848652654132026e-01 1.245301764346649520e+00 5.092862780699134451e-01 6.063589662518217294e-01 7.061374173298309298e-01 5.524700912526716579e-01 1.738380943833566006e+00 6.254862016601344665e-01 7.153241471708873256e-01 6.851877558968930693e-01 6.827497402651239167e-01 6.948485020056848205e-01 1.414835062541790700e+00 5.351039625251138299e-01
8.174447205622394907e-01 5.087917746489336590e-01 7.842427776057547817e-01 6.423196939257849181e-01 6.365071056102972191e-01 9.852102029240269454e-01 7.992283077402485558e-01 6.777275507693257817e-01 6.205992056210587471e-01 1.465955200791284163e+00 9.859848066335171746e-01 7.884709485416925290e-01 7.516398943924335052e-01 1.143423581907319964e+00 1.495786067473935166e+00 7.145950689248717902e-01 7.308602232267377152e-01 8.993572068272933651e-01 7.264490016429643315e-01 7.796820286997679927e-01 1.236446924235956146e+00 5.092146443747453954e-01 6.097197566210246222e-01 7.233136983656975882e-01 5.893505463809916023e-01 1.739205051187087347e+00 6.069905610468689927e-01 7.208403667096825451e-01 6.769775585864310496e-01 6.729900923248902656e-01 6.981362402154066560e-01 1.412433808523112511e+00 5.388311470205064957e-01
7.889784820349498018e-01 5.150113305167488553e-01 7.882942949217185413e-01 6.306338775116958617e-01 6.292816351062187064e-01 9.590930918682121220e-01 8.080550721332760977e-01 6.505998714121165039e-01 6.067247811644660427e-01 1.456523581029431469e+00 9.686176917726679880e-01 7.999949209301044917e-01 7.131030525173843726e-01 1.119129936429763328e+00 1.447764775590450803e+00 7.087684665961647701e-01 7.455276202626152093e-01 8.804231627148747519e-01 7.452828075833076715e-01 7.947295350686799376e-01 1.210666954663689676e+00 5.167578868188945629e-01 6.083095230181174706e-01 7.662473572040613412e-01 6.103893188280772319e-01 1.696953491085154253e+00 6.040712396072365209e-01 7.154056752867589131e-01 6.694096438521336401e-01 6.877945731188724876e-01 6.965406688012084624e-01 1.385719873683079362e+00 5.349950146602885370e-01
7.637525442082576665e-01 5.203780249265670399e-01 7.723584732567989608e-01 6.235649463620390742e-01 6.251996900111623789e-01 9.243802544951307265e-01 8.143808003461684430e-01 6.479466654600525288e-01 5.916180076971641055e-01 1.422789277837968047e+00 9.367789980447195353e-01 7.699019470159265133e-01 6.977448641342226532e-01 1.087599566764760883e+00 1.379498432235529926e+00 7.130161046585365980e-01 7.540936090030548877e-01 8.515492690728552194e-01 7.589452268924068434e-01 8.073651191140334138e-01 1.163218274232561189e+00 5.276113746062534027e-01 6.099664128135552366e-01 7.872314876074684165e-01 6.266066069917346493e-01 1.635284222516461217e+00 6.048258100420730310e-01 7.238979771269673513e-01 6.691258970499772696e-01 7.061518797502235323e-01 7.045867504494323086e-01 1.335361431517852360e+00 5.310246944043972572e-01
7.975893171251473568e-01 5.272091102959336473e-01 7.614550840331735237e-01 6.341606230059291249e-01 6.215159618857789559e-01 9.356886025485382508e-01 8.116865916605243703e-01 6.707631219869596428e-01 6.033751030891398859e-01 1.377278899967431691e+00 9.324266103671975392e-01 7.421635800896114743e-01 7.054236688008621581e-01 1.078211553650388232e+00 1.329307392979408142e+00 7.179065309645499271e-01 7.350837681582483851e-01 8.516979685092948005e-01 7.576339761164729847e-01 8.014243641320759615e-01 1.131559117095949363e+00 5.396336968529762412e-01 6.089707565099002906e-01 7.388145105900336684e-01 6.283273590460294322e-01 1.570666208049512402e+00 6.316895631977471615e-01 7.256364392882671543e-01 6.744670889259012370e-01 7.117303997324490039e-01 6.837002315994226143e-01 1.283321466896883756e+00 5.270351087937640289e-01
8.530028409442464987e-01 5.303054223346893581e-01 7.870344971948252111e-01 6.309772406893799923e-01 6.224274614585312282e-01 9.763136789939212967e-01 8.035190600771484615e-01 6.768623774241575575e-01 5.992392999244600116e-01 1.363487237421543208e+00 9.633747931237850448e-01 7.588774822917255802e-01 7.025733436601431237e-01 1.081433412760602009e+00 1.326825931006126336e+00 7.153893664663839580e-01 7.206775080278605694e-01 8.777385011162506245e-01 7.491992859467089261e-01 7.831059970533460479e-01 1.134452240044667937e+00 5.523904982156123689e-01 6.071007810129461779e-01 7.020792562848033880e-01 6.161140442107688742e-01 1.548307301443161421e+00 6.696936136752222879e-01 7.136678204933734060e-01 6.699904239833976982e-01 7.058658380162323720e-01 6.644311033404852740e-01 1.266185884198844924e+00 5.243755093901771858e-01
9.203428931323321960e-01 5.314621447237204421e-01 8.134808541061590015e-01 6.242023479237985839e-01 6.185595405773770539e-01 1.036794556398577871e+00 7.981506148320746119e-01 6.835860729666251023e-01 5.886561216666766905e-01 1.341985434066181870e+00 1.004774559599941552e+00 7.839088092679928899e-01 6.979443362488618741e-01 1.077285929463091207e+00 1.326886169971050133e+00 7.173476303058210490e-01 7.085822120023844706e-01 9.086542067328589045e-01 7.447319655368166424e-01 7.662559507557944460e-01 1.139848385898521332e+00 5.619793769288200513e-01 6.085078047847319871e-01 6.763511708247172960e-01 6.087954757955573726e-01 1.520052235897267678e+00 7.063157377604795117e-01 7.068782109253222146e-01 6.623178981413777588e-01 6.959386985221481803e-01 6.473223463530073385e-01 1.244847408431362101e+00 5.255487566832250934e-01
9.861595559351533646e-01 5.263065226498626625e-01 8.166821311620469093e-01 6.148169624776094189e-01 6.062699472264242440e-01 1.114191883307861897e+00 8.000001250429690236e-01 6.903339810739823612e-01 5.694867165825449051e-01 1.296610924273093213e+00 1.046742770639294440e+00 8.059796635368020601e-01 6.930525649183338910e-01 1.051962179703398004e+00 1.320514267701356381e+00 7.287237941634093774e-01 7.054174515479333385e-01 9.379152452002537110e-01 7.477477100228868689e-01 7.649550941427747386e-01 1.143623143580359436e+00 5.590694660494929247e-01 6.161880927178619016e-01 6.841028394730818141e-01 6.172086886694307939e-01 1.466906329121837160e+00 7.238902823471823345e-01 7.164178495643199751e-01 6.469407400914988227e-01 6.815266332308385078e-01 6.398785748779025617e-01 1.204793507516279671e+00 5.330542982203543279e-01
1.026082875947943673e+00 5.205408360765167997e-01 7.908969942295762667e-01 6.006288277809238574e-01 6.041637930189700523e-01 1.163182749110915015e+00 8.016535429547674285e-01 6.818883359118041998e-01 5.558070993546748717e-01 1.215939244277779441e+00 1.071869721795235098e+00 8.141371517168420890e-01 6.935610719491550613e-01 1.014021396399671815e+00 1.298098213736599282e+00 7.312646850372312990e-01 7.103733205847129195e-01 9.561732256454257284e-01 7.469374960376587991e-01 7.760998108600291046e-01 1.131708473491907840e+00 5.411037708918527978e-01 6.171706057713519655e-01 7.220381197415783880e-01 6.223452140971306168e-01 1.388849686121975235e+00 6.927034719612361613e-01 7.278697763975083834e-01 6.529641695072502250e-01 6.790473654929110037e-01 6.511683512172509181e-01 1.141735014916697821e+00 5.368012473544607754e-01
1.070793417439579898e+00 5.206618466380157351e-01 7.771707810111856407e-01 5.848180665858300209e-01 6.118293356904338509e-01 1.196212133183592652e+00 7.985627269826663932e-01 6.686570849139007455e-01 5.485689602961103528e-01 1.119806326041869582e+00 1.098175425930543625e+00 8.287162680242934343e-01 6.994988196476142894e-01 9.785046458385866508e-01 1.266931592641213467e+00 7.222274602233500485e-01 7.138943772026946633e-01 9.879961069086400371e-01 7.424360547393700216e-01 7.764813945860388200e-01 1.106908343532452266e+00 5.264323937989745517e-01 6.099990009333754459e-01 7.529101808924067996e-01 6.141031326469740259e-01 1.303111493343050098e+00 6.588291024188968059e-01 7.263620008252529292e-01 6.841161818501340086e-01 6.860156415040004063e-01 6.632514686906926249e-01 1.067916176177591714e+00 5.352746588612143919e-01
1.121708954891991183e+00 5.251410140358264700e-01 7.785045313047211923e-01 5.804272388979846431e-01 6.170778326490742316e-01 1.217452650598545461e+00 8.168850637596599684e-01 6.755538123009484641e-01 5.331437188430613316e-01 1.022184350041340783e+00 1.128780034173237468e+00 8.540176083372315041e-01 7.075859155144768042e-01 9.338589004749655587e-01 1.232631638935766105e+00 7.154217145946635270e-01 7.329815084950730419e-01 1.049116984545163112e+00 7.391839064911887025e-01 7.729711511139687463e-01 1.084141093350391882e+00 5.133842426882475607e-01 6.060422949276422777e-01 7.849455181788123070e-01 6.089980261450942400e-01 1.199022575953045067e+00 6.463262017797338777e-01 7.232899479684986588e-01 7.258490887930055813e-01 6.958709593449350361e-01 6.652996347871066307e-01 9.813800234979878079e-01 5.356355340587231062e-01
1.147504656504455101e+00 5.305721878654116042e-01 7.840527942213881829e-01 5.947580071398524959e-01 6.182194168319460337e-01 1.212578515527321654e+00 8.744582012912477387e-01 7.169059009943800076e-01 5.095306046187936255e-01 9.859531860913374191e-01 1.149152253214002606e+00 8.648051237815960191e-01 7.046699806345518846e-01 9.093595049837737143e-01 1.224192518405152752e+00 7.219363292639697782e-01 7.672358893870462326e-01 1.083323863466109760e+00 7.222157247265925673e-01 7.733680815233714423e-01 1.095530658974841920e+00 4.996508248162983001e-01 6.120231603478407667e-01 7.953593257139772721e-01 6.041117198551051448e-01 1.134490405670569579e+00 6.493717775008588378e-01 7.259628281354169044e-01 7.510878172259443097e-01 7.102128335872426312e-01 6.528640472319339194e-01 9.404396352121540126e-01 5.380793578078313377e-01
1.145303018008995366e+00 5.259289224668934892e-01 7.828453380806134065e-01 6.066944941480389986e-01 6.118693052763288787e-01 1.200143712541397845e+00 9.304419393278489103e-01 7.630086275293997966e-01 4.895783173290829127e-01 9.871451714978672909e-01 1.156331196947822271e+00 8.642954313104364017e-01 7.000374826771056380e-01 9.126029201171249605e-01 1.234307255547414384e+00 7.442792060774489071e-01 7.933895256071900048e-01 1.083627947085147536e+00 7.059036667111584507e-01 7.717395810504512621e-01 1.116694566198743743e+00 4.913894883732565777e-01 6.210217304400608151e-01 8.037306295926749389e-01 5.950507615197362377e-01 1.135032260290220085e+00 6.536967955167479749e-01 7.319166203926676939e-01 7.681840074012513675e-01 7.302618375820548735e-01 6.503630606711446882e-01 9.527746539314362328e-01 5.428479865426235618e-01
1.143159106194144625e+00 5.179988963800419288e-01 7.834791406360224197e-01 6.076085153595967014e-01 6.031178874238954934e-01 1.186050937123203752e+00 9.839930120944017089e-01 7.884371551615765306e-01 4.612985614970822601e-01 9.989239476875172441e-01 1.174176051499509654e+00 8.772814677454959797e-01 6.951307960640774608e-01 9.304333494413701278e-01 1.264051936577150981e+00 7.786726628963456243e-01 8.130580145359174171e-01 1.091493936957231403e+00 6.894677607200425662e-01 7.675461155742795416e-01 1.164284755444741082e+00 4.902939160325266998e-01 6.254718889701126328e-01 8.111279374921190888e-01 5.808190742995399392e-01 1.138957830462043574e+00 6.558812054036091688e-01 7.375861894439870170e-01 7.933045510660202693e-01 7.395815982881422945e-01 6.512227007622474195e-01 9.752958544800354179e-01 5.482633162119006087e-01
1.138460865029993219e+00 5.126803809758706532e-01 7.807874594786060607e-01 5.977976116976635446e-01 5.965008232578272729e-01 1.171530515292081853e+00 1.026070647976980332e+00 7.948766825034745409e-01 4.248821438455688826e-01 1.002207045954678133e+00 1.196314762272179477e+00 8.981368440127500685e-01 7.034699749527760781e-01 9.522278837608666446e-01 1.300118030166690364e+00 8.149515462022233203e-01 8.351562189337350395e-01 1.101239720661803423e+00 6.743196145784732254e-01 7.625712478745021450e-01 1.214878203443443327e+00 4.867668980945579205e-01 6.231621118006512861e-01 8.083978055111673555e-01 5.596124070527161987e-01 1.149868561055009897e+00 6.484111034401605078e-01 7.432287646235928857e-01 8.274811710854870217e-01 7.339332393141621003e-01 6.529708868688733903e-01 9.992987360919434181e-01 5.525314549377281503e-01
