# Supplementary material for: Molecular mechanisms of native ligand selectivity in catecholamine G protein-coupled receptors
Source: Nat Commun. 2026 Apr 23;17:4112. doi: 10.1038/s41467-026-71361-8 (PMC13150006; doi:10.1038/s41467-026-71361-8)
Supplement: Supplementary file 8 — Source Data 2 [file 41467_2026_71361_MOESM8_ESM.zip › SourceData/FigS15/strings4apo_WT/string166.txt]

8.907468250784592589e-01 4.949635836528399335e-01 8.483069601500281554e-01 6.351511339931236177e-01 6.339996650768449094e-01 1.072157551318772883e+00 8.415290289873744722e-01 6.626106879937812000e-01 5.539139273810191888e-01 1.480503884127145842e+00 1.047088815326949085e+00 8.496521689205648320e-01 8.457517473392808238e-01 1.213344435469935867e+00 1.536154406068494849e+00 7.329434851890843650e-01 7.357085464004391451e-01 9.586202516617341463e-01 6.672218765158423048e-01 8.179856754066339164e-01 1.230905994243974400e+00 4.987153447169695442e-01 6.187688370737187693e-01 7.865589773154693098e-01 5.540836636279617977e-01 1.801616481241348211e+00 6.047163526708390080e-01 7.247542715009860359e-01 6.539189056959107127e-01 7.256985605311124798e-01 6.876240389148378096e-01 1.437887768234842989e+00 5.286679570462086142e-01
8.808585008635858582e-01 4.995620133644992911e-01 8.386659753198441036e-01 6.395270540832929118e-01 6.369114547281260474e-01 1.051775743962264809e+00 8.209691743142579767e-01 6.698185521932926711e-01 5.522946245386208819e-01 1.491803687922750754e+00 1.032675905561557972e+00 8.262534280799997966e-01 8.440756237126076922e-01 1.204917526063651323e+00 1.539129362001485868e+00 7.361978003729977571e-01 7.291150904602914373e-01 9.317053323065120907e-01 6.779902492832314831e-01 7.947916230438035745e-01 1.243332054125306785e+00 5.137911573259505982e-01 6.200593539988402680e-01 7.496131836427144535e-01 5.418849639202529822e-01 1.802262240838896634e+00 6.372046027837260374e-01 7.284880803407290939e-01 6.644248009061117788e-01 7.132831994621191551e-01 6.725379347488193993e-01 1.449979542082984629e+00 5.316978735697741598e-01
8.613162303596593183e-01 5.137342304312599861e-01 8.202252662756048807e-01 6.477874792692017714e-01 6.378239822687957750e-01 1.032134297345353779e+00 7.970408630579958187e-01 6.891069146320860650e-01 5.519891010946682552e-01 1.498283607658028149e+00 1.014416426100074098e+00 8.188349984825019634e-01 8.252153619723205935e-01 1.181630702998188065e+00 1.537040499953104877e+00 7.294424629086369016e-01 7.289725315689735696e-01 9.182448980363571156e-01 6.906520128439158634e-01 7.736381444720605849e-01 1.255160112714911236e+00 5.196043611133068785e-01 6.169766103195092333e-01 7.197273733105270521e-01 5.324952375571156971e-01 1.792447447076553679e+00 6.542393781595030600e-01 7.340972191239802935e-01 6.707567570184476136e-01 6.885956428070315605e-01 6.709123384741512153e-01 1.452122236129528954e+00 5.307733492911036466e-01
8.421682546178015372e-01 5.221279576419819435e-01 7.957297265973914957e-01 6.569592511397825962e-01 6.422451541187781388e-01 1.016677350683958148e+00 7.930608278712194537e-01 7.134632065685464486e-01 5.747141827866678598e-01 1.491633703422918567e+00 1.005279483337817581e+00 8.178596633889622103e-01 7.886186756390766162e-01 1.151195079769576690e+00 1.526887669904445577e+00 7.127319996438523653e-01 7.318210829627398439e-01 9.316806160607621345e-01 7.085184365735449630e-01 7.658232255112905618e-01 1.262696104196137092e+00 5.115936134815183278e-01 6.101914371178829288e-01 7.137250847590439484e-01 5.411205279259605483e-01 1.765770035627586498e+00 6.370070564106957711e-01 7.272367051271223515e-01 6.678836771102157899e-01 6.772219040089557662e-01 6.914619587253298949e-01 1.434696792233036255e+00 5.294116125941236151e-01
8.343740490453548375e-01 5.070574628054017596e-01 7.771041055060607938e-01 6.527321074409564439e-01 6.451129956740475624e-01 9.932298333248095190e-01 8.089677013064249245e-01 7.165787389308531097e-01 6.167133142464962248e-01 1.469668717893109822e+00 1.002289132295005825e+00 7.894768784667675066e-01 7.627413919543686305e-01 1.134136183953522004e+00 1.509446362095762995e+00 7.089432899655083720e-01 7.271817354182120718e-01 9.259605378329934799e-01 7.222085028659055439e-01 7.745183152200477705e-01 1.253312153732814238e+00 5.121854608009147602e-01 6.084438402349424679e-01 7.164589618376369096e-01 5.669252562143540786e-01 1.743911146369696130e+00 6.162385715882612303e-01 7.171695077424432574e-01 6.637615387897594088e-01 6.931454418563569586e-01 7.111731494629411898e-01 1.415566921945397905e+00 5.313578662502010941e-01
8.244932785089209570e-01 4.955843949518174973e-01 7.676316690105640106e-01 6.376596695027456629e-01 6.320049541061115717e-01 9.683974531382615325e-01 8.140765169258915579e-01 7.021928061038154034e-01 6.330729869182974978e-01 1.439938911720962000e+00 9.887176899366455496e-01 7.691280560289335266e-01 7.524497324655381458e-01 1.126757321677011703e+00 1.486821417382146793e+00 7.177112694175562524e-01 7.266585637980956802e-01 8.892597767062857539e-01 7.177259039222740888e-01 7.950502767117826330e-01 1.221411014052162125e+00 5.205604488138704244e-01 6.109658310532066761e-01 7.220033518192188193e-01 5.867672746681360518e-01 1.739709160877044303e+00 6.095886359162374646e-01 7.300988251690494479e-01 6.616000000180036755e-01 6.965524328558950762e-01 7.163258976665328737e-01 1.404559348689289777e+00 5.284425288192247105e-01
7.925774939775348527e-01 5.035833200996503445e-01 7.535280910105137675e-01 6.376912675271293462e-01 6.183307930595464130e-01 9.315220156702108678e-01 8.111707138156361019e-01 6.841209603304471143e-01 6.318948526216092709e-01 1.415521466579277909e+00 9.590855473382869922e-01 7.614097939106029278e-01 7.281965672089500963e-01 1.127003315049957877e+00 1.450888137564428693e+00 7.202732377870818548e-01 7.321587734484881205e-01 8.479123215517621048e-01 7.352940886209724525e-01 8.027766661343412880e-01 1.183559020654462834e+00 5.248521383729608525e-01 6.158154319321651471e-01 7.245444738673365581e-01 5.885841663668466284e-01 1.714991804866059510e+00 6.196790105462482989e-01 7.366563322427636118e-01 6.638478923688420075e-01 6.938101712570956536e-01 6.865575787141026121e-01 1.379028312102401621e+00 5.316571472524033171e-01
7.745310596931518354e-01 5.168232403860658630e-01 7.707988481983938378e-01 6.333017250214891813e-01 6.211003137587098877e-01 9.120278412888486175e-01 8.118814790684522054e-01 6.660753305550410897e-01 6.098955048412445512e-01 1.406267938198051182e+00 9.430933758601766081e-01 7.646629947796635962e-01 6.959560339308097365e-01 1.092359528244647660e+00 1.393444204142307852e+00 7.182409923276642516e-01 7.452939253887893578e-01 8.290516964364592623e-01 7.671300842469107595e-01 8.036654324161394136e-01 1.150702852665352660e+00 5.298501127019403789e-01 6.158607183162606580e-01 7.439722541676749845e-01 5.965391059525042561e-01 1.660825943302005392e+00 6.197392500453126063e-01 7.251017231513587902e-01 6.594567741521497606e-01 7.041495185684762959e-01 6.866823238774787397e-01 1.341701686654781289e+00 5.382764579363903401e-01
8.182534133270629173e-01 5.212354205863638512e-01 7.988336069085602009e-01 6.258557624242581108e-01 6.243475427176167214e-01 9.489961419907158025e-01 8.145664756800126138e-01 6.694374410107033491e-01 6.065309612610652046e-01 1.384564691695802985e+00 9.598218369184833287e-01 7.746965540694829011e-01 6.841933422719862490e-01 1.066051018850163068e+00 1.346334826254809158e+00 7.147017862152764689e-01 7.364956161522869804e-01 8.573608054072635598e-01 7.694530109187633915e-01 7.943555894515499372e-01 1.132418366118154607e+00 5.387964424563411736e-01 6.078429331508877764e-01 7.001990672303218810e-01 6.119505215855904900e-01 1.600292713563356006e+00 6.366443605459873867e-01 7.247134638337771051e-01 6.564405879942719624e-01 7.143698331264640711e-01 6.954343826267778139e-01 1.301017194253338172e+00 5.343259962698534427e-01
8.849114450349817584e-01 5.258627705745284597e-01 8.132352987816451328e-01 6.186939968976093995e-01 6.249787462662785842e-01 1.009086819788279632e+00 8.105364318416116154e-01 6.766982105358664290e-01 6.018463483466240938e-01 1.363072055011649297e+00 9.953151750958210142e-01 7.877892218847820649e-01 6.839857544502977449e-01 1.065910040768826450e+00 1.339717791454472673e+00 7.147771426227905733e-01 7.185180696900067554e-01 8.911476941738074586e-01 7.567031213268086143e-01 7.784570925857767776e-01 1.142633476913465396e+00 5.459060255955228147e-01 6.058738683787450174e-01 6.635463038278743841e-01 6.130651130314227482e-01 1.565956366898136665e+00 6.735636544175213070e-01 7.229927406756888608e-01 6.584818289525180557e-01 7.125906481260352310e-01 6.742272858107846156e-01 1.280955370891042167e+00 5.300409218171417969e-01
9.718515664751641303e-01 5.305995666358783724e-01 8.126139547613353553e-01 6.092504653718968655e-01 6.200501796089515905e-01 1.095987281753932008e+00 8.091925288445026565e-01 6.830501393833885437e-01 5.786154283929336728e-01 1.306269982059879542e+00 1.046626654999066153e+00 8.037783820599562201e-01 6.763228565780217139e-01 1.052966474188391954e+00 1.337763185821559286e+00 7.223242504412652476e-01 7.086090631212744739e-01 9.211801361279166045e-01 7.467511065046354979e-01 7.720604461724871470e-01 1.154897258562369133e+00 5.467946261990218604e-01 6.108134417229290625e-01 6.737791008845062102e-01 6.127176256800388465e-01 1.510781128383490879e+00 7.031664629093882235e-01 7.189337001482083434e-01 6.615019483829465141e-01 6.968116414621915444e-01 6.543216823673120297e-01 1.243008689256052568e+00 5.301723648241687403e-01
1.036278141529920482e+00 5.305065937142720012e-01 7.871226423797952343e-01 6.009806623704530004e-01 6.144515175656476424e-01 1.173632096022825033e+00 8.124109952584408489e-01 6.835675130434097913e-01 5.590070135719358291e-01 1.208754530480546929e+00 1.084099507647253491e+00 8.209189553335916045e-01 6.706089473251362065e-01 1.019677244813707251e+00 1.311287339912562411e+00 7.277212559811082615e-01 7.096470383863201503e-01 9.558855757278571508e-01 7.479354224174945553e-01 7.772933576506635411e-01 1.145667352858545485e+00 5.373254742472001189e-01 6.142205473318490538e-01 7.142417904231272985e-01 6.154307550628750345e-01 1.408332895390625339e+00 6.943554547595993665e-01 7.163197140779816730e-01 6.734433976192231164e-01 6.828510849540998517e-01 6.540991128814247491e-01 1.164001551807209101e+00 5.345368531004829338e-01
1.076655634916466653e+00 5.279546507286040358e-01 7.723492703635681522e-01 5.883881847209998517e-01 6.178318969088854029e-01 1.219531636111705231e+00 8.100566897744874151e-01 6.755857654131069978e-01 5.499984127059521777e-01 1.120847532897315091e+00 1.109297042413184053e+00 8.471997537016567881e-01 6.851718587544595174e-01 9.847233819180242209e-01 1.277547368123714611e+00 7.244600114167457638e-01 7.113668604803494722e-01 1.007741481800149108e+00 7.476538655131823585e-01 7.755506031155102731e-01 1.128573267273611069e+00 5.279479915333687989e-01 6.110565794845133070e-01 7.493382527762599832e-01 6.175480041541829834e-01 1.306939323804481967e+00 6.634652720189355701e-01 7.113169032135199243e-01 7.002209865359517726e-01 6.887829116701295051e-01 6.600794058192160918e-01 1.084269453183532628e+00 5.382703770270238497e-01
1.128198375708751922e+00 5.257119584628522357e-01 7.844817167607834874e-01 5.882278942738317085e-01 6.192351163855078777e-01 1.239450120382966425e+00 8.284300132262865102e-01 6.856840586328598608e-01 5.332804262122478045e-01 1.038202072352451211e+00 1.139988870418610745e+00 8.754180809190614809e-01 7.006330471124316839e-01 9.442352173732641019e-01 1.244992338289841127e+00 7.214983623081382413e-01 7.244154472159323177e-01 1.070191320191459461e+00 7.371358036964174021e-01 7.671912767127008204e-01 1.108882635004269313e+00 5.200067258043666873e-01 6.085989448654840483e-01 7.627461657699902142e-01 6.242104770751228937e-01 1.206445869472151600e+00 6.430169283860317497e-01 7.105965947754616652e-01 7.339997070009715019e-01 7.048209697640758220e-01 6.613253881186533789e-01 1.003063813573528362e+00 5.393420861673972055e-01
1.145970815417434840e+00 5.229185254010573214e-01 7.854763689703539997e-01 6.047894238083905138e-01 6.126803947599679390e-01 1.227178497237916721e+00 8.803632038948675520e-01 7.238382364729428753e-01 5.090534477031776195e-01 9.945201078109326964e-01 1.148306669447528350e+00 8.789385492452488347e-01 6.962595791223461505e-01 9.174131590764285082e-01 1.223070044138390822e+00 7.285011416694242570e-01 7.543497260913707425e-01 1.091694783178027262e+00 7.131211375239954187e-01 7.661780867384023752e-01 1.104357381121414461e+00 5.066982580832618543e-01 6.135203639781563467e-01 7.693140458940536108e-01 6.201913145113544523e-01 1.126683720940105271e+00 6.460757188687219488e-01 7.202373615011194996e-01 7.490931156863728235e-01 7.131318011059278872e-01 6.601015101132436946e-01 9.478353653950147839e-01 5.368936160641863964e-01
1.141605223725892682e+00 5.166882552848861554e-01 7.814359495410625467e-01 6.114993435955967671e-01 6.040428020459756020e-01 1.216002860917450912e+00 9.276257010584026963e-01 7.622567600441515490e-01 4.882399083726761679e-01 9.948592377357602379e-01 1.157101427603855148e+00 8.826488275204322775e-01 6.958043996218367111e-01 9.257591672956080320e-01 1.242500781063184734e+00 7.468159736156273487e-01 7.814942395214216075e-01 1.096587876881153001e+00 6.946920058106261786e-01 7.634334277128190793e-01 1.128712923112285438e+00 4.915409528558849495e-01 6.191169792612966072e-01 7.883244595256039267e-01 6.025007824730183037e-01 1.133472542922646431e+00 6.381143557329967964e-01 7.295885442820426725e-01 7.688037464739753135e-01 7.211805131097084320e-01 6.612526236174220973e-01 9.606741205927925575e-01 5.396959706031926318e-01
1.137773696439456472e+00 5.128483783443796851e-01 7.792297691631893120e-01 6.084341328203600741e-01 5.980612341792215236e-01 1.193513109941183092e+00 9.825849582031406237e-01 7.875213244236547450e-01 4.597539946656072352e-01 1.001452439326108168e+00 1.174721426454700568e+00 8.884272424125785328e-01 7.006452514508777485e-01 9.414054825064757104e-01 1.274808377337204757e+00 7.779719036038990065e-01 8.080199114201663813e-01 1.098878907470504984e+00 6.821851980362123591e-01 7.606275076054546114e-01 1.170167812364385718e+00 4.868298276065400332e-01 6.224091089626454520e-01 8.020481018306305776e-01 5.833737083360309716e-01 1.150178001228709723e+00 6.379149075250819534e-01 7.395603395793992618e-01 7.966949477091840315e-01 7.332964571467205372e-01 6.603187557491480009e-01 9.828544901362470387e-01 5.440748159664617889e-01
1.138460865029993219e+00 5.126803809758706532e-01 7.807874594786060607e-01 5.977976116976635446e-01 5.965008232578272729e-01 1.171530515292081853e+00 1.026070647976980332e+00 7.948766825034745409e-01 4.248821438455688826e-01 1.002207045954678133e+00 1.196314762272179477e+00 8.981368440127500685e-01 7.034699749527760781e-01 9.522278837608666446e-01 1.300118030166690364e+00 8.149515462022233203e-01 8.351562189337350395e-01 1.101239720661803423e+00 6.743196145784732254e-01 7.625712478745021450e-01 1.214878203443443327e+00 4.867668980945579205e-01 6.231621118006512861e-01 8.083978055111673555e-01 5.596124070527161987e-01 1.149868561055009897e+00 6.484111034401605078e-01 7.432287646235928857e-01 8.274811710854870217e-01 7.339332393141621003e-01 6.529708868688733903e-01 9.992987360919434181e-01 5.525314549377281503e-01
