# Supplementary material for: Molecular mechanisms of native ligand selectivity in catecholamine G protein-coupled receptors
Source: Nat Commun. 2026 Apr 23;17:4112. doi: 10.1038/s41467-026-71361-8 (PMC13150006; doi:10.1038/s41467-026-71361-8)
Supplement: Supplementary file 8 — Source Data 2 [file 41467_2026_71361_MOESM8_ESM.zip › SourceData/FigS15/strings4apo_WT/string199.txt]

8.907468250784592589e-01 4.949635836528399335e-01 8.483069601500281554e-01 6.351511339931236177e-01 6.339996650768449094e-01 1.072157551318772883e+00 8.415290289873744722e-01 6.626106879937812000e-01 5.539139273810191888e-01 1.480503884127145842e+00 1.047088815326949085e+00 8.496521689205648320e-01 8.457517473392808238e-01 1.213344435469935867e+00 1.536154406068494849e+00 7.329434851890843650e-01 7.357085464004391451e-01 9.586202516617341463e-01 6.672218765158423048e-01 8.179856754066339164e-01 1.230905994243974400e+00 4.987153447169695442e-01 6.187688370737187693e-01 7.865589773154693098e-01 5.540836636279617977e-01 1.801616481241348211e+00 6.047163526708390080e-01 7.247542715009860359e-01 6.539189056959107127e-01 7.256985605311124798e-01 6.876240389148378096e-01 1.437887768234842989e+00 5.286679570462086142e-01
9.089653020042366416e-01 5.074209686757815696e-01 8.319387676786336172e-01 6.501745068451095788e-01 6.403705130085042274e-01 1.079763661296008204e+00 8.070628929552596809e-01 6.758035993444908573e-01 5.420256908076157565e-01 1.441949305399854886e+00 1.037608715587324593e+00 8.380185672675286579e-01 8.140491485647176617e-01 1.174853469594395516e+00 1.491783009761973311e+00 7.332834004992097032e-01 7.488085464337470576e-01 9.499361037456109935e-01 6.742934097249024816e-01 8.192933479016258902e-01 1.219712737117884638e+00 5.046847811599157740e-01 6.200791182001127444e-01 7.605676570016575155e-01 5.427752430053340849e-01 1.747544602233774391e+00 6.320940290446647181e-01 7.302949865087338122e-01 6.686159089135551570e-01 7.062264300680712870e-01 6.711749327469102022e-01 1.413875282542168321e+00 5.262719452513896501e-01
8.738815453135497791e-01 5.168764767396866189e-01 7.995775894771632863e-01 6.549143496688092370e-01 6.384957323374164107e-01 1.058781673973660187e+00 7.920086844854243857e-01 6.829073378453371923e-01 5.668814682446461362e-01 1.420571809540202679e+00 1.018722322159541838e+00 8.234988271847009100e-01 7.614656001888541192e-01 1.135695269795071072e+00 1.457989186498120482e+00 7.321869913943465091e-01 7.486364154053085640e-01 9.475494774611078475e-01 6.897777598738684679e-01 8.139557117061368974e-01 1.211708170396622375e+00 5.104911456303620199e-01 6.176140949535592339e-01 7.457659891215728809e-01 5.440135057077872816e-01 1.684697658423686795e+00 6.302998258905898599e-01 7.319673208075105908e-01 6.837873840067498765e-01 6.916073213781002149e-01 6.943338958323417298e-01 1.369036693293723683e+00 5.305300679348586845e-01
8.359247382724045439e-01 5.095032714381346750e-01 7.866600469461161316e-01 6.454488122128513305e-01 6.450418515951087395e-01 1.010879626352019667e+00 7.935683608616530549e-01 6.825616888607199950e-01 6.119777522435633221e-01 1.417018202928381543e+00 9.926693239986186246e-01 7.921188754489111306e-01 7.355185398535791785e-01 1.119917925134842118e+00 1.432728759956749753e+00 7.245281888333532372e-01 7.385813604913881170e-01 9.420545486821052528e-01 7.119665717153734752e-01 7.923016034364164240e-01 1.194491953817233609e+00 5.090296057753379566e-01 6.139370908195790344e-01 7.381271428854638827e-01 5.566340815541768183e-01 1.649886428442049802e+00 6.061510385390765920e-01 7.226713663480727190e-01 6.922775326187933231e-01 6.863653756754505286e-01 7.083051981295344079e-01 1.336842401114984646e+00 5.365367316007586540e-01
8.057208656030214744e-01 5.071831693461410495e-01 7.705634390154231239e-01 6.346111854184193213e-01 6.316809975096222551e-01 9.535182902664667282e-01 8.036333469365002369e-01 6.779770396878026517e-01 6.275311380427557317e-01 1.403427211926445928e+00 9.618170837297156384e-01 7.620083463313930272e-01 7.090263167371129160e-01 1.123499328254393692e+00 1.419012828346488675e+00 7.250529501715708980e-01 7.419311936302965815e-01 8.856745916064849844e-01 7.274688556761195191e-01 8.035895207093819437e-01 1.166915796374901948e+00 5.169556359162013059e-01 6.160187550389576439e-01 7.315649777792052610e-01 5.993821070024646369e-01 1.650779700170361686e+00 6.030810040419647411e-01 7.197420720348939316e-01 6.778524244643832075e-01 6.904421981176250833e-01 7.099387835133168512e-01 1.324000512942008267e+00 5.352331091542182895e-01
7.718471268309813338e-01 5.169624402376825634e-01 7.698691865017253111e-01 6.266942895050571227e-01 6.234850606776308757e-01 8.953957822598177518e-01 8.062147912760149193e-01 6.599098779377300383e-01 5.852616496887426134e-01 1.399312731542060817e+00 9.381441300057875576e-01 7.358942444044405118e-01 6.731485718408123375e-01 1.095713973361596816e+00 1.397014519157538492e+00 7.252045558916122570e-01 7.499318598880032605e-01 8.138127599334205042e-01 7.556340505474697933e-01 8.065164140984185659e-01 1.142263733775855661e+00 5.266126631341805364e-01 6.154186564785918412e-01 7.524810466479305848e-01 6.235715734098878915e-01 1.641304512916380576e+00 6.165034135338902654e-01 7.179405579151409977e-01 6.640883227843382697e-01 6.869019439796446580e-01 6.923882617099906822e-01 1.313527463039161791e+00 5.356215745211559964e-01
7.838349040702237147e-01 5.212315031745327065e-01 7.893441642458562946e-01 6.313962412456129991e-01 6.220905268693766033e-01 9.066133269829351748e-01 8.055599392462949870e-01 6.730746873068266245e-01 5.682089810858158563e-01 1.384648466286844570e+00 9.350453758977862462e-01 7.469995167440033335e-01 6.776164282292111984e-01 1.078370997448912183e+00 1.356724963762888869e+00 7.319710166842822163e-01 7.387510743421705772e-01 8.348246594470426496e-01 7.607431969459083065e-01 8.031790650209476023e-01 1.117265283594168768e+00 5.507556911502423658e-01 6.157563223461225421e-01 7.175150829279567377e-01 6.191496248518597589e-01 1.596705917613654879e+00 6.696631260456806789e-01 7.288516774595265035e-01 6.599464865331232666e-01 6.937906434903825525e-01 6.721498176130348279e-01 1.279568520484238636e+00 5.346275462073408757e-01
8.362132173903119581e-01 5.240922974410601176e-01 8.151187450334059781e-01 6.349775938663829722e-01 6.202031174846626138e-01 9.470662907204466796e-01 8.054760204705396776e-01 6.857591495998258679e-01 5.718746543191290943e-01 1.369633105571999465e+00 9.556353660333285482e-01 7.657615176711487504e-01 6.934998390574554916e-01 1.081998515187019505e+00 1.340216933197117877e+00 7.319442530818073278e-01 7.224297406117433651e-01 8.761014024786411003e-01 7.463582254022143037e-01 7.841124464105818648e-01 1.114776308348345735e+00 5.654296260726681123e-01 6.131629298182573740e-01 6.749952189070004271e-01 6.119329600573455430e-01 1.567270431533671626e+00 7.072222140001522828e-01 7.221557469148263131e-01 6.614490338043435003e-01 7.019944757574471117e-01 6.498754749666593167e-01 1.262294474634467978e+00 5.310760266595971890e-01
9.330143604555745096e-01 5.267835278357735351e-01 8.287934740284252921e-01 6.280134380328988852e-01 6.160666095481379667e-01 1.035918011599642918e+00 8.055189921371823658e-01 6.980212963725578312e-01 5.716116831497508599e-01 1.337660487666186393e+00 1.010428249266474010e+00 7.851850608822600330e-01 6.867109089928860044e-01 1.070002750429287497e+00 1.345937190613470280e+00 7.253060559387889406e-01 7.114198561323499259e-01 9.144728714852728979e-01 7.348770299491467206e-01 7.552643949718127470e-01 1.140954541526617794e+00 5.658324252884442407e-01 6.087774886583419143e-01 6.755647971056302215e-01 6.072653550075000073e-01 1.529321279519521681e+00 7.201249764713768542e-01 7.169837248637463967e-01 6.593647706260362673e-01 7.004505873156335882e-01 6.389745303114806596e-01 1.243931293862276632e+00 5.306197083224399869e-01
9.943041820565095001e-01 5.265449194609221895e-01 7.970853950933728393e-01 6.128673431137640071e-01 6.192079132751072690e-01 1.123696019352347308e+00 8.044534439827260019e-01 6.966286429302469552e-01 5.644495221518305295e-01 1.282029692289247791e+00 1.052023591659025037e+00 7.938121452947990431e-01 6.687350258757293053e-01 1.048243781154996057e+00 1.350020221469845794e+00 7.301399571270354993e-01 7.132795009472840952e-01 9.378243171617225427e-01 7.261784970172320275e-01 7.566822163837986226e-01 1.159873710073507480e+00 5.616794070234230052e-01 6.106368333206465548e-01 7.149581910691980013e-01 6.140870587038240735e-01 1.466645271690784957e+00 7.170197931042952000e-01 7.349338668070825031e-01 6.507759770544037092e-01 6.990705063969840927e-01 6.402254675119204430e-01 1.195998044312016173e+00 5.391249731066101170e-01
1.031266801379709719e+00 5.240855660096812585e-01 7.702574994052874269e-01 5.858972481240019015e-01 6.290263651976425452e-01 1.194054796845957167e+00 7.989961038263710957e-01 6.694785006764271129e-01 5.581687542677606917e-01 1.225349700134970465e+00 1.083090671197858734e+00 8.275094482563314369e-01 6.766638739767719679e-01 1.030980283273915665e+00 1.347605476936154734e+00 7.338484086771970283e-01 7.171049356521501661e-01 9.692628820659968669e-01 7.228876702061899362e-01 7.731790557684584675e-01 1.172772317091774763e+00 5.529424646818780209e-01 6.110897161157481383e-01 7.374945911854386971e-01 6.117977076637221012e-01 1.421925041860687910e+00 6.892321840038186931e-01 7.318126644900893041e-01 6.557729735731863130e-01 7.089024101004428591e-01 6.463201385284096379e-01 1.171937947046729711e+00 5.422517552480169423e-01
1.070933542127333160e+00 5.224624427510058400e-01 7.715483987255047360e-01 5.707152611840390355e-01 6.285182176365120554e-01 1.238036177788055081e+00 7.849816445450564784e-01 6.576768365793753679e-01 5.541270619770436445e-01 1.159235026345677211e+00 1.111800265296000623e+00 8.692288423717711154e-01 6.873661108644983919e-01 9.900829004256743726e-01 1.315154185776155282e+00 7.252486386266238094e-01 7.173676234424537501e-01 1.014135867668418456e+00 7.384364677343537853e-01 7.735399155824230766e-01 1.165933739499116717e+00 5.385625213309712667e-01 6.077587650929724417e-01 7.359676209505980893e-01 6.031478232350893087e-01 1.359160124064553443e+00 6.557513980665876652e-01 7.153991935916973466e-01 6.786566708596435404e-01 7.085569015662395165e-01 6.579939048507637001e-01 1.138295288840181829e+00 5.356249842633786784e-01
1.122482956686999378e+00 5.216178985637537346e-01 7.709437094146638358e-01 5.745652516540872279e-01 6.215236521593099361e-01 1.246571943912779812e+00 7.793183179135503291e-01 6.673092215936841098e-01 5.443277762969134237e-01 1.048368225450404090e+00 1.142892546889119121e+00 8.804728146557139201e-01 7.038338400954754492e-01 9.336111470588731587e-01 1.263678879349125372e+00 7.242014743785935016e-01 7.220538797314830504e-01 1.075372238133341707e+00 7.488129014526315741e-01 7.664433892663735648e-01 1.135606002580624496e+00 5.313065445381012220e-01 6.078869202532851679e-01 7.396305311476126798e-01 6.114833377114594626e-01 1.225432538635417012e+00 6.408287971344663880e-01 7.246312783511266176e-01 7.020151821446277696e-01 7.027742696594674321e-01 6.567357352009620675e-01 1.029531228372278617e+00 5.326592220359478436e-01
1.148113864854584998e+00 5.272074497517975633e-01 7.842801488380040098e-01 5.905673873307577537e-01 6.158142953727313573e-01 1.221045235520022976e+00 8.410218237686473142e-01 6.929202570889876345e-01 5.160682787639275793e-01 9.982484130687349078e-01 1.156971899862840880e+00 8.630701266251104009e-01 7.013173190376372768e-01 9.239639946946166527e-01 1.248622901640592309e+00 7.309567613667972141e-01 7.294248317263684056e-01 1.076104854818920264e+00 7.403740837590715440e-01 7.778046499096906707e-01 1.106817094050159822e+00 5.307600074407590185e-01 6.134949201104156202e-01 7.348718273013935542e-01 6.172312666755237487e-01 1.155006521428629584e+00 6.469555787023677507e-01 7.474299463125368970e-01 7.158245586503007019e-01 7.056852444789452061e-01 6.553630159509664654e-01 9.572294952554498693e-01 5.347956131635920318e-01
1.141826286791070233e+00 5.319043028010155272e-01 7.774011047505897665e-01 5.933589199371825940e-01 6.151848661467642643e-01 1.213275597490826918e+00 8.840023927216059674e-01 7.061442618675206617e-01 4.940224484685720174e-01 1.007631915979572579e+00 1.163194786480603593e+00 8.644723855812392888e-01 7.083124500621329478e-01 9.237716299689833210e-01 1.259886775564705408e+00 7.385573869955643911e-01 7.612195074147798390e-01 1.079243184496250896e+00 7.064654448638361117e-01 7.832435380487265952e-01 1.130238076943984149e+00 5.136223503762785692e-01 6.206591960416264486e-01 7.794215652757227053e-01 6.152933061913878898e-01 1.158135117056042107e+00 6.530386567494222971e-01 7.497817434883544685e-01 7.339246914091163143e-01 7.163060359643075303e-01 6.556545210359069342e-01 9.695300541582054787e-01 5.370311256217313867e-01
1.134734587804610229e+00 5.244199823428203899e-01 7.716690414527507258e-01 5.936113899501407332e-01 6.104275757097457067e-01 1.203074325095166319e+00 9.410640267278796989e-01 7.386374805724523762e-01 4.754277196899605040e-01 1.016931758895208260e+00 1.165948222539595402e+00 8.734707329284174815e-01 7.092752018744664655e-01 9.335207892812166230e-01 1.273004019946413878e+00 7.510063662849447708e-01 8.006344164596052027e-01 1.083387302095021987e+00 6.893999248687344705e-01 7.898486051205366731e-01 1.165684600054908371e+00 4.997679275468945859e-01 6.205001566869127183e-01 8.070792138443447783e-01 5.969083313068933583e-01 1.165730980094793701e+00 6.404468407492200921e-01 7.496617430982607244e-01 7.623221002047366746e-01 7.258859669970070261e-01 6.623507043041053644e-01 9.993513797318198666e-01 5.371833369799270397e-01
1.131752363840212716e+00 5.154112001619403083e-01 7.708484560228970883e-01 5.961256628999419549e-01 6.020146566334273475e-01 1.191723030882815948e+00 9.865853884439165222e-01 7.674120274458562374e-01 4.547054703062289316e-01 1.009949079827982654e+00 1.176553922894474802e+00 8.875791786797206928e-01 6.997275642957700992e-01 9.439480373066719832e-01 1.285739171452575880e+00 7.814598820556225567e-01 8.257288008424455983e-01 1.092159195862785870e+00 6.828781029910336864e-01 7.807759098509985396e-01 1.190349319612763024e+00 4.929599613675695879e-01 6.229201174200873492e-01 8.141554670156968543e-01 5.773484219584905652e-01 1.158427951266633782e+00 6.408579717612973292e-01 7.530021188890871908e-01 7.913081175534726341e-01 7.339446697093372496e-01 6.624773681227525968e-01 1.003715681973601503e+00 5.446424530894573568e-01
1.138460865029993219e+00 5.126803809758706532e-01 7.807874594786060607e-01 5.977976116976635446e-01 5.965008232578272729e-01 1.171530515292081853e+00 1.026070647976980332e+00 7.948766825034745409e-01 4.248821438455688826e-01 1.002207045954678133e+00 1.196314762272179477e+00 8.981368440127500685e-01 7.034699749527760781e-01 9.522278837608666446e-01 1.300118030166690364e+00 8.149515462022233203e-01 8.351562189337350395e-01 1.101239720661803423e+00 6.743196145784732254e-01 7.625712478745021450e-01 1.214878203443443327e+00 4.867668980945579205e-01 6.231621118006512861e-01 8.083978055111673555e-01 5.596124070527161987e-01 1.149868561055009897e+00 6.484111034401605078e-01 7.432287646235928857e-01 8.274811710854870217e-01 7.339332393141621003e-01 6.529708868688733903e-01 9.992987360919434181e-01 5.525314549377281503e-01
