# Supplementary material for: Molecular mechanisms of native ligand selectivity in catecholamine G protein-coupled receptors
Source: Nat Commun. 2026 Apr 23;17:4112. doi: 10.1038/s41467-026-71361-8 (PMC13150006; doi:10.1038/s41467-026-71361-8)
Supplement: Supplementary file 8 — Source Data 2 [file 41467_2026_71361_MOESM8_ESM.zip › SourceData/FigS15/strings4apo_WT/string33.txt]

8.907468250784592589e-01 4.949635836528399335e-01 8.483069601500281554e-01 6.351511339931236177e-01 6.339996650768449094e-01 1.072157551318772883e+00 8.415290289873744722e-01 6.626106879937812000e-01 5.539139273810191888e-01 1.480503884127145842e+00 1.047088815326949085e+00 8.496521689205648320e-01 8.457517473392808238e-01 1.213344435469935867e+00 1.536154406068494849e+00 7.329434851890843650e-01 7.357085464004391451e-01 9.586202516617341463e-01 6.672218765158423048e-01 8.179856754066339164e-01 1.230905994243974400e+00 4.987153447169695442e-01 6.187688370737187693e-01 7.865589773154693098e-01 5.540836636279617977e-01 1.801616481241348211e+00 6.047163526708390080e-01 7.247542715009860359e-01 6.539189056959107127e-01 7.256985605311124798e-01 6.876240389148378096e-01 1.437887768234842989e+00 5.286679570462086142e-01
9.006888221838295072e-01 5.084293820843668321e-01 8.649318913352077587e-01 6.394263995650057986e-01 6.277370696630220070e-01 1.089597009541160011e+00 8.222456208515942500e-01 6.610020418673969722e-01 5.561680687425524239e-01 1.488925095330371207e+00 1.050776789019284951e+00 8.699817725639088506e-01 8.026349988831468218e-01 1.192274090941029430e+00 1.524190362918574904e+00 7.320517193432454217e-01 7.457259705330409050e-01 9.752670184778171603e-01 6.826441532466903661e-01 8.300254589085925838e-01 1.247881385761336226e+00 5.096418417763588504e-01 6.149138913570209031e-01 7.655260224419889736e-01 5.501832018301087146e-01 1.776697083932002208e+00 6.210945479951244241e-01 7.243878373775337609e-01 6.658477954625073858e-01 7.372295587895046909e-01 6.888096725211383387e-01 1.433253542432247674e+00 5.325670252222753920e-01
8.895436621567608393e-01 5.057630192558838500e-01 8.593900037900101818e-01 6.470105420097433946e-01 6.355244790170231362e-01 1.092125364972031276e+00 8.173763084157525949e-01 6.721173184365392128e-01 5.583812071751251827e-01 1.472231299562170692e+00 1.038632753650283957e+00 8.862375553946458817e-01 7.536973225837791945e-01 1.152981530747934968e+00 1.493259501962762581e+00 7.235249715568253803e-01 7.509318178989244918e-01 9.785963750710140463e-01 6.937976849692402137e-01 8.363888622519775051e-01 1.241302811933178596e+00 5.131996511953199613e-01 6.075359087579990103e-01 7.105081953976579712e-01 5.402613401308912211e-01 1.752411471830378487e+00 6.288875554508972510e-01 7.194769933622569003e-01 6.781929896901959243e-01 7.148415140115678135e-01 6.901779378921047980e-01 1.428849325139951443e+00 5.325624020891458477e-01
8.668256416086026483e-01 5.022327951692810988e-01 8.245288207646470635e-01 6.516764326382429307e-01 6.300571751669341580e-01 1.072825940807174971e+00 8.147566970565029987e-01 6.896782609010818632e-01 5.950340913747945715e-01 1.439306266980223903e+00 1.022927252712784618e+00 8.582142631459912518e-01 7.383622763937411904e-01 1.124810298626189642e+00 1.462999313890214648e+00 7.159231364018094901e-01 7.571116781276839847e-01 9.496537277118887177e-01 6.973579210778585447e-01 8.163933730866171912e-01 1.218869874437053191e+00 5.117494330385452539e-01 6.045360793509136910e-01 6.935835771865603849e-01 5.515790123339668893e-01 1.726998707106849551e+00 6.245100034671386968e-01 7.168261743732513569e-01 6.858955558381863993e-01 7.025614868581716577e-01 6.987866235014563721e-01 1.410342615242611952e+00 5.393234436741413118e-01
8.660350253688785527e-01 5.130547209284236354e-01 7.902716677702499304e-01 6.516866474854513536e-01 6.201502166137058403e-01 1.063512061848074008e+00 8.010867383823990773e-01 6.999923733154129746e-01 6.328918937048935156e-01 1.420002382210872272e+00 1.026410385999144470e+00 8.261096760878986478e-01 7.221300472463911824e-01 1.117413013399732646e+00 1.457403434403315989e+00 7.141260272209722926e-01 7.486089253744608873e-01 9.198217429293815695e-01 7.020980476067327780e-01 7.996693207904177481e-01 1.225966455888285012e+00 5.092971014864463575e-01 6.033693606809273913e-01 6.731897852296340190e-01 5.685754633416533199e-01 1.709642124453647716e+00 6.154812147506322217e-01 7.080504284440702900e-01 6.794284027141264115e-01 7.018489537732072181e-01 7.018870924267113232e-01 1.401521072919827082e+00 5.404572578835189489e-01
9.011429894767273296e-01 5.177809565558763039e-01 7.967619334243879470e-01 6.224366545486951230e-01 6.160778278021892262e-01 1.053784352682278991e+00 8.063690143273639643e-01 6.827542543350787474e-01 6.684492668065873389e-01 1.418918963151650114e+00 1.065044378128112701e+00 8.167773685150570007e-01 7.051238128202929056e-01 1.120179288678287755e+00 1.469272361459312837e+00 7.139333992383809502e-01 7.391880059777885537e-01 9.084107198899663560e-01 6.946351617234343134e-01 7.911769320715783538e-01 1.248498058515699061e+00 5.087882873989489907e-01 6.083103736593203914e-01 6.845940843362016137e-01 5.786500665240289498e-01 1.711435136713173044e+00 6.312789587350673415e-01 6.914724861153147550e-01 6.763587820762483327e-01 7.004515758514116008e-01 6.790920283122434675e-01 1.408732224105814002e+00 5.371787206763466438e-01
9.200249237561179960e-01 5.157662615054842137e-01 8.197668874894753488e-01 6.025651182530071814e-01 6.160505885191094322e-01 1.085248125840308608e+00 8.179559318623271791e-01 6.713446628360687507e-01 6.300898497313489610e-01 1.442499240202568478e+00 1.089234972827156867e+00 8.365550748039705109e-01 7.083401301300172870e-01 1.133214688716004614e+00 1.482520659318590450e+00 7.141959224523319882e-01 7.212031384544705936e-01 9.400073143812872623e-01 7.126977674595735834e-01 7.764555155976475831e-01 1.273677784360164100e+00 5.142572633147338701e-01 6.132403396781324068e-01 7.256883294059326417e-01 5.910009972324740124e-01 1.692808093615066678e+00 6.244215352287189047e-01 6.987631578875309613e-01 6.510341862686954695e-01 6.964998010720345745e-01 6.888880879975943783e-01 1.403057189027596463e+00 5.345702499233656591e-01
9.500882345827200703e-01 5.230575297364327136e-01 8.504102738583089183e-01 6.036631362726629924e-01 6.203877530471086921e-01 1.127267842254727093e+00 8.116500405693576337e-01 6.769803213045280099e-01 5.896870139847166792e-01 1.459950416570705567e+00 1.099060387950802964e+00 8.653461635853947342e-01 7.106073983774114922e-01 1.153021518179103255e+00 1.480106305533947841e+00 7.128334525595636517e-01 6.976836986441630195e-01 9.951527001392483918e-01 7.149361074984322828e-01 7.737523914413395598e-01 1.289183507499902070e+00 5.132274639028679974e-01 6.112037371438495681e-01 7.187070293700961177e-01 5.975219097345291219e-01 1.658330785432445609e+00 6.037265316348707778e-01 6.953925732863237563e-01 6.436612010632664083e-01 6.970881410191789307e-01 6.899353371757617204e-01 1.381220168972315587e+00 5.396008991934638788e-01
1.003618325210436257e+00 5.264344507057673317e-01 8.591516913591218385e-01 6.095771431025387432e-01 6.251020279856914774e-01 1.176003241996739446e+00 8.172899824048701634e-01 6.917094230773273011e-01 5.786008667925883753e-01 1.419026956700726760e+00 1.123613198565031945e+00 8.811122044093375738e-01 7.166138216314406062e-01 1.141764409145912040e+00 1.464197307934104408e+00 7.104958391399076589e-01 6.991594650284422841e-01 1.042180805669350008e+00 7.328496423714725427e-01 7.794144978636093901e-01 1.281609996178089128e+00 5.085986397015539451e-01 6.012202522141559813e-01 7.108529146441259217e-01 6.107728438208274158e-01 1.605624320736394495e+00 5.890264103575696408e-01 6.937256649716995183e-01 6.443981967446748005e-01 6.947618463781649600e-01 6.883822048955224870e-01 1.333140648198250844e+00 5.399071048924714011e-01
1.044327274130466332e+00 5.282406348011668973e-01 8.344466523646804079e-01 6.217904058866340344e-01 6.249604519091889188e-01 1.191300364132365841e+00 8.248212747770664599e-01 7.100738988019503761e-01 5.815465078276648159e-01 1.330745152252967856e+00 1.123895078969798345e+00 8.534189923617960805e-01 7.109557800714085829e-01 1.097835396017450060e+00 1.408825454343285433e+00 7.215278989743882931e-01 7.052003445616382704e-01 1.031101771022470803e+00 7.460665738664692404e-01 7.788035025379540510e-01 1.239671371164543956e+00 5.173741029585074980e-01 6.039646284211681593e-01 7.053841650505724425e-01 6.286952998123999103e-01 1.518575779485576316e+00 5.960346978571398058e-01 7.086364416858088600e-01 6.511240073947385243e-01 6.912538111361576920e-01 6.954113164334018160e-01 1.258895446200072765e+00 5.366109064028155018e-01
1.062742896401627446e+00 5.263276424850468205e-01 8.077588675494418169e-01 6.203598092219960725e-01 6.187350404813996008e-01 1.192273091090741755e+00 8.252076933870073905e-01 7.146826301501555401e-01 5.780334039568384430e-01 1.242100858112884509e+00 1.116822196445016235e+00 8.330189997657480028e-01 6.994339182709634617e-01 1.049089138243372687e+00 1.343242578588589309e+00 7.291176090018219869e-01 7.081622885727835159e-01 1.025138600148711943e+00 7.467231358756049042e-01 7.791367381704796813e-01 1.190850709976170485e+00 5.272996096510762509e-01 6.103979288988879981e-01 7.007684199352949284e-01 6.197881784717156339e-01 1.422101473005294103e+00 6.103818361650659163e-01 7.234585363326472285e-01 6.622411846633343702e-01 6.980028694925206612e-01 7.094239344237130984e-01 1.178769445409707517e+00 5.317079775843527312e-01
1.091432068219683416e+00 5.242884720579522595e-01 7.863943581923669157e-01 6.014293351451788228e-01 6.172432191561427750e-01 1.206679278392583266e+00 8.195027055907255775e-01 7.056986918505945283e-01 5.660154280579761110e-01 1.128988932708565818e+00 1.120952847865438473e+00 8.360630376542574904e-01 7.026192312590754385e-01 9.828714841175018035e-01 1.265860565540898763e+00 7.266362406293652709e-01 7.138668320783784216e-01 1.048855733627142239e+00 7.363499905119912370e-01 7.774105250422064239e-01 1.134488019727879493e+00 5.285728202992948654e-01 6.107562232633543253e-01 7.155104510104317583e-01 6.011315975903503972e-01 1.299098408326027965e+00 6.242834004679419513e-01 7.284803613534661659e-01 6.753352734423787584e-01 7.097263720514066510e-01 7.172951648653227430e-01 1.078776464937300839e+00 5.315605910053059491e-01
1.111419286962723518e+00 5.250315170003396759e-01 7.768385321291809698e-01 5.858933786364625140e-01 6.230561803440761715e-01 1.224621412409599541e+00 8.112528344836614780e-01 6.958427291878980236e-01 5.538601747192615221e-01 1.045383090366316159e+00 1.122500782644489936e+00 8.547974674885089330e-01 7.231195344790966040e-01 9.322564009792557727e-01 1.207665974467706071e+00 7.188850779994795381e-01 7.226959997135096181e-01 1.070201672479080379e+00 7.232060796265677993e-01 7.688918229902858004e-01 1.088877220723793116e+00 5.264155965979806506e-01 6.065597647576829177e-01 7.577487309822794614e-01 5.974946814362813718e-01 1.214090194731100247e+00 6.308889508224456710e-01 7.177935788626330638e-01 6.878000215572354081e-01 7.057852594685914971e-01 7.005918191829647590e-01 1.012840968130029218e+00 5.367818288629188084e-01
1.139341171664160157e+00 5.201910835870557914e-01 7.848684269214538656e-01 5.908840777635192554e-01 6.214948952974735930e-01 1.223960208872768129e+00 8.315997531460898040e-01 6.965728118175444905e-01 5.255253589421841065e-01 9.974721906601103916e-01 1.128915963116908783e+00 8.684458823123240023e-01 7.182588559546227991e-01 9.029816195970609138e-01 1.188663413553897374e+00 7.211528838491890747e-01 7.408177707772076737e-01 1.093567765729024366e+00 7.171990181641265671e-01 7.606867439502467132e-01 1.082273199688937426e+00 5.112441003628412917e-01 6.009500392589761653e-01 7.757224382540315322e-01 6.071555935973593776e-01 1.143119929884046204e+00 6.306331473652219133e-01 7.344480320810723439e-01 7.280257330932533577e-01 6.912157756045901325e-01 6.867185883054640616e-01 9.648733029166884911e-01 5.423644002583423163e-01
1.147652995731422543e+00 5.193742742101453702e-01 7.898604105533512110e-01 5.867094881682523022e-01 6.155150606375963118e-01 1.220134441384596258e+00 8.710364013045667209e-01 7.048016425593457424e-01 4.990152622844610253e-01 1.001071832533230177e+00 1.150139464944591294e+00 8.773535731873389754e-01 7.105446661384174911e-01 9.212007623872749962e-01 1.230531851679688371e+00 7.346116110021077006e-01 7.586596898179758242e-01 1.108202209220001233e+00 7.095964887822560074e-01 7.720582167045851874e-01 1.107230014234676263e+00 5.054813638839777967e-01 6.117772815089365102e-01 7.735504968027812067e-01 6.133762644520879270e-01 1.150388372619119748e+00 6.511059043522720025e-01 7.437611115289176622e-01 7.491249236348641594e-01 7.158521660823493615e-01 6.768924124406998644e-01 9.597311424993802964e-01 5.445290917578414769e-01
1.135881317491582054e+00 5.207984670097737245e-01 7.784085970484566630e-01 5.898528183377783618e-01 6.077949982418288100e-01 1.205697842051550728e+00 9.248612834392091475e-01 7.414456579384257617e-01 4.820598833911811654e-01 9.902466092464429215e-01 1.149244793205642878e+00 8.775178919358342933e-01 7.154965118156813020e-01 9.290378219448177655e-01 1.235462605966624050e+00 7.533161179934624307e-01 7.828211304406765825e-01 1.100558963897815490e+00 6.962136248747127221e-01 7.707130621109283819e-01 1.110681012659293643e+00 4.959665128028298842e-01 6.190168738821646421e-01 7.919218509660084226e-01 5.972156825002135072e-01 1.138333512367112332e+00 6.592229129603384141e-01 7.504883730176642453e-01 7.676820529615957511e-01 7.261854164689859337e-01 6.558501116115844631e-01 9.468448728176995788e-01 5.457477648072215359e-01
1.131860421873097655e+00 5.201368028752667572e-01 7.737132562411314085e-01 5.879895087765180106e-01 6.009656997204315676e-01 1.188683430583238998e+00 9.785348084028622218e-01 7.712135184865858140e-01 4.518102754901990314e-01 9.943061053629913548e-01 1.162352122344132876e+00 8.861318605702778184e-01 7.060979797222501908e-01 9.298279593748290939e-01 1.255812396458267477e+00 7.839766059480947069e-01 8.117484655102146229e-01 1.095563201301566147e+00 6.807011607568902445e-01 7.648675776766679091e-01 1.157297621809546095e+00 4.900044516798301997e-01 6.232320486601259368e-01 8.118793373083179610e-01 5.758973355279348727e-01 1.133321850962258903e+00 6.512153835396536916e-01 7.538246203893013142e-01 7.962233603392013803e-01 7.316840258580576961e-01 6.589637548478307627e-01 9.690837344729941183e-01 5.480635195229660583e-01
1.138460865029993219e+00 5.126803809758706532e-01 7.807874594786060607e-01 5.977976116976635446e-01 5.965008232578272729e-01 1.171530515292081853e+00 1.026070647976980332e+00 7.948766825034745409e-01 4.248821438455688826e-01 1.002207045954678133e+00 1.196314762272179477e+00 8.981368440127500685e-01 7.034699749527760781e-01 9.522278837608666446e-01 1.300118030166690364e+00 8.149515462022233203e-01 8.351562189337350395e-01 1.101239720661803423e+00 6.743196145784732254e-01 7.625712478745021450e-01 1.214878203443443327e+00 4.867668980945579205e-01 6.231621118006512861e-01 8.083978055111673555e-01 5.596124070527161987e-01 1.149868561055009897e+00 6.484111034401605078e-01 7.432287646235928857e-01 8.274811710854870217e-01 7.339332393141621003e-01 6.529708868688733903e-01 9.992987360919434181e-01 5.525314549377281503e-01
