# Supplementary material for: Molecular mechanisms of native ligand selectivity in catecholamine G protein-coupled receptors
Source: Nat Commun. 2026 Apr 23;17:4112. doi: 10.1038/s41467-026-71361-8 (PMC13150006; doi:10.1038/s41467-026-71361-8)
Supplement: Supplementary file 8 — Source Data 2 [file 41467_2026_71361_MOESM8_ESM.zip › SourceData/FigS15/strings4apo_WT/string27.txt]

8.907468250784592589e-01 4.949635836528399335e-01 8.483069601500281554e-01 6.351511339931236177e-01 6.339996650768449094e-01 1.072157551318772883e+00 8.415290289873744722e-01 6.626106879937812000e-01 5.539139273810191888e-01 1.480503884127145842e+00 1.047088815326949085e+00 8.496521689205648320e-01 8.457517473392808238e-01 1.213344435469935867e+00 1.536154406068494849e+00 7.329434851890843650e-01 7.357085464004391451e-01 9.586202516617341463e-01 6.672218765158423048e-01 8.179856754066339164e-01 1.230905994243974400e+00 4.987153447169695442e-01 6.187688370737187693e-01 7.865589773154693098e-01 5.540836636279617977e-01 1.801616481241348211e+00 6.047163526708390080e-01 7.247542715009860359e-01 6.539189056959107127e-01 7.256985605311124798e-01 6.876240389148378096e-01 1.437887768234842989e+00 5.286679570462086142e-01
8.765401131368129040e-01 4.998362122887848313e-01 8.387948651638340580e-01 6.353516583082913227e-01 6.244218642075846093e-01 1.066729970048115206e+00 8.165459332867892606e-01 6.550670126514213099e-01 5.553855812521870661e-01 1.478487913205575044e+00 1.054341945491426014e+00 8.661542567208820875e-01 7.849313950072562829e-01 1.176894820438198375e+00 1.521751892656999283e+00 7.298101062620823143e-01 7.636703875945743958e-01 9.578352130699210321e-01 6.833078147335027719e-01 8.607084072953534726e-01 1.244818943293120483e+00 5.088141703371618085e-01 6.124296218187388341e-01 7.554049477555703218e-01 5.622604473141378234e-01 1.777330476501116419e+00 6.178571836562365416e-01 7.226714566291683184e-01 6.689534228700434459e-01 7.233444304891276655e-01 6.890465416811573096e-01 1.432945066014645885e+00 5.298024291833903776e-01
8.449111921647618484e-01 5.039761794527404248e-01 8.044543761140235949e-01 6.388731220762726704e-01 6.225622316260436273e-01 1.044268109725796645e+00 8.088191579721581981e-01 6.662544133734411567e-01 5.620277385677365789e-01 1.452532664479914137e+00 1.024448895751820521e+00 8.512868741777865900e-01 7.338004229927321820e-01 1.137684503009748438e+00 1.487151654709036874e+00 7.194507296956897946e-01 7.739558586516805949e-01 9.288158733551094004e-01 6.975336759600844205e-01 8.497905959160250156e-01 1.230482191517558999e+00 5.084392149272748407e-01 6.057710639643971717e-01 7.118038118506330170e-01 5.510563955397079772e-01 1.737327701062445495e+00 6.165333192574196097e-01 7.106166833478574363e-01 6.848709641169755669e-01 7.076216135108128746e-01 6.994209348159812212e-01 1.409454224375828790e+00 5.311378097771398687e-01
8.233866697769829379e-01 5.030471990156892836e-01 7.710286337519406397e-01 6.456348908793301256e-01 6.205610552660800749e-01 1.004245657612633291e+00 8.147139328723541629e-01 6.876776233851450426e-01 6.064982130456355591e-01 1.428706817240227078e+00 1.004392935531658093e+00 7.966196816721994312e-01 7.190338355681625826e-01 1.110044688057762352e+00 1.461540269391796709e+00 7.111867685108217430e-01 7.753707505647335907e-01 8.918176903259588117e-01 6.929283376818963225e-01 8.137833769455109501e-01 1.215426984145608014e+00 5.189645683102132034e-01 6.080712001787317300e-01 6.995868381836650718e-01 5.596259704227738441e-01 1.701536815392861390e+00 6.105705223522102099e-01 7.136446453961555747e-01 6.841915022860871609e-01 7.054855085447047092e-01 7.050690719182365340e-01 1.383036925411997409e+00 5.368430884676106407e-01
8.556977696373914144e-01 5.164640166291151191e-01 7.772496626651520524e-01 6.529498949982734946e-01 6.165564765660779267e-01 1.055049247663194079e+00 8.172021663968621619e-01 6.948704558280149879e-01 6.203260734973112811e-01 1.427095409053533492e+00 1.038573335478904847e+00 8.245875418617059083e-01 6.871331973033433238e-01 1.117908156767181138e+00 1.484363516155771778e+00 7.191383286196871838e-01 7.697133400953647397e-01 9.173377331688498115e-01 7.004704937488545058e-01 8.127777070470691978e-01 1.248400365616994412e+00 5.257536790832233464e-01 6.126951775042949189e-01 6.764776208620076892e-01 5.772174627359403232e-01 1.711264473550027532e+00 6.067880799027306482e-01 7.012948028899859132e-01 6.846187687349789552e-01 7.043452701063068755e-01 6.904508977696824923e-01 1.399299715494368712e+00 5.360552601623168600e-01
8.959679260598261141e-01 5.231814780352627148e-01 7.998227356633729190e-01 6.441917863372860209e-01 6.147902691365370043e-01 1.104379860404833380e+00 8.211417174862057911e-01 6.914373316816876391e-01 6.289073857571629844e-01 1.433404166594157259e+00 1.076894300064101806e+00 8.619222298181693498e-01 6.848407514163650234e-01 1.127964749731466210e+00 1.501168599025747508e+00 7.280925826255006950e-01 7.492807926624182047e-01 9.536402360331583949e-01 7.101149246181767127e-01 8.085260261035632778e-01 1.273106069539611029e+00 5.212153812294779698e-01 6.194010389725304044e-01 6.944656980232842836e-01 5.842633640129067940e-01 1.722353359477541979e+00 6.328937823661818785e-01 6.843174088731869276e-01 6.868809587782229720e-01 7.003945608999961880e-01 6.672150493513446801e-01 1.414473274883370602e+00 5.368817745539213870e-01
9.266222078406172180e-01 5.258198501185418205e-01 8.237758607638528963e-01 6.176675826650347423e-01 6.128037081798595187e-01 1.127483704491627492e+00 8.296421157537061664e-01 6.809732748957952886e-01 6.359533588447637831e-01 1.421910946373800666e+00 1.099982763818193598e+00 8.777052795990716305e-01 7.197102152473160430e-01 1.136732929962905203e+00 1.485293719905145915e+00 7.246393373688643225e-01 7.168540557101709121e-01 9.715433475330459423e-01 7.251166856930051363e-01 7.866217061717636350e-01 1.255793185341393281e+00 5.135254246212813678e-01 6.211794572535411785e-01 7.553892168626155090e-01 5.872066196069418709e-01 1.707633019225506477e+00 6.534246186254846211e-01 6.813309004365913912e-01 6.864796816787572808e-01 6.954134715436889325e-01 6.607526403480986632e-01 1.400036094016330779e+00 5.355491103424023791e-01
9.221809982217928914e-01 5.268291125184252355e-01 8.300202085538810337e-01 6.088801519041424637e-01 6.112996130354008129e-01 1.115661088856316319e+00 8.283326402921300513e-01 6.777349678105413222e-01 6.149204023403502806e-01 1.403346689266076419e+00 1.088375866429048600e+00 8.668649567221643482e-01 7.310569951632631680e-01 1.144542738164471052e+00 1.453425088198912585e+00 7.148681353105920122e-01 7.088141085216185244e-01 9.566848425550497081e-01 7.261465247192768757e-01 7.731248529111384160e-01 1.219711827175934182e+00 5.125181054388651125e-01 6.126100754859021835e-01 7.633577318273098156e-01 5.894797488708143351e-01 1.676883186886615640e+00 6.117099252048647795e-01 7.061538222362602202e-01 6.730753391688325538e-01 6.959091320991191987e-01 6.881815248674467700e-01 1.369803601264884652e+00 5.334096396186503997e-01
9.685742206511256391e-01 5.198404619868367549e-01 8.292797291375757496e-01 6.129961888057455788e-01 6.193355261256933142e-01 1.134602486966449053e+00 8.179460702063743316e-01 6.851433785894532891e-01 5.857539598907950396e-01 1.378982238901346191e+00 1.106526538974220486e+00 8.539580635551557997e-01 6.953999165868990362e-01 1.135852726425486958e+00 1.436001480334117009e+00 7.246311835019066949e-01 7.025595219016309567e-01 9.896961992432458111e-01 7.130100378668414729e-01 7.638104542701584787e-01 1.236218197724161083e+00 5.058793170063564659e-01 6.110324370573145814e-01 7.194531113591783322e-01 5.925601828155849793e-01 1.596796599728734556e+00 6.041527223319415052e-01 7.214415635260644777e-01 6.494654403054104241e-01 6.888891327914506979e-01 6.890322771672439117e-01 1.312110192535502318e+00 5.418701968429551208e-01
1.029339283362665336e+00 5.221842074565183900e-01 7.970401234545588798e-01 6.126753210811838324e-01 6.194465212158727363e-01 1.159356778089121853e+00 8.310665450104699481e-01 6.897119058241828471e-01 5.696333775215033368e-01 1.292052582118798032e+00 1.114871406362504258e+00 8.172499716706814743e-01 7.099933136990225213e-01 1.087029847727734477e+00 1.390870549360757158e+00 7.232391521567582693e-01 7.176101405697575819e-01 1.008405584137710198e+00 7.270501535222946288e-01 7.704736734006425447e-01 1.221421926482157527e+00 5.134195101042029474e-01 6.103696200767703139e-01 7.126111918099479192e-01 5.875895617687226791e-01 1.480649081136814038e+00 6.149554431207679972e-01 7.235809752130070160e-01 6.495921831717840211e-01 6.856601421305669186e-01 6.968350463391072003e-01 1.218595161157847828e+00 5.324998743507383114e-01
1.073464863368552402e+00 5.251426590786254511e-01 7.748893239182889081e-01 6.095088922259280784e-01 6.174414776864785015e-01 1.182380091036106418e+00 8.330698083370626783e-01 6.967660194659529571e-01 5.544024216407392736e-01 1.176608458950977099e+00 1.118340499289002699e+00 8.092193134926376485e-01 7.286049729703624189e-01 1.002422922009310824e+00 1.310028771857105534e+00 7.237480381588686784e-01 7.251563360189882124e-01 1.010251175125092216e+00 7.374279186741767855e-01 7.762371942785611934e-01 1.166991587493422022e+00 5.240339839841170466e-01 6.096164502406383745e-01 7.131787774209161768e-01 5.931781149767163530e-01 1.369882787002106639e+00 6.205300399709909875e-01 7.241859744968663914e-01 6.594524785663289368e-01 6.987520118906559441e-01 7.084212282642774472e-01 1.135220519595424360e+00 5.293341493155963029e-01
1.102226048178088336e+00 5.224680321498424984e-01 7.729896936723306133e-01 5.876724231871458537e-01 6.255618824937511091e-01 1.227004923395185854e+00 8.150095516112600968e-01 6.883553049865084317e-01 5.501990921153232517e-01 1.095909219531789436e+00 1.137358061401692044e+00 8.540883797890410634e-01 7.412505155463258166e-01 9.605274006611411730e-01 1.272766109330585982e+00 7.170426465446012587e-01 7.195451616349637369e-01 1.059207260451980881e+00 7.309146154764379899e-01 7.652205081762244454e-01 1.131867102899150268e+00 5.223602257866450937e-01 6.041264468878198013e-01 7.496086787537097340e-01 6.045481440806039775e-01 1.300004408873192796e+00 6.266290779397887256e-01 7.195380640759456714e-01 6.827155147195529405e-01 6.977011788676017456e-01 7.050854972720500546e-01 1.083400424586681954e+00 5.305251443450689219e-01
1.098191853189305123e+00 5.207194996081351279e-01 7.533682426736254545e-01 5.775412490959151990e-01 6.219701677332208911e-01 1.237491562890704833e+00 8.139759930501079266e-01 6.795352448450771021e-01 5.352579028993151855e-01 1.028162319501538136e+00 1.120441468704819199e+00 8.752524643912669156e-01 7.317126965356421930e-01 9.132687928072537042e-01 1.208901589324900439e+00 7.151734830885834171e-01 7.364866545073712745e-01 1.082623005807006322e+00 7.225672790576849192e-01 7.569245485971807241e-01 1.091084443053974118e+00 5.171820724037580197e-01 6.017322799291784374e-01 7.967147244063310652e-01 6.034252752702951028e-01 1.194121185892771386e+00 6.240445189883839783e-01 7.371723110829427883e-01 7.080658628543120559e-01 6.786697562931726102e-01 6.922193665102016613e-01 1.007186533583841248e+00 5.361956679469683795e-01
1.134308888266906346e+00 5.246866619306528312e-01 7.744665359368573254e-01 5.852938720957102658e-01 6.283687005055195174e-01 1.213336329344145259e+00 8.461819763819673490e-01 6.889585495813085325e-01 5.032904840741829755e-01 9.996746922048487249e-01 1.132026942292635230e+00 8.649255481626098030e-01 7.220400328484359864e-01 9.089692182784507857e-01 1.211073835681159672e+00 7.137999323460657575e-01 7.409922991979740470e-01 1.093393633293740175e+00 7.168634848779524837e-01 7.611512841435944532e-01 1.097260352519509929e+00 5.058475648048492701e-01 6.000056036996028741e-01 7.814754941651351761e-01 6.167087159506461358e-01 1.147416507885671955e+00 6.258780881368503080e-01 7.466057534384868966e-01 7.366355982920064216e-01 7.026244493305167094e-01 6.757313219471317023e-01 9.648400507882488597e-01 5.461745485213412854e-01
1.152817066954792580e+00 5.196375254638687657e-01 7.895071385858042357e-01 6.015823628305076998e-01 6.182308768166802082e-01 1.221180458254540913e+00 8.864836817212824460e-01 7.193941361294713399e-01 5.019758339798281455e-01 1.003185664958732293e+00 1.154551238543313874e+00 8.811382552270614621e-01 7.203025063635345449e-01 9.203424597138523122e-01 1.228124425380057838e+00 7.196946017019284492e-01 7.423820532964906516e-01 1.112248900299146692e+00 7.095590430514274738e-01 7.610174983635801249e-01 1.117153268806670097e+00 4.997216053137775171e-01 6.076672840032660838e-01 7.807768754275606904e-01 6.189186479788931772e-01 1.131802253138153302e+00 6.464249710639720092e-01 7.422290152615726999e-01 7.574331283012365468e-01 7.257609252424483959e-01 6.559482779940264408e-01 9.571600384521528060e-01 5.506629221051155820e-01
1.159000213968577997e+00 5.187914954804231371e-01 7.957013374173812492e-01 6.274848912422864577e-01 6.053938321765576225e-01 1.225841612636118239e+00 9.358996787665246897e-01 7.657653064698256573e-01 5.033609513450536532e-01 1.001428797003540927e+00 1.167858582406594126e+00 8.937289958414837976e-01 7.124343047223317127e-01 9.263582431737293899e-01 1.243718606101158031e+00 7.395142635570104428e-01 7.604594344837503073e-01 1.118960841635159742e+00 6.954339482953469931e-01 7.609773343198696915e-01 1.134165408147478793e+00 4.939153519575459894e-01 6.155411787740387997e-01 7.802543339099685671e-01 6.016138339717984618e-01 1.127321945274777137e+00 6.573454131599129058e-01 7.478944541574210625e-01 7.743822543923990498e-01 7.313901376911732255e-01 6.514361411052457251e-01 9.592153154445077767e-01 5.511630247422106832e-01
1.150878351743635841e+00 5.185850866901929868e-01 7.905890714638403871e-01 6.253415466814988832e-01 5.975379526853544787e-01 1.203731645955350649e+00 9.863571140392251024e-01 7.977798362859948034e-01 4.673737203729213530e-01 1.002132009843776483e+00 1.178755621712215262e+00 8.951707075098264133e-01 7.014417819808488330e-01 9.358040093841676343e-01 1.270012957662028485e+00 7.758466994784812831e-01 7.948204557225795330e-01 1.110302458059875264e+00 6.808404001579285714e-01 7.588211260741231090e-01 1.170466083363705279e+00 4.897887163006058309e-01 6.225007222560146047e-01 7.932679419742996174e-01 5.780655662039498877e-01 1.138287049453889255e+00 6.520769903887351227e-01 7.508970272273272073e-01 7.961825666904699395e-01 7.372037016403311105e-01 6.567403832693640142e-01 9.776718821403858062e-01 5.496130507835611523e-01
1.138460865029993219e+00 5.126803809758706532e-01 7.807874594786060607e-01 5.977976116976635446e-01 5.965008232578272729e-01 1.171530515292081853e+00 1.026070647976980332e+00 7.948766825034745409e-01 4.248821438455688826e-01 1.002207045954678133e+00 1.196314762272179477e+00 8.981368440127500685e-01 7.034699749527760781e-01 9.522278837608666446e-01 1.300118030166690364e+00 8.149515462022233203e-01 8.351562189337350395e-01 1.101239720661803423e+00 6.743196145784732254e-01 7.625712478745021450e-01 1.214878203443443327e+00 4.867668980945579205e-01 6.231621118006512861e-01 8.083978055111673555e-01 5.596124070527161987e-01 1.149868561055009897e+00 6.484111034401605078e-01 7.432287646235928857e-01 8.274811710854870217e-01 7.339332393141621003e-01 6.529708868688733903e-01 9.992987360919434181e-01 5.525314549377281503e-01
