# Supplementary material for: Molecular mechanisms of native ligand selectivity in catecholamine G protein-coupled receptors
Source: Nat Commun. 2026 Apr 23;17:4112. doi: 10.1038/s41467-026-71361-8 (PMC13150006; doi:10.1038/s41467-026-71361-8)
Supplement: Supplementary file 8 — Source Data 2 [file 41467_2026_71361_MOESM8_ESM.zip › SourceData/FigS15/strings4apo_WT/string358.txt]

8.907468250784592589e-01 4.949635836528399335e-01 8.483069601500281554e-01 6.351511339931236177e-01 6.339996650768449094e-01 1.072157551318772883e+00 8.415290289873744722e-01 6.626106879937812000e-01 5.539139273810191888e-01 1.480503884127145842e+00 1.047088815326949085e+00 8.496521689205648320e-01 8.457517473392808238e-01 1.213344435469935867e+00 1.536154406068494849e+00 7.329434851890843650e-01 7.357085464004391451e-01 9.586202516617341463e-01 6.672218765158423048e-01 8.179856754066339164e-01 1.230905994243974400e+00 4.987153447169695442e-01 6.187688370737187693e-01 7.865589773154693098e-01 5.540836636279617977e-01 1.801616481241348211e+00 6.047163526708390080e-01 7.247542715009860359e-01 6.539189056959107127e-01 7.256985605311124798e-01 6.876240389148378096e-01 1.437887768234842989e+00 5.286679570462086142e-01
8.870293499249495284e-01 5.015608961950850375e-01 8.333180668039456007e-01 6.385463953610781562e-01 6.427587637280994803e-01 1.082186210707027696e+00 8.142837823333624048e-01 6.648082953794380856e-01 5.958891709149412019e-01 1.492424969558616032e+00 1.048491484787909434e+00 8.562042977172771296e-01 8.255448724596723409e-01 1.199884459110562851e+00 1.547639465055597796e+00 7.448394517051514230e-01 7.258409881649781070e-01 9.673352358586548849e-01 6.700448931206901548e-01 7.950161822780156262e-01 1.267015369208298159e+00 5.122393395099680280e-01 6.214356655396473528e-01 7.726264232501358631e-01 5.399363955790327241e-01 1.805276213718312039e+00 6.252402638438070426e-01 7.273129659005050929e-01 6.560264919475176093e-01 7.199176343993096694e-01 6.669190084027325494e-01 1.463724636547730995e+00 5.309329303332744887e-01
8.641675944956429545e-01 5.063060898261371179e-01 8.070803632296860153e-01 6.431121564544948210e-01 6.478250381332653074e-01 1.065105239269908743e+00 7.893874332497463620e-01 6.705190675601097050e-01 6.259071994464896482e-01 1.490042823572178765e+00 1.034157014579023759e+00 8.417729935368098992e-01 7.994033138375150616e-01 1.182978720540405648e+00 1.538244853745484253e+00 7.451550750036731730e-01 7.142219853400618712e-01 9.640829316354004863e-01 6.829118573805633696e-01 7.697370189396829376e-01 1.281526226663481483e+00 5.206258202692466419e-01 6.189016208264187524e-01 7.614262060173866420e-01 5.361837236030594367e-01 1.785250958480650407e+00 6.345378066414061324e-01 7.255337600949141041e-01 6.534003374130744612e-01 7.019453163429354436e-01 6.544473713129181913e-01 1.463191542756606678e+00 5.312251573661275206e-01
8.396189396282178752e-01 5.076598060183393768e-01 7.957301266663893147e-01 6.478706439032082542e-01 6.438781852497239555e-01 1.024183469871328134e+00 7.810794185412435198e-01 6.784734175844435722e-01 6.318907064125576234e-01 1.477202881544500856e+00 1.014386196596330336e+00 8.105836308011756808e-01 7.661144819968825903e-01 1.169462777486283134e+00 1.506252347015506921e+00 7.324902381778295446e-01 7.076501193854940475e-01 9.482565360409129784e-01 7.007642824351965061e-01 7.590093000371885834e-01 1.264312132008412304e+00 5.193088153239747706e-01 6.123781159532110108e-01 7.519888043806939315e-01 5.519371584778229867e-01 1.742078810112433818e+00 6.207846334122526510e-01 7.202935986450371697e-01 6.521775311014098575e-01 6.808447750640462814e-01 6.603632619738650789e-01 1.428419922587147006e+00 5.315430442182198512e-01
8.310571953668712819e-01 5.104183100018958585e-01 8.006829022715449273e-01 6.462291697735802476e-01 6.377955782003112972e-01 9.886496271659631629e-01 7.867616040839710001e-01 6.840420102381273848e-01 6.340518709587298352e-01 1.463383442844472748e+00 9.967745397207015134e-01 7.849454803323873131e-01 7.207669465735140335e-01 1.150290832101816596e+00 1.472920662845613071e+00 7.270243603503673269e-01 7.171896865138547295e-01 9.177244127021073616e-01 7.160749958376068092e-01 7.733676368407316204e-01 1.235774893359649962e+00 5.175458382622231124e-01 6.129445152210647452e-01 7.227877583449463517e-01 5.717749993381465723e-01 1.701053073674631211e+00 6.110831030900452099e-01 7.211275950616370389e-01 6.603773725215007495e-01 6.743193182647129191e-01 6.721380829021658121e-01 1.387042018963533740e+00 5.367611687135022125e-01
8.622880874972078669e-01 5.184507011009169553e-01 8.131817826409692973e-01 6.314482443601957540e-01 6.274687247278396551e-01 1.018688746819046420e+00 7.900108314519675989e-01 6.692705842278147133e-01 6.161502570309497218e-01 1.430294519351992477e+00 1.009485440504683584e+00 8.087048303271114902e-01 6.900376808434133258e-01 1.118641783859661398e+00 1.433182457579151414e+00 7.303402035456596497e-01 7.291848579138638931e-01 9.050160566232678949e-01 7.263180273172751278e-01 7.910911136663483223e-01 1.207411179246256294e+00 5.156720284356814954e-01 6.150863049047157194e-01 7.406019495516614759e-01 5.904970645450580147e-01 1.663593806671748165e+00 6.237971869167844297e-01 7.213387887772219065e-01 6.620474554362905106e-01 6.813380251807802379e-01 6.758407647707912469e-01 1.358161726559217630e+00 5.396277759967414989e-01
9.048457771651223780e-01 5.259850089082707125e-01 8.385560602407605701e-01 6.285987957575895901e-01 6.199411605477032072e-01 1.057814222816498617e+00 7.829888459841954917e-01 6.642282487386551582e-01 5.883406417156500368e-01 1.399875384123826727e+00 1.043708214079732910e+00 8.362639807832056293e-01 6.872962363739970604e-01 1.095033711007855182e+00 1.388781204352893983e+00 7.319795362500719493e-01 7.357115357187298255e-01 9.219566955305863454e-01 7.320854781796061195e-01 8.006349059182431560e-01 1.185480553555469552e+00 5.219087801966246776e-01 6.129794574603101287e-01 7.512030407790665221e-01 6.052553806079500331e-01 1.613124870387615761e+00 6.499206707621636436e-01 7.213803163674501473e-01 6.425783859267470977e-01 6.915505106049834039e-01 6.644583585591279373e-01 1.325551459760636375e+00 5.345940661644449365e-01
9.334339129603171914e-01 5.291010828996981497e-01 8.379925658332806337e-01 6.311296041015505009e-01 6.181010564981352928e-01 1.073594914008151990e+00 7.869926545529158934e-01 6.781374969101230388e-01 5.790326609415739068e-01 1.361452349027693520e+00 1.053822423396955976e+00 8.219975467064815078e-01 6.923581861724753539e-01 1.078654149504080451e+00 1.342695355011930047e+00 7.293621435211723458e-01 7.293795230448540945e-01 9.324411409556484509e-01 7.399063617951364691e-01 7.947516629029999224e-01 1.161427781420063310e+00 5.420596418343847089e-01 6.109602003518013191e-01 6.961123424795786496e-01 6.098371395932983274e-01 1.531226463323622333e+00 6.892906075357290163e-01 7.172704201360643461e-01 6.318515143299218151e-01 6.925254851742075335e-01 6.456869967885079387e-01 1.261618332824990141e+00 5.296958714469226503e-01
9.767003976144940092e-01 5.263630961184954105e-01 8.073299650858122289e-01 6.107986952300116235e-01 6.157988367163943488e-01 1.114266259547513016e+00 7.957255801297560271e-01 6.754820022797640711e-01 5.736292685044037665e-01 1.290487808704948502e+00 1.058844849648311159e+00 7.992589679248527368e-01 6.934469096932942556e-01 1.049433687717968411e+00 1.303579705348634432e+00 7.255582625745291558e-01 7.167721526127845966e-01 9.388373780159020576e-01 7.447539364059657663e-01 7.783307559858458902e-01 1.141491329251938414e+00 5.445459471564844112e-01 6.082231980628817203e-01 6.775133466617491163e-01 6.172952874340904561e-01 1.434848417202535753e+00 7.048164739897961883e-01 7.121788124313156443e-01 6.348952488703402119e-01 6.844187448846917876e-01 6.412124663332345875e-01 1.183912177273845678e+00 5.323760778262677240e-01
1.024011250957166830e+00 5.197944429880461126e-01 7.960338819214979322e-01 5.845770077995484648e-01 6.099521692502882786e-01 1.162543695322426185e+00 7.954979891148328264e-01 6.594865580390818494e-01 5.735789419276665635e-01 1.231975901209797053e+00 1.072339091883856677e+00 8.069899668326794284e-01 6.910124600277884888e-01 1.012774311837960184e+00 1.278018171389603275e+00 7.252150598338931164e-01 7.086280077000701727e-01 9.519922060885976922e-01 7.394655623783438214e-01 7.711685233851008903e-01 1.132346771067323621e+00 5.286541997845816132e-01 6.064339885960786658e-01 7.081215444944547466e-01 6.341934640836125459e-01 1.371635416289002096e+00 6.788108105125081337e-01 7.172746785162888994e-01 6.289815267173090030e-01 6.792821075424777533e-01 6.507306731502120467e-01 1.138179347394573604e+00 5.370085515847158320e-01
1.060913752662065779e+00 5.188826614021350148e-01 7.900450762699179341e-01 5.875446961781011224e-01 6.091732577250249525e-01 1.202647510865735958e+00 7.980948377507093294e-01 6.500565775072674191e-01 5.817271841762324813e-01 1.170393889888870831e+00 1.088487978222687280e+00 8.293818275624358360e-01 6.912716621168255582e-01 9.831462741512190240e-01 1.245496702748648765e+00 7.301257493722822511e-01 7.035856874455098664e-01 9.731286058249384308e-01 7.209831841229372706e-01 7.773668120166739026e-01 1.119988819414442727e+00 5.215175072228988018e-01 6.052578406999780114e-01 7.241780617520573449e-01 6.424835668393829025e-01 1.292873197869473856e+00 6.572507512444717426e-01 7.237061220974214670e-01 6.400316698244982172e-01 6.780763364859890840e-01 6.901163102017768836e-01 1.084425824898591850e+00 5.386812810307138877e-01
1.104743861082347900e+00 5.178617259902112968e-01 7.879939047118901252e-01 5.900587141737893004e-01 6.143599799015071472e-01 1.234765532368377050e+00 8.140880083019282898e-01 6.533942743125693564e-01 5.731581856775656014e-01 1.093911069231872535e+00 1.119473908810490803e+00 8.610154684358386490e-01 6.988870570568215257e-01 9.567506266358445366e-01 1.225973283412164161e+00 7.274345901644838630e-01 7.077841191665629195e-01 1.031073757600379004e+00 7.232398838876756830e-01 7.906237522791990102e-01 1.110378297514800439e+00 5.344772694151972425e-01 6.021282168541871593e-01 7.354824156117384382e-01 6.241717607838754844e-01 1.216943494128193581e+00 6.566272715329758425e-01 7.262269651839267093e-01 6.725931840102828962e-01 6.942593050040256619e-01 6.947930979787629857e-01 1.021694055532962997e+00 5.351584582978525795e-01
1.149854830752579105e+00 5.155875477682438923e-01 8.014632428177231871e-01 5.814215947230135795e-01 6.186264623333561641e-01 1.238561481205007642e+00 8.322499116964823251e-01 6.597802590993181449e-01 5.450007606768844104e-01 1.033301168719698682e+00 1.148998920335138729e+00 8.798207744656445506e-01 6.974757953463883720e-01 9.265528330796468648e-01 1.222442402811275475e+00 7.207580959993962200e-01 7.258747215033510836e-01 1.078651252412522688e+00 7.305333938790524728e-01 7.929047157478886776e-01 1.107659669415319126e+00 5.404874021303723852e-01 6.009820501996852027e-01 7.618096952855660797e-01 6.161578379296299701e-01 1.170723806818572355e+00 6.674649015599390944e-01 7.231527566987621114e-01 7.097784375053767247e-01 7.094849807894065830e-01 6.623345440150169017e-01 9.815933795883822199e-01 5.338662247209765566e-01
1.168578842370333382e+00 5.223195605701803634e-01 8.023024952271785581e-01 5.872930059170859973e-01 6.209789178939013610e-01 1.224280178901396843e+00 8.717598118825097275e-01 6.821514393181509206e-01 5.184348726274963237e-01 9.837803600855759001e-01 1.163404583041092621e+00 8.830168647002426541e-01 7.007841746669269956e-01 9.033162721215207691e-01 1.220845352868138667e+00 7.282549535533251461e-01 7.539489684132461012e-01 1.090449582516432869e+00 7.130363150889502677e-01 7.939434639739412214e-01 1.100326257365834781e+00 5.227235189347715361e-01 6.108309822816749834e-01 7.689429598386291476e-01 6.215794938971253014e-01 1.128953828231035628e+00 6.738931189456676130e-01 7.257333951530346994e-01 7.464408001322788699e-01 7.179029633079412331e-01 6.480483261636224013e-01 9.496893909470558448e-01 5.359397043965761220e-01
1.159709250778658607e+00 5.291335994355035321e-01 7.923003593591397831e-01 5.855232371624454757e-01 6.200798753981074940e-01 1.220780800777224728e+00 9.222584005897952464e-01 7.118801369255391975e-01 5.081504342864160417e-01 9.739639115400234859e-01 1.165512907567455514e+00 8.840102590018029671e-01 7.105355493406610989e-01 9.094661058118880259e-01 1.228475619821645548e+00 7.467836032822621206e-01 7.719823929384889150e-01 1.089713578561626095e+00 6.991917461794927569e-01 7.910911919701248962e-01 1.104055670847815529e+00 4.979442231684359510e-01 6.219293741131625142e-01 7.779690051031081799e-01 6.105420133285895945e-01 1.124706207640133959e+00 6.586352269109585489e-01 7.307041883440329455e-01 7.616286047323634900e-01 7.201594524000045627e-01 6.568080682999143383e-01 9.475765626274769149e-01 5.381352545507069873e-01
1.148133162246247396e+00 5.269360619963423531e-01 7.843149983212187593e-01 5.800437472952938434e-01 6.153828127978061557e-01 1.212515324264242578e+00 9.755883611784964549e-01 7.442054815887295671e-01 4.957310827348628823e-01 9.775522037644930329e-01 1.169935454760769211e+00 8.855969586156986484e-01 7.112868206183400321e-01 9.258935279374862493e-01 1.242753764276618211e+00 7.715412324143479106e-01 7.947806591319581671e-01 1.092620674361884925e+00 6.893171230330505939e-01 7.828569388269330798e-01 1.125458992396697333e+00 4.801548559741397604e-01 6.269850563205957572e-01 8.014652588923050214e-01 5.876529165796716692e-01 1.131016066933031139e+00 6.430498773950075186e-01 7.336751411593368521e-01 7.792258942086912610e-01 7.215006510816589502e-01 6.700436961243232403e-01 9.575043585856586326e-01 5.416313827884062793e-01
1.138334519726087235e+00 5.184397378926237643e-01 7.782776802920775561e-01 5.858539102976634272e-01 6.061962341427707956e-01 1.190332561600418781e+00 1.011978025928702563e+00 7.736556067634122735e-01 4.680858619553290301e-01 9.858844432208256903e-01 1.179860903147118334e+00 8.880462061493181736e-01 7.068602583176661902e-01 9.398417249989643452e-01 1.267799317341823162e+00 7.955807016057329095e-01 8.207763697093852784e-01 1.095244572288321949e+00 6.795646425711997507e-01 7.749034832742855983e-01 1.163473279625556467e+00 4.774683388622166791e-01 6.265452163413005593e-01 8.099394533698732745e-01 5.703990795400045721e-01 1.139589037877974498e+00 6.421404355748272508e-01 7.393379987670049003e-01 8.013752173494304021e-01 7.276611892381141811e-01 6.672100754750470708e-01 9.743075695899545696e-01 5.465866611971200717e-01
1.138460865029993219e+00 5.126803809758706532e-01 7.807874594786060607e-01 5.977976116976635446e-01 5.965008232578272729e-01 1.171530515292081853e+00 1.026070647976980332e+00 7.948766825034745409e-01 4.248821438455688826e-01 1.002207045954678133e+00 1.196314762272179477e+00 8.981368440127500685e-01 7.034699749527760781e-01 9.522278837608666446e-01 1.300118030166690364e+00 8.149515462022233203e-01 8.351562189337350395e-01 1.101239720661803423e+00 6.743196145784732254e-01 7.625712478745021450e-01 1.214878203443443327e+00 4.867668980945579205e-01 6.231621118006512861e-01 8.083978055111673555e-01 5.596124070527161987e-01 1.149868561055009897e+00 6.484111034401605078e-01 7.432287646235928857e-01 8.274811710854870217e-01 7.339332393141621003e-01 6.529708868688733903e-01 9.992987360919434181e-01 5.525314549377281503e-01
