# Supplementary material for: Molecular mechanisms of native ligand selectivity in catecholamine G protein-coupled receptors
Source: Nat Commun. 2026 Apr 23;17:4112. doi: 10.1038/s41467-026-71361-8 (PMC13150006; doi:10.1038/s41467-026-71361-8)
Supplement: Supplementary file 8 — Source Data 2 [file 41467_2026_71361_MOESM8_ESM.zip › SourceData/FigS15/strings4apo_WT/string370.txt]

8.907468250784592589e-01 4.949635836528399335e-01 8.483069601500281554e-01 6.351511339931236177e-01 6.339996650768449094e-01 1.072157551318772883e+00 8.415290289873744722e-01 6.626106879937812000e-01 5.539139273810191888e-01 1.480503884127145842e+00 1.047088815326949085e+00 8.496521689205648320e-01 8.457517473392808238e-01 1.213344435469935867e+00 1.536154406068494849e+00 7.329434851890843650e-01 7.357085464004391451e-01 9.586202516617341463e-01 6.672218765158423048e-01 8.179856754066339164e-01 1.230905994243974400e+00 4.987153447169695442e-01 6.187688370737187693e-01 7.865589773154693098e-01 5.540836636279617977e-01 1.801616481241348211e+00 6.047163526708390080e-01 7.247542715009860359e-01 6.539189056959107127e-01 7.256985605311124798e-01 6.876240389148378096e-01 1.437887768234842989e+00 5.286679570462086142e-01
8.664398127431132135e-01 5.054007287793925718e-01 8.205243712626356656e-01 6.374051848754226368e-01 6.330160441097044677e-01 1.053515042866015383e+00 8.045755254414413971e-01 6.502474715254449311e-01 5.945239814371088283e-01 1.469256123779076217e+00 1.028257040224372032e+00 8.432036561802459529e-01 7.917220072142961973e-01 1.177667655818469772e+00 1.516208669644388829e+00 7.272938600064908776e-01 7.229832925602729388e-01 9.360245550925283542e-01 6.807993091578360412e-01 8.030003586370965118e-01 1.238441405657635830e+00 4.993890434427103453e-01 6.133198599668634454e-01 7.715099501746918165e-01 5.387332776632226539e-01 1.771611223787840306e+00 6.001225384282028452e-01 7.251452776757570939e-01 6.714033473435527810e-01 7.174539374496792243e-01 6.692825568794892321e-01 1.432151712633035867e+00 5.292985808724268715e-01
8.592054392341090807e-01 5.103294263657986995e-01 8.058583511533068400e-01 6.325799643866735211e-01 6.321219577296899317e-01 1.054179827077490916e+00 7.792598011157026994e-01 6.507703627262596546e-01 6.098371067415307989e-01 1.454804684057231956e+00 1.027069613434953954e+00 8.494018645452086069e-01 7.423033934857429239e-01 1.144219325527850550e+00 1.482867924402753168e+00 7.189478528856588779e-01 7.062950942007586441e-01 9.500145751706919883e-01 6.990588203110186249e-01 7.854077001058418217e-01 1.245350597629997891e+00 5.002441050607411288e-01 6.069533488030420809e-01 7.583030135543608052e-01 5.298392992180941397e-01 1.724398413804577590e+00 6.009658307544396560e-01 7.150958426992528594e-01 6.619461656800087468e-01 6.881275975656773181e-01 6.783489282768236928e-01 1.412878297805720385e+00 5.280654691575054072e-01
8.742604357554137895e-01 5.098318879130046000e-01 8.221365263190762995e-01 6.288122695332860612e-01 6.343476803281040688e-01 1.050276532002671459e+00 7.841911498308244965e-01 6.691599127964237281e-01 6.293442676320784024e-01 1.451320071753315233e+00 1.036829392578655362e+00 8.547156127232677925e-01 7.024802629959754352e-01 1.132796969686101329e+00 1.478766256285890091e+00 7.200785261551392313e-01 7.047145612806632320e-01 9.531572974824147337e-01 7.093214391576239120e-01 7.842543846543498232e-01 1.244607159791792927e+00 5.070588683220613735e-01 6.090662391598916647e-01 7.187572314250331162e-01 5.590691293719423083e-01 1.712282263005133753e+00 6.203221560107461396e-01 7.024946480904634694e-01 6.646780444405345767e-01 6.663195196114253260e-01 7.044308437429730452e-01 1.400581165462572830e+00 5.327553426092974664e-01
8.905909471565689461e-01 5.285909177994346786e-01 8.222917804223405236e-01 6.434001428411340040e-01 6.315974860947581870e-01 1.088093324909306991e+00 7.960499775799461109e-01 6.854505326705416790e-01 6.317449413299485173e-01 1.443082718591516933e+00 1.056149340959354976e+00 8.900752388917889668e-01 6.740852430877479762e-01 1.129543338081347992e+00 1.481526896290335182e+00 7.188983710750788125e-01 7.206126809267088262e-01 9.432839523840500506e-01 7.338707515980031904e-01 7.865038909161081726e-01 1.250363379989565926e+00 5.097596065822117550e-01 6.090431962044902114e-01 6.980462059268200958e-01 5.857444830055191787e-01 1.711134576229228266e+00 6.192410535013299633e-01 6.910731475373034227e-01 6.656740108384981980e-01 6.646248938377472548e-01 6.960076956753116217e-01 1.407952640896003693e+00 5.378581161886863971e-01
9.327134515470849596e-01 5.381602544207985117e-01 8.506773356148430443e-01 6.533588945667234693e-01 6.225374658790009397e-01 1.133650890493326013e+00 7.965247863321655020e-01 6.862287341595740831e-01 6.253033907828537963e-01 1.438447434239439326e+00 1.091285457816583371e+00 9.143853270345788653e-01 6.647363759805924310e-01 1.123531814515215110e+00 1.462456312463063623e+00 7.182525141234925581e-01 7.209365192876194817e-01 9.683396881843323589e-01 7.350378544865372454e-01 7.717982845238189338e-01 1.255838653320047404e+00 5.069928607974090173e-01 6.081286377924219888e-01 7.340926851976371514e-01 5.954584037613452896e-01 1.677656983733720963e+00 6.195082378733667294e-01 6.977187642289139902e-01 6.599666774739277875e-01 6.745921628055160379e-01 6.748614688696247255e-01 1.395978973351630126e+00 5.377798241407021340e-01
9.399870683657259862e-01 5.375637801326487164e-01 8.436897565846255276e-01 6.315226639180842039e-01 6.157757480456717003e-01 1.139023495422585519e+00 7.842022175599954181e-01 6.667075049007753496e-01 5.962503379062198405e-01 1.393109090511556847e+00 1.096256135969695622e+00 8.998286128407994022e-01 6.744081015862376516e-01 1.094142858029561793e+00 1.419441771168052036e+00 7.250600563326949910e-01 7.111982038542188356e-01 9.607938414598418131e-01 7.241739686952688437e-01 7.621740172461839435e-01 1.215958188151782249e+00 5.011472591011245648e-01 6.090034191633897365e-01 7.857374478522188843e-01 5.941317528968912409e-01 1.636757406300375361e+00 6.326165828471309593e-01 7.179349150128818691e-01 6.539201484394399078e-01 6.793175070882694344e-01 6.586241111986491648e-01 1.355857332444245111e+00 5.406964710999052626e-01
9.400168155041597196e-01 5.324397700301874981e-01 8.324623351939697269e-01 6.185277978234431373e-01 6.165415205645812247e-01 1.122230687899243851e+00 7.824803729062067559e-01 6.627271981102759169e-01 5.843672420985075444e-01 1.364496008475140520e+00 1.084991539907187441e+00 8.679558793736406042e-01 6.768959219552013185e-01 1.076795712925176174e+00 1.382575374515317757e+00 7.285322034508264766e-01 7.126659523840260801e-01 9.444919256401043128e-01 7.454687701722069182e-01 7.735412018486635954e-01 1.187447841256959791e+00 5.256063470181421282e-01 6.121261281743908267e-01 7.499386538585181006e-01 6.051442410491505441e-01 1.586633324630172481e+00 6.680513698591562521e-01 7.227182275000559875e-01 6.470672385292980389e-01 6.868156794458216696e-01 6.428843788086765487e-01 1.310360318862990869e+00 5.376874955738336626e-01
9.724769947081992605e-01 5.291433251728492326e-01 8.140974696277686329e-01 6.051942451053249350e-01 6.205607799894263810e-01 1.142813256228875751e+00 7.923664549094193710e-01 6.592672643012089662e-01 5.785373884744450246e-01 1.305911986598177421e+00 1.076311237584288483e+00 8.417574442921198496e-01 6.763978933101523205e-01 1.048791453360216064e+00 1.329384037387567608e+00 7.306436763107699850e-01 7.167282845244216105e-01 9.472222562037587723e-01 7.681688706440407133e-01 7.822890886586350012e-01 1.161146140626734935e+00 5.462665267118895773e-01 6.153796410532575978e-01 7.010518942340794313e-01 6.159263555839308291e-01 1.479900839036288884e+00 6.957249217703537214e-01 7.160045253659466091e-01 6.385006331080969044e-01 6.924543015143357350e-01 6.361784756416859477e-01 1.227974478758866894e+00 5.375860882106853200e-01
1.016757761022216711e+00 5.256294769010831924e-01 7.839542262234858727e-01 5.947574447183850976e-01 6.195852642955267386e-01 1.177950337093453204e+00 7.952496473214665240e-01 6.454530933299900131e-01 5.712474141338478306e-01 1.207110280909192035e+00 1.069388217527197149e+00 8.253320510464817739e-01 6.855227060163124886e-01 1.011360166975715957e+00 1.267028828352550374e+00 7.346083710220019380e-01 7.121814828911910977e-01 9.496580088249019225e-01 7.527169816073543407e-01 7.781816646493864287e-01 1.119828435366322594e+00 5.424379856114367460e-01 6.145936397587078437e-01 7.137276190766767003e-01 6.194956643778329886e-01 1.348505887664143144e+00 6.906239038471050362e-01 7.267775546397141628e-01 6.282409994805302489e-01 6.928398071419231696e-01 6.461472529189732361e-01 1.120764830453951033e+00 5.405759971108892170e-01
1.062177613527091502e+00 5.195814282047049870e-01 7.664429462868223020e-01 5.990637943855462444e-01 6.156549721240983652e-01 1.205891035545798351e+00 7.968850939360714314e-01 6.455761683900650416e-01 5.666578908502173384e-01 1.121876421345323838e+00 1.083714425949721560e+00 8.322868701634165145e-01 7.063452106190494240e-01 9.944568698940352558e-01 1.236714078309964604e+00 7.355293021545257215e-01 7.052201806580657983e-01 9.792224689486779265e-01 7.276464349492156591e-01 7.739446519917764222e-01 1.102150124086988869e+00 5.382679509670772466e-01 6.097897170062576144e-01 7.247808835341307265e-01 6.189002523925760668e-01 1.253903317606776202e+00 6.683997199163198566e-01 7.396179937863207599e-01 6.339055184635435936e-01 6.900804337256184473e-01 6.709686950109243764e-01 1.043118158632799553e+00 5.363733591791072230e-01
1.108810848824035578e+00 5.188898344772973070e-01 7.713984941485911850e-01 6.039593083124712436e-01 6.174057205204886989e-01 1.224952297363811837e+00 8.147863598569234922e-01 6.639209129764500616e-01 5.570664495404409333e-01 1.062520504464941284e+00 1.120869347074478162e+00 8.560568487755313427e-01 7.202189680094114310e-01 9.824447513180191160e-01 1.240844661791014714e+00 7.331949623301253771e-01 7.160775776427982242e-01 1.040964018030762883e+00 7.333749884606198810e-01 7.788677977108445782e-01 1.109848177847975847e+00 5.508490885860811703e-01 6.051812069080418910e-01 7.197934804085388549e-01 6.139126234456308007e-01 1.207180810262452608e+00 6.589374877192227808e-01 7.415959517011760926e-01 6.751670258685408266e-01 6.929566793436678918e-01 6.834386260769688137e-01 1.003075891885085724e+00 5.292317159932289350e-01
1.130809703575743619e+00 5.271416427435721141e-01 7.768868441879404063e-01 5.953625118126416593e-01 6.276470957088098324e-01 1.214479507145548309e+00 8.408936867745043786e-01 6.721370671538160479e-01 5.394299854582060849e-01 1.029698036254463656e+00 1.140867897867570369e+00 8.594876636100702294e-01 7.179178372683101550e-01 9.549123599544554475e-01 1.247389710356665127e+00 7.371238857067998751e-01 7.422826513144807903e-01 1.067745259372641975e+00 7.342044235972061683e-01 7.894156667022262930e-01 1.113694239107282602e+00 5.704701022001199551e-01 6.029755577699337232e-01 7.544236310981020655e-01 6.187309753288896541e-01 1.181702860917793751e+00 6.884277158464877644e-01 7.470603088201068775e-01 7.164155021097998732e-01 7.109153549462779997e-01 6.707600391753166802e-01 9.817565730375106270e-01 5.285837215115044563e-01
1.144310740269991689e+00 5.337342538312865869e-01 7.841420708239159598e-01 6.027123656169526278e-01 6.295528890850243808e-01 1.206060172134806097e+00 8.758618205716229843e-01 6.916396828080115800e-01 5.181160709927985497e-01 1.016631291693374184e+00 1.150552082361469663e+00 8.617294071208039252e-01 7.178933178120210368e-01 9.257075331421810160e-01 1.249567304707714044e+00 7.387964690836003046e-01 7.749042117895840187e-01 1.081506024321988058e+00 7.113038178505374232e-01 8.045949678241748337e-01 1.120377968762166221e+00 5.543392458872453687e-01 6.115715985331472426e-01 7.749073587032907495e-01 6.317450914755237124e-01 1.169244748886203666e+00 7.069020862125581228e-01 7.482377324755529191e-01 7.341740916425513186e-01 7.262185300863145399e-01 6.538661900285218653e-01 9.778340430771971237e-01 5.308619123424671571e-01
1.141639772874879721e+00 5.336841358321109396e-01 7.799573615111999869e-01 6.017514712274806277e-01 6.189075405931252494e-01 1.207828857466143324e+00 9.221097359014528427e-01 7.150215014091710897e-01 4.982389917015138669e-01 1.015743229373821999e+00 1.156446954955994366e+00 8.624748078335666701e-01 7.115416249417154670e-01 9.165423163543631180e-01 1.252279640867834054e+00 7.412819931362224501e-01 8.005851143269669956e-01 1.068794172589496938e+00 6.994548959291415624e-01 8.068950000198363837e-01 1.130686744151822243e+00 5.136334282088755865e-01 6.195128229789361729e-01 7.909194597267120708e-01 6.219835325389688752e-01 1.164641410817024436e+00 6.885530317206788320e-01 7.342625039726495828e-01 7.435286553046156488e-01 7.261626288523285178e-01 6.523885165956497811e-01 9.791776624018196928e-01 5.341821850147834283e-01
1.136321063638437767e+00 5.245854571101143948e-01 7.745959387925988038e-01 5.860980825476077571e-01 6.096057373909703481e-01 1.199308306473303221e+00 9.729264112133629849e-01 7.364269871617599161e-01 4.818648446147392739e-01 1.000059225479876357e+00 1.164306691290231344e+00 8.660451274292509938e-01 7.042108081817001208e-01 9.218481508920500778e-01 1.258311589610363379e+00 7.616899580501158562e-01 8.186542558196159280e-01 1.060708919816227169e+00 6.935974036401040266e-01 7.930321045054586904e-01 1.137150532745528908e+00 4.872107966928997946e-01 6.213270461347467633e-01 8.114055773675420413e-01 6.000978022036522752e-01 1.157094965949357013e+00 6.662442274277136089e-01 7.284728891089488068e-01 7.678864154337111669e-01 7.239409150405070603e-01 6.654556569019519641e-01 9.728807203304083995e-01 5.385685361953785888e-01
1.139719708294069989e+00 5.135943475251021351e-01 7.791619726180445404e-01 5.854735718958987700e-01 6.027047672273818657e-01 1.186131243749232178e+00 1.008546545984052134e+00 7.659465559881266650e-01 4.619742730442152889e-01 9.858587881492331118e-01 1.179485067669252540e+00 8.821881377454534601e-01 7.051302190656514313e-01 9.316797014912792108e-01 1.273936894580466772e+00 7.908856813052035362e-01 8.281662547124453155e-01 1.082599686390282478e+00 6.832474130187418115e-01 7.744898340766115385e-01 1.159511128606773633e+00 4.813204360840063756e-01 6.233430832698844126e-01 8.088368052579092415e-01 5.807924085035356399e-01 1.153405585428684210e+00 6.514401457415719410e-01 7.373183401527435565e-01 7.985176322072597976e-01 7.269576619509530158e-01 6.657253987251983141e-01 9.760232935258799092e-01 5.448933192172533690e-01
1.138460865029993219e+00 5.126803809758706532e-01 7.807874594786060607e-01 5.977976116976635446e-01 5.965008232578272729e-01 1.171530515292081853e+00 1.026070647976980332e+00 7.948766825034745409e-01 4.248821438455688826e-01 1.002207045954678133e+00 1.196314762272179477e+00 8.981368440127500685e-01 7.034699749527760781e-01 9.522278837608666446e-01 1.300118030166690364e+00 8.149515462022233203e-01 8.351562189337350395e-01 1.101239720661803423e+00 6.743196145784732254e-01 7.625712478745021450e-01 1.214878203443443327e+00 4.867668980945579205e-01 6.231621118006512861e-01 8.083978055111673555e-01 5.596124070527161987e-01 1.149868561055009897e+00 6.484111034401605078e-01 7.432287646235928857e-01 8.274811710854870217e-01 7.339332393141621003e-01 6.529708868688733903e-01 9.992987360919434181e-01 5.525314549377281503e-01
