# Supplementary material for: Molecular mechanisms of native ligand selectivity in catecholamine G protein-coupled receptors
Source: Nat Commun. 2026 Apr 23;17:4112. doi: 10.1038/s41467-026-71361-8 (PMC13150006; doi:10.1038/s41467-026-71361-8)
Supplement: Supplementary file 8 — Source Data 2 [file 41467_2026_71361_MOESM8_ESM.zip › SourceData/FigS15/strings4apo_WT/string364.txt]

8.907468250784592589e-01 4.949635836528399335e-01 8.483069601500281554e-01 6.351511339931236177e-01 6.339996650768449094e-01 1.072157551318772883e+00 8.415290289873744722e-01 6.626106879937812000e-01 5.539139273810191888e-01 1.480503884127145842e+00 1.047088815326949085e+00 8.496521689205648320e-01 8.457517473392808238e-01 1.213344435469935867e+00 1.536154406068494849e+00 7.329434851890843650e-01 7.357085464004391451e-01 9.586202516617341463e-01 6.672218765158423048e-01 8.179856754066339164e-01 1.230905994243974400e+00 4.987153447169695442e-01 6.187688370737187693e-01 7.865589773154693098e-01 5.540836636279617977e-01 1.801616481241348211e+00 6.047163526708390080e-01 7.247542715009860359e-01 6.539189056959107127e-01 7.256985605311124798e-01 6.876240389148378096e-01 1.437887768234842989e+00 5.286679570462086142e-01
8.920508905501194352e-01 5.029870258949490358e-01 8.369013464689838422e-01 6.441736198364413912e-01 6.257664078701172805e-01 1.083235194237551990e+00 8.123131238460548076e-01 6.677961728831767196e-01 5.891848653019486903e-01 1.486420247379182324e+00 1.050338820689224351e+00 8.569559582796414388e-01 8.211044268825674619e-01 1.185022607440225251e+00 1.524890352960435624e+00 7.372345144509609982e-01 7.153893222240282901e-01 9.670781004736790365e-01 6.823029250627278275e-01 8.005522193539003073e-01 1.260409110613225359e+00 5.054691136869532420e-01 6.204689883062401989e-01 7.681714889528776791e-01 5.397767674342137667e-01 1.769996068494407382e+00 6.079685442583829813e-01 7.247063676517710995e-01 6.662576999260619859e-01 7.289015672065413121e-01 6.683055515398618196e-01 1.442194892369732750e+00 5.298172535839437147e-01
8.794382501823567733e-01 5.104624522013943011e-01 8.194433867298478447e-01 6.430696742297394852e-01 6.196552728287749723e-01 1.077349955390126679e+00 7.937198877619831006e-01 6.692934802080461321e-01 6.038229062766509170e-01 1.476181551491001720e+00 1.044500132184837948e+00 8.509001189839542345e-01 7.858922902294395163e-01 1.158051552536235373e+00 1.501989629436619511e+00 7.323712141688800692e-01 7.030571321784276906e-01 9.703805459885066487e-01 7.065526516056608308e-01 7.879983519669758740e-01 1.267499513579643189e+00 5.108340437529962363e-01 6.160411000966362627e-01 7.490297293587621086e-01 5.313752170079684145e-01 1.730205111351298619e+00 6.023514228449167174e-01 7.162535667742196965e-01 6.542083750300801137e-01 7.052739236285774371e-01 6.657469552231264354e-01 1.424549412882250010e+00 5.298196756410950004e-01
8.647265569003994568e-01 5.107521696127845789e-01 8.287400342505748529e-01 6.397107583544098253e-01 6.240815321914325864e-01 1.052380878826931543e+00 7.937346249551902044e-01 6.706961331938199322e-01 6.220936319855245866e-01 1.480337483945917132e+00 1.030931398214520733e+00 8.418886789532511461e-01 7.398321112586426773e-01 1.151055975987890223e+00 1.487264320512861504e+00 7.243197543814351436e-01 7.140030926131401001e-01 9.609250608229239488e-01 7.179606256628844330e-01 7.957074877367940058e-01 1.262097329873398843e+00 5.088964934371017490e-01 6.111936022564549154e-01 7.259940157443337538e-01 5.442637961753922227e-01 1.715011307135439367e+00 5.907415897268140093e-01 7.060411304167351076e-01 6.531152703146810845e-01 6.786698156823299799e-01 6.808889639621763523e-01 1.413016322924849133e+00 5.346660149731060629e-01
8.455887763037263083e-01 5.187334080165042494e-01 8.284375577503947374e-01 6.314817558536952591e-01 6.322882028193180792e-01 1.021626235268028537e+00 8.005140316878328610e-01 6.717375910542634498e-01 6.399900367451437644e-01 1.470508550713806262e+00 1.007667446137125777e+00 8.401915056077319255e-01 7.067760660209282397e-01 1.138740050763288991e+00 1.471519009942799716e+00 7.179918819183236378e-01 7.242739546685996732e-01 9.349878050985493960e-01 7.233771318337522960e-01 7.934384668204956803e-01 1.237785341403784711e+00 5.032565678337995729e-01 6.100202096514532046e-01 6.949960110891271192e-01 5.601198075475566363e-01 1.707499875593935457e+00 5.924355972588056796e-01 7.072874218946882952e-01 6.698080226824740802e-01 6.642060701409900902e-01 6.918264792284560816e-01 1.398207528181632187e+00 5.429652604118327952e-01
8.662849385370186006e-01 5.316192671095780753e-01 8.189286910001791764e-01 6.266208205076646554e-01 6.308523065733007140e-01 1.021436359564299456e+00 7.961498975518076504e-01 6.720580617661995326e-01 6.342150436288460646e-01 1.438312933743601807e+00 1.016390080289311770e+00 8.436216235050729706e-01 6.925478640406854680e-01 1.122535136672907274e+00 1.439794541261289806e+00 7.199010923444432164e-01 7.127552358427188262e-01 9.255464388254813768e-01 7.364333621011641684e-01 7.687901911425323309e-01 1.220721743939631398e+00 5.025593093377039855e-01 6.113683872644928297e-01 7.148087370104667659e-01 5.808626960972369524e-01 1.670360720003301491e+00 6.075569409379482089e-01 7.186141008072717273e-01 6.749096664805570578e-01 6.622717305979918256e-01 6.872020733453045871e-01 1.372702551739649834e+00 5.418984804075678285e-01
8.969773056809748901e-01 5.327212826335511187e-01 8.289687497558763107e-01 6.239492129389772046e-01 6.243459746070961769e-01 1.050556303477262921e+00 7.829345168277498379e-01 6.683158113406929557e-01 6.113613792274222858e-01 1.418255021678742622e+00 1.048885747277914504e+00 8.478280932993131902e-01 6.879129220099039488e-01 1.112483834399282667e+00 1.410717914565194020e+00 7.314163831587625619e-01 7.048237981309006805e-01 9.296534719106241962e-01 7.272839649172023746e-01 7.612743857401953473e-01 1.212946234168329251e+00 5.000236497389076717e-01 6.134062471429593266e-01 7.933906327802247027e-01 5.928988801902331796e-01 1.634537366183995477e+00 6.149585163300284041e-01 7.334186697949075517e-01 6.693380109151650936e-01 6.723472987555478841e-01 6.881685116936002711e-01 1.352803354366524324e+00 5.368898192264160985e-01
9.185693934336843780e-01 5.344724156827637129e-01 8.492746958253711842e-01 6.223773838291302152e-01 6.203864157627838605e-01 1.083420059679895076e+00 7.758008456907375949e-01 6.657910094804001533e-01 6.008447834998515980e-01 1.395863103788699933e+00 1.068506116967675279e+00 8.581984554483028660e-01 6.919201231049939560e-01 1.091418979584269255e+00 1.372186770107971743e+00 7.363122706100139192e-01 7.193527752551018839e-01 9.349135914236390565e-01 7.199063639566252171e-01 7.735134631114880532e-01 1.185342071407129438e+00 5.196436643046162818e-01 6.157673761598659867e-01 8.104940325286649205e-01 6.047819848022167877e-01 1.596719907791247506e+00 6.516289856514033696e-01 7.349299260075331519e-01 6.606235827277521233e-01 6.795713024879983521e-01 6.705972563448731050e-01 1.322309466769408193e+00 5.350239890602730419e-01
9.431564659358123714e-01 5.296309503625569182e-01 8.490131114622632147e-01 6.214213641037367175e-01 6.175989280961612371e-01 1.105117270070433921e+00 7.847437214161019359e-01 6.671637761731797900e-01 6.027160418578703105e-01 1.382217753360163393e+00 1.072615611990910267e+00 8.551420642508791303e-01 6.993550419409078067e-01 1.085301351154415173e+00 1.364376844376374631e+00 7.292232123528116228e-01 7.225780309972674731e-01 9.447326126787415346e-01 7.315468310174441102e-01 7.807731410459085586e-01 1.186561609820875107e+00 5.433363200411832628e-01 6.137825395373053272e-01 7.439957473794839293e-01 6.099891223503888238e-01 1.571612439746752354e+00 6.800555052632881736e-01 7.189025944952200931e-01 6.566502628048580537e-01 6.841253418736314984e-01 6.496144841384674518e-01 1.305724177559722143e+00 5.327335127081419541e-01
9.836974410498378063e-01 5.231557647702791414e-01 8.214068044832298909e-01 6.038910336951816005e-01 6.135783252182692715e-01 1.139050977417738197e+00 7.959605392404249802e-01 6.590083195552837170e-01 5.851059679137283753e-01 1.318256079454789287e+00 1.074693649907717319e+00 8.358131317299279939e-01 6.981038920703631634e-01 1.059089416661236127e+00 1.337836046929052669e+00 7.221327997040749569e-01 7.135928458416764819e-01 9.533741400511777098e-01 7.403735666739224008e-01 7.781310991811717370e-01 1.175376303357496433e+00 5.515314276160074858e-01 6.084444797219938916e-01 6.987050285208746825e-01 6.137061194657817964e-01 1.492620984014991325e+00 6.904045251921554494e-01 7.116684174008224284e-01 6.453385210447242226e-01 6.887509723163010023e-01 6.485515069229377261e-01 1.243101427872534970e+00 5.302739361223418602e-01
1.028895348066410476e+00 5.205328555220372078e-01 7.917307921610620136e-01 5.891072342664088746e-01 6.126290287056043171e-01 1.170483047052963244e+00 8.023416632637505597e-01 6.489319650732129352e-01 5.696161068226852642e-01 1.226691707857139990e+00 1.078536905001739932e+00 8.227420813027308544e-01 6.936635027675706056e-01 1.019265955517884015e+00 1.296961000172338396e+00 7.185885852197210211e-01 7.095901029961959594e-01 9.685728700659934631e-01 7.394294671962213794e-01 7.755144516270131572e-01 1.149866925323972167e+00 5.410083379123443725e-01 6.041216580330773800e-01 7.130323626558381367e-01 6.207899288743213839e-01 1.389183713162000622e+00 6.792298196036526958e-01 7.190373067398534435e-01 6.371385611586320996e-01 6.929949918212698901e-01 6.637592089347683633e-01 1.157087642601145605e+00 5.298001394890740068e-01
1.075165243198721976e+00 5.185204367080963328e-01 7.754814824343210233e-01 5.852647889681140692e-01 6.139143610336117440e-01 1.198247115743694247e+00 8.141013778351252617e-01 6.499005501600529922e-01 5.602163606845240729e-01 1.130141602336974360e+00 1.097081307506181380e+00 8.291599512619445278e-01 6.966850689697310361e-01 9.795009754324004447e-01 1.262007436503356450e+00 7.153621318395230189e-01 7.150787290850386668e-01 9.982692438579222616e-01 7.331215656822693827e-01 7.799275592151351244e-01 1.121903149736894756e+00 5.287042607465199939e-01 6.002240605741818724e-01 7.556204205153265185e-01 6.232307031313243373e-01 1.292881683006220639e+00 6.650351983937047295e-01 7.287926567448801407e-01 6.539391579990733172e-01 7.009602872959713737e-01 6.780182675233622502e-01 1.071775451280150504e+00 5.294938032475795531e-01
1.122968832928302074e+00 5.196465953680742267e-01 7.815265086718345966e-01 5.871340435089228427e-01 6.167968964466348236e-01 1.218810871313050104e+00 8.394119410372306023e-01 6.659799674582533857e-01 5.459107637443185723e-01 1.052151275327811719e+00 1.131478271535926616e+00 8.517767787632986032e-01 7.104576249342985372e-01 9.482347232403436355e-01 1.248678919196886561e+00 7.168077734065889661e-01 7.333058161289194299e-01 1.045632290107560536e+00 7.289958479825306981e-01 7.871932007268523934e-01 1.106481090053372363e+00 5.301753737842278547e-01 6.001151517777337796e-01 7.817871417299366854e-01 6.138994639410906284e-01 1.225473521525187293e+00 6.688766907753083135e-01 7.327594899935956363e-01 7.009118014226105586e-01 7.085099928497038402e-01 6.724910798103307386e-01 1.007502952491860393e+00 5.290139588803447479e-01
1.151534333622988626e+00 5.255398516552350907e-01 7.923314382872559403e-01 5.937905228545983238e-01 6.176252769210940352e-01 1.225550269755522503e+00 8.775003863347883293e-01 6.895233494888274306e-01 5.272367655396928976e-01 1.015859112045685686e+00 1.155467001557978879e+00 8.697069306292131152e-01 7.182174553968174724e-01 9.234980663528364886e-01 1.247892772836020958e+00 7.267782398500968188e-01 7.630629979869283375e-01 1.075114599464927601e+00 7.227613539729714764e-01 7.923387244489112913e-01 1.111157860326949187e+00 5.251183876442168108e-01 6.076223080777528596e-01 7.786446497894785601e-01 6.078887719725858396e-01 1.190586915585666095e+00 6.757177154313781520e-01 7.341424792720850911e-01 7.427295407698777385e-01 7.133249548707538690e-01 6.571651577772001929e-01 9.833466271492486976e-01 5.313525254071864712e-01
1.152430135483023088e+00 5.287491628432586799e-01 7.892472423881917720e-01 5.971909512214185201e-01 6.169404385430762305e-01 1.217391203502108166e+00 9.283803135185655364e-01 7.175691550330424162e-01 5.103690566463450207e-01 1.003669160272936400e+00 1.160743512843690040e+00 8.753779129554284388e-01 7.163150449060642355e-01 9.135355838325928124e-01 1.248053811043469796e+00 7.441792150424350050e-01 7.935061232167778256e-01 1.080084788029031628e+00 7.120835713875146578e-01 7.935256207445960941e-01 1.124038793843339157e+00 5.012659198028329710e-01 6.173214487941653950e-01 7.836019769133019119e-01 6.017787584938070200e-01 1.167647996330370974e+00 6.663079209697988503e-01 7.346204087598452448e-01 7.650537268446155892e-01 7.204314731986349862e-01 6.539978998037508928e-01 9.769050701035493223e-01 5.355768021502216314e-01
1.140134511765763081e+00 5.248647504459320601e-01 7.785683688466052965e-01 5.932894689826908596e-01 6.144202833163600053e-01 1.197315297912189935e+00 9.784721006170333801e-01 7.466142845675795003e-01 4.891301564624139231e-01 9.991335273705934661e-01 1.162578526477926699e+00 8.756818084251135614e-01 7.124574730923870503e-01 9.241598015002547850e-01 1.256870294977196378e+00 7.689000956507572315e-01 8.163973559378483458e-01 1.081902283606757997e+00 6.995041737933999082e-01 7.878166398674661952e-01 1.144235738177318273e+00 4.814871753801716614e-01 6.233001543228882113e-01 8.019190491045500302e-01 5.866867333207768098e-01 1.153824022536870553e+00 6.515458200903803121e-01 7.360168734296539395e-01 7.803878693836033831e-01 7.293107853093794279e-01 6.590245868506099391e-01 9.758656894201314103e-01 5.403412107845236845e-01
1.132893136386067479e+00 5.170191125195124915e-01 7.737822863136303297e-01 5.933132683467858826e-01 6.066581662434572531e-01 1.177831937616393043e+00 1.011251571767289859e+00 7.726304995859278879e-01 4.579549520157441544e-01 9.979551450550807612e-01 1.175950215280372024e+00 8.815864779010658125e-01 7.086180916789779349e-01 9.401266064337677753e-01 1.278180311275520342e+00 7.950160112556312608e-01 8.305334723596696778e-01 1.089352394338193308e+00 6.847895536764864177e-01 7.771918073246960601e-01 1.177040167166010232e+00 4.807552621205027354e-01 6.245369908950301197e-01 8.091217429831671915e-01 5.710994371064839203e-01 1.151594372318452519e+00 6.455063713637172462e-01 7.406084657425970885e-01 8.025721911492055272e-01 7.363146534670881316e-01 6.588425864457707615e-01 9.858371063696347303e-01 5.461996297851725579e-01
1.138460865029993219e+00 5.126803809758706532e-01 7.807874594786060607e-01 5.977976116976635446e-01 5.965008232578272729e-01 1.171530515292081853e+00 1.026070647976980332e+00 7.948766825034745409e-01 4.248821438455688826e-01 1.002207045954678133e+00 1.196314762272179477e+00 8.981368440127500685e-01 7.034699749527760781e-01 9.522278837608666446e-01 1.300118030166690364e+00 8.149515462022233203e-01 8.351562189337350395e-01 1.101239720661803423e+00 6.743196145784732254e-01 7.625712478745021450e-01 1.214878203443443327e+00 4.867668980945579205e-01 6.231621118006512861e-01 8.083978055111673555e-01 5.596124070527161987e-01 1.149868561055009897e+00 6.484111034401605078e-01 7.432287646235928857e-01 8.274811710854870217e-01 7.339332393141621003e-01 6.529708868688733903e-01 9.992987360919434181e-01 5.525314549377281503e-01
