# Supplementary material for: Molecular mechanisms of native ligand selectivity in catecholamine G protein-coupled receptors
Source: Nat Commun. 2026 Apr 23;17:4112. doi: 10.1038/s41467-026-71361-8 (PMC13150006; doi:10.1038/s41467-026-71361-8)
Supplement: Supplementary file 8 — Source Data 2 [file 41467_2026_71361_MOESM8_ESM.zip › SourceData/FigS15/strings4apo_WT/string402.txt]

8.907468250784592589e-01 4.949635836528399335e-01 8.483069601500281554e-01 6.351511339931236177e-01 6.339996650768449094e-01 1.072157551318772883e+00 8.415290289873744722e-01 6.626106879937812000e-01 5.539139273810191888e-01 1.480503884127145842e+00 1.047088815326949085e+00 8.496521689205648320e-01 8.457517473392808238e-01 1.213344435469935867e+00 1.536154406068494849e+00 7.329434851890843650e-01 7.357085464004391451e-01 9.586202516617341463e-01 6.672218765158423048e-01 8.179856754066339164e-01 1.230905994243974400e+00 4.987153447169695442e-01 6.187688370737187693e-01 7.865589773154693098e-01 5.540836636279617977e-01 1.801616481241348211e+00 6.047163526708390080e-01 7.247542715009860359e-01 6.539189056959107127e-01 7.256985605311124798e-01 6.876240389148378096e-01 1.437887768234842989e+00 5.286679570462086142e-01
8.749903060678679845e-01 4.995494983728138716e-01 8.327520281136218117e-01 6.360181734385080832e-01 6.352414554024201632e-01 1.080924175965077838e+00 8.194872545101746786e-01 6.630959491629891955e-01 5.860665415885414342e-01 1.466029227280176261e+00 1.024161378367996367e+00 8.683459190893403346e-01 8.044180448799777006e-01 1.180428890770009343e+00 1.505454501722608196e+00 7.333792042605784545e-01 7.187173495753905739e-01 9.692544810576133596e-01 6.828323190377296736e-01 8.089345275891133280e-01 1.226881664057184018e+00 5.212039270913140232e-01 6.133207004168311771e-01 7.636854204533961576e-01 5.566143338254277984e-01 1.765958730057997528e+00 6.283400568694026411e-01 7.340768960113108754e-01 6.528546677784343721e-01 7.293527603794198733e-01 6.708402231638243007e-01 1.427502256691966398e+00 5.326882800246203198e-01
8.646190857048959844e-01 5.067268677694352075e-01 8.129436188705297939e-01 6.380066638533751222e-01 6.316529605867083896e-01 1.090726514405805370e+00 8.028281673029584731e-01 6.614964729352588169e-01 5.933036965148530406e-01 1.441297470735257935e+00 1.017119143432561046e+00 8.774877180066795734e-01 7.454747704833223354e-01 1.140271715915748496e+00 1.469023323688214866e+00 7.230449847821637244e-01 7.067370373179228116e-01 9.701261248902361967e-01 7.058829250287922408e-01 7.901248873659333372e-01 1.221972135772993129e+00 5.282324941140805752e-01 6.039932506916433352e-01 7.471381044971403540e-01 5.422593159859956380e-01 1.712140330212752470e+00 6.298148721161215269e-01 7.298316178410985122e-01 6.622490142532835300e-01 7.173938721992462186e-01 6.747161681566056224e-01 1.397245124702903851e+00 5.369263999197720905e-01
8.813654560073145294e-01 5.073404669731989003e-01 8.328333636053997235e-01 6.402300470510400299e-01 6.231948579035208047e-01 1.101016191207086603e+00 8.011066468116191386e-01 6.691994385629359554e-01 5.948495261331929740e-01 1.450338424005412019e+00 1.041791533610494369e+00 8.765116506967148835e-01 7.090728892740508771e-01 1.139677084374419280e+00 1.471488508347606361e+00 7.221007808438052455e-01 6.975441946476113042e-01 9.925259611213386179e-01 7.167843985467339252e-01 7.677530878222177391e-01 1.241545902619074049e+00 5.113137583325212399e-01 6.030503533772491043e-01 7.242240330312356145e-01 5.453337337725919776e-01 1.683608945019422931e+00 6.110657550175713215e-01 7.231907561396511142e-01 6.779597427469487014e-01 7.005784963943897381e-01 6.957362551422111574e-01 1.376198981394038512e+00 5.382296768062440062e-01
8.756780858702931658e-01 5.037330780713905609e-01 8.337919777659374976e-01 6.378357271681480700e-01 6.325228558258924050e-01 1.066020842023586379e+00 8.046674490296024107e-01 6.773581749153825271e-01 6.233972678284341873e-01 1.441190378192739541e+00 1.030587960176647000e+00 8.506322852122198963e-01 7.131250666576214314e-01 1.128062983104867856e+00 1.451421887286988399e+00 7.234506962209500402e-01 7.051867145767358735e-01 9.822364514182334583e-01 7.280122458567064303e-01 7.765058233297851276e-01 1.218978624834347491e+00 5.125247095253269158e-01 6.089957693794709748e-01 6.649371742906124982e-01 5.813310782063090265e-01 1.660338365656427229e+00 6.161437495132989772e-01 7.302995056838385013e-01 6.684157930131552350e-01 6.815573774166755472e-01 6.943029415956681882e-01 1.347968165689762410e+00 5.425213335627346867e-01
8.763946759527316832e-01 5.132856281342533800e-01 8.071826907634762627e-01 6.319915519963855699e-01 6.237075173852114629e-01 1.039142844127514120e+00 8.058671854674056556e-01 6.796361167158377903e-01 6.316423638385451067e-01 1.397363693705156784e+00 1.020684362222218589e+00 8.175788276374392760e-01 7.101627453708655446e-01 1.113312468669038990e+00 1.418278049152030817e+00 7.275987815707791739e-01 7.146440871621203561e-01 9.536390826292199252e-01 7.513247159172005141e-01 7.820451825164759230e-01 1.188047994614136016e+00 5.249415263627947859e-01 6.116038586310824643e-01 6.829409785823165047e-01 5.956020120802912876e-01 1.616743105052404594e+00 6.100604579628091662e-01 7.320139437891091116e-01 6.639810764966953549e-01 6.731970159949797194e-01 6.938321199580167464e-01 1.307065070636792559e+00 5.424044714363657205e-01
9.072236547735565981e-01 5.223756354153340498e-01 8.223810860776666898e-01 6.248774218531890634e-01 6.106197588971935541e-01 1.075135767201365944e+00 7.915253649850106932e-01 6.710352950498077451e-01 6.072049569079478459e-01 1.372357127875654337e+00 1.035547825096776675e+00 8.375513855986925771e-01 7.208483824590097289e-01 1.117236058104530416e+00 1.399686850756763024e+00 7.341813908236313191e-01 7.171635807968357312e-01 9.889005078720884967e-01 7.464680756921174831e-01 7.868965190463341752e-01 1.175690195448649389e+00 5.278100934019058776e-01 6.137756631280156805e-01 7.628030362553244181e-01 6.033502729982176405e-01 1.578854308834164000e+00 6.201920689621218674e-01 7.387068195319891339e-01 6.530808301939335925e-01 6.800063363246963144e-01 6.792486251104880024e-01 1.272465864407589686e+00 5.393611277162515538e-01
9.322191016715625222e-01 5.271596341132824826e-01 8.504654687801748159e-01 6.231547986540236783e-01 6.078407856510119611e-01 1.116763835747967892e+00 7.783478411531177255e-01 6.630062029295027415e-01 5.851086156463860544e-01 1.372644285195546487e+00 1.050647819967257979e+00 8.712730973545592672e-01 7.249738101017482172e-01 1.121377142142652161e+00 1.394800424594610622e+00 7.362460013321975305e-01 7.206605529332018589e-01 1.023568206301035399e+00 7.335878464875915661e-01 7.967447621497141252e-01 1.176264823032664664e+00 5.296869667688351990e-01 6.142874164282069449e-01 8.070373124206851045e-01 6.066197587173605132e-01 1.568986738031940664e+00 6.422176974704639774e-01 7.443909439913820592e-01 6.407592015276635244e-01 6.898113785866500924e-01 6.613239003243873704e-01 1.265672613316098261e+00 5.354190159382611336e-01
9.375419014361510150e-01 5.332530859492995434e-01 8.654480902237706719e-01 6.305496996751392969e-01 6.188226723737921819e-01 1.120350280669634602e+00 7.778698133643587864e-01 6.668852976616705952e-01 5.825060151087800842e-01 1.382328833833275095e+00 1.053642692644306544e+00 8.790955917444012169e-01 6.952932558869525659e-01 1.102897186508790650e+00 1.384162095463910225e+00 7.308288433560256037e-01 7.312419405923693549e-01 9.986919848832664925e-01 7.371962146183728137e-01 8.110339049827406388e-01 1.177387995942204446e+00 5.433753526454276894e-01 6.117911356153459268e-01 7.529852125539353569e-01 6.071606878781194983e-01 1.577101713137170513e+00 6.751215755683473985e-01 7.379296927019862729e-01 6.310606369593241283e-01 6.959912797485531266e-01 6.442972580306157715e-01 1.284677534773849716e+00 5.285551528846315072e-01
9.512253531101780846e-01 5.355268641862844792e-01 8.490728750985568896e-01 6.289919746059815520e-01 6.240994617788556686e-01 1.104536405107009678e+00 7.876228059517285107e-01 6.782704065168714269e-01 5.784028021970011313e-01 1.353822266499054017e+00 1.054289933729005257e+00 8.480732564446068489e-01 6.782468371492117454e-01 1.071821362701709690e+00 1.349263146585876871e+00 7.266686041387719897e-01 7.241474447007696380e-01 9.611168324136611929e-01 7.481741184319061766e-01 7.968517181812508898e-01 1.164996438381372013e+00 5.513543448266671199e-01 6.099793413986911439e-01 6.854746696528319916e-01 6.080400569120705256e-01 1.536903924577406988e+00 6.904380781517955867e-01 7.170478264465945939e-01 6.348146964213571275e-01 6.989252950148391319e-01 6.368395221669996831e-01 1.264290249046191805e+00 5.265779549975979634e-01
9.998741680903857620e-01 5.286439062652112941e-01 8.241627562398765594e-01 6.092074130891633743e-01 6.215116598299317285e-01 1.131871198250041122e+00 7.942710389925271564e-01 6.769407808758871603e-01 5.707894679084619671e-01 1.286487788036852375e+00 1.069898615256869689e+00 8.198251355607730773e-01 6.858684174944245093e-01 1.044095748541894686e+00 1.310139208258719101e+00 7.266381563123559539e-01 7.134163952577309287e-01 9.601184430713656237e-01 7.561855421885582684e-01 7.805237793997269469e-01 1.148697524834154882e+00 5.444376621092616997e-01 6.122137314348031767e-01 6.845858099539389174e-01 6.170882067732949006e-01 1.440396723675105406e+00 6.956747426701214154e-01 7.080054884179834973e-01 6.442114969318003537e-01 7.007563731366913684e-01 6.398574691130940462e-01 1.190208652343456075e+00 5.316836072078593434e-01
1.049957732177296155e+00 5.243764583682284375e-01 8.029981642656870422e-01 5.876786640627114089e-01 6.233652231360947704e-01 1.169428328958810326e+00 7.893047684472185299e-01 6.557372773848245684e-01 5.683601374019673358e-01 1.203335626809905801e+00 1.090720636588292436e+00 8.151357047036703607e-01 6.893689392841216845e-01 1.014977837438749697e+00 1.281793251566670788e+00 7.282850474023889742e-01 7.171589608115299663e-01 9.720051593130829559e-01 7.617614648920237874e-01 7.789940148863944147e-01 1.130151008845426075e+00 5.348564415764639479e-01 6.140427580038149147e-01 7.363038740827297923e-01 6.248802277231344515e-01 1.344525143766159392e+00 6.963864032901275758e-01 7.180581676710232619e-01 6.531809484553334766e-01 7.104493092028969503e-01 6.487560982917363051e-01 1.108144191290153957e+00 5.369928862131144731e-01
1.102835687647068186e+00 5.287668535070874087e-01 7.904465682849569630e-01 5.754233175008648393e-01 6.263248209205031225e-01 1.201332834458264331e+00 7.962276955632490161e-01 6.425278753167938950e-01 5.578382014882157236e-01 1.114794133395656139e+00 1.125981546569548186e+00 8.348357630148356412e-01 6.990507722612330221e-01 9.771657355975065240e-01 1.261636681333270005e+00 7.272788781430747918e-01 7.278488410071011216e-01 1.019389215622867884e+00 7.573976549594377827e-01 7.822461708778547518e-01 1.128524009074757029e+00 5.353832552659771871e-01 6.134834657328305241e-01 7.805683451721836530e-01 6.285945813776173674e-01 1.248049827177522442e+00 6.971294208117509994e-01 7.213908845062810826e-01 6.780086337927533346e-01 7.281904373365858385e-01 6.529344127402862963e-01 1.034205338522418360e+00 5.418024591974938131e-01
1.143291779935430963e+00 5.306182534473758983e-01 7.904219096186583249e-01 5.742299082429412893e-01 6.216973578836133552e-01 1.216132975767485913e+00 8.326651378608052045e-01 6.571298389502144843e-01 5.307967231188408519e-01 1.044125103743977823e+00 1.153122016150476714e+00 8.611505588130511368e-01 7.161991653803596591e-01 9.350553415071054530e-01 1.252962027706576276e+00 7.262952840858403203e-01 7.437597497258857659e-01 1.070235457856030470e+00 7.336939492652672090e-01 7.877637959820056324e-01 1.128195798334363342e+00 5.251030379677089632e-01 6.123868392019780060e-01 7.920398344830852366e-01 6.231478587055816476e-01 1.183315829168876121e+00 6.933609029912737309e-01 7.210725551446021120e-01 7.252570435812157879e-01 7.225603528006100396e-01 6.475628961943014072e-01 9.862352345351493854e-01 5.456440352036183716e-01
1.149318428553303795e+00 5.322651416631530852e-01 7.869797632733696036e-01 5.835380198024363585e-01 6.138467081815810467e-01 1.207045372543082973e+00 8.933016064287406799e-01 6.924169364603838250e-01 5.032783760535777251e-01 1.005794943792851281e+00 1.155916957522017618e+00 8.657251171179333182e-01 7.256398344566896697e-01 9.138018739250698408e-01 1.255401676063849559e+00 7.373748033080127495e-01 7.671752036414165588e-01 1.074484086688406448e+00 7.088337318672774945e-01 8.003548837564231633e-01 1.113406540525913924e+00 5.091888919190955543e-01 6.209241984754279020e-01 7.707397507371942513e-01 6.149929240032756539e-01 1.169369271671750088e+00 6.843052283218635790e-01 7.346334321194163408e-01 7.534322447972883197e-01 7.194152578924473129e-01 6.445041289863014944e-01 9.671653110208279225e-01 5.425038659707318578e-01
1.143112694386854145e+00 5.257844289625612788e-01 7.819665517854548220e-01 5.891889791045371583e-01 6.105463043290504377e-01 1.194185023848540750e+00 9.653505905956998312e-01 7.357175636958188658e-01 4.915670231565886228e-01 9.997675383521463788e-01 1.161481277218392449e+00 8.692148942438949755e-01 7.136693059059705524e-01 9.186543358030055950e-01 1.258908361724118130e+00 7.622227989498829848e-01 7.937982417779219091e-01 1.080917760621829871e+00 6.944933404975690561e-01 7.902971397880474980e-01 1.132067285992967021e+00 4.927971388390610663e-01 6.299351168352528285e-01 7.680902456318496885e-01 5.974841860531124871e-01 1.157568323957109957e+00 6.741504833546111408e-01 7.416127409864347042e-01 7.625150923907896283e-01 7.222141993318119679e-01 6.572786846223068746e-01 9.704094395290304709e-01 5.410970518462719925e-01
1.141280128579292175e+00 5.159099404643661124e-01 7.811800303353906294e-01 5.938212040365326017e-01 6.059462511384396954e-01 1.183130732506307403e+00 1.009543830950766274e+00 7.714676423433145525e-01 4.708355669599822435e-01 9.986156352197799180e-01 1.176253762917263357e+00 8.854591280366052031e-01 7.165808856876272337e-01 9.339579769603636450e-01 1.270895397655195769e+00 7.882764329881434273e-01 8.179947645083298635e-01 1.101123491139097244e+00 6.837088522671508350e-01 7.730420504188564301e-01 1.170551568385491015e+00 4.842182662702686491e-01 6.291476842033925099e-01 7.833453891351740417e-01 5.742519258559113382e-01 1.145482103949588604e+00 6.601494018250169127e-01 7.379636395206163879e-01 7.896785658424657628e-01 7.271108582649523644e-01 6.620526012923251269e-01 9.793920656618402276e-01 5.458088324784522438e-01
1.138460865029993219e+00 5.126803809758706532e-01 7.807874594786060607e-01 5.977976116976635446e-01 5.965008232578272729e-01 1.171530515292081853e+00 1.026070647976980332e+00 7.948766825034745409e-01 4.248821438455688826e-01 1.002207045954678133e+00 1.196314762272179477e+00 8.981368440127500685e-01 7.034699749527760781e-01 9.522278837608666446e-01 1.300118030166690364e+00 8.149515462022233203e-01 8.351562189337350395e-01 1.101239720661803423e+00 6.743196145784732254e-01 7.625712478745021450e-01 1.214878203443443327e+00 4.867668980945579205e-01 6.231621118006512861e-01 8.083978055111673555e-01 5.596124070527161987e-01 1.149868561055009897e+00 6.484111034401605078e-01 7.432287646235928857e-01 8.274811710854870217e-01 7.339332393141621003e-01 6.529708868688733903e-01 9.992987360919434181e-01 5.525314549377281503e-01
