# Supplementary material for: Molecular mechanisms of native ligand selectivity in catecholamine G protein-coupled receptors
Source: Nat Commun. 2026 Apr 23;17:4112. doi: 10.1038/s41467-026-71361-8 (PMC13150006; doi:10.1038/s41467-026-71361-8)
Supplement: Supplementary file 8 — Source Data 2 [file 41467_2026_71361_MOESM8_ESM.zip › SourceData/FigS15/strings4apo_WT/string238.txt]

8.907468250784592589e-01 4.949635836528399335e-01 8.483069601500281554e-01 6.351511339931236177e-01 6.339996650768449094e-01 1.072157551318772883e+00 8.415290289873744722e-01 6.626106879937812000e-01 5.539139273810191888e-01 1.480503884127145842e+00 1.047088815326949085e+00 8.496521689205648320e-01 8.457517473392808238e-01 1.213344435469935867e+00 1.536154406068494849e+00 7.329434851890843650e-01 7.357085464004391451e-01 9.586202516617341463e-01 6.672218765158423048e-01 8.179856754066339164e-01 1.230905994243974400e+00 4.987153447169695442e-01 6.187688370737187693e-01 7.865589773154693098e-01 5.540836636279617977e-01 1.801616481241348211e+00 6.047163526708390080e-01 7.247542715009860359e-01 6.539189056959107127e-01 7.256985605311124798e-01 6.876240389148378096e-01 1.437887768234842989e+00 5.286679570462086142e-01
8.791235902784071410e-01 4.982310095115378701e-01 8.159327981798167873e-01 6.222546093120537858e-01 6.476521287204415334e-01 1.072626096779526028e+00 8.097004874957069998e-01 6.685704513734251897e-01 5.490170079782165091e-01 1.448803902260905829e+00 1.022874740070570443e+00 8.355778712951407172e-01 8.132124891581633541e-01 1.182218500191541732e+00 1.500074003900190078e+00 7.341132674700385774e-01 7.215096554512662186e-01 9.543029558514452004e-01 6.745446977652225229e-01 7.882903391586995046e-01 1.219544546622292946e+00 5.024397112720213610e-01 6.146125383408029830e-01 7.595926961338892447e-01 5.448095802132644216e-01 1.757795488516950666e+00 6.173792017735071358e-01 7.263990118285827968e-01 6.663152382620497471e-01 7.083906603421188386e-01 6.778177858146705592e-01 1.415956900906766514e+00 5.299683908456969128e-01
8.747404537791071411e-01 5.081495919032132935e-01 7.879549163589373295e-01 6.261437802182773238e-01 6.469526829177052463e-01 1.100497801829779743e+00 7.927319085380617469e-01 6.815324447005552955e-01 5.651515292978661620e-01 1.410242377720483997e+00 1.017778485642377051e+00 8.423621648508837767e-01 7.616349813414237113e-01 1.133379593771740801e+00 1.456130941523683386e+00 7.290975581430388930e-01 7.114025294143883071e-01 9.616273727997017851e-01 6.910982199683416427e-01 7.655203460963623252e-01 1.209753107834504959e+00 5.100391827139253431e-01 6.071629340443899236e-01 7.397850345090158930e-01 5.496653524364655263e-01 1.693954577053914168e+00 6.139635918003734094e-01 7.289530906620694806e-01 6.868474433155352665e-01 6.967409975654357268e-01 6.774566827922052781e-01 1.377828383925390865e+00 5.330232945600255068e-01
8.596351817141837381e-01 5.127931512537026171e-01 7.899249747923615672e-01 6.439563340594243179e-01 6.329371368131803122e-01 1.071406766406911348e+00 7.994479158457691303e-01 6.773786556792740221e-01 6.202945219074601502e-01 1.416735882974352156e+00 1.018625867646143934e+00 8.225192326156335332e-01 7.264797539517373615e-01 1.113222079784835117e+00 1.447629449663352386e+00 7.195338951831279362e-01 7.257889996142753430e-01 9.601743873552452957e-01 7.202641968848462195e-01 7.781937751289721428e-01 1.214021955294303234e+00 5.110739278947773467e-01 6.039824453567289586e-01 7.432403173018989895e-01 5.666037618345216575e-01 1.657575412770354584e+00 5.874361097913151086e-01 7.311990827762130385e-01 6.785920900402355738e-01 6.872978183317125511e-01 6.945547148668826942e-01 1.345828176454421321e+00 5.273210206732465988e-01
8.393662672230111088e-01 5.157364489869495916e-01 7.876161637738477994e-01 6.355450598584605482e-01 6.269305031397390815e-01 1.006089532144695431e+00 7.993792820604483929e-01 6.681256037584040186e-01 6.229164025537494709e-01 1.418201896808289675e+00 9.834637543544492155e-01 8.012482987385783906e-01 7.065772710081807961e-01 1.133467462667977710e+00 1.442170418482844330e+00 7.222630736628191661e-01 7.332986926952050899e-01 9.000041339183409983e-01 7.487139674047470495e-01 7.945787105796491279e-01 1.192777379660428405e+00 5.190038963811111072e-01 6.138446595196350719e-01 7.401644215266196536e-01 5.985472979397753468e-01 1.671402511846426853e+00 5.993805373658527280e-01 7.390583304182363200e-01 6.583238625748224493e-01 6.777935328640903867e-01 6.928547325887501884e-01 1.349717013061074056e+00 5.281230890634316388e-01
7.945726485985833421e-01 5.168616787978415061e-01 7.772198914236285727e-01 6.282863649578597220e-01 6.182141932292294362e-01 9.482507923563262553e-01 8.040357346587508891e-01 6.460003758850163535e-01 6.072229019414525641e-01 1.432338948483379726e+00 9.523875139053543659e-01 7.856024802669681062e-01 6.778215918743778490e-01 1.139044562392721227e+00 1.430965532728681433e+00 7.103522154571318969e-01 7.501522560876502377e-01 8.413416367658694828e-01 7.770333743129040904e-01 8.081287421186000852e-01 1.187128432125186261e+00 5.270445173139008954e-01 6.099391413880957957e-01 7.661620336012825438e-01 6.313400399285769016e-01 1.691230627525052821e+00 6.027664316082105289e-01 7.251637458199429176e-01 6.483031667601716341e-01 6.684698575208292137e-01 6.880084999241575794e-01 1.373965947156374767e+00 5.318951960050666283e-01
8.095270127805070937e-01 5.138372814974982994e-01 8.253703849409910198e-01 6.224540422917403948e-01 6.176201149213425001e-01 9.606716608892238440e-01 7.979571121104573894e-01 6.379674661072834985e-01 5.996765464640411158e-01 1.467606327837100100e+00 9.808890538946757331e-01 8.071431245267008947e-01 6.934586632259518435e-01 1.137731128265676350e+00 1.427800132581377612e+00 6.996787731137460442e-01 7.523292234592393601e-01 8.749797320879739715e-01 7.823808854137322966e-01 7.993794232596251881e-01 1.205807795893392154e+00 5.337916948342228407e-01 6.026612830926594278e-01 8.116770572865448230e-01 6.240573796379619287e-01 1.682231832235690838e+00 6.106965299335683772e-01 7.085610213195658869e-01 6.425439171472341338e-01 6.762843248794775386e-01 7.126643521888161859e-01 1.381732275054410319e+00 5.315509557682581709e-01
8.463717302981574875e-01 5.191884500498598065e-01 8.488375689374191291e-01 6.355241252341985447e-01 6.182068967999020392e-01 1.003274846745818794e+00 7.977874817261535467e-01 6.581407556786035284e-01 6.110769247295976259e-01 1.446099032429802866e+00 9.994077934242686645e-01 8.324833192880281008e-01 7.065975833805461237e-01 1.133906699495247583e+00 1.407930239438545339e+00 7.132038672924480016e-01 7.547389678126729118e-01 9.063892375038429261e-01 7.666853354475425819e-01 8.050148985231475596e-01 1.187660383421818899e+00 5.432218880445612852e-01 6.059831150737624572e-01 7.739807498865445279e-01 6.102306038566374102e-01 1.657317326149911452e+00 6.378868660106378208e-01 7.137152227082297351e-01 6.524388711165126642e-01 6.952560937473869496e-01 6.990831068929536096e-01 1.360044121711219356e+00 5.266561462388282822e-01
8.862047473390051167e-01 5.261074916665726686e-01 8.442129426989509744e-01 6.483227098911542585e-01 6.198106372732874458e-01 1.046343660088586702e+00 8.044192804158560861e-01 6.837904924168624055e-01 6.127076279590363272e-01 1.396241721015813120e+00 1.009127564063183158e+00 8.415620299303829821e-01 7.069177339991048470e-01 1.115823226815251923e+00 1.378544897363754407e+00 7.255630903521808062e-01 7.474514679203879686e-01 9.254817967175668070e-01 7.551241053645215695e-01 8.004414748563963844e-01 1.161674237644946706e+00 5.509685185502627425e-01 6.105920091843192177e-01 7.121431783384181147e-01 5.997598234552896646e-01 1.613990799488975503e+00 6.719233673037502408e-01 7.123787517913515721e-01 6.611740186664412100e-01 7.029349918805306574e-01 6.677506320619046587e-01 1.320393706719798388e+00 5.237771343063375440e-01
9.341742862265980385e-01 5.295959298824982620e-01 8.241924521084487143e-01 6.480506513755972531e-01 6.210523162496913718e-01 1.089615055846313352e+00 8.121632762574423348e-01 7.025944311034443279e-01 5.951156468721606752e-01 1.338980237369689519e+00 1.024172261470885248e+00 8.319343845009777860e-01 6.980032980650716645e-01 1.082448128221351613e+00 1.349037404912432292e+00 7.277667011192027191e-01 7.278753607367605127e-01 9.410576082660080388e-01 7.534072681954530060e-01 7.758764855986945985e-01 1.148757732334700910e+00 5.542580796698324264e-01 6.137615052621903100e-01 6.692751795414014770e-01 5.962113899741177114e-01 1.547013268809587005e+00 7.057724844509885020e-01 6.982733825055855714e-01 6.573726723346239309e-01 6.964039975449164421e-01 6.404699419262033233e-01 1.266017496112147089e+00 5.260147992375093784e-01
9.883360356924180135e-01 5.234934508105137940e-01 8.021924893870997497e-01 6.217440014187647357e-01 6.154579859962859834e-01 1.131678630105299899e+00 8.013378605344072536e-01 6.922579699443266454e-01 5.813061631548031016e-01 1.294270523094908310e+00 1.052248617284101462e+00 8.062084092000687541e-01 6.863020848383878381e-01 1.059633047068158973e+00 1.340155682299774442e+00 7.321495647928017991e-01 7.243692850501823877e-01 9.469325472921134024e-01 7.457348725524143296e-01 7.641705362771640253e-01 1.161923037598888708e+00 5.464745929602664587e-01 6.198968295186958466e-01 6.890661971338122305e-01 6.128050088755983005e-01 1.469229418678695609e+00 7.164414905674267864e-01 7.042729677953214473e-01 6.331512333755642263e-01 6.981746285645766825e-01 6.451864649524318152e-01 1.208428175593798226e+00 5.321687225510911556e-01
1.041438489057539885e+00 5.167843312167672565e-01 7.839058570736092690e-01 5.945130075683565662e-01 6.180229016300429201e-01 1.180548450205031408e+00 7.897065233987109467e-01 6.752129839630108821e-01 5.787784083255820278e-01 1.222912368431435803e+00 1.093134197981346034e+00 8.159161670969692359e-01 6.833779509464034119e-01 1.027574206716693528e+00 1.318510855119716219e+00 7.360912734558122672e-01 7.260141148152904345e-01 9.708691629717798310e-01 7.400978613011397478e-01 7.685522707329184300e-01 1.170569857098793021e+00 5.343309464397534292e-01 6.170141458532015788e-01 7.090772043987552120e-01 6.148846814333760458e-01 1.374721782387243740e+00 6.915300021010218900e-01 7.213939888866219841e-01 6.371804929252072869e-01 7.019912592741907043e-01 6.646312205934986617e-01 1.147201086486375532e+00 5.359422217847374936e-01
1.100487329819006543e+00 5.168363289224808810e-01 7.809767381157992627e-01 5.901322906210960673e-01 6.191453505766251197e-01 1.224410139354011662e+00 8.035181473783061801e-01 6.792005196159963676e-01 5.700936827714619959e-01 1.124036257911411374e+00 1.145022910218203682e+00 8.510111001131058783e-01 6.957488422155011509e-01 9.788708324215873446e-01 1.284034736399711774e+00 7.349382659650853800e-01 7.282163166787415376e-01 1.025026706741790194e+00 7.421954070966395589e-01 7.830794541157614086e-01 1.159850457378310384e+00 5.391386077541030497e-01 6.135964233298611958e-01 6.987129026593417169e-01 6.130097189755333575e-01 1.282787120186399843e+00 6.722933561372017586e-01 7.326242397659252781e-01 6.750007729761453579e-01 6.894141163796445593e-01 6.612270772737471880e-01 1.081917493626251670e+00 5.404340401034857244e-01
1.150559273776308844e+00 5.219270956839138220e-01 7.929486709950258616e-01 5.822347484310688159e-01 6.178846307244013625e-01 1.229438727883330751e+00 8.441112240158751279e-01 6.777585581357546962e-01 5.471545970064891629e-01 1.026465100152050614e+00 1.175223954366295231e+00 8.684162244542269482e-01 6.923290868314960766e-01 9.287729823870166657e-01 1.243004139852625034e+00 7.296342640000227364e-01 7.455953771646528505e-01 1.073236735260649999e+00 7.324639973737815390e-01 7.938068813194543161e-01 1.127228402870346757e+00 5.340710568073226971e-01 6.167309874149337068e-01 7.304306949307171060e-01 6.171301410460729997e-01 1.176642475016025591e+00 6.644927125298769610e-01 7.293262526255199774e-01 7.121231709068578386e-01 6.877349894368599559e-01 6.524338592872751530e-01 9.931667506197290329e-01 5.434299656707700654e-01
1.148045445478674376e+00 5.243980910633206927e-01 7.830199941262525609e-01 5.845014547539818528e-01 6.187293479093597393e-01 1.209302954548631570e+00 8.889965777817172565e-01 6.916985350994666604e-01 5.079544809633743663e-01 1.017983213184300073e+00 1.170733857299618430e+00 8.667436221709666766e-01 6.953187486857820288e-01 9.126090864512276246e-01 1.249718457980939279e+00 7.362838278888134136e-01 7.598407294301506854e-01 1.080793316298807483e+00 7.137956258937699916e-01 7.841412313851325866e-01 1.142457228703114724e+00 5.147573881115277139e-01 6.279696225650438501e-01 7.828161850863715188e-01 6.083090942531754752e-01 1.149850686237765762e+00 6.813115446071219550e-01 7.300677763189534764e-01 7.316408789432348181e-01 7.083105931659551269e-01 6.456941060385327225e-01 9.806383740136594973e-01 5.413863075094795807e-01
1.133042297225944850e+00 5.150336533215457147e-01 7.675933975208425464e-01 5.911507469309162932e-01 6.164768620641276620e-01 1.181556792887974439e+00 9.513728658821579698e-01 7.285574449325240565e-01 4.814528016259377319e-01 1.024780279366271030e+00 1.166911521411799768e+00 8.687398266144733538e-01 7.275531943400760371e-01 9.159058038429300774e-01 1.270405688145276546e+00 7.502290796332691247e-01 7.920970980223114299e-01 1.085648967356596994e+00 7.069152864518511992e-01 7.848232331099581627e-01 1.169999327896902086e+00 5.034075786326616120e-01 6.325563058911447545e-01 7.859975494857880385e-01 6.045266811620830794e-01 1.159179082530052529e+00 6.691232065585523969e-01 7.353472836270582569e-01 7.611284544072105529e-01 7.210858901553072187e-01 6.533275393997639569e-01 9.965115215018095496e-01 5.378827146314668628e-01
1.133805276184440602e+00 5.103838420237809537e-01 7.713697759307267532e-01 5.962263925346925619e-01 6.070854857591116982e-01 1.172196302468515139e+00 1.002550308949817337e+00 7.663247263528746300e-01 4.537603448464212486e-01 1.009540127632640782e+00 1.178898263817698577e+00 8.843770424626840043e-01 7.257271006441060601e-01 9.314314698240961921e-01 1.284874782680508476e+00 7.828162098362767551e-01 8.241208948542095847e-01 1.098374492676058356e+00 6.901895757992301261e-01 7.803967239129797617e-01 1.189085658974742721e+00 4.942567219345975760e-01 6.293211075396012433e-01 7.912040641655331275e-01 5.866051434033975331e-01 1.157965437766663941e+00 6.555466587735747641e-01 7.430360167979624952e-01 7.963388083382717531e-01 7.323481561702520626e-01 6.538079534250357261e-01 9.964538748055538075e-01 5.435344105854532648e-01
1.138460865029993219e+00 5.126803809758706532e-01 7.807874594786060607e-01 5.977976116976635446e-01 5.965008232578272729e-01 1.171530515292081853e+00 1.026070647976980332e+00 7.948766825034745409e-01 4.248821438455688826e-01 1.002207045954678133e+00 1.196314762272179477e+00 8.981368440127500685e-01 7.034699749527760781e-01 9.522278837608666446e-01 1.300118030166690364e+00 8.149515462022233203e-01 8.351562189337350395e-01 1.101239720661803423e+00 6.743196145784732254e-01 7.625712478745021450e-01 1.214878203443443327e+00 4.867668980945579205e-01 6.231621118006512861e-01 8.083978055111673555e-01 5.596124070527161987e-01 1.149868561055009897e+00 6.484111034401605078e-01 7.432287646235928857e-01 8.274811710854870217e-01 7.339332393141621003e-01 6.529708868688733903e-01 9.992987360919434181e-01 5.525314549377281503e-01
