# Supplementary material for: Molecular mechanisms of native ligand selectivity in catecholamine G protein-coupled receptors
Source: Nat Commun. 2026 Apr 23;17:4112. doi: 10.1038/s41467-026-71361-8 (PMC13150006; doi:10.1038/s41467-026-71361-8)
Supplement: Supplementary file 8 — Source Data 2 [file 41467_2026_71361_MOESM8_ESM.zip › SourceData/FigS15/strings4apo_WT/string204.txt]

8.907468250784592589e-01 4.949635836528399335e-01 8.483069601500281554e-01 6.351511339931236177e-01 6.339996650768449094e-01 1.072157551318772883e+00 8.415290289873744722e-01 6.626106879937812000e-01 5.539139273810191888e-01 1.480503884127145842e+00 1.047088815326949085e+00 8.496521689205648320e-01 8.457517473392808238e-01 1.213344435469935867e+00 1.536154406068494849e+00 7.329434851890843650e-01 7.357085464004391451e-01 9.586202516617341463e-01 6.672218765158423048e-01 8.179856754066339164e-01 1.230905994243974400e+00 4.987153447169695442e-01 6.187688370737187693e-01 7.865589773154693098e-01 5.540836636279617977e-01 1.801616481241348211e+00 6.047163526708390080e-01 7.247542715009860359e-01 6.539189056959107127e-01 7.256985605311124798e-01 6.876240389148378096e-01 1.437887768234842989e+00 5.286679570462086142e-01
8.808072572132963352e-01 5.064276714389943646e-01 8.206752798212797462e-01 6.320883577502525164e-01 6.379000010081113947e-01 1.048541023305875175e+00 8.060405251912711178e-01 6.724423168170561294e-01 5.470055978966843480e-01 1.452544666304918630e+00 1.025963190097402222e+00 8.429280581712235154e-01 7.978184572396366248e-01 1.164776497380443532e+00 1.489760692366651096e+00 7.390393933617247502e-01 7.291838140424249382e-01 9.356942140566139043e-01 6.760653740562173608e-01 8.073325586255215569e-01 1.223976800081099992e+00 5.120714989919745719e-01 6.150386991842533568e-01 7.570289349506623688e-01 5.435297593207397693e-01 1.756564452844727953e+00 6.254346835477130329e-01 7.281973235726476590e-01 6.663799176330360563e-01 7.112816543006948988e-01 6.788399294272974283e-01 1.426574441349956146e+00 5.304559642006926312e-01
8.505183102476296941e-01 5.133098267810339843e-01 7.970619399117435666e-01 6.363168202399456241e-01 6.368526191876362486e-01 1.022406248384397642e+00 7.928535567927510463e-01 6.780597107576539218e-01 5.813346368051299784e-01 1.434078186077686334e+00 1.006872225220048600e+00 8.221016866901890152e-01 7.521150792668760410e-01 1.129147578462571078e+00 1.454885973484086881e+00 7.282914470391357309e-01 7.204325327859074646e-01 9.318443955048770766e-01 6.946473381844004980e-01 7.911923468788234493e-01 1.209462110853193550e+00 5.117346026524618452e-01 6.107385136008174342e-01 7.360056097043320422e-01 5.526071994242012231e-01 1.697381068963371487e+00 6.156697452260261327e-01 7.262992698945717196e-01 6.711713405643257024e-01 6.937016975371055327e-01 6.962406082985000966e-01 1.380306795233865458e+00 5.263832933043952611e-01
8.057593826045078567e-01 5.069462452701108957e-01 7.789225670389868794e-01 6.246422975863537008e-01 6.348422435453568990e-01 9.580268497549694340e-01 8.067887388223714540e-01 6.774418428095152489e-01 6.278831457515899883e-01 1.438692364791776868e+00 9.732567700686665102e-01 7.681072754841318240e-01 7.294020814504910133e-01 1.114486952806670761e+00 1.448070464298536031e+00 7.142399204957790015e-01 7.261130756689420096e-01 8.986541157981433603e-01 7.149107102999781027e-01 7.837000561874007953e-01 1.200518192129782502e+00 5.073917263922477217e-01 6.085139807495455466e-01 7.384753447248733060e-01 5.830364103784755336e-01 1.677807760775011037e+00 6.032651600221266008e-01 7.227956280937555267e-01 6.727295381906440719e-01 6.856347141114454979e-01 7.076683446216766038e-01 1.355381953434055209e+00 5.287116160783427166e-01
7.795032245892646872e-01 5.132449695266931844e-01 7.734088506271106223e-01 6.281743823326703113e-01 6.276907570069689690e-01 9.110202904897564125e-01 8.140183268958736118e-01 6.702852189810947214e-01 6.252310497465460859e-01 1.420520736383287685e+00 9.483007318049438972e-01 7.391430044965523471e-01 7.097525595003628673e-01 1.098581758765324157e+00 1.413300671433153521e+00 7.093654441363623775e-01 7.471849361646244470e-01 8.435673919385894282e-01 7.386142134776827461e-01 8.008764843253277643e-01 1.165217167220414130e+00 5.139569374182818562e-01 6.101864966126864243e-01 7.642786015015492485e-01 6.190351906875217747e-01 1.655961487393533771e+00 6.058521611288736342e-01 7.166351592117151670e-01 6.651424582837454080e-01 6.865777557594013869e-01 7.090148687623953894e-01 1.331050374059397301e+00 5.346221333785502461e-01
7.840688956088344153e-01 5.213955330459484339e-01 7.801543868819412753e-01 6.327786817986607026e-01 6.278223779771380242e-01 9.210069634615924983e-01 8.109133766620216788e-01 6.676882279527188713e-01 6.064091501672944640e-01 1.379361531626705828e+00 9.417787030567539297e-01 7.497416752193125644e-01 6.990240753905259119e-01 1.063498443921568892e+00 1.354720994669094569e+00 7.204810865792844465e-01 7.535757470592201468e-01 8.294593722399470348e-01 7.695576198004487889e-01 8.178320652325521412e-01 1.114186872583837751e+00 5.354006150804713204e-01 6.165387691980870333e-01 7.688850153917291541e-01 6.337186288939671286e-01 1.609260718330318030e+00 6.221754905250640455e-01 7.293190206597803815e-01 6.624940354295129064e-01 6.956697621824503575e-01 7.055696942631248803e-01 1.290089506485133874e+00 5.339613291127063288e-01
8.107189972604401662e-01 5.283211756388578317e-01 7.879617810505418207e-01 6.407621371511803554e-01 6.282896338591456020e-01 9.661294249179405158e-01 8.109887738533687607e-01 6.788398334182815796e-01 6.022318969793936105e-01 1.349273905783932692e+00 9.506496906757299081e-01 7.714841547267428101e-01 6.986165614491246512e-01 1.051974588938161981e+00 1.326502367561612328e+00 7.402079065334173924e-01 7.500018455889244651e-01 8.542279457017197819e-01 7.775061826102089846e-01 8.254270089207973449e-01 1.091631391793739025e+00 5.567888412866736081e-01 6.278829245478427801e-01 7.251426327451624410e-01 6.306585212883503155e-01 1.572424368350407331e+00 6.582943005696156868e-01 7.481067819253450768e-01 6.667257121892392613e-01 7.031453563773553128e-01 6.948878294630829178e-01 1.257993887507837583e+00 5.284645019096818608e-01
8.701525026546110819e-01 5.335297615249495751e-01 8.010986724599789000e-01 6.414840972485817971e-01 6.288297843729974135e-01 1.011654300698256792e+00 8.051255065933750066e-01 6.876469123112831650e-01 6.015688762894361163e-01 1.330973117803517347e+00 9.779258405311390678e-01 7.657662254288140069e-01 7.051657259976723546e-01 1.065249196245278807e+00 1.326525460312413252e+00 7.441327000640793887e-01 7.351541323441157516e-01 8.903536065305512892e-01 7.587584789337729063e-01 8.023090311727484325e-01 1.103937361895596769e+00 5.679084447735547325e-01 6.280930748685322751e-01 6.721866877805651175e-01 6.138691633453298158e-01 1.535502338617727558e+00 6.977260220821945857e-01 7.431303580421094734e-01 6.755493162853701827e-01 7.064165121845376039e-01 6.655980635469851414e-01 1.232597738098723639e+00 5.252125873390721678e-01
9.448901739853746706e-01 5.353232154953316835e-01 8.087711069152987431e-01 6.256441708292688197e-01 6.303787888028333786e-01 1.062342231247524138e+00 7.950139320421387712e-01 6.886821806820929703e-01 5.901411720646743131e-01 1.300958932090710896e+00 1.017613629738425729e+00 7.624951370856001276e-01 6.913651332729193744e-01 1.067549915294755181e+00 1.332421212766065954e+00 7.344246779649601375e-01 7.187819153519706683e-01 9.178520786658553865e-01 7.411907979396199497e-01 7.691649627254054655e-01 1.126403477893956895e+00 5.658813943758673748e-01 6.188191203266815155e-01 6.641810517472359621e-01 6.011801749651156657e-01 1.495150332749599409e+00 7.175027577579160543e-01 7.279316196554718177e-01 6.747985241493211772e-01 7.003973345681366869e-01 6.473409902285038875e-01 1.207809294407840905e+00 5.324721114661183918e-01
1.011367774529366326e+00 5.273589447165930588e-01 7.936197783011622597e-01 5.998380204828799300e-01 6.268248344720351861e-01 1.132881422704716590e+00 7.856530750858736756e-01 6.729915031493932664e-01 5.731099085103198432e-01 1.236174621143884211e+00 1.054849188148588857e+00 7.847548996468677318e-01 6.784603205344992283e-01 1.036558737314851264e+00 1.318719710325963357e+00 7.334920271019403915e-01 7.156187246297641691e-01 9.326637654959447632e-01 7.445557311651320731e-01 7.606359771845832007e-01 1.130318914694237398e+00 5.599305993079860544e-01 6.147182804401242207e-01 7.048683955156657133e-01 6.031967705971890137e-01 1.422983959661046072e+00 7.203021208898265915e-01 7.331570834906716572e-01 6.593204681452549121e-01 6.938062073934139207e-01 6.408817872752574640e-01 1.156130786908044605e+00 5.414479966605183492e-01
1.053013283457671978e+00 5.170218872359698681e-01 7.700179706801510982e-01 5.778236345839410371e-01 6.184534153993228589e-01 1.188910220723184530e+00 7.821600291519141823e-01 6.503113742533112029e-01 5.696937857119571680e-01 1.161532163635587533e+00 1.083703113342111779e+00 8.185403964834035984e-01 6.923801129353885919e-01 1.000667855590650746e+00 1.289435782105712303e+00 7.307058876749671361e-01 7.151629738235232292e-01 9.645251469905312680e-01 7.576375701785430516e-01 7.622784395061873441e-01 1.130457901705942403e+00 5.562375369094472166e-01 6.114452249912014636e-01 7.305756898609929717e-01 5.965264981526194887e-01 1.329362588626505248e+00 6.916734264345811845e-01 7.215928410666750947e-01 6.586109270961028050e-01 6.915462426274346930e-01 6.373686292380287277e-01 1.096041379959085571e+00 5.395034491984705971e-01
1.096586552678000315e+00 5.171890612988678804e-01 7.667135964417773897e-01 5.682642217667487339e-01 6.155176469071830248e-01 1.230315819631008667e+00 7.753320184419917327e-01 6.479513666031319064e-01 5.681176984306675060e-01 1.079970502478546646e+00 1.117413070448572521e+00 8.595028640618400662e-01 7.036227181683277765e-01 9.568418988334781439e-01 1.252594213072415030e+00 7.225954935356831976e-01 7.104147007594096008e-01 1.031824356591961145e+00 7.638302209448524227e-01 7.528058238279169423e-01 1.121889577547936723e+00 5.450028773992461328e-01 6.079997840957049871e-01 7.214713240320778098e-01 5.900614860092482372e-01 1.241117623581836416e+00 6.524307322090638905e-01 6.991512820102964154e-01 6.792037334515521607e-01 6.904606075527178755e-01 6.437191949526035462e-01 1.035067577995459898e+00 5.324759888706102062e-01
1.141814615255040355e+00 5.236337750143152947e-01 7.830857188859836615e-01 5.702571117440546900e-01 6.171440660913687370e-01 1.243060860278129454e+00 7.819136831760687967e-01 6.601497113669237971e-01 5.466599502163382862e-01 1.002211672494755623e+00 1.150775600355929740e+00 8.806804164982512395e-01 7.030715785512321458e-01 9.039820700666388875e-01 1.220544851411907494e+00 7.207127701865297942e-01 7.202546178972673019e-01 1.083832979568780663e+00 7.547203032197324912e-01 7.524108040511217066e-01 1.096833122312029118e+00 5.257288864140623463e-01 6.092252579594800155e-01 7.316024071746130009e-01 6.079866460435605635e-01 1.164806334027868262e+00 6.363460912709476558e-01 7.133810169840877347e-01 7.037014454695784682e-01 7.003538051139248655e-01 6.533568301308841919e-01 9.696654233973840409e-01 5.285283910484536163e-01
1.156869950638673483e+00 5.313174524849234581e-01 7.918686020181444629e-01 5.800510602641562041e-01 6.148673910235293860e-01 1.231533155617755559e+00 8.380116016099233844e-01 6.784776416720144088e-01 5.204947644773502136e-01 9.910849298549064823e-01 1.166715413815635261e+00 8.752326921923246905e-01 6.937003813470631330e-01 9.021410880621706374e-01 1.224442466317397615e+00 7.264417165737409032e-01 7.427152432248493863e-01 1.083303549598745530e+00 7.334597908429506541e-01 7.753091053933895971e-01 1.105304743775234133e+00 5.237214036287108909e-01 6.136745574888370358e-01 7.500247529241035327e-01 6.158928768666982467e-01 1.134258864297539970e+00 6.515406256821316688e-01 7.423737801976667550e-01 7.226349595321419628e-01 7.170838283737899221e-01 6.579599127974161688e-01 9.548944165731482192e-01 5.306366297867067816e-01
1.150961264412680318e+00 5.328433471589609782e-01 7.872348245774803965e-01 6.059238166247443713e-01 6.122555329666313773e-01 1.213418386445336727e+00 9.106206149595089672e-01 7.144548308628945188e-01 4.988261389825681680e-01 1.014895139095933319e+00 1.166548806984401443e+00 8.669520376159427499e-01 7.017301506346331763e-01 9.097196259356471471e-01 1.236545532864307351e+00 7.270532365369807293e-01 7.692772215286197701e-01 1.080508805129537286e+00 7.084007455915242168e-01 7.864826378129153861e-01 1.136535742058863541e+00 5.078897831705315724e-01 6.133763505308604813e-01 7.720979507516864127e-01 6.025873942870797473e-01 1.131615423022679146e+00 6.472836578517300321e-01 7.465273143605707373e-01 7.469075145670267535e-01 7.276482366648274747e-01 6.652939746036867774e-01 9.713209971294407552e-01 5.303001812967638173e-01
1.140673088654035938e+00 5.233294590897987764e-01 7.795955212168274029e-01 6.307675193667564573e-01 6.079143961850100863e-01 1.196834220565949902e+00 9.743705057913174539e-01 7.620553878002896964e-01 4.819463432338333964e-01 1.014172977593110092e+00 1.160204775509349862e+00 8.701353712489975356e-01 7.114776754210115906e-01 9.186514825790433880e-01 1.239530046014004183e+00 7.463775007815672824e-01 7.980688846951995430e-01 1.084711809581728303e+00 6.926060503850172134e-01 7.819106868335795602e-01 1.151613769930698083e+00 4.989183247801514121e-01 6.136657994943279792e-01 7.871286287231444856e-01 5.861810279625568887e-01 1.127837296183504590e+00 6.331577996470341141e-01 7.425483925443070454e-01 7.736621023534903108e-01 7.266403127666418715e-01 6.747336726849716415e-01 9.770750973185998722e-01 5.314011716510382843e-01
1.137485692369202717e+00 5.154802644241212040e-01 7.787597242178078139e-01 6.237682486292231987e-01 6.016235833146468259e-01 1.182717239868328107e+00 1.012475389314681840e+00 7.902466600763367044e-01 4.550174165954721239e-01 1.005001949779322779e+00 1.173303123185459818e+00 8.841440285295155688e-01 7.090978664997299452e-01 9.345523105261601682e-01 1.263400946344729991e+00 7.830764558269441844e-01 8.238514353735889584e-01 1.093683582032503931e+00 6.817663703009984033e-01 7.716121654135787988e-01 1.178576991525327022e+00 4.932805841492366450e-01 6.190072381645829180e-01 8.015277828650342329e-01 5.725900985592217163e-01 1.133487398991767314e+00 6.377859929337301725e-01 7.448961463564504060e-01 8.037265761956620125e-01 7.292579138686250406e-01 6.684951188209488082e-01 9.841509898897790043e-01 5.406418974029570945e-01
1.138460865029993219e+00 5.126803809758706532e-01 7.807874594786060607e-01 5.977976116976635446e-01 5.965008232578272729e-01 1.171530515292081853e+00 1.026070647976980332e+00 7.948766825034745409e-01 4.248821438455688826e-01 1.002207045954678133e+00 1.196314762272179477e+00 8.981368440127500685e-01 7.034699749527760781e-01 9.522278837608666446e-01 1.300118030166690364e+00 8.149515462022233203e-01 8.351562189337350395e-01 1.101239720661803423e+00 6.743196145784732254e-01 7.625712478745021450e-01 1.214878203443443327e+00 4.867668980945579205e-01 6.231621118006512861e-01 8.083978055111673555e-01 5.596124070527161987e-01 1.149868561055009897e+00 6.484111034401605078e-01 7.432287646235928857e-01 8.274811710854870217e-01 7.339332393141621003e-01 6.529708868688733903e-01 9.992987360919434181e-01 5.525314549377281503e-01
