# Supplementary material for: Molecular mechanisms of native ligand selectivity in catecholamine G protein-coupled receptors
Source: Nat Commun. 2026 Apr 23;17:4112. doi: 10.1038/s41467-026-71361-8 (PMC13150006; doi:10.1038/s41467-026-71361-8)
Supplement: Supplementary file 8 — Source Data 2 [file 41467_2026_71361_MOESM8_ESM.zip › SourceData/FigS15/strings4apo_WT/string210.txt]

8.907468250784592589e-01 4.949635836528399335e-01 8.483069601500281554e-01 6.351511339931236177e-01 6.339996650768449094e-01 1.072157551318772883e+00 8.415290289873744722e-01 6.626106879937812000e-01 5.539139273810191888e-01 1.480503884127145842e+00 1.047088815326949085e+00 8.496521689205648320e-01 8.457517473392808238e-01 1.213344435469935867e+00 1.536154406068494849e+00 7.329434851890843650e-01 7.357085464004391451e-01 9.586202516617341463e-01 6.672218765158423048e-01 8.179856754066339164e-01 1.230905994243974400e+00 4.987153447169695442e-01 6.187688370737187693e-01 7.865589773154693098e-01 5.540836636279617977e-01 1.801616481241348211e+00 6.047163526708390080e-01 7.247542715009860359e-01 6.539189056959107127e-01 7.256985605311124798e-01 6.876240389148378096e-01 1.437887768234842989e+00 5.286679570462086142e-01
8.953987127666184209e-01 5.059745604819885223e-01 8.251552080951511936e-01 6.423396338839773012e-01 6.402711715678897075e-01 1.068187314580095082e+00 8.119323331569984203e-01 6.782924625044390865e-01 5.492723231539076156e-01 1.462617462393348777e+00 1.027927225884196494e+00 8.291831696333084034e-01 8.260996129077926575e-01 1.175142509864499418e+00 1.504263846360809120e+00 7.327035693444465814e-01 7.155982136247063252e-01 9.273430244037998982e-01 6.751756037844859337e-01 7.928221204000989175e-01 1.232670094551383766e+00 5.119639867834553382e-01 6.162754940409289617e-01 7.623228917951518913e-01 5.403808988646032763e-01 1.773074487545012179e+00 6.299632699061424868e-01 7.148007627206945935e-01 6.574481438593976490e-01 7.406612752418746393e-01 6.670776566862066659e-01 1.440501219495359697e+00 5.309965064809554214e-01
8.880466582470990522e-01 5.243567683484894326e-01 7.983728832782968077e-01 6.518360627856292222e-01 6.352252542470944174e-01 1.074076343826263713e+00 7.908731543558003008e-01 6.910914417138980248e-01 5.595755477876319661e-01 1.433635978069820904e+00 1.019278738519350469e+00 8.267668989324907791e-01 7.798877218630668740e-01 1.129480842250174089e+00 1.465737441097754390e+00 7.289172903611612631e-01 7.035540100543317132e-01 9.280121328870727382e-01 6.923906975831098931e-01 7.883721446404666766e-01 1.232153059873421608e+00 5.186718829604696213e-01 6.120879237278961105e-01 7.383883038890626249e-01 5.409228523536762090e-01 1.717352528405751144e+00 6.367363592136484618e-01 7.180463280842842577e-01 6.675007285748546515e-01 7.196208895348803480e-01 6.693531506530211450e-01 1.413955258751204980e+00 5.327370773727623243e-01
8.601224805473199897e-01 5.205516767466260575e-01 7.950799467343293569e-01 6.452947133879706199e-01 6.422955843615517635e-01 1.061178265509378438e+00 7.908854258570851004e-01 6.884945815126385371e-01 6.048278933725157458e-01 1.431185424064014500e+00 1.013916741716082148e+00 8.266279062150175827e-01 7.447737864510659556e-01 1.111156631401719608e+00 1.452557596607808588e+00 7.249306195042715117e-01 7.080525772822477970e-01 9.676313069647345388e-01 7.184286537763940883e-01 7.849954077995390245e-01 1.226320458182295958e+00 5.147041131358940369e-01 6.084949088119716576e-01 7.327975820367607085e-01 5.552296560724750973e-01 1.677767148071916514e+00 6.036259403787052058e-01 7.304576911492152158e-01 6.780110185074118556e-01 6.891520399170708577e-01 6.882161739329285544e-01 1.373555475753847954e+00 5.342638170183772184e-01
8.233765543690063637e-01 5.116736491628532946e-01 7.865781358090382369e-01 6.282028684357841009e-01 6.324116563483772602e-01 9.900329995636727443e-01 8.022658740211308093e-01 6.735766710320642003e-01 6.343983802742179101e-01 1.436414343661293724e+00 9.849215152668967521e-01 7.832801437693479585e-01 7.167614353397954163e-01 1.120851727643454421e+00 1.444027680824683690e+00 7.247886993994978599e-01 7.283581968281513941e-01 9.065151021733730552e-01 7.297629739461574117e-01 7.976795004125906141e-01 1.207863781943973924e+00 5.172747109361605089e-01 6.110884614082090494e-01 7.320497333436104537e-01 5.922136826371204865e-01 1.676897579617700806e+00 5.970228550005437507e-01 7.245728524035577323e-01 6.664316924275245357e-01 6.892402509069281979e-01 6.971896026016373149e-01 1.362092157199712883e+00 5.376864875806924848e-01
7.892210256741807317e-01 5.156070075048400092e-01 7.800629076667029427e-01 6.212571234555737121e-01 6.246126164982606088e-01 9.352943866187261035e-01 8.074102037726036407e-01 6.533163264944572557e-01 6.095207674258070751e-01 1.406888836723164005e+00 9.585381539268134077e-01 7.648732319672549851e-01 6.865651008313665704e-01 1.094662568276510539e+00 1.392902046117948656e+00 7.248751040935466072e-01 7.408754291160093430e-01 8.432691980480017113e-01 7.523010384816878338e-01 8.073167912642299493e-01 1.154012914019452829e+00 5.223991890479986466e-01 6.150910998490458637e-01 7.690220991355583013e-01 6.199882197260513372e-01 1.647731231006033914e+00 6.000411053971314024e-01 7.172746127096061297e-01 6.583621148538206791e-01 6.926322772234170255e-01 6.892425627394321852e-01 1.330086311043703784e+00 5.403942374249085523e-01
7.989141660142526913e-01 5.219501494643397077e-01 7.928017401773855832e-01 6.222214834323798183e-01 6.244333089380985635e-01 9.355677270306917981e-01 8.050798364912916671e-01 6.580126480925422294e-01 5.816028544421218971e-01 1.367703876199346080e+00 9.544641592824739673e-01 7.719606810653401041e-01 6.879695584045379952e-01 1.072229382200382108e+00 1.337631932882606289e+00 7.322576289670058580e-01 7.336735818324842118e-01 8.373140311494953192e-01 7.639962746041112363e-01 8.047708558360437969e-01 1.102494618866842302e+00 5.370057402169692296e-01 6.199190798613853914e-01 7.611947525364314293e-01 6.226049823838220032e-01 1.598482583269896784e+00 6.418392483900454693e-01 7.170065751268457355e-01 6.648985412205712375e-01 7.005352009531004009e-01 6.572244777001030602e-01 1.283707120670784851e+00 5.381416165411772035e-01
8.440591321183010809e-01 5.254603456872474210e-01 8.166639798048492827e-01 6.368138407328619577e-01 6.234612054401071912e-01 9.536079884548954722e-01 8.053906671892828717e-01 6.822876577549313870e-01 5.867196235903461288e-01 1.356476595361860049e+00 9.728836770349192919e-01 7.745827036332454396e-01 7.096611747382771673e-01 1.096069959499034185e+00 1.328489578981765229e+00 7.333799125032934851e-01 7.321548309286111111e-01 8.685039124735391969e-01 7.529337241056144325e-01 7.965510781657156869e-01 1.096761759913035261e+00 5.474361834267380544e-01 6.186305221362093931e-01 6.853780839064194108e-01 6.114276920225105716e-01 1.572651445839432061e+00 6.904353717455482542e-01 7.151163690312594134e-01 6.728028439121849225e-01 7.025735181582472011e-01 6.337474633743515051e-01 1.260927183945575791e+00 5.352921027686255995e-01
9.061424436365580481e-01 5.233046309851153710e-01 8.391228604941957103e-01 6.317488701044503552e-01 6.224595237523370406e-01 1.015071756180529361e+00 8.000835634737520907e-01 6.929076211289226794e-01 5.932633032429212028e-01 1.359937020536648555e+00 1.021595148885383164e+00 8.084736362560144274e-01 7.135347274063240652e-01 1.096201277531777984e+00 1.352613356349830154e+00 7.263015561309006385e-01 7.396126480062110709e-01 9.163579212240284821e-01 7.370209377307882503e-01 7.723108809522037932e-01 1.135948106488175569e+00 5.463187373683603409e-01 6.112204191045621515e-01 6.664318662290107387e-01 6.018104804662927076e-01 1.569428125535720753e+00 7.081352568744800902e-01 7.123902064183176286e-01 6.772762844646492697e-01 7.103811919594846813e-01 6.344304858271345715e-01 1.272673034928844649e+00 5.335452142711670787e-01
9.786134322149224740e-01 5.233709061501932158e-01 8.049647458210589246e-01 6.238903882735559181e-01 6.210393666129325752e-01 1.108136276993225255e+00 8.002757446527004603e-01 7.001997088999091234e-01 5.817402472773850475e-01 1.291309992359902070e+00 1.058645801150333687e+00 8.075164133202745731e-01 6.900494065549125366e-01 1.052317362805285761e+00 1.337240777879569631e+00 7.335412149117725988e-01 7.305171868471505014e-01 9.297579049245190408e-01 7.332474311369879816e-01 7.649705357886938950e-01 1.149781884900844542e+00 5.541295432548215549e-01 6.134775689657476772e-01 6.793589359802444383e-01 6.115310708712295984e-01 1.497688115130815456e+00 7.250215490684419617e-01 7.296106884474836685e-01 6.658003561423094796e-01 7.063969748688075923e-01 6.399584281993111468e-01 1.228155743035420189e+00 5.414830068312570521e-01
1.035608950933558869e+00 5.275297563953180724e-01 7.841098267509851727e-01 6.171811915637834822e-01 6.275241010555048238e-01 1.168508872611543792e+00 8.019829046562070296e-01 6.926957719106557887e-01 5.773543392774309613e-01 1.203020622358999425e+00 1.083719065654287217e+00 8.104857314330486950e-01 6.888454279825122484e-01 1.000954186829972059e+00 1.292870244655122125e+00 7.478940640103683979e-01 7.274796915098626915e-01 9.576013082717182989e-01 7.359571401068543128e-01 7.787758217051417020e-01 1.130452572134200473e+00 5.694517045994518245e-01 6.202588577464833719e-01 7.083512926770866303e-01 6.083022339222395880e-01 1.388058103910668084e+00 7.244861496091850039e-01 7.393803135813948879e-01 6.609374464562871587e-01 7.027930418437259297e-01 6.429749618685671742e-01 1.143005003502606032e+00 5.492044689471993202e-01
1.095749785824054801e+00 5.290611741359628750e-01 7.953036354195359703e-01 5.929297439515290868e-01 6.322030473133812833e-01 1.239253425971415634e+00 7.961463187198629665e-01 6.713090211397324536e-01 5.720444784901488333e-01 1.128567366633730806e+00 1.121506089651706839e+00 8.607910958801772150e-01 7.089152727683709632e-01 9.712071003574054284e-01 1.255613350917375026e+00 7.461821981756878719e-01 7.248118207222034037e-01 1.020480344691375496e+00 7.504387169752113618e-01 7.838098923260850004e-01 1.115470471471594172e+00 5.773552335072031916e-01 6.183982476786281657e-01 7.300817503511433104e-01 5.862134917492355379e-01 1.286762537239718895e+00 6.992252206645706014e-01 7.302126626085588823e-01 6.696796608769490788e-01 6.966398379392306772e-01 6.480168732354988359e-01 1.067754835058916996e+00 5.471439469660959176e-01
1.136672682085643871e+00 5.287216868333186603e-01 8.030365697031924821e-01 5.745177538889983948e-01 6.269084158883619917e-01 1.269438199040469506e+00 7.935444065241343825e-01 6.632965544716906692e-01 5.542487230876006477e-01 1.064674693966608743e+00 1.155183826890436194e+00 8.961691523495495248e-01 7.216551190447169084e-01 9.389159028544821206e-01 1.238445266381458021e+00 7.324956075231547903e-01 7.296199053021616976e-01 1.071869155660028827e+00 7.584597663353843666e-01 7.747904620705433620e-01 1.112157988632953787e+00 5.516419172847988328e-01 6.130732530213747200e-01 7.371002721038653061e-01 5.924580759975602851e-01 1.221075007275035595e+00 6.606349599426396546e-01 7.194421415087960403e-01 6.960251943715154432e-01 6.881197233715964368e-01 6.528558363128968978e-01 1.019411690283669181e+00 5.405793057422240144e-01
1.153578900463555490e+00 5.324838773446148865e-01 7.913324704404828269e-01 5.858029244746655317e-01 6.219120632189151232e-01 1.251146016958468943e+00 8.298608168959351605e-01 6.797603709510997572e-01 5.232479566449308450e-01 9.973768170289609714e-01 1.166678733655727385e+00 8.905970773806176632e-01 7.117924237891910533e-01 9.034766626276953261e-01 1.227203910097785622e+00 7.263746183731849548e-01 7.470186514403397426e-01 1.091407308105177831e+00 7.384521821963954125e-01 7.898608658596557586e-01 1.106668134308228746e+00 5.203623860341930474e-01 6.104993487691795506e-01 7.338455402304023822e-01 6.150700626609688637e-01 1.155988308371976414e+00 6.392983233876146087e-01 7.254674033092936014e-01 7.278403555624088916e-01 7.062792163684361579e-01 6.640970396991697777e-01 9.728949009415220894e-01 5.371151139875238734e-01
1.145394053148384828e+00 5.356635464827896875e-01 7.839331062522881810e-01 6.125900842420508585e-01 6.229050234022257548e-01 1.232317340079331469e+00 8.947532225692144126e-01 7.079323568941978673e-01 5.031477850428234255e-01 1.012246424750592233e+00 1.166600169327085323e+00 8.806111880435072425e-01 7.110321271196720083e-01 9.230505199210333744e-01 1.243664979780016555e+00 7.326718818849561332e-01 7.765876219243564860e-01 1.091598130243150333e+00 7.105167265578452573e-01 8.055023605333994086e-01 1.130439462033428155e+00 5.141116661433531299e-01 6.121736564570879890e-01 7.531464915738631527e-01 6.005627164227068659e-01 1.138366869137335424e+00 6.553359702475510806e-01 7.364399320176729935e-01 7.384787805784229775e-01 7.273215390701435190e-01 6.615242242952887874e-01 9.690705209659948860e-01 5.378801182634403988e-01
1.134379318019856697e+00 5.320337924895590653e-01 7.755448939341943460e-01 6.342463726549821823e-01 6.211077931316071332e-01 1.203496432883071066e+00 9.515926524979047008e-01 7.569174699209290091e-01 4.873552841140614822e-01 1.025634800066545838e+00 1.167220598946601573e+00 8.703662469474926500e-01 7.180366853443393982e-01 9.416013291040881139e-01 1.262031068556266122e+00 7.514729471889932677e-01 7.963199274652361659e-01 1.083030960083711580e+00 6.923781717614000408e-01 7.877919408371862886e-01 1.156731784669019936e+00 5.092184734753376629e-01 6.173150662179466286e-01 7.787482084969754581e-01 5.835479533518541650e-01 1.151612387811766114e+00 6.702049567825110188e-01 7.449981900496891463e-01 7.655288732285333575e-01 7.247666874725912090e-01 6.552762205985098731e-01 9.878028897904329586e-01 5.396957024036490580e-01
1.134508176820584247e+00 5.229340729320347547e-01 7.772215550511364368e-01 6.243642751284075310e-01 6.116754066157773506e-01 1.179469165778968875e+00 9.929149942914315963e-01 7.876047810158202100e-01 4.606539525775933952e-01 1.017850902358826248e+00 1.178663843968609015e+00 8.764707014412433939e-01 7.101423092333114528e-01 9.501832947021969789e-01 1.285132833454808887e+00 7.842685893049274881e-01 8.153739066379068756e-01 1.087391155743714144e+00 6.829484566324588446e-01 7.679678336683182227e-01 1.184174699205226888e+00 5.018280870137670213e-01 6.220829597437980141e-01 8.015610232333381102e-01 5.754269526681830005e-01 1.162961537787738253e+00 6.719547400148284666e-01 7.492535940742313105e-01 7.965727183437372183e-01 7.289533246165977864e-01 6.557701236375248488e-01 9.992050754474048890e-01 5.478313408777621962e-01
1.138460865029993219e+00 5.126803809758706532e-01 7.807874594786060607e-01 5.977976116976635446e-01 5.965008232578272729e-01 1.171530515292081853e+00 1.026070647976980332e+00 7.948766825034745409e-01 4.248821438455688826e-01 1.002207045954678133e+00 1.196314762272179477e+00 8.981368440127500685e-01 7.034699749527760781e-01 9.522278837608666446e-01 1.300118030166690364e+00 8.149515462022233203e-01 8.351562189337350395e-01 1.101239720661803423e+00 6.743196145784732254e-01 7.625712478745021450e-01 1.214878203443443327e+00 4.867668980945579205e-01 6.231621118006512861e-01 8.083978055111673555e-01 5.596124070527161987e-01 1.149868561055009897e+00 6.484111034401605078e-01 7.432287646235928857e-01 8.274811710854870217e-01 7.339332393141621003e-01 6.529708868688733903e-01 9.992987360919434181e-01 5.525314549377281503e-01
