# Supplementary material for: Molecular mechanisms of native ligand selectivity in catecholamine G protein-coupled receptors
Source: Nat Commun. 2026 Apr 23;17:4112. doi: 10.1038/s41467-026-71361-8 (PMC13150006; doi:10.1038/s41467-026-71361-8)
Supplement: Supplementary file 8 — Source Data 2 [file 41467_2026_71361_MOESM8_ESM.zip › SourceData/FigS15/strings4apo_WT/string211.txt]

8.907468250784592589e-01 4.949635836528399335e-01 8.483069601500281554e-01 6.351511339931236177e-01 6.339996650768449094e-01 1.072157551318772883e+00 8.415290289873744722e-01 6.626106879937812000e-01 5.539139273810191888e-01 1.480503884127145842e+00 1.047088815326949085e+00 8.496521689205648320e-01 8.457517473392808238e-01 1.213344435469935867e+00 1.536154406068494849e+00 7.329434851890843650e-01 7.357085464004391451e-01 9.586202516617341463e-01 6.672218765158423048e-01 8.179856754066339164e-01 1.230905994243974400e+00 4.987153447169695442e-01 6.187688370737187693e-01 7.865589773154693098e-01 5.540836636279617977e-01 1.801616481241348211e+00 6.047163526708390080e-01 7.247542715009860359e-01 6.539189056959107127e-01 7.256985605311124798e-01 6.876240389148378096e-01 1.437887768234842989e+00 5.286679570462086142e-01
8.860336267831918633e-01 5.070323206495759294e-01 8.220931103136428497e-01 6.470648977696682458e-01 6.339408036491711584e-01 1.048455740304052641e+00 8.066149974276426438e-01 6.788221521053179330e-01 5.497100961563647914e-01 1.476239306306132981e+00 1.024132841122415316e+00 8.212062201177579013e-01 8.238705185324841640e-01 1.181409583620329107e+00 1.519174235268666351e+00 7.364803153243014711e-01 7.182991216668700440e-01 9.105943709841021194e-01 6.726416938556896152e-01 7.992068310515939578e-01 1.245772549169040122e+00 5.127747854197844957e-01 6.152767264686677118e-01 7.564046252727114616e-01 5.422780895883761998e-01 1.788061199853757000e+00 6.272068994684990573e-01 7.248137355009893756e-01 6.650867867555673163e-01 7.278253314621702108e-01 6.698185362232904616e-01 1.454001849479237496e+00 5.301233033952804652e-01
8.725360180220173012e-01 5.196056709791537775e-01 7.965886525002586760e-01 6.584333034439963095e-01 6.340890100277292163e-01 1.047273216252341044e+00 7.895680004417889863e-01 6.928774963963567624e-01 5.770255864931183032e-01 1.431600669895876532e+00 1.014218890139636287e+00 8.277794314321030855e-01 7.752378388875720283e-01 1.128365185448550578e+00 1.468505665854491937e+00 7.306651832660984169e-01 7.141400686248261520e-01 9.204988272991188047e-01 6.929375014416552236e-01 7.933446223846164491e-01 1.221498925476528719e+00 5.184948633350250358e-01 6.152264139975985868e-01 7.289314119849110707e-01 5.431653480919563792e-01 1.728162658403961327e+00 6.252833915423329225e-01 7.224472138536909283e-01 6.828418452539307681e-01 7.122678205685872843e-01 6.696414942038875218e-01 1.410880277102359415e+00 5.302131129629159556e-01
8.397249873684915489e-01 5.102839402581353934e-01 7.798652472883396136e-01 6.570466586501442219e-01 6.421255565260287623e-01 1.029350982114380697e+00 7.916602326490409514e-01 6.942045166675571144e-01 6.214921604848572256e-01 1.414917955988186815e+00 9.989542957513402044e-01 8.160696942466073578e-01 7.459525388696478521e-01 1.102022369639923838e+00 1.445588253361141495e+00 7.275760267010985549e-01 7.267459296164830995e-01 9.418995039065640729e-01 7.229983173489478165e-01 7.842736902213403027e-01 1.201940342550150254e+00 5.197565301442029773e-01 6.165103508143874311e-01 7.223821383685794517e-01 5.636718132569472628e-01 1.689781307620766837e+00 6.029460348226250987e-01 7.299700388192033040e-01 6.920348082419561786e-01 6.994503954851837291e-01 6.824537364629906788e-01 1.370548948275164491e+00 5.331744699484483041e-01
8.026660967488016274e-01 5.033426597822127091e-01 7.728473396264018414e-01 6.426603575527793932e-01 6.377951198046385439e-01 9.702394996342019740e-01 8.007888086993143473e-01 6.811032716822678079e-01 6.404368094457733029e-01 1.429014717450660443e+00 9.721672779057884961e-01 7.754958299920855502e-01 7.241862440881544627e-01 1.112028465413265721e+00 1.441461584483979541e+00 7.237174394281332690e-01 7.424478223064994165e-01 8.984084806165421044e-01 7.418587686636912704e-01 7.946942469957390953e-01 1.194602698871221280e+00 5.197317792584905671e-01 6.138405750299275043e-01 7.306283514800704371e-01 5.981376146343559963e-01 1.684207426115999606e+00 5.990186877703689294e-01 7.296731552334394522e-01 6.793850396448239959e-01 6.891423192755234961e-01 6.964659794839641593e-01 1.361148963641949594e+00 5.374716705313958842e-01
7.831850792607284450e-01 5.110496355049392037e-01 7.742783804798560876e-01 6.312784927084962305e-01 6.297519654552812263e-01 9.272262458521665085e-01 8.021028230171214357e-01 6.619776733173637906e-01 6.063273108558813185e-01 1.410736297042663123e+00 9.528524682939174539e-01 7.611469629181573104e-01 6.873286265221676405e-01 1.097873306320264142e+00 1.393841295756335308e+00 7.221020661438094512e-01 7.541674115844352322e-01 8.420756561881881375e-01 7.567743905965959028e-01 8.126148158495958285e-01 1.157173283962859456e+00 5.251033929421665691e-01 6.134959306121043898e-01 7.577693752016005924e-01 6.224805534599721080e-01 1.648432277442789307e+00 6.053038192821630359e-01 7.236247360931169492e-01 6.630367215952933657e-01 6.864415085953048390e-01 6.915968138551568112e-01 1.332926564616689458e+00 5.421486650584921296e-01
7.925521098572108070e-01 5.183092304948071494e-01 7.880167234929214004e-01 6.314279156617810251e-01 6.282775463438264874e-01 9.315623536960802031e-01 8.014973187259543108e-01 6.636958376237108714e-01 5.770558406636479010e-01 1.372170305258908929e+00 9.473001176819038083e-01 7.661565977852031750e-01 6.704412547163831615e-01 1.067487797726248910e+00 1.329499540613989117e+00 7.328584495542880273e-01 7.556449415938817360e-01 8.393040373562016265e-01 7.639238984374013830e-01 8.173032240883538746e-01 1.107464460146553975e+00 5.430949651267117373e-01 6.210411471915810999e-01 7.505120491618371137e-01 6.226957255548675185e-01 1.578066924147258021e+00 6.323063414732579268e-01 7.293209498475221597e-01 6.648943907876789794e-01 6.952364295373668623e-01 6.661678451204637863e-01 1.272924612086576035e+00 5.425166368952654139e-01
8.285954030495621403e-01 5.244708057903908482e-01 8.087238106936318616e-01 6.430677990421482804e-01 6.249486299579271043e-01 9.566568073002722494e-01 8.102269645030222289e-01 6.802837074342966694e-01 5.803666989622874306e-01 1.351348055215571442e+00 9.574304812253972008e-01 7.751744081315106172e-01 6.793844690160898425e-01 1.068124982435247450e+00 1.297972045334142122e+00 7.395106440861565211e-01 7.486260619130195026e-01 8.712118106165136489e-01 7.560530740736615130e-01 8.155306075195147830e-01 1.088756511348334843e+00 5.554704946828892265e-01 6.246459739288613422e-01 6.922983154732127442e-01 6.161282656717080863e-01 1.527394283063550962e+00 6.759474880625189197e-01 7.334504195147353300e-01 6.696924011830200918e-01 6.955159407708438879e-01 6.451222506571955284e-01 1.231562637696397955e+00 5.379481403327155409e-01
8.909176048917937241e-01 5.260626611190700741e-01 8.324107959935075352e-01 6.377127651662405361e-01 6.248949695657831649e-01 1.019833324727992263e+00 8.139126247293728689e-01 6.868329737783067657e-01 5.885931984132728445e-01 1.351517265553261904e+00 1.003611550080756532e+00 8.103188900133219130e-01 6.952774863774651148e-01 1.076556325987524598e+00 1.318763029206850401e+00 7.335657883079284014e-01 7.385546769106638987e-01 9.144700908915579518e-01 7.430175635480719132e-01 7.910540892037239979e-01 1.119114966034513881e+00 5.543029916910567900e-01 6.186697250546695503e-01 6.602697694842024623e-01 6.108937546000934304e-01 1.530480989733395303e+00 7.029212475009625205e-01 7.296475615655941827e-01 6.691529994052165531e-01 7.003352088019201283e-01 6.399527945394611894e-01 1.245849321251469632e+00 5.338216871600238722e-01
9.845448757062815748e-01 5.279343877563582588e-01 8.291305080867429345e-01 6.202565331683981276e-01 6.261069706755795217e-01 1.111995067965456219e+00 8.075850464515794691e-01 6.863584496444218308e-01 5.924093751763593874e-01 1.313983057634919627e+00 1.067167218712998356e+00 8.245206162985228016e-01 7.087577404679511472e-01 1.062188621693616941e+00 1.342064966455174924e+00 7.380648545616446121e-01 7.299048055465131579e-01 9.504877145366215085e-01 7.308594902188724207e-01 7.693787072725125631e-01 1.159909416387769454e+00 5.497368651772409631e-01 6.169628840757818145e-01 6.796113527364556761e-01 6.129478801030191493e-01 1.503219054633370577e+00 7.199529540420621654e-01 7.328486359933907845e-01 6.535207088655545782e-01 7.044157939167131621e-01 6.421638563726362881e-01 1.237124404213098439e+00 5.408419317365753543e-01
1.045818599445201169e+00 5.306722061193389628e-01 8.024484552590018804e-01 6.041523142046870687e-01 6.289577771573635623e-01 1.176827123138585396e+00 8.040611465906715161e-01 6.781339945970634719e-01 5.849363179513961120e-01 1.235261599323107307e+00 1.099641076140137397e+00 8.251000855440229209e-01 7.058966108683909502e-01 1.025135192536634543e+00 1.325280605514089105e+00 7.516027537289523552e-01 7.330701784118355269e-01 9.718882885142670069e-01 7.312457530283328344e-01 7.748526780774265266e-01 1.162171281277848189e+00 5.571545917874274334e-01 6.209782447913390069e-01 7.285725614324550792e-01 6.075479764282453177e-01 1.422518551547389487e+00 7.191954515212035659e-01 7.409542801561534997e-01 6.376846936643215669e-01 6.989405736676710390e-01 6.402643983108186054e-01 1.177608714648696209e+00 5.497386011799201277e-01
1.097500373269447271e+00 5.309665107373594539e-01 7.993990331708852315e-01 5.811868576285768029e-01 6.285868905061186007e-01 1.244244758335351753e+00 7.970489938835894073e-01 6.643361305521703342e-01 5.742402347944024488e-01 1.149546880364020085e+00 1.132366511668600362e+00 8.690722668304295961e-01 7.012296120461036786e-01 9.843700551085091677e-01 1.283652898798955722e+00 7.492543473901622786e-01 7.312567396358643501e-01 1.020741585141364594e+00 7.423528426999622676e-01 7.754526570351341075e-01 1.145912439408665939e+00 5.688286569045549745e-01 6.190116502521625375e-01 7.343574058427422280e-01 5.942135919730301419e-01 1.327202291174681470e+00 7.031362460658354685e-01 7.310089155607556455e-01 6.617943400133829979e-01 6.882077588027162296e-01 6.388781355149643071e-01 1.113185172818849322e+00 5.498083350814337855e-01
1.136926251728703319e+00 5.277656936683688960e-01 7.994231800465408933e-01 5.706589431845853211e-01 6.235437030058262886e-01 1.262788163137881003e+00 7.956152415104794651e-01 6.615444045124396766e-01 5.519695138506146570e-01 1.053756308763969862e+00 1.157472106070197126e+00 8.925361522851704699e-01 7.072253558273076113e-01 9.337016260128175871e-01 1.240746755173070870e+00 7.395361760162176834e-01 7.282911834591822009e-01 1.067697055524913674e+00 7.473190643906785224e-01 7.713142291472819823e-01 1.114342291066299451e+00 5.538887261060460032e-01 6.177507453780676228e-01 7.298839955677127733e-01 6.010313271279700276e-01 1.228766205858703442e+00 6.789517756374852109e-01 7.193156710537782494e-01 7.043670043848321294e-01 6.816711116262960113e-01 6.446678301288533142e-01 1.029824327315514987e+00 5.443067693956242792e-01
1.152348763383724384e+00 5.287295266049898412e-01 7.912497441617741822e-01 5.849872928800446958e-01 6.189416968090544202e-01 1.235836041836457788e+00 8.301792482903209702e-01 6.730942469781994175e-01 5.232910026821848692e-01 9.957812694856712499e-01 1.165332901461793469e+00 8.777911026164648689e-01 7.061643335314004011e-01 9.099796463591729445e-01 1.230627313721904370e+00 7.320365087243861923e-01 7.429108603923380016e-01 1.081740858823692975e+00 7.332631993974613183e-01 7.849335920930206045e-01 1.098977068997239126e+00 5.299251812939770323e-01 6.145411129050388777e-01 7.378568670305150068e-01 6.109103406936255976e-01 1.162404508846895057e+00 6.617689220783100623e-01 7.278340905241177383e-01 7.298834797014972509e-01 7.011837261950523148e-01 6.554479358204792216e-01 9.662608895612379012e-01 5.376567390952085024e-01
1.149110272371422159e+00 5.319368087712782467e-01 7.879228652242056263e-01 6.104867819834612908e-01 6.154530881762275696e-01 1.214499146471781588e+00 8.848521550852442852e-01 7.074951332031250706e-01 4.989356660787807596e-01 1.006549297533288367e+00 1.167724738163183673e+00 8.656142785068530188e-01 7.047260921139006928e-01 9.211517992000686217e-01 1.244540401190803003e+00 7.374928527340567364e-01 7.675807697845772326e-01 1.076366236043003743e+00 7.117273245613270349e-01 7.837382581514816815e-01 1.121936209858682698e+00 5.193300254392192450e-01 6.169239026908424073e-01 7.514575913788171801e-01 6.023063486238778852e-01 1.158574698166602079e+00 6.755311956919149985e-01 7.401316774755978267e-01 7.467466668897136950e-01 7.184954492516829605e-01 6.529390774138688069e-01 9.743013909731164102e-01 5.375829296032668125e-01
1.143765305950395827e+00 5.296297512398928653e-01 7.842978232202206801e-01 6.258306331817841128e-01 6.121092698491440443e-01 1.199022375866630519e+00 9.367216758319444336e-01 7.519425820262009008e-01 4.754850654755820027e-01 1.014413144539456413e+00 1.169653326298396356e+00 8.647591033556609741e-01 7.097787695898821747e-01 9.311430337454267292e-01 1.252674056407685699e+00 7.565907814301597867e-01 7.909618904061883615e-01 1.074310941851967183e+00 6.916352240325871481e-01 7.694519984760286313e-01 1.148067585100944310e+00 5.121347834497211871e-01 6.240035395222712777e-01 7.690952348029420627e-01 5.876835926560550760e-01 1.162057954701870344e+00 6.849395828130373509e-01 7.455717111493485039e-01 7.756919237092664288e-01 7.196679837834421001e-01 6.524435286920862165e-01 9.940745813094753469e-01 5.404785109923038178e-01
1.141071762593653727e+00 5.212866731317943314e-01 7.830171048232075215e-01 6.205989885800651251e-01 6.052620072584360411e-01 1.180705785081311410e+00 9.874864535913633334e-01 7.844474221133677094e-01 4.494848526728617011e-01 1.008370587395370110e+00 1.181189885166663789e+00 8.764504411369650194e-01 7.085463902644348888e-01 9.436977955607561697e-01 1.276900563781473874e+00 7.876879308573675464e-01 8.146368613326128161e-01 1.084675777423832921e+00 6.804729347534446138e-01 7.607736686779923430e-01 1.177372735247760538e+00 5.013124595817767259e-01 6.266956430332473182e-01 7.952597385538481278e-01 5.779490317899453888e-01 1.160555386710520942e+00 6.745609951122871761e-01 7.488698923624217407e-01 8.026971077906811525e-01 7.277252162505774002e-01 6.535277170663650326e-01 9.953317841438019675e-01 5.474687171999975677e-01
1.138460865029993219e+00 5.126803809758706532e-01 7.807874594786060607e-01 5.977976116976635446e-01 5.965008232578272729e-01 1.171530515292081853e+00 1.026070647976980332e+00 7.948766825034745409e-01 4.248821438455688826e-01 1.002207045954678133e+00 1.196314762272179477e+00 8.981368440127500685e-01 7.034699749527760781e-01 9.522278837608666446e-01 1.300118030166690364e+00 8.149515462022233203e-01 8.351562189337350395e-01 1.101239720661803423e+00 6.743196145784732254e-01 7.625712478745021450e-01 1.214878203443443327e+00 4.867668980945579205e-01 6.231621118006512861e-01 8.083978055111673555e-01 5.596124070527161987e-01 1.149868561055009897e+00 6.484111034401605078e-01 7.432287646235928857e-01 8.274811710854870217e-01 7.339332393141621003e-01 6.529708868688733903e-01 9.992987360919434181e-01 5.525314549377281503e-01
