# Supplementary material for: Molecular mechanisms of native ligand selectivity in catecholamine G protein-coupled receptors
Source: Nat Commun. 2026 Apr 23;17:4112. doi: 10.1038/s41467-026-71361-8 (PMC13150006; doi:10.1038/s41467-026-71361-8)
Supplement: Supplementary file 8 — Source Data 2 [file 41467_2026_71361_MOESM8_ESM.zip › SourceData/FigS15/strings4apo_WT/string205.txt]

8.907468250784592589e-01 4.949635836528399335e-01 8.483069601500281554e-01 6.351511339931236177e-01 6.339996650768449094e-01 1.072157551318772883e+00 8.415290289873744722e-01 6.626106879937812000e-01 5.539139273810191888e-01 1.480503884127145842e+00 1.047088815326949085e+00 8.496521689205648320e-01 8.457517473392808238e-01 1.213344435469935867e+00 1.536154406068494849e+00 7.329434851890843650e-01 7.357085464004391451e-01 9.586202516617341463e-01 6.672218765158423048e-01 8.179856754066339164e-01 1.230905994243974400e+00 4.987153447169695442e-01 6.187688370737187693e-01 7.865589773154693098e-01 5.540836636279617977e-01 1.801616481241348211e+00 6.047163526708390080e-01 7.247542715009860359e-01 6.539189056959107127e-01 7.256985605311124798e-01 6.876240389148378096e-01 1.437887768234842989e+00 5.286679570462086142e-01
8.839424832695782497e-01 5.028479354236993215e-01 8.172743428534093857e-01 6.343739264944436851e-01 6.344878709637665759e-01 1.058652592694519390e+00 8.004959074436044375e-01 6.738931291189166339e-01 5.497051813224815842e-01 1.443244397721489047e+00 1.014594492546664117e+00 8.373235751806444860e-01 8.037242890542269924e-01 1.156118980225869786e+00 1.477954976766392647e+00 7.370670268934418345e-01 7.431498151033417709e-01 9.159983391756523208e-01 6.775465186211208080e-01 8.142577977673819412e-01 1.213147105549086113e+00 5.165484608389566690e-01 6.160010766353382072e-01 7.507751795092110214e-01 5.370036655134104997e-01 1.759247391226662849e+00 6.357015589738430617e-01 7.317322909791134089e-01 6.723641731180471925e-01 6.980497437747968936e-01 6.657979085985245016e-01 1.433164698844363372e+00 5.353228311884925539e-01
8.455263150449048304e-01 5.103009970045875310e-01 7.895323074511443329e-01 6.388657709916200078e-01 6.332686195853967082e-01 1.030264122227483314e+00 7.973631992594701901e-01 6.841606558221775547e-01 6.114895099509767284e-01 1.422764770472027429e+00 1.001084179472460089e+00 8.120067083427626731e-01 7.562245725121248263e-01 1.114529906072709631e+00 1.442926414376962896e+00 7.243730254132477731e-01 7.358446400547586919e-01 9.319093609405559864e-01 7.070635694826754580e-01 8.080999635746470844e-01 1.198287570198346641e+00 5.203910628940203731e-01 6.101489059719980013e-01 7.053084922173877835e-01 5.564642149453166153e-01 1.672884492865858608e+00 6.236024897433649627e-01 7.297702187664880658e-01 6.837547465957749537e-01 6.747011048823419177e-01 6.860348398699711581e-01 1.356016401198984367e+00 5.343986156671911569e-01
8.064237825687836647e-01 5.020587477336885263e-01 7.802461184763670454e-01 6.212695780887139696e-01 6.413817981342041508e-01 9.430049442124638359e-01 8.059083258709253128e-01 6.693588356707981246e-01 6.514656882458849108e-01 1.428638644948292846e+00 9.675970186770183057e-01 7.461041174460866232e-01 7.220525257523026097e-01 1.126280534080589701e+00 1.422468388739096978e+00 7.173537213329299611e-01 7.333289167279039011e-01 8.999198672282312517e-01 7.304777722345277002e-01 7.785011251924431885e-01 1.184683954004170037e+00 5.165797078018444788e-01 6.095030125315318292e-01 7.284455202845552257e-01 5.796743293931282404e-01 1.641493702647309760e+00 5.985894511098245330e-01 7.337633101780818290e-01 6.735630624725905680e-01 6.915153391742135947e-01 6.977930237459264440e-01 1.323907845485361223e+00 5.419621532894963734e-01
7.879488761941513264e-01 5.184334694098390317e-01 7.681364250175224395e-01 6.310221080453752851e-01 6.245589942541497352e-01 9.019326510204386249e-01 8.144632543243381928e-01 6.593834357146139968e-01 6.429836472795751323e-01 1.397778373153784504e+00 9.486409226762844149e-01 7.358245405587585664e-01 6.871111833806483604e-01 1.111418201713838094e+00 1.393720743382768301e+00 7.190196554081621505e-01 7.510938369291997319e-01 8.363541407002551553e-01 7.329841351305907970e-01 8.022799876327165736e-01 1.147689613710735301e+00 5.225218072350146237e-01 6.174730146119277174e-01 7.442090128180679498e-01 6.219843797681030573e-01 1.633384299810797025e+00 6.164638347568996979e-01 7.098517906310999326e-01 6.604132610043482732e-01 6.885918580234829944e-01 6.928065847771590624e-01 1.308001358237598888e+00 5.426466452034216514e-01
7.845429452536241133e-01 5.239480757071022232e-01 7.837367488261517412e-01 6.323545746912230259e-01 6.280703330598694789e-01 9.071425062733606826e-01 7.980670490959795860e-01 6.551788308439554509e-01 5.943548199083596995e-01 1.348831914844929702e+00 9.468421494150340845e-01 7.498221690443387377e-01 6.661373977438325156e-01 1.033125867852060509e+00 1.304136243800114947e+00 7.165514852873363649e-01 7.660228395361212694e-01 8.306864460971659092e-01 7.856332726476153994e-01 8.109266568545209219e-01 1.084187921054841075e+00 5.372250760132997183e-01 6.129887263670711350e-01 7.820136982543320903e-01 6.345857483511958552e-01 1.562390504506583788e+00 6.032321954844785949e-01 7.131022268622482230e-01 6.489622583486291951e-01 6.878917858823173637e-01 7.019271949108589759e-01 1.257068272910601747e+00 5.462652146643860451e-01
8.035537721913516007e-01 5.251783107519737426e-01 7.866220682580673529e-01 6.421536069749865794e-01 6.227452932247270478e-01 9.260445590095248702e-01 8.030095240709512749e-01 6.719104278101598604e-01 5.867892644265458868e-01 1.323652229009496528e+00 9.394655525951545183e-01 7.429640656964584533e-01 6.880118909772633407e-01 1.040134253117606988e+00 1.285627354025580704e+00 7.382609588937518730e-01 7.587903104744287974e-01 8.452364021291012275e-01 7.863134055114070486e-01 8.263332889914110080e-01 1.057183521546684934e+00 5.656173635319082793e-01 6.226395480027957507e-01 7.301459187894706604e-01 6.278628493154980728e-01 1.530057175045101081e+00 6.613112663928900625e-01 7.360042149758596608e-01 6.618170479764517999e-01 6.980986091866308030e-01 6.814115161139840948e-01 1.216812695479796425e+00 5.389874008605614053e-01
8.687026789394952653e-01 5.219220283093387591e-01 8.015714484301530440e-01 6.392485230179596467e-01 6.169312155227723027e-01 9.760601560066768378e-01 8.059554377585180784e-01 6.800266565048717071e-01 5.909726480529989834e-01 1.326256337597780277e+00 9.726100897398950451e-01 7.370418831313586550e-01 7.107942581288833050e-01 1.067611656785228291e+00 1.318418887663799222e+00 7.363400314067589658e-01 7.405278096266167953e-01 8.739919552663965030e-01 7.599082406425735625e-01 8.033520481867835183e-01 1.093686048388045284e+00 5.739603423234610480e-01 6.195377541766491358e-01 6.729962648121103896e-01 6.137684365423342614e-01 1.530204669299998654e+00 7.063842121829575493e-01 7.351119269584628357e-01 6.724040249420961679e-01 7.040240415093462767e-01 6.529587548986163226e-01 1.223656670501264365e+00 5.286348109888662217e-01
9.633466161996702137e-01 5.190516221150932585e-01 8.158555029978160622e-01 6.189560877045864329e-01 6.151175548054697018e-01 1.058832932625215939e+00 8.000572540640829011e-01 6.779997450996586572e-01 5.848129598644955518e-01 1.308573396830342572e+00 1.029563245104614611e+00 7.492024215552299804e-01 7.019116047680640236e-01 1.071246344448761434e+00 1.341930862471170327e+00 7.201012747892765464e-01 7.197554838049158299e-01 9.116334684895069929e-01 7.360781733005617999e-01 7.593306248843623152e-01 1.141624127688436463e+00 5.611853138366539318e-01 6.108266849138132004e-01 6.535513448555602123e-01 6.007247419713488412e-01 1.501511344765755762e+00 7.217366128267446168e-01 7.248925219988894275e-01 6.687463751090600983e-01 6.984680081199248214e-01 6.388396441893147149e-01 1.220163396516919629e+00 5.280052035903786134e-01
1.020680709129732078e+00 5.223314413080291096e-01 8.000648639080119029e-01 5.974465994390785184e-01 6.192320217483977540e-01 1.133057535271723149e+00 7.912197500348580048e-01 6.714004604927232833e-01 5.659057941540731607e-01 1.236773219490752806e+00 1.053238938759193610e+00 7.809925375256198121e-01 6.685633442498307710e-01 1.038972014956480949e+00 1.304145874179862608e+00 7.314498235034231355e-01 7.119306921135768462e-01 9.419022400259879912e-01 7.426118907570617989e-01 7.576384473063040303e-01 1.126418070270098326e+00 5.514802899141370007e-01 6.194033211126731553e-01 7.003059713244352835e-01 6.045729029582304070e-01 1.399073777416859565e+00 7.249576618276065698e-01 7.422633759772012674e-01 6.502422524655123715e-01 6.863627657972604101e-01 6.495649129453039405e-01 1.137613453166833821e+00 5.438154559534950083e-01
1.079690442328637978e+00 5.249000426361716265e-01 7.943674168482630638e-01 5.726757300474364376e-01 6.250899723392439045e-01 1.230627300885426711e+00 7.900512337742110480e-01 6.429713431339008078e-01 5.607199330237342405e-01 1.183152783806552089e+00 1.118237551524897677e+00 8.542279265901325802e-01 6.927688463985784972e-01 1.013326403267183817e+00 1.297980248191333619e+00 7.344086988143196937e-01 7.169623000881462094e-01 1.007421692868751606e+00 7.458226205715784429e-01 7.711018131087449268e-01 1.164440872643306646e+00 5.604486451783885492e-01 6.165273496885805837e-01 7.504083674797866754e-01 5.949869870343394984e-01 1.318960848520646101e+00 6.956119069849623360e-01 7.187917557779557320e-01 6.552021339333204963e-01 6.904067466954950660e-01 6.445818792726869528e-01 1.113576611608582567e+00 5.406467836280097750e-01
1.124337137144693521e+00 5.247490572701242195e-01 7.860290678861497904e-01 5.624355305252228820e-01 6.254091217153652238e-01 1.262717469432159900e+00 7.655068093296376608e-01 6.398784674467611344e-01 5.673431682295018152e-01 1.083810057138138161e+00 1.153809906350083292e+00 8.911899944112779970e-01 7.007933140900889368e-01 9.471618269058952322e-01 1.256771924063875279e+00 7.183841696873817240e-01 7.170988418309868218e-01 1.074090093727212203e+00 7.466155141765949965e-01 7.544929149560474224e-01 1.148261090817392471e+00 5.311511385841052313e-01 6.062653359184797530e-01 7.361552495015000197e-01 5.955694896189851484e-01 1.228911003315051209e+00 6.376576731280192423e-01 6.982081939760962364e-01 6.790904564993631709e-01 6.949016048907258325e-01 6.540168458940073259e-01 1.042975483795154368e+00 5.356557541239225229e-01
1.171136446212869053e+00 5.308368388257376225e-01 8.062877123873344321e-01 5.790999839069652655e-01 6.208002213426984106e-01 1.243194029584337112e+00 8.054492594973547970e-01 6.579888678407349589e-01 5.321897052905621983e-01 9.847065171078891455e-01 1.173278635728642438e+00 8.839141471805549433e-01 6.910704615688734176e-01 9.139266006572539514e-01 1.228329775531523005e+00 7.303658292444620281e-01 7.316940200700667862e-01 1.090679435021951083e+00 7.495948125388044447e-01 7.789843600602297524e-01 1.095583144537708442e+00 5.356978554828414341e-01 6.093931483794168269e-01 7.325372383589763281e-01 6.227013160539724979e-01 1.137075726903215900e+00 6.529533601716996927e-01 7.422035541786643487e-01 7.111996225289671791e-01 6.949608446964323782e-01 6.599900579034694292e-01 9.456621501942450436e-01 5.333867617010790152e-01
1.177293455397854238e+00 5.374715007889317997e-01 8.136123695327325267e-01 5.784489416026344921e-01 6.195200703166511280e-01 1.237348550328052799e+00 8.284940718229794054e-01 6.635846785040641072e-01 5.262573658113074426e-01 9.802837055767249508e-01 1.181520645630830257e+00 8.792909024084210046e-01 6.828396877968900824e-01 9.125131585951382629e-01 1.215795140415586228e+00 7.489582533208016812e-01 7.351943649316585727e-01 1.089652938770190538e+00 7.401421910718156694e-01 7.810609583604606332e-01 1.090820956116631324e+00 5.475261012497916191e-01 6.251051926942808867e-01 7.441685196504482791e-01 6.306437810243905595e-01 1.111268356178910288e+00 6.822243601810095148e-01 7.748741909329583955e-01 7.249338884835916375e-01 7.216793043144488218e-01 6.471946443884962763e-01 9.262804316925848935e-01 5.417086567844634493e-01
1.161764723634756358e+00 5.385450923342225416e-01 7.983953259769601685e-01 6.035037162475928030e-01 6.182350586718490248e-01 1.231756692729675473e+00 8.864498692166369320e-01 7.038246212561876103e-01 5.010442719045511417e-01 1.008424946293217772e+00 1.175016300384623236e+00 8.764348204773525497e-01 7.103475850043992068e-01 9.037898891166221693e-01 1.218006674363109054e+00 7.293673941415065309e-01 7.447093143997890463e-01 1.082147385347507873e+00 7.119107396092972939e-01 7.861503538649265987e-01 1.118415815585002360e+00 5.136722334875497564e-01 6.144139303492749393e-01 7.602485606921155492e-01 6.137209019697014156e-01 1.121969050318137651e+00 6.593294229224971881e-01 7.457688879116836089e-01 7.363159118944638815e-01 7.347189306380272900e-01 6.514145700061316768e-01 9.616782590570991385e-01 5.329962022148443390e-01
1.153096742973046762e+00 5.255549184061544254e-01 7.896464876712759873e-01 6.444319421779589607e-01 6.150008242989758456e-01 1.223016677122911178e+00 9.624787970281537541e-01 7.711167762593784669e-01 4.944601249014518585e-01 9.937072831939982587e-01 1.160075472665348606e+00 8.776839313686219946e-01 7.161377665763954958e-01 8.845387001792279769e-01 1.207173906892793136e+00 7.297921080762939106e-01 7.759765500154529594e-01 1.080285292966965516e+00 6.932769185411724600e-01 7.781111316974861358e-01 1.117490835280091188e+00 4.981408453758519039e-01 6.061306368134188327e-01 7.838677642837725834e-01 5.919490256476679368e-01 1.123722317746587818e+00 6.501453001813761734e-01 7.310495617809701363e-01 7.591175989865912577e-01 7.364792091403745689e-01 6.653057956434164089e-01 9.734913364851698336e-01 5.294520813173055895e-01
1.146317885713127760e+00 5.146302463844391051e-01 7.855531936084033662e-01 6.354676283554083760e-01 6.056344436117366836e-01 1.197127835991370182e+00 1.011898844942217046e+00 8.019449395021476246e-01 4.661942168377120610e-01 9.855879839303334222e-01 1.171694899127115441e+00 8.873622958676856687e-01 7.067220812646597405e-01 9.078596295442377118e-01 1.242079743163615912e+00 7.734488475809194741e-01 8.135207665296622093e-01 1.090347611005833439e+00 6.819782901473472325e-01 7.663553924400097195e-01 1.154334510010759818e+00 4.943429481570461026e-01 6.138760725688247044e-01 8.026708741562078586e-01 5.726521239706269251e-01 1.131899306144009021e+00 6.525944043711232601e-01 7.391093941114710297e-01 7.976397967277175649e-01 7.360904386548213774e-01 6.635346028874149482e-01 9.811045431318438093e-01 5.408682834369340497e-01
1.138460865029993219e+00 5.126803809758706532e-01 7.807874594786060607e-01 5.977976116976635446e-01 5.965008232578272729e-01 1.171530515292081853e+00 1.026070647976980332e+00 7.948766825034745409e-01 4.248821438455688826e-01 1.002207045954678133e+00 1.196314762272179477e+00 8.981368440127500685e-01 7.034699749527760781e-01 9.522278837608666446e-01 1.300118030166690364e+00 8.149515462022233203e-01 8.351562189337350395e-01 1.101239720661803423e+00 6.743196145784732254e-01 7.625712478745021450e-01 1.214878203443443327e+00 4.867668980945579205e-01 6.231621118006512861e-01 8.083978055111673555e-01 5.596124070527161987e-01 1.149868561055009897e+00 6.484111034401605078e-01 7.432287646235928857e-01 8.274811710854870217e-01 7.339332393141621003e-01 6.529708868688733903e-01 9.992987360919434181e-01 5.525314549377281503e-01
