# Supplementary material for: Molecular mechanisms of native ligand selectivity in catecholamine G protein-coupled receptors
Source: Nat Commun. 2026 Apr 23;17:4112. doi: 10.1038/s41467-026-71361-8 (PMC13150006; doi:10.1038/s41467-026-71361-8)
Supplement: Supplementary file 8 — Source Data 2 [file 41467_2026_71361_MOESM8_ESM.zip › SourceData/FigS15/strings4apo_WT/string239.txt]

8.907468250784592589e-01 4.949635836528399335e-01 8.483069601500281554e-01 6.351511339931236177e-01 6.339996650768449094e-01 1.072157551318772883e+00 8.415290289873744722e-01 6.626106879937812000e-01 5.539139273810191888e-01 1.480503884127145842e+00 1.047088815326949085e+00 8.496521689205648320e-01 8.457517473392808238e-01 1.213344435469935867e+00 1.536154406068494849e+00 7.329434851890843650e-01 7.357085464004391451e-01 9.586202516617341463e-01 6.672218765158423048e-01 8.179856754066339164e-01 1.230905994243974400e+00 4.987153447169695442e-01 6.187688370737187693e-01 7.865589773154693098e-01 5.540836636279617977e-01 1.801616481241348211e+00 6.047163526708390080e-01 7.247542715009860359e-01 6.539189056959107127e-01 7.256985605311124798e-01 6.876240389148378096e-01 1.437887768234842989e+00 5.286679570462086142e-01
8.853303288850378205e-01 4.971024056570493843e-01 8.231260745890635055e-01 6.338621028400246438e-01 6.463297377632414298e-01 1.076281376776187848e+00 8.109391174226625587e-01 6.849408580431514126e-01 5.504652762484512074e-01 1.447713833537167316e+00 1.023699221825152605e+00 8.497998642873163533e-01 8.119042341316337064e-01 1.175586013202318370e+00 1.494904742194465452e+00 7.336418544141460885e-01 7.228783703886831891e-01 9.697710782017036069e-01 6.787679729524219718e-01 7.860076968249940510e-01 1.218900480000636888e+00 5.001704827340991422e-01 6.133074334057601051e-01 7.512681149526146962e-01 5.479230815227746909e-01 1.756298459385561062e+00 6.163945280915598124e-01 7.242152410864597378e-01 6.609526962340418477e-01 7.044380301908159669e-01 6.765095402608409803e-01 1.418468076084827389e+00 5.312109686086919913e-01
8.701546916143266808e-01 5.056603792988326740e-01 7.926923168849192569e-01 6.432121838782467460e-01 6.435499305234998468e-01 1.072385883708804943e+00 7.916655369489826732e-01 7.008796856542809373e-01 5.665538596445192088e-01 1.414200410743690739e+00 1.007787559611816652e+00 8.389759817862249003e-01 7.669331423814559345e-01 1.129272593732112195e+00 1.453507162153091281e+00 7.296503578223015873e-01 7.129652621104660692e-01 9.578511354119005894e-01 6.989856681932311577e-01 7.621162481360531649e-01 1.204132090152463475e+00 5.104777998932805705e-01 6.082348324600935774e-01 7.292382119962016462e-01 5.584683337392463143e-01 1.701488485208948909e+00 6.095473248269163147e-01 7.286975962711415011e-01 6.795860764245813535e-01 6.872203971926014177e-01 6.769808037241517029e-01 1.382860080293188076e+00 5.319945547295110710e-01
8.634223501862272609e-01 5.111918657121508058e-01 7.998410315118652525e-01 6.422630176017198878e-01 6.381255162519658963e-01 1.021650078102289694e+00 7.928721264849667438e-01 6.876026082720939625e-01 6.331325993117410400e-01 1.423158015521485797e+00 1.003202643269462735e+00 8.042430420196399199e-01 7.405708664602470570e-01 1.129112829397319162e+00 1.439899902232108175e+00 7.314965937935300477e-01 7.209535470522761003e-01 9.457420806037769578e-01 7.242563221906807014e-01 7.638481539292732991e-01 1.200950399638070376e+00 5.254548929269937663e-01 6.127419838622679693e-01 7.248532348549597826e-01 5.799588457409888820e-01 1.656840742292214896e+00 6.090114449585944945e-01 7.297044444041838052e-01 6.692448847463207118e-01 6.790335758021145418e-01 7.006353910499953930e-01 1.341429904405262663e+00 5.329453737021966342e-01
8.224612435811299305e-01 5.166291765729991159e-01 7.902252979690257417e-01 6.354590491671074926e-01 6.260936877078711049e-01 9.740296117379001473e-01 8.033425971039570568e-01 6.664655714823721766e-01 6.296610376006885890e-01 1.430244118123646713e+00 9.768954427184062261e-01 7.919268855135980223e-01 7.088317596130315756e-01 1.141158422959410279e+00 1.432987280747947789e+00 7.205525254696125703e-01 7.422715274778827199e-01 8.842394670636528620e-01 7.477541547588223425e-01 7.895071759361274033e-01 1.188766796506170786e+00 5.242254110510143894e-01 6.115362644397257519e-01 7.413504246946664988e-01 6.083169373423746862e-01 1.673361890972129729e+00 6.062603108435138388e-01 7.273339310741944175e-01 6.569661564515441032e-01 6.760928146916667103e-01 6.957296033125368595e-01 1.354057214604115433e+00 5.312447664595911778e-01
8.338974511607812889e-01 5.185690042160507884e-01 8.426456365922432301e-01 6.336072037995097439e-01 6.171912345254643162e-01 9.733684666877252534e-01 7.979685192069130295e-01 6.520668521851388233e-01 6.085929275596846377e-01 1.461419894279206044e+00 1.001311947493400689e+00 8.129126979202834224e-01 7.053878277826820531e-01 1.144269278809115109e+00 1.425254455583429669e+00 7.186721486015673621e-01 7.534993676121567452e-01 8.961382103744611749e-01 7.728782512993260800e-01 8.058393779401222812e-01 1.200827967556277187e+00 5.413606562658090926e-01 6.125492301016376429e-01 7.752211470340530930e-01 6.136539855346343497e-01 1.664383778828831595e+00 6.162458987441318259e-01 7.150657004122830118e-01 6.438548338762934975e-01 6.789053519808656567e-01 7.168163280315814623e-01 1.361385416351186706e+00 5.305413820492529409e-01
8.814513783948256798e-01 5.254601969820552609e-01 8.712238341521998386e-01 6.449846279355869738e-01 6.142669658163323332e-01 1.021363482506295384e+00 7.915360702037211871e-01 6.659823265822015781e-01 6.121541649955415387e-01 1.443893938148488321e+00 1.027708647195201053e+00 8.431059901377430110e-01 7.061202499643571828e-01 1.144003177132019822e+00 1.412929356617543375e+00 7.312159442462746739e-01 7.563188445018745876e-01 9.353438746812609006e-01 7.658529060896936969e-01 8.214222768753457471e-01 1.194046304633097133e+00 5.585107441774930237e-01 6.144422065039918390e-01 7.407505125367757071e-01 6.057442047237547866e-01 1.637011405548146614e+00 6.476970137949865647e-01 7.222798053195863544e-01 6.483667604776899296e-01 6.935299575130292604e-01 6.995781482009066909e-01 1.340877459809954431e+00 5.250852231439351314e-01
9.074860049758852742e-01 5.290959451712657913e-01 8.487699998057406381e-01 6.482027612370242498e-01 6.240936304823324621e-01 1.055149071900095548e+00 8.027169536948207673e-01 6.878356474624512940e-01 6.138324052125576635e-01 1.388904967859267758e+00 1.021585192700485978e+00 8.467363589427907566e-01 7.051044957070679020e-01 1.112083762914672480e+00 1.379797307430489672e+00 7.315903783931498872e-01 7.495675123679071961e-01 9.438152296691868504e-01 7.599775692792593018e-01 8.141015298474801876e-01 1.166683014344394032e+00 5.639908718327696358e-01 6.132665747015352276e-01 6.915137561722536352e-01 5.984933494733098991e-01 1.607289395490115957e+00 6.915933941462479861e-01 7.128131444847757292e-01 6.613030121655451010e-01 7.057492862850041071e-01 6.642082217465019589e-01 1.317013799512098959e+00 5.229483661604571454e-01
9.321810830835457473e-01 5.265516605594293686e-01 8.121773700762331405e-01 6.417349607392330846e-01 6.295317604823097435e-01 1.087270148202964970e+00 8.135951871029084570e-01 7.037220926038469937e-01 6.000189356465638335e-01 1.337096664216208763e+00 1.021973048026058484e+00 8.307038009500856690e-01 6.975685227185322024e-01 1.072637989082983578e+00 1.357024942565038916e+00 7.241014915329267998e-01 7.293884084589669081e-01 9.320593845788639475e-01 7.583155175184692620e-01 7.841967797514948213e-01 1.155156506876566569e+00 5.549332160346539533e-01 6.129672745433853986e-01 6.704210346795665965e-01 5.992560794499464105e-01 1.569727995615490812e+00 7.165745914252470428e-01 6.947764761244658027e-01 6.629675488244874959e-01 6.998137997132848342e-01 6.442185872028760585e-01 1.289632480190575858e+00 5.267680482317467217e-01
9.928632127494803061e-01 5.230355103665478289e-01 7.941970238384525871e-01 6.243612553655134567e-01 6.215746823088569295e-01 1.146841732340302622e+00 8.039268340708712879e-01 7.021195403826379078e-01 5.803712026707557037e-01 1.291830000715689319e+00 1.062563283657603330e+00 8.178580583127689208e-01 6.806993847121125540e-01 1.051872437203767552e+00 1.356202115030481492e+00 7.255062237025878824e-01 7.078457220311790143e-01 9.358394915864642893e-01 7.485257529518001274e-01 7.601584205757139223e-01 1.171755419390036357e+00 5.427984902927295296e-01 6.145315302404008584e-01 6.786057942975368684e-01 6.152820503595612944e-01 1.500994546292808707e+00 7.210073699047389040e-01 6.998440109253022401e-01 6.413299631325256600e-01 6.867718571343615075e-01 6.421169625410706461e-01 1.238945002653689897e+00 5.329510882791438364e-01
1.040335392220094857e+00 5.207585295204485432e-01 7.855967679925742742e-01 5.978279306030742646e-01 6.229877056713105654e-01 1.181186801936294106e+00 7.925838313242742350e-01 6.813824656873580521e-01 5.701956779729953073e-01 1.231072825232047308e+00 1.100298237793601253e+00 8.186029060991101280e-01 6.835035578129076139e-01 1.027484811293620792e+00 1.331933906802340806e+00 7.311954665656122954e-01 7.100725011293382849e-01 9.640339844158315463e-01 7.403067428370768699e-01 7.628439551018197928e-01 1.174199113359562618e+00 5.405269095121985057e-01 6.099633529339437699e-01 7.015769063234976732e-01 6.303729434364487849e-01 1.410930765693360289e+00 7.107862087508287630e-01 7.190859385493530986e-01 6.295327451601135937e-01 6.939864926098439080e-01 6.536245582575955781e-01 1.175403513141943801e+00 5.390057546618632900e-01
1.090643896462017537e+00 5.204334144844605659e-01 7.718159918946945197e-01 5.975662862373424256e-01 6.202130215217198650e-01 1.225982831093879621e+00 8.039966613991013089e-01 6.869694514356422532e-01 5.506966849379506534e-01 1.128355463914501922e+00 1.142181870257160003e+00 8.502467126884680759e-01 7.012222877600673421e-01 9.766471148984142703e-01 1.285593524695096246e+00 7.378657497902371132e-01 7.168469201575297101e-01 1.017626122805195710e+00 7.387250887032713598e-01 7.749518559624565262e-01 1.157451666782140842e+00 5.430277596174093446e-01 6.080556733686407478e-01 6.860804410291023725e-01 6.237067482229474713e-01 1.298369743306196700e+00 6.877047750150979688e-01 7.299386761774957488e-01 6.648255773030937732e-01 6.958375065702699924e-01 6.546893226345127381e-01 1.094043543338469426e+00 5.430109783994808703e-01
1.145195352543381118e+00 5.179826282380147751e-01 7.923921491103013137e-01 5.967075391270770801e-01 6.167554455991001161e-01 1.245671609715144568e+00 8.282539493282526921e-01 6.763704095798508398e-01 5.382022307865139688e-01 1.042258661559468225e+00 1.175485710472406797e+00 8.783792188431002179e-01 6.966567290678414848e-01 9.391630973841360586e-01 1.263059410656365289e+00 7.302922580182780177e-01 7.312198827890712405e-01 1.079126511037549419e+00 7.422529251648607440e-01 7.876866197153373772e-01 1.131173897995217725e+00 5.460445739707775470e-01 6.093608559217733589e-01 7.069074701055404475e-01 6.181578750130594102e-01 1.208666277579462545e+00 6.700035103038320949e-01 7.250736257811716268e-01 7.050977025816191901e-01 6.746572752779911308e-01 6.520603535580373755e-01 1.009481245482241496e+00 5.424608960766258425e-01
1.167804948833321754e+00 5.216537075733354012e-01 8.042606794151662131e-01 5.863511957946195841e-01 6.192046347126805017e-01 1.225339117195269667e+00 8.498091218153367432e-01 6.713732424054624781e-01 5.249142387186573888e-01 9.938620587778521642e-01 1.178504654171008692e+00 8.716643950191741430e-01 6.916231705492521531e-01 9.135889357614862538e-01 1.239725224313877661e+00 7.285095943295621934e-01 7.418808154312838132e-01 1.089443205388610947e+00 7.272884656861732244e-01 7.845572271759121419e-01 1.102069695402086325e+00 5.331983183427818629e-01 6.182246567247250413e-01 7.753217900389611783e-01 6.157535724715214043e-01 1.150333058659534169e+00 6.886855690155425647e-01 7.262850269160138206e-01 7.259351100248266908e-01 6.893274358715563155e-01 6.451962697719558770e-01 9.484398402837088682e-01 5.438259724837228859e-01
1.143268338068230250e+00 5.263155552960306904e-01 7.797000662097032242e-01 5.908634790147074822e-01 6.225843192139264293e-01 1.184890322281623831e+00 8.942674550073136386e-01 7.033154274939314998e-01 4.900958973490420756e-01 1.021607154901697623e+00 1.168455829418314273e+00 8.515632853942651792e-01 7.180344619621329416e-01 9.143093981028652673e-01 1.260786318672996842e+00 7.383904883121358287e-01 7.630822932962253446e-01 1.074071444310651380e+00 7.141327688184619937e-01 7.801527462887567488e-01 1.143977889650681146e+00 5.194716079337704517e-01 6.244699113907061783e-01 7.778790122036761678e-01 6.123619049957493843e-01 1.149856425613519084e+00 6.866427950600473284e-01 7.301272894248294065e-01 7.395709545729318712e-01 7.044779078827950736e-01 6.524546044022379032e-01 9.716113414062236275e-01 5.406549789653796179e-01
1.127536503632085907e+00 5.212583939485589957e-01 7.657317555910896356e-01 6.009280184577026063e-01 6.187616127918034170e-01 1.163861876320416933e+00 9.546641361935547243e-01 7.454169371528003296e-01 4.625380678157148817e-01 1.032762319087334069e+00 1.169510033632755297e+00 8.554290257611586457e-01 7.328764788195180069e-01 9.256862277751161105e-01 1.284880175450888951e+00 7.551267697481621743e-01 7.947957873003923535e-01 1.077042853898404040e+00 6.993734839405656434e-01 7.810476224722018301e-01 1.180773315242552135e+00 5.062088494831814556e-01 6.227122291433674350e-01 7.653162501135462037e-01 6.069324391445950484e-01 1.160927786244415394e+00 6.581404555795997702e-01 7.296756741182111039e-01 7.631141768103737455e-01 7.129012860356220838e-01 6.640774978364647474e-01 9.955823327980333204e-01 5.399117871987105799e-01
1.130512530931150117e+00 5.145764726281725210e-01 7.703027388369000361e-01 6.031015878117020890e-01 6.086479358514047533e-01 1.161333651671236256e+00 1.004642612233397791e+00 7.789016310074753369e-01 4.424238135513141046e-01 1.016768512503369637e+00 1.181085264804827561e+00 8.754572990830052914e-01 7.245700542661430710e-01 9.377054052632328718e-01 1.295036492457376065e+00 7.832761692287069089e-01 8.216846082319546607e-01 1.092439796964292498e+00 6.820761851826874222e-01 7.762055865107014840e-01 1.198349471184756654e+00 4.940603605766401007e-01 6.225907380473770791e-01 7.837369119399859585e-01 5.897737713560972095e-01 1.159326226592275244e+00 6.460872402445768659e-01 7.351561321844937158e-01 7.953823122745925511e-01 7.268288891903285087e-01 6.626976835164990476e-01 9.979897528305735621e-01 5.451673058570929431e-01
1.138460865029993219e+00 5.126803809758706532e-01 7.807874594786060607e-01 5.977976116976635446e-01 5.965008232578272729e-01 1.171530515292081853e+00 1.026070647976980332e+00 7.948766825034745409e-01 4.248821438455688826e-01 1.002207045954678133e+00 1.196314762272179477e+00 8.981368440127500685e-01 7.034699749527760781e-01 9.522278837608666446e-01 1.300118030166690364e+00 8.149515462022233203e-01 8.351562189337350395e-01 1.101239720661803423e+00 6.743196145784732254e-01 7.625712478745021450e-01 1.214878203443443327e+00 4.867668980945579205e-01 6.231621118006512861e-01 8.083978055111673555e-01 5.596124070527161987e-01 1.149868561055009897e+00 6.484111034401605078e-01 7.432287646235928857e-01 8.274811710854870217e-01 7.339332393141621003e-01 6.529708868688733903e-01 9.992987360919434181e-01 5.525314549377281503e-01
