# Supplementary material for: Molecular mechanisms of native ligand selectivity in catecholamine G protein-coupled receptors
Source: Nat Commun. 2026 Apr 23;17:4112. doi: 10.1038/s41467-026-71361-8 (PMC13150006; doi:10.1038/s41467-026-71361-8)
Supplement: Supplementary file 8 — Source Data 2 [file 41467_2026_71361_MOESM8_ESM.zip › SourceData/FigS15/strings4apo_WT/string365.txt]

8.907468250784592589e-01 4.949635836528399335e-01 8.483069601500281554e-01 6.351511339931236177e-01 6.339996650768449094e-01 1.072157551318772883e+00 8.415290289873744722e-01 6.626106879937812000e-01 5.539139273810191888e-01 1.480503884127145842e+00 1.047088815326949085e+00 8.496521689205648320e-01 8.457517473392808238e-01 1.213344435469935867e+00 1.536154406068494849e+00 7.329434851890843650e-01 7.357085464004391451e-01 9.586202516617341463e-01 6.672218765158423048e-01 8.179856754066339164e-01 1.230905994243974400e+00 4.987153447169695442e-01 6.187688370737187693e-01 7.865589773154693098e-01 5.540836636279617977e-01 1.801616481241348211e+00 6.047163526708390080e-01 7.247542715009860359e-01 6.539189056959107127e-01 7.256985605311124798e-01 6.876240389148378096e-01 1.437887768234842989e+00 5.286679570462086142e-01
8.943935710476279555e-01 5.096202619179315274e-01 8.371092102906150245e-01 6.437870932150454584e-01 6.307189710264470284e-01 1.080856646809750021e+00 8.047355761234272764e-01 6.633181162489893978e-01 5.840937732913236147e-01 1.476161547101760840e+00 1.042541815977382935e+00 8.575386902931324551e-01 8.198173770672265714e-01 1.181445162171230079e+00 1.516071273676602438e+00 7.315154454192259736e-01 7.170318611765740258e-01 9.641055045276456514e-01 6.821814944009810810e-01 7.988427047580209939e-01 1.248931825580644306e+00 5.074662862325005630e-01 6.175399263046231768e-01 7.716390785005043940e-01 5.413835785415950230e-01 1.772175650899484811e+00 6.151546482800237525e-01 7.238186491940211686e-01 6.560162118373430440e-01 7.216942974312976489e-01 6.671309221480460350e-01 1.441011926841405000e+00 5.273744727606584082e-01
8.777724249656316813e-01 5.096844796930372068e-01 8.241200766030312153e-01 6.480423541935296239e-01 6.233742479617926380e-01 1.074802726593118596e+00 7.858405660014660121e-01 6.729594070301387898e-01 6.013958046749658948e-01 1.477261922291077667e+00 1.034071751686667096e+00 8.606057713847213853e-01 7.797263762389384789e-01 1.156677616934668862e+00 1.495761837938197614e+00 7.248671556685412076e-01 7.104037892919146113e-01 9.780762032435731390e-01 7.048447530573317410e-01 7.851744203949909684e-01 1.263127718371898744e+00 5.116566863944804755e-01 6.120288934944387860e-01 7.462750954678000204e-01 5.395676818043536604e-01 1.734719299702989215e+00 6.012857149259002165e-01 7.105937188468200993e-01 6.445469789226916379e-01 6.938414632221467926e-01 6.669893271545180857e-01 1.427651210000870030e+00 5.280415213054785450e-01
8.695333317882439905e-01 5.034652011036024888e-01 8.388860504174715516e-01 6.505636618587659070e-01 6.245137852523872102e-01 1.054909560829244031e+00 7.904188645448662065e-01 6.800856050669660258e-01 6.371796716296722618e-01 1.477257623401437181e+00 1.030880163840107500e+00 8.629408347962799208e-01 7.261242634175339994e-01 1.140376027823043037e+00 1.477759940739973299e+00 7.255345396824360860e-01 7.224455159112179725e-01 9.567314274858269574e-01 7.098741821181312472e-01 7.959523527246907815e-01 1.252373882765734470e+00 5.061540975772444995e-01 6.094119938479731768e-01 7.145172399157216914e-01 5.598546785705753592e-01 1.720852746359836871e+00 5.779054379695485189e-01 7.112701127134203327e-01 6.680545062551215274e-01 6.786374244395527722e-01 6.843038004129718965e-01 1.418186366284246436e+00 5.320231887048194608e-01
8.506461398040258137e-01 5.211524034131106431e-01 8.283422960459045914e-01 6.377488235984154485e-01 6.319919206221822350e-01 1.039268650015009454e+00 7.962724869958736074e-01 6.751017422296847759e-01 6.435384122738774249e-01 1.459737345683912668e+00 1.011499604901729299e+00 8.708245325585554086e-01 7.029620602029457155e-01 1.126078560484345514e+00 1.460697057297376755e+00 7.209741650911680733e-01 7.216618568340887885e-01 9.402528512675839556e-01 7.341117535370346170e-01 7.892324957908025684e-01 1.228744867494764526e+00 5.077699441824677917e-01 6.089827898454579502e-01 6.969474148907837119e-01 5.871224702871168377e-01 1.701154696986936443e+00 5.946670518036730746e-01 7.153739491415104235e-01 6.785586035588714315e-01 6.662356278308648738e-01 6.897570463841061761e-01 1.393826650984570481e+00 5.363751748755024584e-01
9.016385039962365733e-01 5.337239406649296747e-01 8.551066734707370998e-01 6.303150901677075924e-01 6.275501873151708709e-01 1.065468892590323291e+00 7.901018448014897055e-01 6.690796256048106017e-01 6.215475361511557661e-01 1.444367338840547355e+00 1.050311531678358667e+00 8.737058938890167603e-01 6.860247795915951352e-01 1.115021417134303583e+00 1.429475110349098799e+00 7.245195048068088228e-01 7.161869521143104933e-01 9.541891235440329577e-01 7.386958599782494916e-01 7.720922149914530852e-01 1.227517405159384678e+00 5.016323547448878761e-01 6.099756052060371081e-01 7.596294919779507104e-01 6.008868050077862399e-01 1.651346888530679458e+00 6.041013171300124718e-01 7.215304410338410079e-01 6.607931979132493083e-01 6.763520993272572612e-01 6.826657068306873910e-01 1.366851526165343556e+00 5.373551376287372117e-01
9.181961420580377897e-01 5.354867766308541999e-01 8.692491766033111356e-01 6.287429846754937213e-01 6.249937259209938922e-01 1.086499168231819690e+00 7.786244957146828405e-01 6.641942651372367834e-01 6.001497549004001231e-01 1.412203819720144082e+00 1.075070772444453482e+00 8.858719784041378942e-01 6.653471340161258851e-01 1.094810183527243908e+00 1.382033909868421784e+00 7.291807329110588931e-01 7.274132589994732889e-01 9.531710764397604008e-01 7.217690034335632054e-01 7.752122730603012712e-01 1.193317782211281708e+00 5.130689421209617684e-01 6.104029874696489388e-01 8.024555993560769096e-01 6.085372136618215633e-01 1.609162652080555311e+00 6.323070736608907838e-01 7.297606565108409882e-01 6.452819052092024776e-01 6.849766457990331681e-01 6.616214621105417359e-01 1.334025178688906577e+00 5.365388797712330460e-01
9.242395581648632508e-01 5.296120873348132418e-01 8.545446753140635288e-01 6.364751126012347937e-01 6.205920490645315812e-01 1.092465870200731271e+00 7.824844320445463186e-01 6.737206464422539343e-01 6.080459890132046130e-01 1.402094957940273945e+00 1.076749773500902618e+00 8.724070772947377650e-01 6.752227605036854596e-01 1.098820672859279091e+00 1.383019878224775123e+00 7.217542356092321310e-01 7.299471085595313768e-01 9.438950450228548172e-01 7.306533160102538504e-01 7.839048376353754399e-01 1.196060226373578672e+00 5.417667002285331268e-01 6.073745793411454708e-01 7.347479769938684013e-01 6.117190898725770598e-01 1.602109915033919529e+00 6.696031750342612554e-01 7.180367100920388435e-01 6.517326207517741832e-01 6.879689909981990814e-01 6.445850048868194682e-01 1.329702061773929467e+00 5.335201346366398312e-01
9.532288387792680062e-01 5.192265030699475536e-01 8.275578949807816942e-01 6.191650851473449180e-01 6.144907969174285833e-01 1.109625623284447249e+00 7.910527871716519499e-01 6.698987552108143229e-01 5.975243345552214702e-01 1.366936342029161811e+00 1.079448999893288130e+00 8.408411189659930063e-01 6.884034349865466584e-01 1.088020745159579139e+00 1.377795972736005181e+00 7.166545552141732056e-01 7.128399879960890528e-01 9.428444553136402506e-01 7.385308409634910864e-01 7.807971984326158577e-01 1.203602215509666395e+00 5.542425269725126391e-01 6.030956783518499620e-01 6.922978479109974659e-01 6.021254317914732646e-01 1.553159296277200507e+00 6.895492768101106895e-01 7.069868684257325508e-01 6.496138315849963041e-01 6.913962227464349741e-01 6.415379963139171693e-01 1.293937001134217724e+00 5.307924342602754475e-01
1.005132889664996032e+00 5.173582819445214920e-01 7.967414831064631997e-01 5.944195654062479628e-01 6.146322860055741799e-01 1.149127997609921126e+00 7.968718391310055660e-01 6.511180741182868159e-01 5.847518946429831610e-01 1.278224662187806837e+00 1.079705801163680423e+00 8.216919428678836068e-01 6.940791181878820382e-01 1.052270983598578402e+00 1.335982657036320465e+00 7.148630231129031731e-01 7.050872085825503621e-01 9.575402882881500766e-01 7.438272897232155456e-01 7.742220378069679665e-01 1.181252481070176996e+00 5.488391686293433436e-01 6.024148987969687452e-01 6.977034059569653390e-01 6.041418269133270735e-01 1.443986544016796270e+00 6.860318452073207451e-01 7.060078810175600683e-01 6.399347095581243705e-01 6.881177265779543362e-01 6.500386967168119146e-01 1.205296731837815827e+00 5.318451821853141803e-01
1.051919884234149505e+00 5.173750779721939530e-01 7.764719785080894665e-01 5.845016652312879923e-01 6.183102725015324763e-01 1.187402592113216748e+00 8.002820880027574635e-01 6.426835740007782460e-01 5.732218518624554449e-01 1.178603174283483934e+00 1.088932314806372981e+00 8.245024750868834573e-01 6.942320351209423368e-01 1.004985699593611503e+00 1.283721442777549626e+00 7.167462981445170689e-01 7.066636675518136457e-01 9.808027765832197931e-01 7.443489993544656347e-01 7.726794888179084886e-01 1.146597294692331959e+00 5.385905027788719934e-01 6.034907873452183269e-01 7.310367268175512745e-01 6.122126318926681687e-01 1.331394266879699861e+00 6.719902217186741744e-01 7.169748944179527017e-01 6.407848409525087607e-01 6.870913588144199613e-01 6.650514480597082834e-01 1.112451238740194359e+00 5.333775797551655318e-01
1.098549081361688495e+00 5.180452366334852288e-01 7.723286489621056239e-01 5.843266298062528286e-01 6.226571362291053457e-01 1.214620993601880361e+00 8.128775646558488166e-01 6.531495802941439388e-01 5.588866268092451683e-01 1.083419037735467993e+00 1.118198500908970772e+00 8.422373400331578663e-01 7.018629917236122173e-01 9.560363067569890294e-01 1.245810041186822703e+00 7.182197429642089848e-01 7.118021269425532926e-01 1.024016126899852441e+00 7.416333837853008593e-01 7.780401826415761501e-01 1.117303527120583118e+00 5.344512340532873163e-01 6.022177560493953141e-01 7.706968865626312448e-01 6.135077415572753878e-01 1.239128869187105852e+00 6.612212274664944767e-01 7.283092441708390874e-01 6.708218703092302393e-01 6.965676857593495752e-01 6.744910889874482507e-01 1.031458791846263212e+00 5.309601670776483706e-01
1.139506152583790621e+00 5.260505297915989420e-01 7.871299511428045959e-01 5.824094155994085087e-01 6.258836188721089711e-01 1.225847784252222183e+00 8.389337490019330712e-01 6.629310251469281434e-01 5.427270001377290098e-01 1.028670410044119965e+00 1.150844723770099609e+00 8.670397807841927484e-01 7.147135852143579049e-01 9.300238346530583788e-01 1.241621682735139176e+00 7.224441264960059783e-01 7.305576408908476260e-01 1.074129086059389060e+00 7.317941246828738588e-01 7.873563987721059476e-01 1.109766475619733184e+00 5.391407093541228379e-01 6.029477111967465053e-01 7.862834152714943681e-01 6.106514704139909266e-01 1.196158528222383444e+00 6.686379878020587419e-01 7.313646338169805805e-01 7.167882044444040535e-01 7.091377903622357870e-01 6.640333606344643869e-01 9.907695087077226237e-01 5.266041452483167795e-01
1.160434458515343437e+00 5.334022918197621754e-01 7.974764192066170487e-01 5.900711009985015743e-01 6.249782458312738154e-01 1.233376262967414982e+00 8.766037634524096456e-01 6.790005899686351043e-01 5.218362995445436914e-01 1.012540769569637789e+00 1.167852743445261687e+00 8.877481971636682623e-01 7.128601217904149134e-01 9.173498869846493653e-01 1.250625799150476114e+00 7.352143397609784969e-01 7.644672110372714435e-01 1.095191066621739040e+00 7.185085400675069733e-01 7.967879877216575979e-01 1.125439185768354999e+00 5.298344396548029245e-01 6.140590323869477007e-01 7.672515508945575435e-01 6.175715335544680329e-01 1.174951619837372840e+00 6.786391411394652184e-01 7.347136164708657491e-01 7.432249449500318850e-01 7.211841931634233038e-01 6.522686365382096563e-01 9.858760128219031804e-01 5.282489029379444645e-01
1.156601123953391097e+00 5.357345215169972974e-01 7.918139656601677068e-01 5.972649493211388272e-01 6.234748755565868716e-01 1.227479506135427334e+00 9.249297292480107568e-01 7.183837143589102414e-01 5.058500585841418928e-01 1.014825435596397929e+00 1.173478807848636229e+00 8.866799503155804452e-01 7.090053424559901174e-01 9.164060572008591032e-01 1.260255698838034677e+00 7.497251580943956606e-01 7.947211351586629391e-01 1.088343861686032366e+00 7.123799372146759623e-01 7.987974745807918664e-01 1.143943836695948901e+00 4.985088837748258284e-01 6.250166947789574934e-01 7.663606041820389958e-01 6.118614148198483482e-01 1.170043091899592103e+00 6.601482593125502785e-01 7.349661381505937507e-01 7.566845216402757757e-01 7.320230368279628808e-01 6.565018611038356822e-01 9.928262607608627777e-01 5.340214175761996973e-01
1.141630942130422710e+00 5.294516359628731461e-01 7.810631065658854011e-01 5.946862192046926676e-01 6.211401575000168318e-01 1.208065168638616127e+00 9.692386888965148772e-01 7.501000287601534700e-01 4.890217289897089703e-01 1.005093001591515378e+00 1.171622372978947446e+00 8.798698771097555049e-01 7.088710335386050332e-01 9.265658129104253904e-01 1.259798674021765708e+00 7.727737019479080649e-01 8.171895975761135356e-01 1.077917008990781689e+00 6.987049296369481910e-01 7.902054304500398807e-01 1.147123414711535005e+00 4.802486415313673707e-01 6.290052318044466739e-01 7.890866939424865389e-01 5.895523854700513988e-01 1.161940362632699619e+00 6.413286391947154996e-01 7.384596271400194478e-01 7.773182241053516739e-01 7.318366723711833277e-01 6.704042139693803248e-01 9.876168289606562789e-01 5.402493725556324344e-01
1.136248890446952986e+00 5.188451378121765600e-01 7.777038760993190136e-01 5.954637250607852650e-01 6.104142663769189792e-01 1.187254759026020734e+00 1.004137844458517170e+00 7.752643505359235743e-01 4.592061734724367517e-01 9.965810323437378493e-01 1.181794930294896240e+00 8.870430779191719184e-01 7.087163782319639838e-01 9.392673218358276177e-01 1.276145591954698899e+00 7.965715289046504388e-01 8.304353446533723204e-01 1.089244430264662888e+00 6.833900962907670795e-01 7.764541049851297894e-01 1.173563096459334876e+00 4.791605001830844257e-01 6.275927896145124807e-01 8.051015744111676975e-01 5.711018082362642190e-01 1.154755689449544986e+00 6.397681206828366163e-01 7.427307402131596570e-01 8.038475264324906888e-01 7.338972739800373457e-01 6.662158746675270748e-01 9.888835214000504248e-01 5.469459609819616874e-01
1.138460865029993219e+00 5.126803809758706532e-01 7.807874594786060607e-01 5.977976116976635446e-01 5.965008232578272729e-01 1.171530515292081853e+00 1.026070647976980332e+00 7.948766825034745409e-01 4.248821438455688826e-01 1.002207045954678133e+00 1.196314762272179477e+00 8.981368440127500685e-01 7.034699749527760781e-01 9.522278837608666446e-01 1.300118030166690364e+00 8.149515462022233203e-01 8.351562189337350395e-01 1.101239720661803423e+00 6.743196145784732254e-01 7.625712478745021450e-01 1.214878203443443327e+00 4.867668980945579205e-01 6.231621118006512861e-01 8.083978055111673555e-01 5.596124070527161987e-01 1.149868561055009897e+00 6.484111034401605078e-01 7.432287646235928857e-01 8.274811710854870217e-01 7.339332393141621003e-01 6.529708868688733903e-01 9.992987360919434181e-01 5.525314549377281503e-01
