# Supplementary material for: Molecular mechanisms of native ligand selectivity in catecholamine G protein-coupled receptors
Source: Nat Commun. 2026 Apr 23;17:4112. doi: 10.1038/s41467-026-71361-8 (PMC13150006; doi:10.1038/s41467-026-71361-8)
Supplement: Supplementary file 8 — Source Data 2 [file 41467_2026_71361_MOESM8_ESM.zip › SourceData/FigS15/strings4apo_WT/string403.txt]

8.907468250784592589e-01 4.949635836528399335e-01 8.483069601500281554e-01 6.351511339931236177e-01 6.339996650768449094e-01 1.072157551318772883e+00 8.415290289873744722e-01 6.626106879937812000e-01 5.539139273810191888e-01 1.480503884127145842e+00 1.047088815326949085e+00 8.496521689205648320e-01 8.457517473392808238e-01 1.213344435469935867e+00 1.536154406068494849e+00 7.329434851890843650e-01 7.357085464004391451e-01 9.586202516617341463e-01 6.672218765158423048e-01 8.179856754066339164e-01 1.230905994243974400e+00 4.987153447169695442e-01 6.187688370737187693e-01 7.865589773154693098e-01 5.540836636279617977e-01 1.801616481241348211e+00 6.047163526708390080e-01 7.247542715009860359e-01 6.539189056959107127e-01 7.256985605311124798e-01 6.876240389148378096e-01 1.437887768234842989e+00 5.286679570462086142e-01
8.643661177407979679e-01 4.980403691521212428e-01 8.223196586038340472e-01 6.331401057772199081e-01 6.343423895219134634e-01 1.075027377411071461e+00 8.211619029793508773e-01 6.628601576084728331e-01 5.927096437849148636e-01 1.472494280444800907e+00 1.021714775591173519e+00 8.605566594014766313e-01 8.138289140855886616e-01 1.175771544295289406e+00 1.510747041085963582e+00 7.344328971577912535e-01 7.237028977853641187e-01 9.604705387266281313e-01 6.750725358099353146e-01 8.084537079247892111e-01 1.235345425626564575e+00 5.175359819583735810e-01 6.124801480307573431e-01 7.688984558800552316e-01 5.506403939527559910e-01 1.776757907210369414e+00 6.283612010997726705e-01 7.261204370447695844e-01 6.568765953684372327e-01 7.293764179119566204e-01 6.734955841543946997e-01 1.441444169499589867e+00 5.300310489704597172e-01
8.443922222358131169e-01 5.010819401172104115e-01 8.054356673633121799e-01 6.267254223102824984e-01 6.331124160608413431e-01 1.086018225417261673e+00 8.053892951569598946e-01 6.545521654171628789e-01 6.074758547959635546e-01 1.458156046605094680e+00 1.010281226721471581e+00 8.791783624215793180e-01 7.658345705891710375e-01 1.143047333975172775e+00 1.478180580188424909e+00 7.252013275482096510e-01 7.135064310528766995e-01 9.601032668604734255e-01 6.965057789442969938e-01 7.900151346665780228e-01 1.231101055014629519e+00 5.247716896702168121e-01 6.061486319255962041e-01 7.524993816643801292e-01 5.355743808826064489e-01 1.741257822256154775e+00 6.355225757891298510e-01 7.256761718016508933e-01 6.672210253011999770e-01 7.140793952054291793e-01 6.779153669754623968e-01 1.428323784633326543e+00 5.302160736299665889e-01
8.610550583233660404e-01 5.020609415014559707e-01 8.226445301444423874e-01 6.266175417925946567e-01 6.258630486430537543e-01 1.097106126866867148e+00 8.012525090243151071e-01 6.597986131977319202e-01 6.017080491475566006e-01 1.460523267170939166e+00 1.029603271907216122e+00 8.872162675804733389e-01 7.292424441382949762e-01 1.139470257375597040e+00 1.471871380360280535e+00 7.227497677327255898e-01 7.041317998973233294e-01 9.767247883469909464e-01 7.160695556182967714e-01 7.701339725197402508e-01 1.241550896015680028e+00 5.169931825749946031e-01 6.053969599108847133e-01 7.348459394172839332e-01 5.326728275506139587e-01 1.714127373558294476e+00 6.265098272986620032e-01 7.242154283632329381e-01 6.767304123534456650e-01 6.953756089156093445e-01 6.946054371238700176e-01 1.409145028766329188e+00 5.333910423115870714e-01
8.769703573785222472e-01 5.061060522247029514e-01 8.306374261419843252e-01 6.329429736963695374e-01 6.198038046645339971e-01 1.080032721120333328e+00 8.044195632884232339e-01 6.793137952222267906e-01 6.213039964982220997e-01 1.457747146904222246e+00 1.039262287751452574e+00 8.562100930818566935e-01 7.044787695005432226e-01 1.141350656103937933e+00 1.474856731517577568e+00 7.305611900082479293e-01 7.047685559266166910e-01 9.793273995768060347e-01 7.383266173336491267e-01 7.685006359491324268e-01 1.247936842878455632e+00 5.160439992292452649e-01 6.104537486027225013e-01 6.931526596137734808e-01 5.730121736423684498e-01 1.676488544677858794e+00 6.195315876155982338e-01 7.249038415000530478e-01 6.722391043924126341e-01 6.815924542159871313e-01 6.963608734880721851e-01 1.370572473220534215e+00 5.388875177953765805e-01
8.878652328523846116e-01 5.180855232930098309e-01 8.205409747540942655e-01 6.251690599044090746e-01 6.136362685820865304e-01 1.091624356210714186e+00 7.965946804994911146e-01 6.729675063946380931e-01 6.221069282474509521e-01 1.411812661309265859e+00 1.043061395172658168e+00 8.527336742030184880e-01 7.093688397456803241e-01 1.137865784917367673e+00 1.446460669009370426e+00 7.366535384378880558e-01 7.118438400701070368e-01 9.809717030667209903e-01 7.503240348466280185e-01 7.785066947595014053e-01 1.213912166122939729e+00 5.237941273046069490e-01 6.213839318105199849e-01 7.471023874754001426e-01 5.991350602376248613e-01 1.631830413199322205e+00 6.256365137235623264e-01 7.364901512686858887e-01 6.594682159309868119e-01 6.767673570458467847e-01 6.839709133574402022e-01 1.323132456469872986e+00 5.378035871964947923e-01
9.103683251644598684e-01 5.237637131308102711e-01 8.443020002838174110e-01 6.227220626066296560e-01 6.125781220831089113e-01 1.111337361890117892e+00 7.857471858595092007e-01 6.665248721953813682e-01 6.014997928952470208e-01 1.395217571279658397e+00 1.051594680084017241e+00 8.726057539988779643e-01 7.230783447794986163e-01 1.133677822452713313e+00 1.417250398795120381e+00 7.375768448674273614e-01 7.140310743912554603e-01 1.005256246194829783e+00 7.377113535221089258e-01 7.857169610748251376e-01 1.191253254817241869e+00 5.273868053228046859e-01 6.248231498934956329e-01 7.938198994090357452e-01 5.963969384873208934e-01 1.603085687668270198e+00 6.497075686059941013e-01 7.470209450071980672e-01 6.456478278821443650e-01 6.889293544325297836e-01 6.649193724831176100e-01 1.297665607254094855e+00 5.340048222384182752e-01
9.256378888929452931e-01 5.305807269893576539e-01 8.580725711594950900e-01 6.259483953727803529e-01 6.162575034352926195e-01 1.116952871986520490e+00 7.900847767380929643e-01 6.706398946525905513e-01 5.894904477326771142e-01 1.385856824725305358e+00 1.053720860010047833e+00 8.777599670701859980e-01 7.170263611524573255e-01 1.116061682972537161e+00 1.383631840161629212e+00 7.287918482465109982e-01 7.222137967164907746e-01 9.945432558641944532e-01 7.370684475641402500e-01 7.901527127571861264e-01 1.175357609483202559e+00 5.418236285265695118e-01 6.166420071321718765e-01 7.538492363552443676e-01 5.954605045214547143e-01 1.577882650382249619e+00 6.795954122227034766e-01 7.332038957176729710e-01 6.339545392299378301e-01 6.963079954489891366e-01 6.433198423670761779e-01 1.286621390433636103e+00 5.288276506330964466e-01
9.582771755341243924e-01 5.347373164866981998e-01 8.458183853887125681e-01 6.187297858738731726e-01 6.182770753185696799e-01 1.123827306189006281e+00 7.996266086521029992e-01 6.785678258546710140e-01 5.798386641446804379e-01 1.348339958691179286e+00 1.059276590073274571e+00 8.509548258471163473e-01 7.017013224157241380e-01 1.085464442084633330e+00 1.347066121506276026e+00 7.227698602484305956e-01 7.230882421119285697e-01 9.667213090284546562e-01 7.500353631174073721e-01 7.813767761312304660e-01 1.161608794739790174e+00 5.510550044338757836e-01 6.108512542107517040e-01 6.952793925694822352e-01 6.049804471197061106e-01 1.523432721422141256e+00 6.994272287565657109e-01 7.133819489760641064e-01 6.308208693901673492e-01 6.920089741790330651e-01 6.348618021266542177e-01 1.252198166239260058e+00 5.308780175049552241e-01
9.992265242819118320e-01 5.349233189468666216e-01 8.182963099762973203e-01 5.980618493951210812e-01 6.196853956827290677e-01 1.138044311137094367e+00 7.976820248754216136e-01 6.688629138917052686e-01 5.729910119677631419e-01 1.287972874882133967e+00 1.066506522719611549e+00 8.170002834210861042e-01 6.932534106152349329e-01 1.053243324706639505e+00 1.316232824171055027e+00 7.278098352359545498e-01 7.183932107382806631e-01 9.464064156756092361e-01 7.605644028436781001e-01 7.731823444911710697e-01 1.147858022168138481e+00 5.480059342249545828e-01 6.131304785623932219e-01 6.965104506316439625e-01 6.185489931937581121e-01 1.451631164961452169e+00 7.065035408154249907e-01 7.142372025223536758e-01 6.316513914263283125e-01 6.895645965973330460e-01 6.405818140433592323e-01 1.196412332613478569e+00 5.390470012306728398e-01
1.041827551162387788e+00 5.330231925663939663e-01 7.937482081595960137e-01 5.801189518968938863e-01 6.216818725589691175e-01 1.168575127898457300e+00 7.881859798243068260e-01 6.421081373162572659e-01 5.727795195622003011e-01 1.209224994940693687e+00 1.081705336342281054e+00 8.133918682830947322e-01 6.953499678167995857e-01 1.019466049207315761e+00 1.284751693216081625e+00 7.361691724157833905e-01 7.194866143525866509e-01 9.550130497110704830e-01 7.668489332338171982e-01 7.762179147779019184e-01 1.132852500648601657e+00 5.434211551281645791e-01 6.164199142185343705e-01 7.418271284454592829e-01 6.297907434801308657e-01 1.367935973610475919e+00 7.068427409413471363e-01 7.245634660793967008e-01 6.433363215539047442e-01 6.969781329308372131e-01 6.527690949230547934e-01 1.130126695483594013e+00 5.449168726472115587e-01
1.091899253353290744e+00 5.291633256168777333e-01 7.863223562663678168e-01 5.716574588268568125e-01 6.219470422669888254e-01 1.206926903323781941e+00 7.875498458774197186e-01 6.267610961769125577e-01 5.665936547108172405e-01 1.128504976940276183e+00 1.115156168542877024e+00 8.392755717737437893e-01 7.069677085074465017e-01 9.804279439036975852e-01 1.257475691776754001e+00 7.326661705639009314e-01 7.261998111743795947e-01 1.005990518227648511e+00 7.647327119305425969e-01 7.816174465273665328e-01 1.128715058194557086e+00 5.415357161675007358e-01 6.131632792616343863e-01 7.782287775205576352e-01 6.358375248982883754e-01 1.280455332143007885e+00 7.061284657241034823e-01 7.216840707597779181e-01 6.789517206294413132e-01 7.093718120016666573e-01 6.560597344617971061e-01 1.066697334569634448e+00 5.450486846389992479e-01
1.134320554584710816e+00 5.259682515685049076e-01 7.897333319813709673e-01 5.661842993057334406e-01 6.212397886696360283e-01 1.224062156572899740e+00 8.069803981709039453e-01 6.342160249607937672e-01 5.487575149732375479e-01 1.067374537406160950e+00 1.147199313336373372e+00 8.620805009831749022e-01 7.153841943314150909e-01 9.389338643744579160e-01 1.241521438742090089e+00 7.246292910016437494e-01 7.379607770466012351e-01 1.060456467944545622e+00 7.453673564390641548e-01 7.816986093948767866e-01 1.133700680570681518e+00 5.275885452402728770e-01 6.095698573594564573e-01 7.964795763399965534e-01 6.269078713636943023e-01 1.207508462541308614e+00 6.985942471685679944e-01 7.155236537580824674e-01 7.188891523191739408e-01 7.162070089829444264e-01 6.532270887044567820e-01 1.017374000680615120e+00 5.482593899713785746e-01
1.153335126999253335e+00 5.305092935649404762e-01 7.911521140529415019e-01 5.758346368984371688e-01 6.228946632415928164e-01 1.225594388109314981e+00 8.481973911455854553e-01 6.623699305586436825e-01 5.273497010373892069e-01 1.018379383696486951e+00 1.158279396466653122e+00 8.768903482546021033e-01 7.315824555810939156e-01 9.158295662268375326e-01 1.237236910656043243e+00 7.290738539557872766e-01 7.556661616643360890e-01 1.088568819731385418e+00 7.174693529484732490e-01 7.939779372174836647e-01 1.118881058360883030e+00 5.111146518505217395e-01 6.171873676691025379e-01 7.813820755928906348e-01 6.090097895042128062e-01 1.170771078384623687e+00 6.881725234695003079e-01 7.250089869296282297e-01 7.437007516795197670e-01 7.168884251701732602e-01 6.533015068530283465e-01 9.806917781433110992e-01 5.509170818561446303e-01
1.150391699189160288e+00 5.333920961265020688e-01 7.863155416954529242e-01 5.860921778648309211e-01 6.220431774922454693e-01 1.221145533974733688e+00 9.046928785243336657e-01 6.990802353150189496e-01 5.025641779697430644e-01 9.976982043556248403e-01 1.160349358801402442e+00 8.820059041562835489e-01 7.296699286234589188e-01 9.172886293228221799e-01 1.249334217287280557e+00 7.505400645471801413e-01 7.758386120067187752e-01 1.092745162086974364e+00 6.982669499187026396e-01 8.038422494732760937e-01 1.113029655581436073e+00 5.057545803695656650e-01 6.297358601463589611e-01 7.536316915792109494e-01 5.998170096405226470e-01 1.157845651006407683e+00 6.824354750443608619e-01 7.430667152094445616e-01 7.544097096508717293e-01 7.176553336576968478e-01 6.576301001265575374e-01 9.620820908042571062e-01 5.490049452370894256e-01
1.141096104887750151e+00 5.244580411797636899e-01 7.806659909939996922e-01 5.890563591876485372e-01 6.151294466612611256e-01 1.205869215410385609e+00 9.688785924650930026e-01 7.385128124703530528e-01 4.805253252456212487e-01 1.003511284543118220e+00 1.166915711125200428e+00 8.809384654976140094e-01 7.079797117212730528e-01 9.300495760782728771e-01 1.267178745029831521e+00 7.779951451584690147e-01 7.984822600671548365e-01 1.093298290620106084e+00 6.882942306571118163e-01 7.928093854231998971e-01 1.141477947741055265e+00 5.005980570835626420e-01 6.357407213839026960e-01 7.510143055748583762e-01 5.900511452169087123e-01 1.144062676044706794e+00 6.750042018574773373e-01 7.488490342458657967e-01 7.669253283672081700e-01 7.219274434071578650e-01 6.652715647241574937e-01 9.622231749290734992e-01 5.471450091249895342e-01
1.137164890795879790e+00 5.143699593878904297e-01 7.786733898724527148e-01 5.945944963870168909e-01 6.062499864857684440e-01 1.185659145130701697e+00 1.011737043349316689e+00 7.717021133810454403e-01 4.623712129176407171e-01 1.006290766918930046e+00 1.178611168168685275e+00 8.870062149074970925e-01 7.059184764281196678e-01 9.441957736906616550e-01 1.283197717380205827e+00 7.977719090519971301e-01 8.188734879546140100e-01 1.101086439197619393e+00 6.801351307025361725e-01 7.775725261509872643e-01 1.179566849920213434e+00 4.914822396844107377e-01 6.323395519786588759e-01 7.793902388413431748e-01 5.727023296477198322e-01 1.142061945429157621e+00 6.619775958813217676e-01 7.443434809414779529e-01 7.938625843775168889e-01 7.294028068867692838e-01 6.654199192813298191e-01 9.777710386411108123e-01 5.479343357717741947e-01
1.138460865029993219e+00 5.126803809758706532e-01 7.807874594786060607e-01 5.977976116976635446e-01 5.965008232578272729e-01 1.171530515292081853e+00 1.026070647976980332e+00 7.948766825034745409e-01 4.248821438455688826e-01 1.002207045954678133e+00 1.196314762272179477e+00 8.981368440127500685e-01 7.034699749527760781e-01 9.522278837608666446e-01 1.300118030166690364e+00 8.149515462022233203e-01 8.351562189337350395e-01 1.101239720661803423e+00 6.743196145784732254e-01 7.625712478745021450e-01 1.214878203443443327e+00 4.867668980945579205e-01 6.231621118006512861e-01 8.083978055111673555e-01 5.596124070527161987e-01 1.149868561055009897e+00 6.484111034401605078e-01 7.432287646235928857e-01 8.274811710854870217e-01 7.339332393141621003e-01 6.529708868688733903e-01 9.992987360919434181e-01 5.525314549377281503e-01
