# Supplementary material for: Molecular mechanisms of native ligand selectivity in catecholamine G protein-coupled receptors
Source: Nat Commun. 2026 Apr 23;17:4112. doi: 10.1038/s41467-026-71361-8 (PMC13150006; doi:10.1038/s41467-026-71361-8)
Supplement: Supplementary file 8 — Source Data 2 [file 41467_2026_71361_MOESM8_ESM.zip › SourceData/FigS15/strings4apo_WT/string371.txt]

8.907468250784592589e-01 4.949635836528399335e-01 8.483069601500281554e-01 6.351511339931236177e-01 6.339996650768449094e-01 1.072157551318772883e+00 8.415290289873744722e-01 6.626106879937812000e-01 5.539139273810191888e-01 1.480503884127145842e+00 1.047088815326949085e+00 8.496521689205648320e-01 8.457517473392808238e-01 1.213344435469935867e+00 1.536154406068494849e+00 7.329434851890843650e-01 7.357085464004391451e-01 9.586202516617341463e-01 6.672218765158423048e-01 8.179856754066339164e-01 1.230905994243974400e+00 4.987153447169695442e-01 6.187688370737187693e-01 7.865589773154693098e-01 5.540836636279617977e-01 1.801616481241348211e+00 6.047163526708390080e-01 7.247542715009860359e-01 6.539189056959107127e-01 7.256985605311124798e-01 6.876240389148378096e-01 1.437887768234842989e+00 5.286679570462086142e-01
8.592644870508027166e-01 5.053647508255805221e-01 8.174507450421316657e-01 6.422104773169021730e-01 6.410845422922176740e-01 1.059168805655699819e+00 8.101736593893841265e-01 6.565308375137387520e-01 5.908021349563699065e-01 1.469330883046826575e+00 1.021974008065269945e+00 8.466039427088283276e-01 8.012366037153205722e-01 1.175008329823780340e+00 1.506173187289733928e+00 7.292747303231367217e-01 7.254107723250156070e-01 9.490250252622608462e-01 6.887919498659547113e-01 8.042386438842141771e-01 1.233110644323256899e+00 4.996372059699939472e-01 6.143730702642600239e-01 7.859271801419462911e-01 5.408729399347532718e-01 1.760425325280440489e+00 6.104143681188618498e-01 7.262145339900488716e-01 6.631019000298461474e-01 7.238776149011750816e-01 6.670386763864301072e-01 1.424792388090277528e+00 5.290054529483642076e-01
8.372117135523715614e-01 5.128767122647992505e-01 7.979243115811498477e-01 6.448182417476608919e-01 6.372670930453184779e-01 1.049277719921400731e+00 7.830350084760032692e-01 6.610409343275436278e-01 6.021938103724689961e-01 1.461872009830624375e+00 1.010050460377638792e+00 8.502050373119237614e-01 7.532040789213398924e-01 1.154039917642660562e+00 1.477740244185861584e+00 7.218774720409051326e-01 7.086241990978356942e-01 9.507184411012395975e-01 7.067516652023823065e-01 7.831214872454267395e-01 1.239106963799283978e+00 5.001438800310200605e-01 6.089253316795869564e-01 7.712923868449036435e-01 5.331128909479918576e-01 1.722488665022620768e+00 6.053092622137999923e-01 7.161220024666044015e-01 6.556686248046907917e-01 7.037892432213224136e-01 6.764903812789572202e-01 1.410653324598961644e+00 5.280612259079746629e-01
8.435056346779334913e-01 5.131106594920895603e-01 8.149216949057791481e-01 6.432909007971471249e-01 6.302898631532841689e-01 1.029495963450566265e+00 7.749217145220386183e-01 6.708634844119670815e-01 6.241347655986125842e-01 1.465483424619941744e+00 1.011114001494146208e+00 8.369189057963295486e-01 7.158569890053142482e-01 1.148438860129008088e+00 1.467477336270780697e+00 7.229418490626312588e-01 6.959586309867353826e-01 9.454099033695564369e-01 7.044079631658487495e-01 7.724394611734946015e-01 1.242170197802693332e+00 5.050539756063520125e-01 6.102239422787062439e-01 7.416908778758712906e-01 5.488826195384713946e-01 1.704302241426364439e+00 6.046663530671075870e-01 7.103494490032219444e-01 6.640703940491914370e-01 6.768996220776239969e-01 7.009082582119382510e-01 1.398717523216902681e+00 5.330451173544235033e-01
8.585636222372450277e-01 5.210284448416413472e-01 8.178559253936630302e-01 6.345302421211233002e-01 6.334024016020408654e-01 1.047069078397980579e+00 7.855039718559164719e-01 6.827425205716203260e-01 6.346102427828177461e-01 1.450074956835197604e+00 1.020341169318219388e+00 8.542901047754483113e-01 6.925689939447640109e-01 1.133904418269533920e+00 1.476165091724138234e+00 7.227669500035821537e-01 7.088615230461353667e-01 9.294398730045112522e-01 7.200811273782753430e-01 7.828950887874807085e-01 1.235802815706066093e+00 5.092973512331787633e-01 6.098052580246902110e-01 6.997621323548868233e-01 5.852434851849557251e-01 1.718262778713999461e+00 6.122645236781141254e-01 7.105792533613027873e-01 6.762187066051688067e-01 6.638299029556756770e-01 7.144886836298223187e-01 1.402677909141494261e+00 5.405700320396137348e-01
8.986612174836182687e-01 5.307841788005089878e-01 8.264155993008047707e-01 6.351486924723837024e-01 6.300048203722191653e-01 1.112270046052260541e+00 7.953453269912937884e-01 6.869145230668722846e-01 6.273851511482984034e-01 1.433309977275585734e+00 1.059230844822626638e+00 9.026522471218124677e-01 6.847966166594240400e-01 1.123582632454366070e+00 1.475860357291737257e+00 7.216671948874592291e-01 7.202288979831663607e-01 9.494063831266045250e-01 7.416778903253337107e-01 7.813446777973225288e-01 1.242095589081401608e+00 5.097747745737805092e-01 6.082244577794657658e-01 7.095946792324601127e-01 6.012923114122883383e-01 1.712923088667576366e+00 6.165416754598236349e-01 7.101237982479460253e-01 6.733254189585168303e-01 6.711661460173746763e-01 7.002000542865272070e-01 1.406924825921723077e+00 5.404375928063201995e-01
9.287983635464692744e-01 5.317896287172766412e-01 8.407655113724469276e-01 6.361004668034612175e-01 6.197310826464078604e-01 1.137806363827722489e+00 7.858231938349896639e-01 6.761024934453760959e-01 6.127722132439603620e-01 1.412827891366178923e+00 1.086484104332616774e+00 9.110728585099455712e-01 6.801021315015750579e-01 1.106100070867612528e+00 1.441498709210198292e+00 7.285195068563764531e-01 7.132594567479701997e-01 9.590890553191999679e-01 7.344365210872670913e-01 7.680909334043072301e-01 1.230493987498833652e+00 5.115463549771246399e-01 6.099287073733331566e-01 7.603439551874091595e-01 6.014745926026865419e-01 1.672860179106661516e+00 6.346943037906277452e-01 7.248535784585273811e-01 6.658607835045168288e-01 6.798056020761731322e-01 6.734341151639030576e-01 1.385491934316440688e+00 5.396071302596802122e-01
9.251981888304373625e-01 5.308502674903273766e-01 8.301259556834413855e-01 6.287742190000419340e-01 6.189010373670895682e-01 1.116692598053685259e+00 7.770481979749260804e-01 6.682205917513733828e-01 5.885290729843448698e-01 1.376752169336873832e+00 1.073154001810161962e+00 8.774469852804325232e-01 6.695584000313484774e-01 1.079640114917858496e+00 1.388413445024700765e+00 7.317147478977512609e-01 7.114371528406073786e-01 9.358955674955427018e-01 7.368154093985244124e-01 7.710423046513378287e-01 1.192161059212457408e+00 5.289165186429892751e-01 6.114486910330652059e-01 7.564555947798632385e-01 6.102000367686358784e-01 1.612037060326356519e+00 6.705357569737105949e-01 7.337316562605090686e-01 6.546574926368745606e-01 6.878767944219335018e-01 6.495902393738299807e-01 1.334758907520759319e+00 5.404519196031436490e-01
9.530348214714994270e-01 5.316216149430115223e-01 8.191775913371013296e-01 6.153572585798963157e-01 6.219045360736923378e-01 1.124613367998042346e+00 7.907452952095412879e-01 6.675893494898379465e-01 5.723809347294451788e-01 1.326762041379634383e+00 1.066614051970304899e+00 8.464969967898278158e-01 6.660301553629995874e-01 1.055254840937573935e+00 1.342160459133355577e+00 7.294694410951806374e-01 7.115546911385473017e-01 9.408236039921260563e-01 7.542527427711238630e-01 7.773759454699920024e-01 1.164022603647258514e+00 5.479128045022481075e-01 6.111256176352708458e-01 7.118289047570158790e-01 6.170614517231369778e-01 1.521680029536821355e+00 6.972998340283549368e-01 7.258679982501169414e-01 6.504804892026230245e-01 6.953691586936145974e-01 6.361276654843394107e-01 1.258195824322813294e+00 5.397946012096779267e-01
1.019211243862045535e+00 5.304198204962525809e-01 8.019383735082388220e-01 5.921379648858713374e-01 6.212740997538483967e-01 1.172223364364980425e+00 8.081569016679297501e-01 6.597180798488542219e-01 5.620774274952609062e-01 1.240778878915784533e+00 1.078055839015828576e+00 8.314624803094137206e-01 6.765532668709024477e-01 1.018615550218484822e+00 1.294135725103430890e+00 7.272708385411462695e-01 7.066718728105583214e-01 9.696543171540977779e-01 7.574914246118386041e-01 7.744818800114832147e-01 1.139330098977154648e+00 5.471473419841995645e-01 6.069928884726002449e-01 6.886005172291143062e-01 6.145988667453943233e-01 1.396719671580886502e+00 6.946198488007051530e-01 7.242720680584787685e-01 6.446356829740385042e-01 6.981822387405123287e-01 6.386853965283600942e-01 1.154848756330332682e+00 5.386447255314078530e-01
1.055760952789647877e+00 5.214432620879422275e-01 7.796414004052439894e-01 5.851067830064510256e-01 6.168081726735379355e-01 1.194409230459468896e+00 7.993964855968027639e-01 6.484162611377941587e-01 5.625282857095141864e-01 1.159559331555469974e+00 1.085661821909921221e+00 8.279597670159485334e-01 6.912357550730426903e-01 9.941376300975164337e-01 1.252718082867109173e+00 7.294188533971622812e-01 7.057740307951493319e-01 9.795920617905988781e-01 7.358371840929928132e-01 7.704522861063655137e-01 1.115082281766768046e+00 5.382674513246454850e-01 6.056385728256946654e-01 7.112060038812885177e-01 6.138978563567329960e-01 1.297991957852031364e+00 6.650152450763529011e-01 7.370278564272969568e-01 6.312408057775177328e-01 6.983142715770168651e-01 6.551625572928188035e-01 1.076895091495008172e+00 5.382146978875717025e-01
1.097088651070141196e+00 5.178668711011732428e-01 7.640986881899327621e-01 5.894679246558034436e-01 6.188729625263323930e-01 1.213007582846219679e+00 8.090977152360416813e-01 6.552931524574087119e-01 5.562154427291217118e-01 1.061968612710373572e+00 1.109073246076526242e+00 8.417563912171373008e-01 7.117302548435358034e-01 9.741447390166328990e-01 1.225607173389378080e+00 7.364635848783699368e-01 7.166035728847773845e-01 1.028259122366739442e+00 7.307480784577915500e-01 7.750147304057301012e-01 1.095514307858540315e+00 5.524176320868179335e-01 6.093581949994058000e-01 7.359504321338010691e-01 6.137286372521020272e-01 1.206172636466035231e+00 6.627845747525623610e-01 7.480346971471319995e-01 6.703676420153685811e-01 6.988225792384589186e-01 6.743781833438102780e-01 9.976865546886913849e-01 5.361448294075658039e-01
1.131461111661567598e+00 5.237490270940792225e-01 7.738704433762784163e-01 5.847784751812385995e-01 6.237513977388249309e-01 1.210225657400122667e+00 8.396296967168696002e-01 6.642994396950286928e-01 5.362385735900923045e-01 1.007170394864209229e+00 1.139143622006767442e+00 8.537564987849201037e-01 7.093242458909263526e-01 9.332709839030816079e-01 1.227067664289539728e+00 7.462701045173503189e-01 7.476091188473940052e-01 1.067702609459621144e+00 7.329134156810993561e-01 7.876985927022722711e-01 1.094257926884731669e+00 5.728749239791016690e-01 6.122369390723474414e-01 7.548674395833965267e-01 6.194064649290671465e-01 1.167632814171794875e+00 6.872955943974089488e-01 7.482047018777036040e-01 7.205141826516717751e-01 7.091411322326373057e-01 6.637804253678216693e-01 9.642683390955617551e-01 5.345991238037892668e-01
1.147563717980638165e+00 5.319787937458894111e-01 7.837606013013627138e-01 5.856177957638777354e-01 6.227352206991958461e-01 1.211857855986895327e+00 8.757012750153507774e-01 6.743986035471987162e-01 5.166588594491492437e-01 9.875857169018706916e-01 1.152580904413035512e+00 8.645153934478073676e-01 7.029086497321153093e-01 9.069890577654096120e-01 1.220965530414379607e+00 7.531173369548012086e-01 7.789243327039279130e-01 1.076967270146863331e+00 7.170279256112879196e-01 8.051892306129084798e-01 1.096900299506284870e+00 5.622099857110215426e-01 6.214298879016435517e-01 7.586350152463852137e-01 6.311069910560771490e-01 1.139704189249509003e+00 7.079956178863214822e-01 7.404481199910512013e-01 7.359525307787294635e-01 7.165325912832264388e-01 6.499624136954897935e-01 9.533233137873272645e-01 5.400976328262325765e-01
1.141916535538009203e+00 5.319048289382751760e-01 7.792745923489177162e-01 5.813872878192080096e-01 6.155129143021368376e-01 1.219902625825613152e+00 9.280740970285761282e-01 7.003652977574679195e-01 4.998421867700790777e-01 9.967167887598216147e-01 1.158718785370002280e+00 8.747689786821203350e-01 6.956574108082598240e-01 9.123264910856989651e-01 1.235044329378440109e+00 7.554106904505863973e-01 8.012328585684851401e-01 1.074084510015550276e+00 7.060836742300047320e-01 8.159184646977599709e-01 1.117232391153240245e+00 5.163986020014268430e-01 6.254229753273202741e-01 7.678276407456998687e-01 6.249719599185785679e-01 1.139547675968499929e+00 6.878657822009874856e-01 7.322531457093188756e-01 7.510269260740574104e-01 7.232415098060664960e-01 6.558733864418850867e-01 9.639998898905433045e-01 5.414705698709473269e-01
1.136349089666045309e+00 5.225657902947661304e-01 7.759953673064974300e-01 5.755126234487737413e-01 6.088202744851869408e-01 1.210095217899020525e+00 9.768878104093682291e-01 7.288881499032136002e-01 4.850732311475564051e-01 9.973603321578486947e-01 1.166024080909962013e+00 8.789796907958066230e-01 6.912673422909751952e-01 9.299028474070992756e-01 1.255113190746887764e+00 7.718711052653884908e-01 8.184709963925886900e-01 1.074396200418189284e+00 6.969259655221915484e-01 8.015901924944791590e-01 1.138802050505360430e+00 4.873454855070385450e-01 6.240526487871485006e-01 7.887660536905685138e-01 6.062123895952358232e-01 1.144941133192687310e+00 6.597363076723046227e-01 7.331227154775438182e-01 7.768297654792103435e-01 7.218857475683281288e-01 6.707953656678354859e-01 9.710183719341455300e-01 5.412315567994305798e-01
1.137514430622458939e+00 5.134562462808918148e-01 7.779405299060202506e-01 5.835210716604685155e-01 6.020250085255668404e-01 1.188621066575928698e+00 1.010154783988315152e+00 7.636341769819356973e-01 4.619531764112815853e-01 9.903131396420906674e-01 1.179514345147667065e+00 8.851674724953502160e-01 6.987132730213247989e-01 9.401283261004623748e-01 1.275383634036620695e+00 7.967190288673087206e-01 8.285203648661638720e-01 1.086759549250501111e+00 6.846243839171137768e-01 7.786984234898008950e-01 1.166380208602602719e+00 4.831314606212290808e-01 6.239900620909302198e-01 8.004719740141217343e-01 5.856671362914667167e-01 1.149669768865510200e+00 6.454843344862637444e-01 7.383643164259797720e-01 8.021875119501646889e-01 7.255433481195708856e-01 6.698106823586424952e-01 9.787480131017358698e-01 5.466731360076209079e-01
1.138460865029993219e+00 5.126803809758706532e-01 7.807874594786060607e-01 5.977976116976635446e-01 5.965008232578272729e-01 1.171530515292081853e+00 1.026070647976980332e+00 7.948766825034745409e-01 4.248821438455688826e-01 1.002207045954678133e+00 1.196314762272179477e+00 8.981368440127500685e-01 7.034699749527760781e-01 9.522278837608666446e-01 1.300118030166690364e+00 8.149515462022233203e-01 8.351562189337350395e-01 1.101239720661803423e+00 6.743196145784732254e-01 7.625712478745021450e-01 1.214878203443443327e+00 4.867668980945579205e-01 6.231621118006512861e-01 8.083978055111673555e-01 5.596124070527161987e-01 1.149868561055009897e+00 6.484111034401605078e-01 7.432287646235928857e-01 8.274811710854870217e-01 7.339332393141621003e-01 6.529708868688733903e-01 9.992987360919434181e-01 5.525314549377281503e-01
