# Supplementary material for: Molecular mechanisms of native ligand selectivity in catecholamine G protein-coupled receptors
Source: Nat Commun. 2026 Apr 23;17:4112. doi: 10.1038/s41467-026-71361-8 (PMC13150006; doi:10.1038/s41467-026-71361-8)
Supplement: Supplementary file 8 — Source Data 2 [file 41467_2026_71361_MOESM8_ESM.zip › SourceData/FigS15/strings4apo_WT/string359.txt]

8.907468250784592589e-01 4.949635836528399335e-01 8.483069601500281554e-01 6.351511339931236177e-01 6.339996650768449094e-01 1.072157551318772883e+00 8.415290289873744722e-01 6.626106879937812000e-01 5.539139273810191888e-01 1.480503884127145842e+00 1.047088815326949085e+00 8.496521689205648320e-01 8.457517473392808238e-01 1.213344435469935867e+00 1.536154406068494849e+00 7.329434851890843650e-01 7.357085464004391451e-01 9.586202516617341463e-01 6.672218765158423048e-01 8.179856754066339164e-01 1.230905994243974400e+00 4.987153447169695442e-01 6.187688370737187693e-01 7.865589773154693098e-01 5.540836636279617977e-01 1.801616481241348211e+00 6.047163526708390080e-01 7.247542715009860359e-01 6.539189056959107127e-01 7.256985605311124798e-01 6.876240389148378096e-01 1.437887768234842989e+00 5.286679570462086142e-01
8.820503699982489287e-01 4.969477502349552434e-01 8.355388237772485294e-01 6.464238937572451826e-01 6.362493223996503744e-01 1.066862372839705531e+00 8.158142442431286501e-01 6.738588677339093502e-01 5.916584355239322690e-01 1.487126070275208045e+00 1.036803424159791431e+00 8.480357710052246478e-01 8.148402128168618086e-01 1.192982671011355800e+00 1.529199365292515544e+00 7.376101016139109401e-01 7.274721688629451899e-01 9.636238119146112169e-01 6.760854285357119631e-01 7.972147298648863956e-01 1.254099958588054120e+00 5.068026502435023506e-01 6.191378267864212637e-01 7.631964186563098274e-01 5.373644128442803813e-01 1.783024554506419168e+00 6.148907722479918236e-01 7.268856526509499538e-01 6.579793908627575849e-01 7.204275021736701312e-01 6.708397581473070082e-01 1.446751847760519905e+00 5.258033431391936352e-01
8.561999948973113561e-01 4.988654811796618960e-01 8.101724708084255822e-01 6.529959093552337723e-01 6.349934365427578609e-01 1.042832252483823163e+00 7.943479890895703832e-01 6.830439945416884040e-01 6.113520558073841649e-01 1.481035568951207360e+00 1.018332773358744392e+00 8.302956246809221064e-01 7.924918647001795158e-01 1.174248066657012313e+00 1.514210103131739649e+00 7.343908150635521936e-01 7.167058535900343585e-01 9.594495379823193559e-01 6.966235389905671704e-01 7.774324056717901721e-01 1.260429801899859426e+00 5.127164966371370314e-01 6.158672737867966207e-01 7.561807570324703409e-01 5.381804947394505101e-01 1.758483027165675505e+00 6.208339677728883510e-01 7.243761278419950100e-01 6.536868127630265368e-01 7.020875503729774314e-01 6.647401761067538439e-01 1.438739403186786170e+00 5.242932895867756793e-01
8.335815411282566645e-01 5.036849264844753815e-01 8.056697496203092390e-01 6.526586428799967532e-01 6.328044912240500253e-01 9.955012934631632948e-01 7.875723067626234641e-01 6.905922223963621986e-01 6.313930764550665931e-01 1.482189390236301918e+00 1.002427563538842437e+00 7.970908575922444061e-01 7.639506683214544180e-01 1.166165749977817301e+00 1.498553406091491347e+00 7.276686750363233758e-01 7.121413117057274755e-01 9.323583308945433412e-01 7.133704024841828195e-01 7.713552554997999966e-01 1.253478556065848792e+00 5.157504356951914115e-01 6.150616246921164487e-01 7.458744276988659161e-01 5.634760134740097737e-01 1.738545968999751334e+00 6.128473206591001921e-01 7.190626127603242379e-01 6.617816543815332464e-01 6.808706352556120889e-01 6.781701106000862511e-01 1.420579534797639987e+00 5.293861511954921495e-01
8.175837166545734114e-01 5.064458257606099245e-01 7.997634754090239273e-01 6.474961409476351903e-01 6.304139829533216277e-01 9.474036193227483027e-01 7.958996932693211956e-01 6.994915082481040214e-01 6.464389005934303434e-01 1.473237348184602169e+00 9.800848028194164563e-01 7.607801145221777528e-01 7.326063311165640357e-01 1.147032243370118776e+00 1.477519947907946385e+00 7.231587108840306088e-01 7.291737853900734923e-01 8.845755031792913448e-01 7.155666266402601616e-01 7.811308018042966150e-01 1.231555934462260415e+00 5.172452235650857322e-01 6.166254060132972947e-01 7.065232658607729643e-01 5.809716497406699487e-01 1.715515723495701916e+00 6.168131682880004796e-01 7.223144236850429500e-01 6.729266091132541927e-01 6.749668224044810261e-01 6.881011189251748927e-01 1.393629265138113471e+00 5.365300084459485586e-01
8.368423782236995567e-01 5.196905518758174747e-01 7.935533360437693196e-01 6.341563515829429232e-01 6.234562067829252374e-01 9.705651555129255481e-01 8.084200636020697495e-01 6.914932182333991539e-01 6.411016245002125746e-01 1.432124453115076079e+00 9.774321582191265456e-01 7.767294227653139815e-01 7.036197867371416503e-01 1.112769434244312849e+00 1.425964165165449993e+00 7.226492060824069030e-01 7.341287760842478693e-01 8.743462953906022683e-01 7.357798491194867951e-01 7.872587050621682181e-01 1.198594411935486326e+00 5.200381620619541900e-01 6.169464542086298131e-01 7.022499284149053000e-01 5.986918091480322168e-01 1.660646894330767065e+00 6.325424511339824418e-01 7.233129241131029952e-01 6.733641999781780907e-01 6.756694545166750387e-01 6.778875911887716210e-01 1.353610005818497442e+00 5.393049714147839513e-01
8.840340573152984938e-01 5.288483654010182056e-01 8.143708842034345086e-01 6.232799710518494019e-01 6.201177737362273401e-01 1.036968375178501267e+00 7.993452146358426269e-01 6.707295357783186196e-01 6.136815998448997833e-01 1.410653290910404145e+00 1.021534599244296793e+00 8.229159602233291348e-01 6.945703449476365865e-01 1.101878211367554705e+00 1.407384747157094829e+00 7.301577383781574504e-01 7.230126890336370238e-01 9.111978707364989383e-01 7.385789917666751858e-01 7.849670207341136186e-01 1.198146647847970314e+00 5.174441373778565501e-01 6.167162537160070235e-01 7.554629822869385336e-01 6.068854292022068941e-01 1.635644266856481011e+00 6.317138316935583253e-01 7.200060014194297198e-01 6.692909368157806682e-01 6.784365729103174480e-01 6.733842227462705221e-01 1.343358089282566059e+00 5.384356788726828436e-01
9.294447908102454470e-01 5.303450679408971968e-01 8.523970853580677964e-01 6.201949892000391262e-01 6.170089102169650230e-01 1.081075925166074425e+00 7.744194761059399745e-01 6.619830023475004044e-01 5.811227123730728916e-01 1.382696293034490376e+00 1.073105660166552067e+00 8.573784421568344527e-01 6.855339313683083136e-01 1.088528988816089393e+00 1.375000380163365676e+00 7.362471654794505715e-01 7.244459465658578123e-01 9.458720105256323007e-01 7.259627194132003414e-01 7.872272918458271818e-01 1.179481738638570976e+00 5.204006755983120458e-01 6.135495638235453075e-01 7.952993389374095612e-01 6.095603474441573244e-01 1.595115754162249377e+00 6.389183623618952534e-01 7.202716265580206834e-01 6.600945925995310715e-01 6.836767576764187782e-01 6.665255553383302445e-01 1.311998357174673169e+00 5.359320444940082195e-01
9.348889074379712616e-01 5.287724658457754190e-01 8.568721502585201488e-01 6.291994229550337270e-01 6.151064073060305004e-01 1.076954681883278475e+00 7.736687078921261618e-01 6.793066655204786919e-01 5.930110686964276123e-01 1.351435786793106608e+00 1.067085711700219708e+00 8.505533083523326709e-01 6.903574552464948333e-01 1.073310947173399033e+00 1.329649383944786045e+00 7.289615948079978258e-01 7.268964592607969344e-01 9.482363988869084714e-01 7.338046624264977780e-01 7.854389996339500302e-01 1.141746023686023070e+00 5.393829802004935781e-01 6.085633462495617652e-01 7.439656979808454418e-01 6.077926914072455666e-01 1.538489531268796284e+00 6.650278323835797645e-01 7.177740973540065461e-01 6.565575803574699165e-01 6.900810512047143019e-01 6.453026117371577497e-01 1.261843354489115221e+00 5.318418565859531766e-01
9.679615158769652172e-01 5.262336337188997515e-01 8.160033458193961531e-01 6.157438151172210938e-01 6.153262726382343617e-01 1.119560589548509677e+00 7.873019573002557614e-01 6.735795360417548006e-01 5.808379314722533771e-01 1.291616519168662158e+00 1.069371887297792645e+00 8.282440915864524023e-01 7.120901853110959134e-01 1.041226257325967630e+00 1.307849429329396074e+00 7.225309233244426865e-01 7.174108156157837923e-01 9.515229678265216817e-01 7.413958217981547749e-01 7.764980946846484766e-01 1.132834647850663456e+00 5.487969548594449076e-01 6.041794184021613834e-01 7.061240384561315864e-01 6.136490299984094232e-01 1.464417222032208699e+00 6.913243830944555413e-01 7.140193574896973594e-01 6.462621980319758208e-01 6.921042880429504329e-01 6.394875643564589263e-01 1.203060742665342797e+00 5.314657121249589666e-01
1.032983123945514947e+00 5.234168002208716697e-01 7.881654159576269025e-01 5.927440978025576568e-01 6.178984432797246518e-01 1.178277741948837942e+00 7.953297644815211509e-01 6.541661620275444067e-01 5.739829546508397051e-01 1.221566416814502398e+00 1.081175314754018624e+00 8.212026694012370953e-01 7.182754921688128125e-01 1.000496390617865661e+00 1.283459203252028891e+00 7.232344369477358148e-01 7.098067492258990363e-01 9.693198040372266178e-01 7.349891079402304239e-01 7.744475638610595070e-01 1.143205469208145253e+00 5.418230448274278244e-01 6.050616018917078787e-01 7.161424066671314703e-01 6.301080181366105482e-01 1.367085516673445245e+00 6.905234975059416636e-01 7.221361996029996844e-01 6.328093321129216742e-01 6.846226230069932805e-01 6.541866201753920862e-01 1.140773857235796829e+00 5.343313932462598892e-01
1.094477936572512800e+00 5.179496482666628987e-01 7.916314280713230289e-01 5.875806698218324353e-01 6.186563968931589885e-01 1.219449550134211080e+00 8.087390935985075968e-01 6.528690737761508878e-01 5.718011324656433469e-01 1.136678629213118796e+00 1.107254241252679350e+00 8.471111797455427306e-01 7.156000444298272756e-01 9.609123608955975060e-01 1.248903143092253920e+00 7.253253830937147484e-01 7.121853633237853476e-01 1.016489511291903680e+00 7.188844793267769040e-01 7.823877823957685607e-01 1.131398052317441616e+00 5.355983764365090938e-01 6.052684376161642232e-01 7.349178040644233079e-01 6.349104866922739010e-01 1.267860107942353931e+00 6.703622813571696870e-01 7.308996975784013417e-01 6.483976569153513392e-01 6.876462369107000372e-01 6.684429572035776035e-01 1.067294179144017807e+00 5.361019709178015402e-01
1.142437189088995053e+00 5.203095883078840966e-01 7.994640740091526476e-01 5.918811463508119042e-01 6.206449962846127821e-01 1.231159288648429717e+00 8.381702304792454372e-01 6.684278989347602895e-01 5.508878458477315387e-01 1.047444514653760761e+00 1.142645658494740202e+00 8.701669404100966787e-01 7.029330987991708746e-01 9.247850958692470646e-01 1.226747384826952780e+00 7.265311727600058944e-01 7.268664343794375426e-01 1.064324775792600875e+00 7.185263232164820213e-01 7.896725440873536561e-01 1.112906034075886508e+00 5.369817339691126401e-01 6.075243911017563780e-01 7.429858644389449873e-01 6.276787024393506442e-01 1.188916931162896429e+00 6.749843228171074072e-01 7.345162673567248168e-01 6.980345989222749292e-01 7.052672524698992973e-01 6.596279672551479401e-01 9.994082540890626420e-01 5.377832914346026838e-01
1.168541774562599000e+00 5.310028359132962228e-01 8.042174213206964017e-01 5.914158544671731521e-01 6.219342103802855126e-01 1.224570832569491952e+00 8.834158353358989579e-01 6.848774787082620996e-01 5.198548567715595148e-01 1.006422987451885742e+00 1.165314491099491034e+00 8.784565905523220586e-01 6.971721461686005705e-01 8.998010213457544593e-01 1.229723113530116319e+00 7.329766102577692788e-01 7.506961870936447179e-01 1.083187614215198380e+00 7.110811673509023212e-01 7.864400131180668829e-01 1.121726793145282342e+00 5.192189181138558984e-01 6.145341954661952544e-01 7.645239894688370397e-01 6.245480087829209381e-01 1.149784162657644826e+00 6.762079389165467358e-01 7.325729953099913150e-01 7.467191393062699856e-01 7.155685783444887260e-01 6.496691870073582065e-01 9.758642675115370979e-01 5.384506397531206856e-01
1.160920828637580948e+00 5.339773099944118417e-01 7.961337680284378271e-01 5.906757759449590139e-01 6.190103993480292610e-01 1.222685980578633202e+00 9.309016733942343524e-01 7.075484899866544275e-01 5.093652117919524880e-01 1.007965566662794243e+00 1.169621699597083619e+00 8.808950546091618428e-01 6.977652038009317659e-01 9.098842153643934560e-01 1.243461819164729310e+00 7.496604479956476830e-01 7.728209368243738053e-01 1.084980433546413270e+00 7.007767368048297696e-01 7.823847574014646256e-01 1.135890859049665913e+00 4.920102544392980781e-01 6.237945004433290697e-01 7.791819755164481887e-01 6.126657897831273569e-01 1.150923840137825005e+00 6.584303506375135395e-01 7.314080882724088850e-01 7.626713948053112091e-01 7.152016905159082061e-01 6.629481516189568158e-01 9.792103589759001414e-01 5.406476123187325955e-01
1.148811650913728721e+00 5.263379874152298576e-01 7.865136682964796178e-01 5.887130080687620337e-01 6.149138493346790746e-01 1.210044355615012668e+00 9.799037092840279239e-01 7.377877690948131395e-01 4.939890440185957798e-01 9.964201015344215095e-01 1.173537228738559257e+00 8.842224858505304264e-01 7.012612909524023053e-01 9.237831953627830828e-01 1.252884574166803766e+00 7.743468257309841229e-01 8.034444705605008341e-01 1.091668484776381787e+00 6.913670614950072624e-01 7.819429134849604779e-01 1.144088858730658576e+00 4.797036649193766600e-01 6.289461238374050023e-01 7.912924450437356372e-01 5.931994423619209034e-01 1.145472346359717841e+00 6.466462425596938290e-01 7.370686787403379903e-01 7.789118968234292062e-01 7.221147009974451247e-01 6.706576308873323233e-01 9.741424836466215931e-01 5.436031354658642512e-01
1.140703575449082408e+00 5.177970235304369950e-01 7.810244418050198423e-01 5.915647706658373473e-01 6.066177565133643590e-01 1.190242233697456076e+00 1.013226913417553110e+00 7.696739137510429929e-01 4.624509648726545796e-01 9.927237965298845168e-01 1.183310449079888915e+00 8.906931456471933739e-01 7.037840372106141107e-01 9.385628173848455935e-01 1.272885838207455933e+00 7.981631465880587584e-01 8.261396138037149228e-01 1.097642935494634653e+00 6.817794524851440441e-01 7.750489241443575539e-01 1.172212423221062894e+00 4.802067558329835006e-01 6.279794774566732629e-01 8.008844583437718656e-01 5.740116641698203015e-01 1.144288903422320258e+00 6.444551059782709368e-01 7.419077574009548259e-01 8.028713316850033532e-01 7.298875768043936452e-01 6.657777574893903871e-01 9.809197752562182071e-01 5.478551458476345060e-01
1.138460865029993219e+00 5.126803809758706532e-01 7.807874594786060607e-01 5.977976116976635446e-01 5.965008232578272729e-01 1.171530515292081853e+00 1.026070647976980332e+00 7.948766825034745409e-01 4.248821438455688826e-01 1.002207045954678133e+00 1.196314762272179477e+00 8.981368440127500685e-01 7.034699749527760781e-01 9.522278837608666446e-01 1.300118030166690364e+00 8.149515462022233203e-01 8.351562189337350395e-01 1.101239720661803423e+00 6.743196145784732254e-01 7.625712478745021450e-01 1.214878203443443327e+00 4.867668980945579205e-01 6.231621118006512861e-01 8.083978055111673555e-01 5.596124070527161987e-01 1.149868561055009897e+00 6.484111034401605078e-01 7.432287646235928857e-01 8.274811710854870217e-01 7.339332393141621003e-01 6.529708868688733903e-01 9.992987360919434181e-01 5.525314549377281503e-01
