# Supplementary material for: Molecular mechanisms of native ligand selectivity in catecholamine G protein-coupled receptors
Source: Nat Commun. 2026 Apr 23;17:4112. doi: 10.1038/s41467-026-71361-8 (PMC13150006; doi:10.1038/s41467-026-71361-8)
Supplement: Supplementary file 8 — Source Data 2 [file 41467_2026_71361_MOESM8_ESM.zip › SourceData/FigS15/strings4apo_WT/string26.txt]

8.907468250784592589e-01 4.949635836528399335e-01 8.483069601500281554e-01 6.351511339931236177e-01 6.339996650768449094e-01 1.072157551318772883e+00 8.415290289873744722e-01 6.626106879937812000e-01 5.539139273810191888e-01 1.480503884127145842e+00 1.047088815326949085e+00 8.496521689205648320e-01 8.457517473392808238e-01 1.213344435469935867e+00 1.536154406068494849e+00 7.329434851890843650e-01 7.357085464004391451e-01 9.586202516617341463e-01 6.672218765158423048e-01 8.179856754066339164e-01 1.230905994243974400e+00 4.987153447169695442e-01 6.187688370737187693e-01 7.865589773154693098e-01 5.540836636279617977e-01 1.801616481241348211e+00 6.047163526708390080e-01 7.247542715009860359e-01 6.539189056959107127e-01 7.256985605311124798e-01 6.876240389148378096e-01 1.437887768234842989e+00 5.286679570462086142e-01
8.632679731224386366e-01 4.993301591970479847e-01 8.367844436680250686e-01 6.401102104817228966e-01 6.285558430401757546e-01 1.063629690579574794e+00 8.228813583963096034e-01 6.635062263665897353e-01 5.533584836564554577e-01 1.488361898468632649e+00 1.038442284140890681e+00 8.635997539408013512e-01 8.030842221212155518e-01 1.191386332256238356e+00 1.529620934173839597e+00 7.361752319287057089e-01 7.562783360893003959e-01 9.465337891562113359e-01 6.786614752973261222e-01 8.490264387998500695e-01 1.243327467254711660e+00 5.092206626202958608e-01 6.190036591196533822e-01 7.616622023893178106e-01 5.606870618192786315e-01 1.798182089688740604e+00 6.224687014662328988e-01 7.236102556493039240e-01 6.633911795149823876e-01 7.267667533332304863e-01 6.820783216827466244e-01 1.448750317431357626e+00 5.321642095896392810e-01
8.404404952892915448e-01 5.013908550640114870e-01 8.135912648147741733e-01 6.432712289630644342e-01 6.220187323943042745e-01 1.058271949371332399e+00 8.078591076128354143e-01 6.671958381070701716e-01 5.566607693007198376e-01 1.469280087800576062e+00 1.027876157116412559e+00 8.710934440701354475e-01 7.549910387464292549e-01 1.153647399600041812e+00 1.497984449122210071e+00 7.294777961407110656e-01 7.714503259200562457e-01 9.404578438256020467e-01 6.948797280866703119e-01 8.523437488728359268e-01 1.237887958250034393e+00 5.121061766364847223e-01 6.128220995011495198e-01 7.232279413094476750e-01 5.547805653814009696e-01 1.761693380789764785e+00 6.250958113354975199e-01 7.206492644252688873e-01 6.753048427853824975e-01 7.191541407653552209e-01 6.871799181149954583e-01 1.431595678273680283e+00 5.324224780297575066e-01
8.376127573834184492e-01 5.056658366243991232e-01 7.902517730118430173e-01 6.447007493504012254e-01 6.161171162511004384e-01 1.052835487869083098e+00 8.050987213785223418e-01 6.810745200117525044e-01 5.909526915218260568e-01 1.435274004555222804e+00 1.019141872580955122e+00 8.479305313741583028e-01 7.285659529349942654e-01 1.120981847601117076e+00 1.466927732559513586e+00 7.211497996933312615e-01 7.682222281015359533e-01 9.241558466965430485e-01 6.977996176077959634e-01 8.231922786283701887e-01 1.220967058570690655e+00 5.120195507100540055e-01 6.096906031751890831e-01 7.009358721638563328e-01 5.543379422543477375e-01 1.721720407366587713e+00 6.217884573620769961e-01 7.158905853793451346e-01 6.852351598707306923e-01 7.043610430746044537e-01 6.955312230703383225e-01 1.402846960254101383e+00 5.307683146184363210e-01
8.609010264065862783e-01 5.156244469596285018e-01 7.834285853107302300e-01 6.426962441500749801e-01 6.141662546149136981e-01 1.068607033666101103e+00 8.069320350289951316e-01 6.966558662639176225e-01 6.165217721260018990e-01 1.409710980950837689e+00 1.036471129374260336e+00 8.390781288362691992e-01 7.029574849669870673e-01 1.109062194425931347e+00 1.467737360802013891e+00 7.250174505790109025e-01 7.506639526794808281e-01 9.248993031084298266e-01 7.072982386105474140e-01 7.978365364130269866e-01 1.223831291654591258e+00 5.169145271485836579e-01 6.155967449132632163e-01 6.876113472683804684e-01 5.657399046648273755e-01 1.705700994861287789e+00 6.302310928953742675e-01 7.047980521218342176e-01 6.870867970061053098e-01 6.970987441278645447e-01 6.827782127706548687e-01 1.387347107836658155e+00 5.345896960015665833e-01
8.919459181644160406e-01 5.200992032498319428e-01 7.990153285853902609e-01 6.329426849994510551e-01 6.129474909224330581e-01 1.096254491041265711e+00 8.126169289539200147e-01 7.002738379407652536e-01 6.184954557269182196e-01 1.403836398696325594e+00 1.066865066107058668e+00 8.565767893419118373e-01 6.986862907172611825e-01 1.118544420076436730e+00 1.476049701871564146e+00 7.304132147647128814e-01 7.283259224996537773e-01 9.482083859866923259e-01 7.197832393214708135e-01 7.839323748525125479e-01 1.233257837300923754e+00 5.197480796457364383e-01 6.198723118757047956e-01 7.037658778190576392e-01 5.791024379096187946e-01 1.699934956715751344e+00 6.503163630994077682e-01 6.948612789530986822e-01 6.862947235719221162e-01 6.934755083459623881e-01 6.655350403620143851e-01 1.381470523254931804e+00 5.407407591365456234e-01
9.103718098739292941e-01 5.244774215337547618e-01 8.203024500570850197e-01 6.188822075506467124e-01 6.099078559471383665e-01 1.104790969361133968e+00 8.227638898333345940e-01 6.915547265423495071e-01 6.068911242498197245e-01 1.402720074868570421e+00 1.084631054592762878e+00 8.590232502075970666e-01 7.087775733836091385e-01 1.145359826460570662e+00 1.463667317964795433e+00 7.198179669591623364e-01 6.996100111060866711e-01 9.516424387153104014e-01 7.286804241722393272e-01 7.699245290768221839e-01 1.224723131986765523e+00 5.180837468547868641e-01 6.117654615445220490e-01 7.329852900291990991e-01 5.922121905613993986e-01 1.673529640973717481e+00 6.340882525331336117e-01 6.999099322694212200e-01 6.749110665976327805e-01 6.877258564828222509e-01 6.758210886723974298e-01 1.361247171960134672e+00 5.401578869018405227e-01
9.562306616723490471e-01 5.255213212211350404e-01 8.244632041016772828e-01 6.243667499019333045e-01 6.182361079259423020e-01 1.126993519072079897e+00 8.212790729941435997e-01 6.936330710882285810e-01 5.793143839493640757e-01 1.371346840294775937e+00 1.097594641979883212e+00 8.476796429310969883e-01 6.984344809314979585e-01 1.136964733500960500e+00 1.429819585213460975e+00 7.180213543788410702e-01 6.984502766548312813e-01 9.738037005595377993e-01 7.246809945751647719e-01 7.725786673876037236e-01 1.221502411330531723e+00 5.104441778244280803e-01 6.098955402284009786e-01 7.085134250249234267e-01 5.933226043297923358e-01 1.598433580169844603e+00 6.069735342569078096e-01 7.105156469243190109e-01 6.588750249840538142e-01 6.850688316117358179e-01 6.886379011474579315e-01 1.308341312165956616e+00 5.376412463619795190e-01
1.012618758602807034e+00 5.249214041007045362e-01 8.028576845775020621e-01 6.206484732840162888e-01 6.196074464034367901e-01 1.143846817799488713e+00 8.252882111540600363e-01 6.973335929692844326e-01 5.645887143730679014e-01 1.284588376837672907e+00 1.101600425380941939e+00 8.146083365167438028e-01 7.051858889919181417e-01 1.089578385190875798e+00 1.370319256987287737e+00 7.211953517000742053e-01 7.143208755619041561e-01 9.849167295241436637e-01 7.326015996287686960e-01 7.751726048548966963e-01 1.189999845097895248e+00 5.154473210429839636e-01 6.108863842491172313e-01 6.992469690882293643e-01 5.896719228055533613e-01 1.488077214933987591e+00 6.132666665791776106e-01 7.155507630609430070e-01 6.564756637342347156e-01 6.804614421282961789e-01 6.905372537003565681e-01 1.217531229023617323e+00 5.369746489536102452e-01
1.060065119406869316e+00 5.219319946087929152e-01 7.868733615214624777e-01 6.153968966220575432e-01 6.162211008505031895e-01 1.165898630145086434e+00 8.289855929521204869e-01 7.023734428653860551e-01 5.577132293415006936e-01 1.196663096977851337e+00 1.112191606510195996e+00 8.038337520861555952e-01 7.214016493025755539e-01 1.028909200148404146e+00 1.314448230286403119e+00 7.248328458004167363e-01 7.318058013774595416e-01 9.996375311431671129e-01 7.421782806772360130e-01 7.804381843990293444e-01 1.157631442205384831e+00 5.250763973292285058e-01 6.121081578823918123e-01 6.969896789766271139e-01 5.878932287639845322e-01 1.392228981442090063e+00 6.265383555490917633e-01 7.165127645952931168e-01 6.625926052276378542e-01 6.851867682177426033e-01 6.928471567185232605e-01 1.143612901033699725e+00 5.363346197907498114e-01
1.096544398157972999e+00 5.162275991793666696e-01 7.799616460045661892e-01 5.989609711907368794e-01 6.174298640478217415e-01 1.206440646327315180e+00 8.255220732591324051e-01 6.989253065364458006e-01 5.531793335161377945e-01 1.125165471387422844e+00 1.133755440297759653e+00 8.333944389388135976e-01 7.376627693897329641e-01 9.779355297408947045e-01 1.282893983182578967e+00 7.255750401090405033e-01 7.348132729308616273e-01 1.038021045151403143e+00 7.483448127537370986e-01 7.801153727007686944e-01 1.141220894174647338e+00 5.304660737203641396e-01 6.097118987717138339e-01 7.164077691107084700e-01 5.926858287633922640e-01 1.324671502054825201e+00 6.330302395823621531e-01 7.193915247992421769e-01 6.710005141307986420e-01 6.941209648337094418e-01 7.005564615828814290e-01 1.099580073496254418e+00 5.376422684953872100e-01
1.109282478769256119e+00 5.140752949144729023e-01 7.723689555301229692e-01 5.781940459828412981e-01 6.214725583369983264e-01 1.234538924332043930e+00 8.218110166442640363e-01 6.874056002859719738e-01 5.463218086930929918e-01 1.077513620136407280e+00 1.141975048428565565e+00 8.671947483362254516e-01 7.443237108365541310e-01 9.469653582102965927e-01 1.262366323522446043e+00 7.203804510697731089e-01 7.298502578236580884e-01 1.073604936813136179e+00 7.451458262203259908e-01 7.732150289490210548e-01 1.128703000802100176e+00 5.259888237831561453e-01 6.032323507117597350e-01 7.558523285221745436e-01 6.026060398318779932e-01 1.274043984483647529e+00 6.294043946697337466e-01 7.296748301050757224e-01 6.822969523618682697e-01 6.960501232548380601e-01 7.066944616963477532e-01 1.065772043775153000e+00 5.389907321968726572e-01
1.125308045354268760e+00 5.173041120699690687e-01 7.722644515385350683e-01 5.671027690165583168e-01 6.224770292702098695e-01 1.234033917138223746e+00 8.355258085825054692e-01 6.791231626540213950e-01 5.267311949285636841e-01 1.030121141065707624e+00 1.144358820755542849e+00 8.796008949788669540e-01 7.361956080435365646e-01 9.202373605902016696e-01 1.234410911691537827e+00 7.159901583148917670e-01 7.364650815644097070e-01 1.096623910278928804e+00 7.336436930175025406e-01 7.690088844700161408e-01 1.115552582069113896e+00 5.148546499755238814e-01 5.988002166446291241e-01 7.911675285108312750e-01 6.120829800191867065e-01 1.199731451283324368e+00 6.304554924971543794e-01 7.433119057078548808e-01 7.130934386862172181e-01 7.011430294742023728e-01 6.964323884526189001e-01 1.010053068502531737e+00 5.414006741086936358e-01
1.144063668706138959e+00 5.188467233374991494e-01 7.825832126668229582e-01 5.721983415553534291e-01 6.190467331592967026e-01 1.221437972514474390e+00 8.659475671504176519e-01 6.898099981136184278e-01 5.092952617549516559e-01 1.006912249364784628e+00 1.154714695147892378e+00 8.774872247971282624e-01 7.227555542918212561e-01 9.172865048958284140e-01 1.227441041459283344e+00 7.207836474363636947e-01 7.503282895041911704e-01 1.107016606806070502e+00 7.216675965828371897e-01 7.703156778326015752e-01 1.118715236953050640e+00 5.063640457320417454e-01 6.021566632168792177e-01 8.046093021930263989e-01 6.114002691606541529e-01 1.151166234361500562e+00 6.437747729008053144e-01 7.464158943543308666e-01 7.441446144921449735e-01 7.154750071113999965e-01 6.746370475977474523e-01 9.732177020354995101e-01 5.470433659676736671e-01
1.149507856732674638e+00 5.165830729879687944e-01 7.857915553981479340e-01 5.841524135428701747e-01 6.121255725082448418e-01 1.218270363464408090e+00 9.005699383059296848e-01 7.191466578664335030e-01 4.991702284774630072e-01 9.983912480564005598e-01 1.164027481409512843e+00 8.820135334835917940e-01 7.165274144745652496e-01 9.246448678003678090e-01 1.234113931793165087e+00 7.327129799414073830e-01 7.649739495990847127e-01 1.112697761897906368e+00 7.081296513979928875e-01 7.706587553490421572e-01 1.127379993029016703e+00 5.014713596058971712e-01 6.083048092063567669e-01 8.132917312260230513e-01 6.017891082904893718e-01 1.135191332032408074e+00 6.535476909489903452e-01 7.454584333376651495e-01 7.610911862879441436e-01 7.284156466263547181e-01 6.601296980052265839e-01 9.619184488323488935e-01 5.521137115652164917e-01
1.147088935159108480e+00 5.146283152254050863e-01 7.832569970955245431e-01 5.964868655911648165e-01 6.039311366727465602e-01 1.213629620463001713e+00 9.396285396559957981e-01 7.547484895832449192e-01 4.816761754251687733e-01 9.933416202850368082e-01 1.169886586114181171e+00 8.899420116477601006e-01 7.117127166691794571e-01 9.317284480138481317e-01 1.247294683795486581e+00 7.518765209835834851e-01 7.840264921449326962e-01 1.113228602415520907e+00 6.919403990271758564e-01 7.673672965987023975e-01 1.142254109820125541e+00 4.966463256312025898e-01 6.136918115191558609e-01 8.194317747343945468e-01 5.874679252529868556e-01 1.131248299967450022e+00 6.521233757665813036e-01 7.479840444554884948e-01 7.773075295937135198e-01 7.342236768657578461e-01 6.542662920582873465e-01 9.619443531193716534e-01 5.540725204672196647e-01
1.142682251124611748e+00 5.132940358027431316e-01 7.810144033973873690e-01 6.021774993691186850e-01 5.980347610633055533e-01 1.197523970789413417e+00 9.824552885611620434e-01 7.830711989429233189e-01 4.536324118767093294e-01 9.957983158894361253e-01 1.179654243017838722e+00 8.956198952670002544e-01 7.060891147352780228e-01 9.412518988945195453e-01 1.271629477060470359e+00 7.802851489092305082e-01 8.083750289677413825e-01 1.108532423963622726e+00 6.789430288169657768e-01 7.635726502785241676e-01 1.173106795142343062e+00 4.916310155206993215e-01 6.184355442405310432e-01 8.176586995523169588e-01 5.726828584662343458e-01 1.138042424798604069e+00 6.471904134129737862e-01 7.488098581755703309e-01 7.990708579061729377e-01 7.350153364545752854e-01 6.539823851875842253e-01 9.755448531629903330e-01 5.535149513187048731e-01
1.138460865029993219e+00 5.126803809758706532e-01 7.807874594786060607e-01 5.977976116976635446e-01 5.965008232578272729e-01 1.171530515292081853e+00 1.026070647976980332e+00 7.948766825034745409e-01 4.248821438455688826e-01 1.002207045954678133e+00 1.196314762272179477e+00 8.981368440127500685e-01 7.034699749527760781e-01 9.522278837608666446e-01 1.300118030166690364e+00 8.149515462022233203e-01 8.351562189337350395e-01 1.101239720661803423e+00 6.743196145784732254e-01 7.625712478745021450e-01 1.214878203443443327e+00 4.867668980945579205e-01 6.231621118006512861e-01 8.083978055111673555e-01 5.596124070527161987e-01 1.149868561055009897e+00 6.484111034401605078e-01 7.432287646235928857e-01 8.274811710854870217e-01 7.339332393141621003e-01 6.529708868688733903e-01 9.992987360919434181e-01 5.525314549377281503e-01
