# Supplementary material for: Molecular mechanisms of native ligand selectivity in catecholamine G protein-coupled receptors
Source: Nat Commun. 2026 Apr 23;17:4112. doi: 10.1038/s41467-026-71361-8 (PMC13150006; doi:10.1038/s41467-026-71361-8)
Supplement: Supplementary file 8 — Source Data 2 [file 41467_2026_71361_MOESM8_ESM.zip › SourceData/FigS15/strings4apo_WT/string32.txt]

8.907468250784592589e-01 4.949635836528399335e-01 8.483069601500281554e-01 6.351511339931236177e-01 6.339996650768449094e-01 1.072157551318772883e+00 8.415290289873744722e-01 6.626106879937812000e-01 5.539139273810191888e-01 1.480503884127145842e+00 1.047088815326949085e+00 8.496521689205648320e-01 8.457517473392808238e-01 1.213344435469935867e+00 1.536154406068494849e+00 7.329434851890843650e-01 7.357085464004391451e-01 9.586202516617341463e-01 6.672218765158423048e-01 8.179856754066339164e-01 1.230905994243974400e+00 4.987153447169695442e-01 6.187688370737187693e-01 7.865589773154693098e-01 5.540836636279617977e-01 1.801616481241348211e+00 6.047163526708390080e-01 7.247542715009860359e-01 6.539189056959107127e-01 7.256985605311124798e-01 6.876240389148378096e-01 1.437887768234842989e+00 5.286679570462086142e-01
8.990327833200918439e-01 5.007484181815246016e-01 8.640967648987544214e-01 6.369970330189945740e-01 6.319618291818234201e-01 1.084550630386498904e+00 8.271621642139811437e-01 6.629725419958709676e-01 5.581291577103404400e-01 1.492477882910167697e+00 1.050168238081091054e+00 8.688226846116099411e-01 8.080943780982541291e-01 1.195124650100865438e+00 1.531228718326956617e+00 7.290878492214819540e-01 7.434541213905587753e-01 9.848004814534074836e-01 6.761076319531061918e-01 8.375858241852928154e-01 1.252222400433358862e+00 5.125643614952253291e-01 6.119072049245251055e-01 7.650546389840930939e-01 5.533697937178828630e-01 1.779526820764518735e+00 6.193747334423016504e-01 7.198157537120576377e-01 6.619992158519698577e-01 7.348922043352993372e-01 6.826526485887508544e-01 1.433725444156905171e+00 5.325425002439495570e-01
8.953355293415103944e-01 5.073671421868591880e-01 8.548895220399146400e-01 6.395043183012039112e-01 6.387058421355599203e-01 1.104099914736439869e+00 8.161094973972009559e-01 6.612680872396402565e-01 5.597009417961998912e-01 1.473714172479208662e+00 1.048642406548878414e+00 8.940351368773147289e-01 7.644782929509930103e-01 1.161015760085815307e+00 1.504610920896556348e+00 7.220986468052041918e-01 7.538517227064370774e-01 9.901809956846601146e-01 6.883670293172431398e-01 8.412789993135304512e-01 1.250215378885206619e+00 5.205212354104294947e-01 6.042248818554355472e-01 7.276579912363339009e-01 5.467897986363203788e-01 1.757173777019887195e+00 6.280079709819044176e-01 7.211273270560675241e-01 6.764481117049923053e-01 7.251709426170505068e-01 6.829485705126771000e-01 1.431478473776646165e+00 5.350873204938541017e-01
8.670342708286966626e-01 5.077056844752537712e-01 8.186559620197064735e-01 6.469721289619168036e-01 6.375991380437060485e-01 1.086476923048570020e+00 8.129149191402252894e-01 6.744243639089564368e-01 5.831215245307078687e-01 1.438432518257060311e+00 1.030160627649317595e+00 8.757648800408487366e-01 7.333614933459464691e-01 1.128450003082985376e+00 1.465669016081868614e+00 7.147245894830061008e-01 7.615868365925342331e-01 9.594844338505722492e-01 6.925712098229621638e-01 8.159956814400366465e-01 1.224914098050404299e+00 5.170919712540915647e-01 6.038534484407872549e-01 7.058754241052174194e-01 5.509970341136596339e-01 1.725795532510044694e+00 6.273923141287882643e-01 7.222718305378206249e-01 6.888221381448184077e-01 7.098888510208544167e-01 6.913645942060647753e-01 1.412257511457247983e+00 5.349372840719827105e-01
8.562292551280923369e-01 5.104796974134936383e-01 7.982576317878262717e-01 6.513068663722034746e-01 6.263147176930899951e-01 1.055532071468824773e+00 8.081603039171522118e-01 6.911703703546074884e-01 6.205608589762623417e-01 1.430750934456728185e+00 1.023170707781688948e+00 8.329618965119925944e-01 7.174302372288188234e-01 1.119750899207114569e+00 1.457657015281129897e+00 7.119660142072639086e-01 7.523667651349325025e-01 9.303220361604009891e-01 6.969471465644786479e-01 7.958294585361632700e-01 1.226314623937774684e+00 5.120362064060316465e-01 6.062696551869037886e-01 6.959047599720250554e-01 5.636141798196538932e-01 1.705252799011935494e+00 6.208597890332671065e-01 7.118032868124167800e-01 6.838046220565872080e-01 7.076689114426106819e-01 6.960527045685689362e-01 1.397450274263833503e+00 5.328978820311710551e-01
8.906016899613800053e-01 5.160278350445997031e-01 8.051482218109780042e-01 6.273665102089083234e-01 6.178387347518571326e-01 1.053597823564089264e+00 8.166215521656481346e-01 6.889554653790460614e-01 6.471592574734825742e-01 1.434493679608819683e+00 1.060981349739610557e+00 8.184759714080093174e-01 7.101202601490282929e-01 1.125771962877061938e+00 1.480539979706608777e+00 7.133899160629867398e-01 7.358057206616739343e-01 9.170093141846444862e-01 7.108860804596957017e-01 7.936995114056555334e-01 1.253682320992697719e+00 5.103740693526386263e-01 6.136118047312060231e-01 7.041984558956201345e-01 5.788444830446656253e-01 1.709510169307220107e+00 6.251165043856674597e-01 7.049183622815696770e-01 6.603116799162686013e-01 6.981688267076658905e-01 6.881015137920428737e-01 1.404795616862241747e+00 5.339643809947839381e-01
9.159510224274405310e-01 5.195169615782371242e-01 8.350256360046801607e-01 6.105715678060866791e-01 6.178173678133459523e-01 1.084015000786533456e+00 8.176027803603779232e-01 6.785810291192920785e-01 6.029819931082405216e-01 1.452929403737815983e+00 1.077711123097258028e+00 8.410213237939171416e-01 7.133819913603482998e-01 1.143712251062427576e+00 1.480300708776552954e+00 7.084337556572714023e-01 7.163746885369633999e-01 9.503374155717341232e-01 7.134689696943395942e-01 7.853443878239138032e-01 1.266341981809695039e+00 5.097044128721081035e-01 6.097372594671263135e-01 7.233501851935230098e-01 5.897186300274008808e-01 1.680724748857829187e+00 6.086694582370283380e-01 7.084835679726432245e-01 6.461520784723865374e-01 6.939466655449979537e-01 6.924523489832588030e-01 1.386594077553177318e+00 5.408900403546973434e-01
9.728811582358740662e-01 5.246424868766420557e-01 8.565078008983489921e-01 6.104596399134286644e-01 6.243516331352935156e-01 1.128396905477440093e+00 8.172119981875003436e-01 6.873840228420723397e-01 5.825739116358692460e-01 1.417080480932203512e+00 1.099778350196626509e+00 8.552066695888577152e-01 7.226864553022488424e-01 1.135871599078390526e+00 1.453787546872586045e+00 7.067415088754648300e-01 7.071941311671012809e-01 1.007725364165677151e+00 7.226623640406953930e-01 7.811980465049874756e-01 1.253512596553456149e+00 5.083961272750239235e-01 6.028415114007795728e-01 7.176740001618560072e-01 5.977312853554541672e-01 1.614238184452582381e+00 5.938999292124964580e-01 7.063280016179711573e-01 6.510610362278788088e-01 6.940901631628836332e-01 6.938323316678665087e-01 1.327138167050137429e+00 5.369597855441243794e-01
1.036192952962667446e+00 5.277261295715125478e-01 8.440600913620474044e-01 6.194346158479370201e-01 6.253628004166585930e-01 1.168729243273246343e+00 8.194475773267896335e-01 7.077639064653729051e-01 5.834396931403000863e-01 1.346464596665758462e+00 1.122809988454164465e+00 8.442751323145458731e-01 7.172269674302714781e-01 1.109146443283848704e+00 1.420641069699866144e+00 7.137805500458674901e-01 7.041886875802878532e-01 1.034848877468389716e+00 7.438891529935818259e-01 7.815130388755746615e-01 1.241613060066964369e+00 5.131777504499469567e-01 6.042475862408291931e-01 7.085337022169240218e-01 6.159708684010671842e-01 1.527339146390076730e+00 5.966694117846836898e-01 7.128148714223013771e-01 6.596530181638309287e-01 6.892421081684880768e-01 6.945953765174879280e-01 1.258328046135351652e+00 5.288847823487705657e-01
1.056099545431336884e+00 5.257701766510022301e-01 8.113052180347498643e-01 6.257712849715595382e-01 6.193245014110934088e-01 1.183598084538920014e+00 8.217656211056931781e-01 7.210380728714917975e-01 5.799769426235009684e-01 1.278215566207398624e+00 1.120322823822468061e+00 8.258142647090577215e-01 7.013970639461478696e-01 1.074596730051231352e+00 1.373828818828919385e+00 7.230652230862670837e-01 7.052893904242045764e-01 1.025653430818375123e+00 7.558249453013506924e-01 7.836437394556586833e-01 1.216174087118208291e+00 5.207061047873423609e-01 6.089782672503897265e-01 6.997994615840075205e-01 6.209669701181340651e-01 1.451552836895115162e+00 6.077511983877234014e-01 7.265891656271395993e-01 6.667372841129306504e-01 6.920983402831195619e-01 7.054395125156401880e-01 1.202461085599423107e+00 5.240771793166714154e-01
1.061668309322253423e+00 5.206139352183120073e-01 7.826940377359513645e-01 6.183664714921663919e-01 6.164922921100872699e-01 1.186660279251857464e+00 8.245417666506087429e-01 7.193330491654652548e-01 5.688841867115467243e-01 1.191899913742878736e+00 1.109276211298124704e+00 8.181875224274096636e-01 6.999766217060344742e-01 1.022955497528000857e+00 1.304362548948118983e+00 7.242315624660783380e-01 7.129162285418187972e-01 1.021323221812002968e+00 7.477568611371021579e-01 7.818944054159018275e-01 1.161530589858926543e+00 5.242428240291271413e-01 6.079678732181245104e-01 7.053292641977011446e-01 6.071810517501615712e-01 1.364893784974205326e+00 6.179648773941244233e-01 7.366481158382598426e-01 6.717339933718695644e-01 7.026512719919592032e-01 7.189925398173675486e-01 1.129690403825087675e+00 5.241324727716467624e-01
1.085632986373749276e+00 5.184853747529537538e-01 7.717592523123603110e-01 6.003861780363211054e-01 6.200332377270690865e-01 1.198591387051008539e+00 8.214018918435951333e-01 7.061792669029761660e-01 5.542361517564227125e-01 1.106121243143990185e+00 1.112591828689847295e+00 8.275453487393455987e-01 7.149039037011331033e-01 9.719836921584331657e-01 1.246641417552929898e+00 7.153640787938863044e-01 7.207229835676007834e-01 1.039733021519626099e+00 7.313736451637149472e-01 7.733611838715042097e-01 1.116399098797677292e+00 5.227923694661847920e-01 6.019592510617932657e-01 7.368141351972878894e-01 5.996051859090751890e-01 1.270111482660966740e+00 6.202823979184394210e-01 7.345626822637689735e-01 6.781122812815356671e-01 7.052996014740761099e-01 7.162431478154970277e-01 1.051689749599686641e+00 5.288964331559601328e-01
1.113223084277483732e+00 5.187888586912475786e-01 7.730176012990446210e-01 5.843072407942209168e-01 6.236116435840499683e-01 1.217524689542333061e+00 8.207485218058483412e-01 6.925096090550441064e-01 5.375628064551947194e-01 1.040468257018595688e+00 1.122049078408967393e+00 8.521288182052446647e-01 7.309764780177830934e-01 9.365617666081644810e-01 1.212199626466534674e+00 7.103955582592065277e-01 7.321752485056833848e-01 1.070293859333716346e+00 7.214920133551070425e-01 7.664918715724520215e-01 1.090321945134442805e+00 5.201954089820574056e-01 5.993164123520304809e-01 7.753662802068158610e-01 6.027021840940752773e-01 1.194741713306423758e+00 6.197387624678898366e-01 7.260008002360668344e-01 7.016708091640262435e-01 7.037066560850052666e-01 6.977443041237620935e-01 9.940598038251702295e-01 5.339083788658730567e-01
1.140522162046240240e+00 5.199904892123883293e-01 7.838684114114979895e-01 5.795150401005338958e-01 6.212407920229624514e-01 1.224833233618931816e+00 8.426204415167828365e-01 6.887821396864571843e-01 5.141577861568207286e-01 1.002100086324811290e+00 1.137888996790914264e+00 8.735595697861182618e-01 7.327903743242465406e-01 9.214927619980239903e-01 1.214383867925456162e+00 7.196886742791581693e-01 7.512998208749862572e-01 1.102267512325469045e+00 7.168544167056264405e-01 7.653740010380557512e-01 1.088888363029089534e+00 5.122945631512186848e-01 6.044139837838283791e-01 7.925998215227794130e-01 6.094693401322482940e-01 1.149800035190847725e+00 6.305278200303691127e-01 7.287665831028884433e-01 7.374873829049455320e-01 7.102630402229133111e-01 6.729944858147310915e-01 9.558158029508044828e-01 5.410326137267696955e-01
1.152228376184466274e+00 5.228937701198779209e-01 7.919545206726835707e-01 5.846912690717760430e-01 6.150742334311767312e-01 1.216022268044369303e+00 8.797297154099140704e-01 7.073794214892543675e-01 4.981881325734606181e-01 1.003584205800080120e+00 1.154450673570505570e+00 8.768332773799193403e-01 7.234435105785166353e-01 9.294642263199056620e-01 1.243231956346850131e+00 7.346388975461038973e-01 7.646040541857950235e-01 1.112855246674329557e+00 7.106512241898558235e-01 7.664631061793060196e-01 1.110452465954068657e+00 5.024899206636398441e-01 6.126180908123054492e-01 7.883484390182168289e-01 6.087918109948711187e-01 1.145988264923296862e+00 6.465869512718185330e-01 7.398290073239431885e-01 7.518070303747964589e-01 7.221898447169896595e-01 6.596068684771922985e-01 9.491317756109997061e-01 5.472833601717228547e-01
1.148450868250662893e+00 5.256399230785979704e-01 7.875320838928813183e-01 5.889301347232676065e-01 6.076446794207914781e-01 1.205144343271950635e+00 9.289751612165799699e-01 7.446005385636504936e-01 4.838852810830759354e-01 1.001167724168390283e+00 1.162598301437625326e+00 8.817329157561303310e-01 7.155379677008013584e-01 9.321774921502775646e-01 1.251598079250533235e+00 7.559464297446066849e-01 7.815804307318234834e-01 1.107928975490143131e+00 6.985912228455958273e-01 7.624630941363481629e-01 1.130769100015341921e+00 4.936346344341469572e-01 6.208610787309531975e-01 7.986606590123261906e-01 5.967145986672348634e-01 1.137009005958057761e+00 6.549933900196569514e-01 7.470293263002667494e-01 7.708446239070293471e-01 7.280936393905009796e-01 6.534710900895170926e-01 9.541782013107031890e-01 5.495414565959397812e-01
1.142970895848099522e+00 5.236427221949098154e-01 7.835786058605417326e-01 5.907676843350498919e-01 6.021227416032858271e-01 1.188687798053006173e+00 9.804615186184367781e-01 7.745765046178328950e-01 4.551598453504696051e-01 1.001904960670371159e+00 1.175918792123941348e+00 8.884424455134095622e-01 7.038112114058716617e-01 9.329018708030294427e-01 1.265203764846666745e+00 7.853649078652301663e-01 8.110113170803505689e-01 1.103759650076380217e+00 6.859486268126908648e-01 7.602695796327444411e-01 1.169818202094795367e+00 4.878842843984378952e-01 6.244164047446820742e-01 8.085213372410988697e-01 5.768816861285930297e-01 1.133419081121369576e+00 6.510560531482005864e-01 7.485579110093133481e-01 8.011383048717521937e-01 7.304074431644952403e-01 6.561692602992866830e-01 9.739177169388449906e-01 5.502154357014251707e-01
1.138460865029993219e+00 5.126803809758706532e-01 7.807874594786060607e-01 5.977976116976635446e-01 5.965008232578272729e-01 1.171530515292081853e+00 1.026070647976980332e+00 7.948766825034745409e-01 4.248821438455688826e-01 1.002207045954678133e+00 1.196314762272179477e+00 8.981368440127500685e-01 7.034699749527760781e-01 9.522278837608666446e-01 1.300118030166690364e+00 8.149515462022233203e-01 8.351562189337350395e-01 1.101239720661803423e+00 6.743196145784732254e-01 7.625712478745021450e-01 1.214878203443443327e+00 4.867668980945579205e-01 6.231621118006512861e-01 8.083978055111673555e-01 5.596124070527161987e-01 1.149868561055009897e+00 6.484111034401605078e-01 7.432287646235928857e-01 8.274811710854870217e-01 7.339332393141621003e-01 6.529708868688733903e-01 9.992987360919434181e-01 5.525314549377281503e-01
