# Supplementary material for: Molecular mechanisms of native ligand selectivity in catecholamine G protein-coupled receptors
Source: Nat Commun. 2026 Apr 23;17:4112. doi: 10.1038/s41467-026-71361-8 (PMC13150006; doi:10.1038/s41467-026-71361-8)
Supplement: Supplementary file 8 — Source Data 2 [file 41467_2026_71361_MOESM8_ESM.zip › SourceData/FigS15/strings4apo_WT/string198.txt]

8.907468250784592589e-01 4.949635836528399335e-01 8.483069601500281554e-01 6.351511339931236177e-01 6.339996650768449094e-01 1.072157551318772883e+00 8.415290289873744722e-01 6.626106879937812000e-01 5.539139273810191888e-01 1.480503884127145842e+00 1.047088815326949085e+00 8.496521689205648320e-01 8.457517473392808238e-01 1.213344435469935867e+00 1.536154406068494849e+00 7.329434851890843650e-01 7.357085464004391451e-01 9.586202516617341463e-01 6.672218765158423048e-01 8.179856754066339164e-01 1.230905994243974400e+00 4.987153447169695442e-01 6.187688370737187693e-01 7.865589773154693098e-01 5.540836636279617977e-01 1.801616481241348211e+00 6.047163526708390080e-01 7.247542715009860359e-01 6.539189056959107127e-01 7.256985605311124798e-01 6.876240389148378096e-01 1.437887768234842989e+00 5.286679570462086142e-01
8.957553329636612771e-01 5.058127022416224472e-01 8.288713927001247761e-01 6.416737966444743257e-01 6.411071002760173609e-01 1.074987017574263959e+00 8.110864485506084076e-01 6.650521023421545053e-01 5.518189031453057947e-01 1.450160609709033155e+00 1.028494063302676231e+00 8.354822473527120374e-01 8.150023862834020472e-01 1.182605140366799423e+00 1.495148528552662448e+00 7.285495399818709972e-01 7.408007150062128066e-01 9.497890540984470498e-01 6.774310447208182762e-01 8.082684771230286280e-01 1.221069967071634954e+00 5.124891998797538317e-01 6.193585845132526524e-01 7.711715873175813973e-01 5.448793110237047932e-01 1.741375573668271226e+00 6.424606981971905384e-01 7.270786232046431152e-01 6.675944499611471405e-01 7.204053574451401154e-01 6.757006873387505497e-01 1.407408686250581686e+00 5.252292138324626825e-01
8.763196462970879175e-01 5.188028373774633550e-01 8.054041207053956875e-01 6.475027838427968030e-01 6.403920764384881670e-01 1.062135009004849362e+00 7.948934018393312151e-01 6.745133124593267748e-01 5.637737786088405922e-01 1.431407832529819624e+00 1.017404104944019894e+00 8.321221830161742439e-01 7.695730833584935038e-01 1.147632364279610906e+00 1.470763585337710566e+00 7.243098686127499297e-01 7.460619464328382966e-01 9.416146386569222981e-01 6.902386032688432316e-01 8.034633526771121081e-01 1.217812974472956444e+00 5.188304907715536318e-01 6.161189300444068762e-01 7.538787440161327513e-01 5.433995993806829405e-01 1.705731816544379331e+00 6.419782754303848815e-01 7.292249005968896025e-01 6.806392995037662264e-01 7.044722506902053594e-01 6.957853807366107812e-01 1.387311200429720559e+00 5.241611400583898739e-01
8.440853553758808081e-01 5.180732841946165124e-01 7.912194308967023249e-01 6.439678412146350173e-01 6.392412750106153396e-01 1.022567514371982345e+00 7.955311720011304377e-01 6.803203215959133798e-01 5.970041883059137300e-01 1.425548898199248793e+00 1.003306938196959486e+00 8.117101063344273060e-01 7.383639621310705836e-01 1.123364501078913502e+00 1.449149106835278644e+00 7.198901899030432094e-01 7.378764438216206534e-01 9.375710641072216855e-01 7.078530722344780202e-01 7.899040805677176591e-01 1.206980780863106784e+00 5.132607527660100200e-01 6.125828684370788757e-01 7.429098096592904321e-01 5.520382914287388365e-01 1.674628836471048210e+00 6.132299247662749142e-01 7.247321567895466110e-01 6.889467640577447982e-01 6.873108207222299315e-01 7.146267922764499847e-01 1.359681361941078359e+00 5.276172130914994485e-01
8.175139767141368363e-01 5.092438734873308004e-01 7.822888090118568227e-01 6.331670751871354419e-01 6.338659505375584535e-01 9.671486898831718193e-01 8.017987725200683702e-01 6.778065291071204701e-01 6.270318801817531540e-01 1.426716170614741985e+00 9.834302951010844840e-01 7.688307088588561822e-01 7.299256798892785891e-01 1.128491832374205028e+00 1.445580362643661188e+00 7.226262121900671742e-01 7.333502557617888051e-01 9.089811535712950530e-01 7.240797834958452306e-01 7.909025428370152211e-01 1.193963526605022807e+00 5.123449856901417521e-01 6.156818448671336208e-01 7.394478877664929506e-01 5.828833883568138585e-01 1.665617691568405778e+00 5.996940735892888341e-01 7.194154151463520996e-01 6.806666571589803372e-01 6.815853077565049434e-01 7.119865314197530992e-01 1.340804753818777062e+00 5.347562600467354876e-01
7.883056091931772702e-01 5.123381765688527212e-01 7.732986832895623053e-01 6.218944565325748020e-01 6.273439361985502227e-01 9.201690252891561173e-01 8.084396411349186184e-01 6.616238938740768294e-01 6.102710809658739022e-01 1.426379401882818865e+00 9.601341153926131744e-01 7.434756701270550661e-01 7.100240406930526937e-01 1.120411233531728445e+00 1.441109543036980467e+00 7.260119366412708386e-01 7.492359654618548914e-01 8.446966814047900396e-01 7.468122969542574374e-01 8.053803415652924791e-01 1.181093955594257006e+00 5.226960719506518194e-01 6.183309926322346772e-01 7.706745811611498409e-01 6.116179317842387331e-01 1.681642315547882127e+00 6.104937012946655139e-01 7.208002991692266104e-01 6.654866292916642445e-01 6.823422832457346487e-01 7.034554812770266174e-01 1.350360735875842266e+00 5.382791194088620834e-01
7.721536149203155341e-01 5.173919407490009670e-01 7.765319274519955073e-01 6.158060003822367623e-01 6.218968177955122023e-01 9.005528767778032684e-01 8.107502144327352056e-01 6.537494590782044757e-01 5.864515288339500199e-01 1.408453910778427298e+00 9.416764154659059693e-01 7.418975694733901394e-01 6.923651615609918153e-01 1.090847637564746897e+00 1.391657817100074634e+00 7.273679583523522396e-01 7.514118301796771648e-01 8.191569051152934877e-01 7.685174688234405194e-01 8.080272155371668319e-01 1.147771354135790345e+00 5.429341998307002370e-01 6.188903027985190874e-01 7.731671176644032695e-01 6.187863341011627938e-01 1.644565756528238332e+00 6.451672227019459305e-01 7.266708896136007123e-01 6.604787783982816185e-01 6.903176923780368623e-01 6.882247038976000431e-01 1.323792967275869481e+00 5.384422690038523918e-01
8.063621000508097714e-01 5.208949135258720275e-01 7.943757069917187774e-01 6.210176531795460475e-01 6.188668141613626883e-01 9.270956019985584495e-01 8.083037489004774034e-01 6.658426597836016869e-01 5.877191412281113081e-01 1.382685732888986330e+00 9.544067507665909833e-01 7.561393560415342607e-01 6.970543284213928104e-01 1.083604360118599619e+00 1.354645600697744312e+00 7.289410862255970569e-01 7.374395040262037293e-01 8.536914093787943969e-01 7.587381087768633181e-01 7.994528699643614900e-01 1.126345570901306381e+00 5.569238989522232730e-01 6.188260310513463702e-01 7.192751163201821507e-01 6.133299545583474899e-01 1.591288315486338423e+00 6.815390119297769500e-01 7.250720735977804754e-01 6.639570993701662260e-01 7.000787937426077301e-01 6.697279772873361292e-01 1.281957653967814359e+00 5.358981205292112637e-01
8.875292130040157712e-01 5.273917305469669747e-01 8.137053887896427140e-01 6.165490319623677662e-01 6.197155437290240432e-01 9.988485668026479969e-01 8.064915734009553416e-01 6.757730041292875356e-01 5.849670877003518843e-01 1.349970522413661334e+00 9.967084877203199467e-01 7.781219427997889682e-01 6.935774487254380283e-01 1.076152997934504585e+00 1.348252800506246407e+00 7.290785032158297874e-01 7.220377054128551686e-01 8.919508568286141914e-01 7.422373505200651200e-01 7.760292373699380075e-01 1.133047596526146172e+00 5.611204236767369791e-01 6.166041778472594048e-01 6.891886196251608698e-01 6.082537040656559313e-01 1.552041176758800711e+00 7.076611932206183786e-01 7.204509194707510167e-01 6.645745739620509962e-01 7.019307620145250892e-01 6.527489608699057477e-01 1.256557883482465332e+00 5.350976602605873600e-01
9.700996597645924480e-01 5.326979967403765448e-01 8.060040081637841469e-01 6.030188865119573416e-01 6.242513086956563706e-01 1.098401138329917037e+00 8.010718073948168705e-01 6.727933442768455619e-01 5.744254483858196592e-01 1.306436324810632321e+00 1.045235468623999076e+00 8.023561463371361446e-01 6.786214875020826209e-01 1.066522151090086412e+00 1.354883717485307004e+00 7.304684662048687160e-01 7.136969992011865660e-01 9.235521178272033671e-01 7.294350012527355265e-01 7.650085867099711834e-01 1.157750855405302426e+00 5.600695712113150648e-01 6.147810677543573687e-01 7.090247096115129821e-01 6.081731144835114122e-01 1.505341655845040982e+00 7.137362295662966760e-01 7.305194691425039855e-01 6.573103542076353945e-01 6.967654362370748755e-01 6.434937969604839214e-01 1.229590650389313256e+00 5.397286010805417700e-01
1.030548847786690647e+00 5.293051962634757190e-01 7.858763250454334770e-01 5.853651040823631968e-01 6.269359077454371709e-01 1.189353454008730049e+00 7.974412562480491795e-01 6.609982097058105799e-01 5.637370376746212441e-01 1.239326426408533521e+00 1.080323133525004309e+00 8.366395465580209745e-01 6.809153952226649764e-01 1.039605716229787591e+00 1.332856413877876900e+00 7.273227255569720828e-01 7.126146802980330985e-01 9.631566205898942634e-01 7.278400204689029485e-01 7.702673911702443421e-01 1.167420310115498960e+00 5.477242064348607498e-01 6.119493903872651464e-01 7.277354660976517176e-01 6.023999412533530551e-01 1.430040126882737628e+00 6.883355833398900891e-01 7.322277650221798995e-01 6.590319073387685966e-01 6.920777114605179969e-01 6.470237894043913141e-01 1.187580612184292228e+00 5.390182309872001420e-01
1.071487190086384267e+00 5.228498069250059332e-01 7.772258656071741045e-01 5.729667169146274164e-01 6.239078512069823335e-01 1.236699898637791950e+00 7.886210695470187160e-01 6.614463747449109698e-01 5.524611607662236468e-01 1.164486781533327076e+00 1.104513109401688009e+00 8.689252366717150622e-01 7.000189245118157988e-01 9.909991317343747053e-01 1.291159795791678500e+00 7.225339981239261578e-01 7.109547649291415583e-01 1.010576812281548831e+00 7.413363345169117213e-01 7.616226530820394691e-01 1.158221039788777995e+00 5.344518738410167780e-01 6.094358317335257791e-01 7.306582796685650028e-01 6.044872094596893675e-01 1.346800902645606701e+00 6.664657386619304846e-01 7.229749177733560961e-01 6.791006867034202754e-01 6.948726004986511828e-01 6.539846237181103916e-01 1.137414189385635765e+00 5.355279488301171176e-01
1.120975539652737885e+00 5.218984939377739884e-01 7.763830287450647072e-01 5.743681928635389067e-01 6.195165886244641262e-01 1.250416764676249848e+00 7.992062410586000532e-01 6.741444462990232589e-01 5.326051384996226545e-01 1.064073957335758935e+00 1.140806981673050835e+00 8.841817544777460514e-01 7.124946028502345818e-01 9.371860240384518592e-01 1.257286260363424057e+00 7.188261872578648459e-01 7.181172609763940562e-01 1.063248073361960255e+00 7.482510541235050106e-01 7.557085179764562177e-01 1.136871587853553356e+00 5.270296180681590670e-01 6.052617336842129880e-01 7.427963241147880202e-01 6.132430079072613838e-01 1.233728113424175765e+00 6.549273877918357911e-01 7.270139014592414961e-01 7.057488117437822339e-01 7.022003642376861698e-01 6.565985991944821576e-01 1.043414194623188296e+00 5.359862337161788171e-01
1.146398835383136916e+00 5.299742537211832305e-01 7.821930897391274895e-01 5.867974958966353238e-01 6.172732761344604802e-01 1.219211709066839955e+00 8.566775094134975177e-01 6.911039942619443543e-01 5.092197431309449795e-01 1.008081964302675937e+00 1.164583207135249765e+00 8.693363572883934243e-01 7.040240535474421302e-01 9.189198623020926604e-01 1.253267374832982783e+00 7.198553660222791750e-01 7.450096286397820400e-01 1.074596154598026931e+00 7.275775349296110805e-01 7.716652877120296905e-01 1.124839079712752321e+00 5.154106743701624138e-01 6.048324575309360629e-01 7.634350744800202371e-01 6.076752638411758722e-01 1.159484948498034296e+00 6.443068788169434846e-01 7.356344173808625486e-01 7.219099361727412401e-01 7.080978017277546055e-01 6.580605031426609575e-01 9.712425144267622379e-01 5.354638165179841369e-01
1.144508847731986467e+00 5.341753198412331205e-01 7.782713363511832849e-01 5.924665176422920787e-01 6.153508866549347589e-01 1.197470429736836151e+00 9.079462452000002237e-01 7.165143979040172750e-01 4.900342500187613859e-01 1.008908144358004577e+00 1.172291799500453591e+00 8.631064045717475874e-01 6.998182511185297994e-01 9.219038719969886442e-01 1.264234130420562208e+00 7.323606831654054794e-01 7.756519365058680560e-01 1.076434357294857147e+00 7.013660650809865338e-01 7.806515478364606242e-01 1.149104283357080147e+00 4.995657443808886877e-01 6.113434428947123189e-01 7.898666002458152313e-01 5.969504350897729683e-01 1.147874818937501207e+00 6.367388123427766278e-01 7.385631167516452100e-01 7.404749791029575645e-01 7.168520419666803978e-01 6.606977175783663725e-01 9.739211207166651452e-01 5.344358111978529946e-01
1.138164356330747307e+00 5.259843534963435374e-01 7.733677734487611755e-01 5.930542794022124475e-01 6.088780130144685332e-01 1.192240879985796642e+00 9.528488533934895699e-01 7.481493449489259318e-01 4.747623076319517632e-01 1.014751342752936214e+00 1.176752051165429691e+00 8.736559042577630718e-01 6.980316479473449576e-01 9.315165439414537785e-01 1.283339433225635595e+00 7.542251537186394073e-01 8.030457136765185577e-01 1.085154680438460639e+00 6.882723321502026703e-01 7.806113950844899563e-01 1.180671240476947492e+00 4.914939328648884054e-01 6.160848547987443080e-01 8.029061880159755749e-01 5.811995819503453786e-01 1.162661330280259531e+00 6.287540106599676104e-01 7.421302210475412275e-01 7.661628049225153170e-01 7.243486154081615336e-01 6.674705821795081651e-01 1.001085592515532641e+00 5.360466448029513886e-01
1.135040713685508962e+00 5.167341231259661161e-01 7.734691665472035460e-01 5.951790642876890747e-01 6.015395805146213082e-01 1.188205211341067269e+00 9.883009118960505157e-01 7.751370707896967360e-01 4.563025425887014541e-01 1.009920351137073569e+00 1.184245682564260660e+00 8.876967274095407534e-01 6.952268155439329522e-01 9.422196133326318224e-01 1.295682861618703940e+00 7.838425773506556560e-01 8.217693579382917557e-01 1.094371277860322955e+00 6.809526143957674860e-01 7.713467929148284385e-01 1.199756224310251973e+00 4.908246747536654797e-01 6.209113139434896400e-01 8.080876953567781573e-01 5.676600825503838044e-01 1.166674033971630609e+00 6.354547914941474085e-01 7.459539583179695121e-01 7.954110741392770301e-01 7.303684490462779566e-01 6.655133150560439415e-01 1.009925700829945816e+00 5.430993375592342298e-01
1.138460865029993219e+00 5.126803809758706532e-01 7.807874594786060607e-01 5.977976116976635446e-01 5.965008232578272729e-01 1.171530515292081853e+00 1.026070647976980332e+00 7.948766825034745409e-01 4.248821438455688826e-01 1.002207045954678133e+00 1.196314762272179477e+00 8.981368440127500685e-01 7.034699749527760781e-01 9.522278837608666446e-01 1.300118030166690364e+00 8.149515462022233203e-01 8.351562189337350395e-01 1.101239720661803423e+00 6.743196145784732254e-01 7.625712478745021450e-01 1.214878203443443327e+00 4.867668980945579205e-01 6.231621118006512861e-01 8.083978055111673555e-01 5.596124070527161987e-01 1.149868561055009897e+00 6.484111034401605078e-01 7.432287646235928857e-01 8.274811710854870217e-01 7.339332393141621003e-01 6.529708868688733903e-01 9.992987360919434181e-01 5.525314549377281503e-01
