# Supplementary material for: Molecular mechanisms of native ligand selectivity in catecholamine G protein-coupled receptors
Source: Nat Commun. 2026 Apr 23;17:4112. doi: 10.1038/s41467-026-71361-8 (PMC13150006; doi:10.1038/s41467-026-71361-8)
Supplement: Supplementary file 8 — Source Data 2 [file 41467_2026_71361_MOESM8_ESM.zip › SourceData/FigS15/strings4apo_WT/string167.txt]

8.907468250784592589e-01 4.949635836528399335e-01 8.483069601500281554e-01 6.351511339931236177e-01 6.339996650768449094e-01 1.072157551318772883e+00 8.415290289873744722e-01 6.626106879937812000e-01 5.539139273810191888e-01 1.480503884127145842e+00 1.047088815326949085e+00 8.496521689205648320e-01 8.457517473392808238e-01 1.213344435469935867e+00 1.536154406068494849e+00 7.329434851890843650e-01 7.357085464004391451e-01 9.586202516617341463e-01 6.672218765158423048e-01 8.179856754066339164e-01 1.230905994243974400e+00 4.987153447169695442e-01 6.187688370737187693e-01 7.865589773154693098e-01 5.540836636279617977e-01 1.801616481241348211e+00 6.047163526708390080e-01 7.247542715009860359e-01 6.539189056959107127e-01 7.256985605311124798e-01 6.876240389148378096e-01 1.437887768234842989e+00 5.286679570462086142e-01
8.824828307373200342e-01 4.941862143270048247e-01 8.347178881919008475e-01 6.456076668942010155e-01 6.322281704320370510e-01 1.043221458040319849e+00 8.185677835867507524e-01 6.761922204532171410e-01 5.534943282304098933e-01 1.488696522864603189e+00 1.026876435945519361e+00 8.127380326062599858e-01 8.520341101603466916e-01 1.197805407950887524e+00 1.537188019149728468e+00 7.362435125531480162e-01 7.425559911351586884e-01 9.267437466132689705e-01 6.779273619529777584e-01 8.026957657172341110e-01 1.239862544066407057e+00 5.116637133689219130e-01 6.222235828163972249e-01 7.492096737573302745e-01 5.376400677304549180e-01 1.799297078873622890e+00 6.402297854801708432e-01 7.306841987660094295e-01 6.699315624769932587e-01 7.103475970098933612e-01 6.702761941882232621e-01 1.444889048977398227e+00 5.322029715823800577e-01
8.595390085805578728e-01 5.065671358657872769e-01 8.172323965068967189e-01 6.579547495616809849e-01 6.322255447110314286e-01 1.008796860823323760e+00 7.960258589284016084e-01 7.060237685640277094e-01 5.522791651770102561e-01 1.495635389659772496e+00 9.999218656494973656e-01 7.918705479620768983e-01 8.356082694110057441e-01 1.173237658565655428e+00 1.532614426789830731e+00 7.298542933276548350e-01 7.408971027544420940e-01 8.999257171299955838e-01 6.903220915798422563e-01 7.777709414730599180e-01 1.244834636055773158e+00 5.201550884868967328e-01 6.200477692316677114e-01 7.213584758052318247e-01 5.265018583145787412e-01 1.788463191011939735e+00 6.576585106237222700e-01 7.358923507827668242e-01 6.813321927280632240e-01 6.899936812485814031e-01 6.638274819282419248e-01 1.442592429410999744e+00 5.311030575838716628e-01
8.322382281167971518e-01 5.171942508678506467e-01 8.015195899294591531e-01 6.593745414040576014e-01 6.399495660842680067e-01 9.832159686719937897e-01 7.932847996072859287e-01 7.281931599195310412e-01 5.735860231829320588e-01 1.495864338732450172e+00 9.843048240116036851e-01 7.949538295302042146e-01 7.973199948604898779e-01 1.155037508601468588e+00 1.521131625143792521e+00 7.147286732075306404e-01 7.291556239295625685e-01 9.077037604780949787e-01 7.072651979468977945e-01 7.606345743872132692e-01 1.245294072682273212e+00 5.159351299173770000e-01 6.126321175787793338e-01 7.233455389303125038e-01 5.369681636979189987e-01 1.766323421631418755e+00 6.350063543068581451e-01 7.263005991048475662e-01 6.793040123392120044e-01 6.845277733576604628e-01 6.813458199778976709e-01 1.426206255260456413e+00 5.283655652872739639e-01
8.358446093296157953e-01 5.002333566002165055e-01 7.905858187053095287e-01 6.483878043943908098e-01 6.456033116623633994e-01 9.862422047779507706e-01 7.946958863337838519e-01 7.081854914365747211e-01 6.200647679307840221e-01 1.468374801557775111e+00 9.944422612544560058e-01 7.911167013032815998e-01 7.800428468274626104e-01 1.143165579972562185e+00 1.508170510395032915e+00 7.145146396946847611e-01 7.200714183839530547e-01 9.275212828008665422e-01 7.173902202137353301e-01 7.763630303873549909e-01 1.237588558694155960e+00 5.184986376458501356e-01 6.103595915632136215e-01 7.282033970147840929e-01 5.683797321743633280e-01 1.757882761156150053e+00 6.187758931361793113e-01 7.207980910570163102e-01 6.709545709279584047e-01 6.898928662192717054e-01 6.962405378709406456e-01 1.419608481090269825e+00 5.348152514507794608e-01
8.063855459120614633e-01 5.070336312725498562e-01 7.705983746480962182e-01 6.399602484206623476e-01 6.256958823439797701e-01 9.609843425076527446e-01 8.042392348362580323e-01 6.795694261007821924e-01 6.307582790463902578e-01 1.439941509300446398e+00 9.791146142420725784e-01 7.922293004170553044e-01 7.364030176763584068e-01 1.141262134297871933e+00 1.472223532736181673e+00 7.140533775189873422e-01 7.230824884416289233e-01 8.857807515533960840e-01 7.346169614688820015e-01 7.812901652113239948e-01 1.209960144679708138e+00 5.160184077249181378e-01 6.117266444570688133e-01 7.231740989988146850e-01 5.821219703726077110e-01 1.734704200494125992e+00 6.015403913404433478e-01 7.222945676829445327e-01 6.648594008786643528e-01 6.869993660312321282e-01 6.808322546991260049e-01 1.401575287878576770e+00 5.340739369692705241e-01
7.795898972425594486e-01 5.158813450920732846e-01 7.744298381038627888e-01 6.318416130345027026e-01 6.180959016076490453e-01 9.316415991971789268e-01 8.193767083160918840e-01 6.698845405137424658e-01 6.044114901365815751e-01 1.427566904544915749e+00 9.536001547997496886e-01 7.727490441515597608e-01 6.994614045527413060e-01 1.105766130564342697e+00 1.410999837942754631e+00 7.173624468565396040e-01 7.432157069561494689e-01 8.381644084994984700e-01 7.573080248611628873e-01 7.921220579069809808e-01 1.174732287114581997e+00 5.260467083677984323e-01 6.154698991849857359e-01 7.264544375274331056e-01 5.969405980916295817e-01 1.675246738491048326e+00 6.070418487474645852e-01 7.187082610167379038e-01 6.472192806265918419e-01 6.977293935216533072e-01 6.896952482367204595e-01 1.360079790128224442e+00 5.359985654837654545e-01
8.128894151535783763e-01 5.185797094111909145e-01 7.764001905311973539e-01 6.310757871669741004e-01 6.181248090698842068e-01 9.586971807838022830e-01 8.176799599991947387e-01 6.797115055082383339e-01 6.001474537550178789e-01 1.380162960537804739e+00 9.476318547452210472e-01 7.580472226745884612e-01 6.852115159791357657e-01 1.072033030527397957e+00 1.352441859279572611e+00 7.161588590970890955e-01 7.447670016986380759e-01 8.344597989890123468e-01 7.581308841183088676e-01 7.939715160275395700e-01 1.133140556034644364e+00 5.372470071235712075e-01 6.090290505428543888e-01 6.850024929447430244e-01 6.168286625225901654e-01 1.605832288241442196e+00 6.378555295031034245e-01 7.241634574064794716e-01 6.463356579832824078e-01 7.094700665663988826e-01 6.843331272500907669e-01 1.302544558965402555e+00 5.291018714087226682e-01
8.826791281031990399e-01 5.227704838922967445e-01 7.958265210422722502e-01 6.221482204351157508e-01 6.176643437050656216e-01 1.009498443376869670e+00 8.087126401672148912e-01 6.850797094433384027e-01 5.933427333847774987e-01 1.345112509689952551e+00 9.821547532975727357e-01 7.710876594256561578e-01 6.765640303664917088e-01 1.062185203214298435e+00 1.333949271003687320e+00 7.208291737173475600e-01 7.243739364765517941e-01 8.598773861655203410e-01 7.477479251007271843e-01 7.743446420938845387e-01 1.127897715696557057e+00 5.480964501805988265e-01 6.080346151570508173e-01 6.641078750927826846e-01 6.160340784673316028e-01 1.562447201081591519e+00 6.804644045358154703e-01 7.210260980435163614e-01 6.550871328511679303e-01 7.042391847676083838e-01 6.601973875126969649e-01 1.271747259564450117e+00 5.260987884315201368e-01
9.671906614307451688e-01 5.272573114542609130e-01 8.072819183929323961e-01 6.112644555569930471e-01 6.146826414401515004e-01 1.088005236071232007e+00 8.054330212315170545e-01 6.908161742096470270e-01 5.734024354006926893e-01 1.298504594749251062e+00 1.039017358715564221e+00 7.920078841671318592e-01 6.658106934490981565e-01 1.047876165369100443e+00 1.328429097457309416e+00 7.301643304031759651e-01 7.107867238673795107e-01 8.929739517858650277e-01 7.433981656607626665e-01 7.651013946857651016e-01 1.139410487925576199e+00 5.498372776964912667e-01 6.125999939574588993e-01 6.809938448421763990e-01 6.184147363626398830e-01 1.504961644213246297e+00 7.101568525246780839e-01 7.187265570299937734e-01 6.527393447912016589e-01 6.874723509657441056e-01 6.475452318198565704e-01 1.233649179962672537e+00 5.291975051320471080e-01
1.024451213337272515e+00 5.318448437826500674e-01 7.851204327899118374e-01 5.929093877516031785e-01 6.188017340335765226e-01 1.166446501673041425e+00 8.058549368379221978e-01 6.801779471927528187e-01 5.588989906668727636e-01 1.224867535405658181e+00 1.083911886437095795e+00 8.157293210007051654e-01 6.632316726202455159e-01 1.022449806075936385e+00 1.314783450542854615e+00 7.257729128515959527e-01 7.082032718724282638e-01 9.417982720568037758e-01 7.381103981618697407e-01 7.664196338348477910e-01 1.151113199830857470e+00 5.432840751963594617e-01 6.083048400349754248e-01 7.243926348702129925e-01 6.222168710803991365e-01 1.419384159862270511e+00 6.885978944328771112e-01 7.133704864339732721e-01 6.687373174033812706e-01 6.831350782584697523e-01 6.502735699132787817e-01 1.176362915970503797e+00 5.286167910482747478e-01
1.082321774110146073e+00 5.271803665813360462e-01 7.849578614934323850e-01 5.817079265052699233e-01 6.191177906967786360e-01 1.219039579657462458e+00 7.983298806978080808e-01 6.751481006867503520e-01 5.475745733204555599e-01 1.143229618289514082e+00 1.125838281714966360e+00 8.491350583132376562e-01 6.861707156246961148e-01 9.948050707679714222e-01 1.299178317849381425e+00 7.231737683409565909e-01 7.049731114074833105e-01 1.009503289634716694e+00 7.390214021106122910e-01 7.500977356320736034e-01 1.143525503646726893e+00 5.364921359444742022e-01 6.074726069440301579e-01 7.602844691199107663e-01 6.176173305043384243e-01 1.352471547543477870e+00 6.594227369120060356e-01 7.051248345579206322e-01 7.041234734412528118e-01 6.910672838443139288e-01 6.537433910129367698e-01 1.117684167650260241e+00 5.318834260598539476e-01
1.128898423407955320e+00 5.247618360823751438e-01 7.842141994098480451e-01 5.818947392595041901e-01 6.189892147694661118e-01 1.232596569960271227e+00 8.150527469103234779e-01 6.738177310812606402e-01 5.365547432054841304e-01 1.038685736407017224e+00 1.139464236849288881e+00 8.661797513775633117e-01 7.089352425820861781e-01 9.440491851091539210e-01 1.249610374030521776e+00 7.186924106904848397e-01 7.157744384300955831e-01 1.064756680454448157e+00 7.401610072562305742e-01 7.606925360103711231e-01 1.103731056133407495e+00 5.271709936663252494e-01 6.057563402438382871e-01 7.627580621071669009e-01 6.262413034591608474e-01 1.230278562437983725e+00 6.366621130110184934e-01 7.075756290875918619e-01 7.365917791487874844e-01 6.983847812726917681e-01 6.615134942174130117e-01 1.013207555665479376e+00 5.378552548264234900e-01
1.150827604159268214e+00 5.273611810147021961e-01 7.897368101319752753e-01 5.936963253692271181e-01 6.180651715494082099e-01 1.223076360738809321e+00 8.500203665343218917e-01 6.959175446281691269e-01 5.275519608811526373e-01 9.941363707619113033e-01 1.146236164565020532e+00 8.681966553244417906e-01 7.048792528322878059e-01 9.035159257822582557e-01 1.214449487125626392e+00 7.180770772012708969e-01 7.421842167228972498e-01 1.082362613833089959e+00 7.280466225957082926e-01 7.772972788996010962e-01 1.086229835554032741e+00 5.193894211276539608e-01 6.052181190934616817e-01 7.530578307646453862e-01 6.288522907018450070e-01 1.142947191973926691e+00 6.531779548454358375e-01 7.288225187260344295e-01 7.428898729091109043e-01 7.087207648131921278e-01 6.547056974194297441e-01 9.445354690187752755e-01 5.316898074202254243e-01
1.148820074970122951e+00 5.221720309171944407e-01 7.849523596608352083e-01 6.056156363578356627e-01 6.116713230598973539e-01 1.218081795914061960e+00 8.869757285641208799e-01 7.299092747967509398e-01 5.141205781022292198e-01 9.881217919791438486e-01 1.143702233376983513e+00 8.674572797629472865e-01 6.975194069628445348e-01 9.063156669750113137e-01 1.220112707718835177e+00 7.234293444567431175e-01 7.697734500397177548e-01 1.088892891499396942e+00 7.081165166504123087e-01 7.730226707386795848e-01 1.099598281258177046e+00 4.959318256467943331e-01 6.108850867155205533e-01 7.664285123352636564e-01 6.092240705705047610e-01 1.123052306835033542e+00 6.416622227678935309e-01 7.379422042602019616e-01 7.576111288841360647e-01 7.020094521612727512e-01 6.606167456470812827e-01 9.421731500705309292e-01 5.355657657549995898e-01
1.139674983449385115e+00 5.159736063469786416e-01 7.767342420910704481e-01 6.079660185739341749e-01 6.043646242408106106e-01 1.207981052041907866e+00 9.294796071427853246e-01 7.606509592927017671e-01 4.981174716424499049e-01 9.976491644710130391e-01 1.150253159414465598e+00 8.707089494507266325e-01 6.971883449347444639e-01 9.203634123659740762e-01 1.244365805895551569e+00 7.427860647754419565e-01 7.855582167027425067e-01 1.092387007596052673e+00 6.957108390919721774e-01 7.706421425197366171e-01 1.127959948344041230e+00 4.935016774888344449e-01 6.190402084870552102e-01 7.847227497583511013e-01 5.968611761904208945e-01 1.135404321260986782e+00 6.442658819681104099e-01 7.496413357037136072e-01 7.701771663486834951e-01 7.213375209805442667e-01 6.659286713687457837e-01 9.590248996004744342e-01 5.409285990143705147e-01
1.136097591250614824e+00 5.127852548408201594e-01 7.756249028615418428e-01 6.042573888371812751e-01 5.990462533168208203e-01 1.190678652604622245e+00 9.797696452912965093e-01 7.832462841701492984e-01 4.655057688189467302e-01 1.003545209257412862e+00 1.170642186893349646e+00 8.823848735213338790e-01 6.998655738564066864e-01 9.370544656329313771e-01 1.274074003621297857e+00 7.770367878009878382e-01 8.082961527151160119e-01 1.096675135824553893e+00 6.843130358625452159e-01 7.672309118295637109e-01 1.170551963249206295e+00 4.921860978205289117e-01 6.233705568491793025e-01 7.996142836944115651e-01 5.797842785435134427e-01 1.146700100707649161e+00 6.486733908745249133e-01 7.516646027292372967e-01 7.951112596349571016e-01 7.348383442236149365e-01 6.623831022451870387e-01 9.802946106098463508e-01 5.468063873378289363e-01
1.138460865029993219e+00 5.126803809758706532e-01 7.807874594786060607e-01 5.977976116976635446e-01 5.965008232578272729e-01 1.171530515292081853e+00 1.026070647976980332e+00 7.948766825034745409e-01 4.248821438455688826e-01 1.002207045954678133e+00 1.196314762272179477e+00 8.981368440127500685e-01 7.034699749527760781e-01 9.522278837608666446e-01 1.300118030166690364e+00 8.149515462022233203e-01 8.351562189337350395e-01 1.101239720661803423e+00 6.743196145784732254e-01 7.625712478745021450e-01 1.214878203443443327e+00 4.867668980945579205e-01 6.231621118006512861e-01 8.083978055111673555e-01 5.596124070527161987e-01 1.149868561055009897e+00 6.484111034401605078e-01 7.432287646235928857e-01 8.274811710854870217e-01 7.339332393141621003e-01 6.529708868688733903e-01 9.992987360919434181e-01 5.525314549377281503e-01
