# Supplementary material for: Molecular mechanisms of native ligand selectivity in catecholamine G protein-coupled receptors
Source: Nat Commun. 2026 Apr 23;17:4112. doi: 10.1038/s41467-026-71361-8 (PMC13150006; doi:10.1038/s41467-026-71361-8)
Supplement: Supplementary file 8 — Source Data 2 [file 41467_2026_71361_MOESM8_ESM.zip › SourceData/FigS15/strings4apo_WT/string173.txt]

8.907468250784592589e-01 4.949635836528399335e-01 8.483069601500281554e-01 6.351511339931236177e-01 6.339996650768449094e-01 1.072157551318772883e+00 8.415290289873744722e-01 6.626106879937812000e-01 5.539139273810191888e-01 1.480503884127145842e+00 1.047088815326949085e+00 8.496521689205648320e-01 8.457517473392808238e-01 1.213344435469935867e+00 1.536154406068494849e+00 7.329434851890843650e-01 7.357085464004391451e-01 9.586202516617341463e-01 6.672218765158423048e-01 8.179856754066339164e-01 1.230905994243974400e+00 4.987153447169695442e-01 6.187688370737187693e-01 7.865589773154693098e-01 5.540836636279617977e-01 1.801616481241348211e+00 6.047163526708390080e-01 7.247542715009860359e-01 6.539189056959107127e-01 7.256985605311124798e-01 6.876240389148378096e-01 1.437887768234842989e+00 5.286679570462086142e-01
9.164968543214162544e-01 4.977769452995306487e-01 8.333430700292572268e-01 6.466578310467805402e-01 6.225623845651538923e-01 1.096691310305720535e+00 8.085503604914544562e-01 6.816808428465924719e-01 5.532819626032696725e-01 1.450411199925401906e+00 1.058167873908477219e+00 8.467173154846782124e-01 8.132030944864954147e-01 1.182428055943342216e+00 1.524938295887126039e+00 7.317658239023115962e-01 7.312112738824203539e-01 9.572109717037837751e-01 6.834919117991768989e-01 7.876500765372025370e-01 1.235418149807643307e+00 5.043469258687229839e-01 6.166921737489110544e-01 7.209373531151465064e-01 5.377035217874774897e-01 1.770913186780062709e+00 6.321213700915003786e-01 7.215384098145140035e-01 6.537947373019359354e-01 7.172330720758182121e-01 6.663061125767796300e-01 1.421315166810204422e+00 5.325256351719787062e-01
9.058457112711022496e-01 5.048798221678605369e-01 8.016379110450436718e-01 6.568763619754232064e-01 6.179271715152993005e-01 1.100336463223785088e+00 7.879657324932000106e-01 7.033668624359251664e-01 5.572343807748197930e-01 1.440359360815308687e+00 1.047619195800619130e+00 8.389551918178825840e-01 7.721772368058509306e-01 1.147234164365165121e+00 1.510708651066246411e+00 7.223106234625106259e-01 7.180838860674092494e-01 9.481532149573201895e-01 6.928419092815307767e-01 7.631867096885337487e-01 1.249255583060532526e+00 5.093719758146074694e-01 6.114708704996897337e-01 6.864942537139704370e-01 5.371730931909136642e-01 1.735825878587320403e+00 6.341237156505979966e-01 7.260220763508882236e-01 6.594026271393916838e-01 6.926365370642454389e-01 6.786626648570032172e-01 1.407887643764254459e+00 5.275974387583919345e-01
8.618089464695765090e-01 5.075223821644474498e-01 7.787062004882945310e-01 6.565264949878200085e-01 6.324187780230956513e-01 1.062097317392835638e+00 7.890808622914295967e-01 7.050354400603210392e-01 5.867386736929877111e-01 1.459576317657804712e+00 1.021299554071180449e+00 8.175407980177245015e-01 7.547169589504304499e-01 1.137256373071602100e+00 1.501635898365233590e+00 7.102649204121791460e-01 7.100181424273831476e-01 9.403124279990049406e-01 6.978654975508461478e-01 7.617644614774632394e-01 1.258984813130739511e+00 5.050455201733664579e-01 6.048226564139682626e-01 7.100301593144963119e-01 5.532432294185293253e-01 1.721371933897831052e+00 6.087031122788063575e-01 7.216519541981422092e-01 6.735990273804361994e-01 6.699452118565469849e-01 7.097605622251239588e-01 1.405268275592739258e+00 5.243683325477591639e-01
8.303842631767742732e-01 5.023420463063922314e-01 7.812132814806125314e-01 6.397510172544960128e-01 6.464871829350057331e-01 1.004969349986738258e+00 7.855280063911509458e-01 6.827502952291989446e-01 6.361667264010415490e-01 1.465840341638794175e+00 1.002021825065768201e+00 7.843619614995862577e-01 7.569274914159376255e-01 1.142739328276494382e+00 1.492214338633486070e+00 7.114450911780078046e-01 7.174754882644250875e-01 9.260618767667890827e-01 7.143891918787458328e-01 7.678299032722923911e-01 1.241647427234706447e+00 5.021211489922696725e-01 6.031382507547946581e-01 7.263025755660030836e-01 5.685646458485762444e-01 1.723073326428034235e+00 5.999214316995288288e-01 7.081418558741999769e-01 6.850922780918641264e-01 6.716458506205439383e-01 7.094256189417061931e-01 1.399488679109381684e+00 5.371343448240394336e-01
8.110647190909956450e-01 5.057786154745982365e-01 7.856080427557037282e-01 6.168589732781065704e-01 6.296550773712404903e-01 9.808236340694215238e-01 7.948694334931394323e-01 6.639711699901146291e-01 6.291620437858711501e-01 1.456672112496925520e+00 9.843963248532674459e-01 7.848837132195436439e-01 7.525985521893275854e-01 1.137877013406030313e+00 1.481739713356877708e+00 7.221401917219232303e-01 7.247841053849188864e-01 8.899438950988808328e-01 7.181204167786660042e-01 7.809935212898710954e-01 1.216612964344645276e+00 5.186614281577285324e-01 6.105085617870694703e-01 7.325751102194102415e-01 5.889580594923891077e-01 1.728047996261064867e+00 6.043392856207421282e-01 7.306958400597579617e-01 6.738485329199733753e-01 6.854495780576153052e-01 7.058616802598242090e-01 1.395049065004014377e+00 5.390860881559937923e-01
7.845766700202381205e-01 5.122031744372690376e-01 7.829856706039842740e-01 6.200570323537338835e-01 6.198201450365706799e-01 9.426379428084019629e-01 8.068629252258139317e-01 6.484566008876351262e-01 6.079344926425777063e-01 1.453533309482968328e+00 9.626931201180963793e-01 7.858680109374484024e-01 7.327586538922377102e-01 1.118036786279962280e+00 1.446200432114611134e+00 7.093573800509517246e-01 7.554536144130873376e-01 8.611067539197020393e-01 7.503611320275471730e-01 8.026267011401260199e-01 1.201228704388525470e+00 5.228772672255199705e-01 6.095047322276536672e-01 7.761794053960185957e-01 6.072707618150383624e-01 1.702118758158576606e+00 6.000593094535164873e-01 7.195317305789493689e-01 6.667404270734385019e-01 6.965147018801710610e-01 6.959025877524330772e-01 1.384328688062186563e+00 5.381782273203143951e-01
7.815131773948519323e-01 5.223186414392128052e-01 7.744326804219724414e-01 6.275724512733809046e-01 6.225027174742383540e-01 9.324791146653411689e-01 8.118166257430678989e-01 6.656527116589909809e-01 5.876017074572398302e-01 1.404858793043604059e+00 9.411037989534027925e-01 7.616178783842352251e-01 7.079560985073952706e-01 1.080622952923095514e+00 1.362940990916072348e+00 7.136890368302030163e-01 7.557242918134484677e-01 8.480781634997247576e-01 7.620201341315782084e-01 8.092027074523656660e-01 1.147120363248587349e+00 5.401376919636471374e-01 6.069849034691598977e-01 7.373579732989986590e-01 6.160292224264749539e-01 1.610960719865634605e+00 6.132768603466416391e-01 7.230732507881446613e-01 6.673983594532006958e-01 7.056629821825096682e-01 6.995702489057842310e-01 1.312641087172202514e+00 5.332278462937631858e-01
8.274808316207713510e-01 5.306703036410586050e-01 7.879801188994617345e-01 6.291504505749414555e-01 6.290544348951594422e-01 9.648985209566448562e-01 8.078731494508321065e-01 6.778918441732062483e-01 5.910271209214090771e-01 1.368900550477461397e+00 9.545387490091352678e-01 7.605177973261201263e-01 6.883347242139657984e-01 1.070903248541907438e+00 1.317364645034512449e+00 7.187133698184231534e-01 7.329622301229486991e-01 8.705305543308300420e-01 7.557339064095444092e-01 7.963044775213936610e-01 1.124778770623531710e+00 5.574855926572711562e-01 6.047851091836631277e-01 6.791292205243925073e-01 6.126370942494218097e-01 1.538781833418491285e+00 6.606268000300618004e-01 7.209785879309611456e-01 6.668696931717119636e-01 7.046096564288554243e-01 6.765395492750352346e-01 1.257542881806033908e+00 5.274252727611660196e-01
8.901522921476801020e-01 5.336818698613876588e-01 8.163294183943168303e-01 6.216421641054568070e-01 6.311609743436942255e-01 1.008057755313603199e+00 7.983381126585099574e-01 6.791394260252340276e-01 5.918594290099662425e-01 1.344463160257592715e+00 9.864152279680953317e-01 7.757695274891969195e-01 6.741059096261199368e-01 1.066564836494683144e+00 1.299371688379490797e+00 7.190143849723079628e-01 7.097935315033393477e-01 9.005904498063004304e-01 7.460537001040352667e-01 7.727372303331599968e-01 1.119672561125984567e+00 5.707546846938255092e-01 6.041593482071148102e-01 6.530714999674258614e-01 6.067374738514349497e-01 1.494103827623687764e+00 7.092155681573654169e-01 7.104955343237697729e-01 6.621059341052145664e-01 7.011630430666832003e-01 6.512696262698600691e-01 1.223551103347330749e+00 5.235248914628929384e-01
9.655558450786508873e-01 5.254936272813146569e-01 8.234563831597175865e-01 6.076332024880695126e-01 6.154803124643937196e-01 1.093250242036138076e+00 7.952397933106946093e-01 6.816822205568592308e-01 5.716339131148922004e-01 1.297397040917345645e+00 1.039176389483843943e+00 8.033093593407624189e-01 6.677318632535024223e-01 1.041632944010421946e+00 1.301397188200263955e+00 7.277676354392095259e-01 7.022057112408539581e-01 9.208233996594996640e-01 7.468358188695444211e-01 7.615212100503820913e-01 1.124612135323522333e+00 5.631353144075476047e-01 6.138646126061878538e-01 6.810522877291153021e-01 6.176117205198848881e-01 1.467135031930346223e+00 7.239890959295007811e-01 7.118137969546572963e-01 6.596728514689694789e-01 6.893560719731814945e-01 6.430494769265933108e-01 1.205458929600236262e+00 5.270918035821900993e-01
1.013364841975167963e+00 5.191183756160504537e-01 8.000564227056340405e-01 5.933274633655020169e-01 6.066698246867819888e-01 1.165011670790822684e+00 7.963353895441362962e-01 6.741330015557622790e-01 5.558802210884584705e-01 1.228564968892315257e+00 1.073366139887631077e+00 8.248922146025600144e-01 6.792855918510251056e-01 1.008336884894004637e+00 1.290673912593777617e+00 7.342291623524362931e-01 7.092282565993927035e-01 9.423203246701453706e-01 7.493019448073536815e-01 7.730222179097661073e-01 1.124663898389283156e+00 5.432426896953279627e-01 6.202047394569569772e-01 7.234368624230209655e-01 6.244347140513404337e-01 1.410714364765052409e+00 6.936178691990001477e-01 7.212963847621888247e-01 6.638091879141641005e-01 6.829118544856740414e-01 6.569041264129544810e-01 1.166114123019639237e+00 5.322089604775851468e-01
1.069364973940224228e+00 5.206674909574142696e-01 7.857271713852063133e-01 5.807204885345543799e-01 6.142947056520330351e-01 1.213274460458065196e+00 7.958269540006048803e-01 6.644720093109031112e-01 5.519609081155247843e-01 1.128003266097548529e+00 1.101871572744437699e+00 8.496171728282878588e-01 6.963275932080288388e-01 9.771307574471779223e-01 1.260484538196016802e+00 7.278071832722086132e-01 7.156267366211166436e-01 9.933415643739871292e-01 7.474532509569221661e-01 7.774038461842740499e-01 1.108817980397511782e+00 5.269831153524978662e-01 6.137301065507506648e-01 7.394539219747758851e-01 6.136914052139725850e-01 1.306215466526322144e+00 6.527531171358206263e-01 7.231922516702592452e-01 6.914280325134385397e-01 6.849651786518803354e-01 6.773942808802785320e-01 1.081574934369053498e+00 5.328574568679227408e-01
1.134951869869331498e+00 5.221355604841639853e-01 7.831836841374826275e-01 5.870086596288455194e-01 6.183231938563467089e-01 1.221537666849277670e+00 8.130525474527683372e-01 6.802619924488381153e-01 5.308207613843934913e-01 1.012156331053239544e+00 1.133669496770838281e+00 8.599909781871581949e-01 7.113733238266367609e-01 9.329178750975043455e-01 1.232428122352128952e+00 7.200177287327607090e-01 7.276300437859272163e-01 1.069477106182208592e+00 7.489643853541633201e-01 7.740817124953592865e-01 1.087102996841163405e+00 5.147230671780717026e-01 6.078060144923684849e-01 7.571192143379537054e-01 6.106324483970203554e-01 1.180237258627546915e+00 6.394345381210377877e-01 7.187682943500790511e-01 7.305144806959632531e-01 6.871120198547333580e-01 6.768917362131777749e-01 9.678369482273730950e-01 5.356987355813587204e-01
1.151629016888485513e+00 5.273840270177805323e-01 7.927297105701087698e-01 6.023372052410050914e-01 6.108865155814000580e-01 1.209707521259291596e+00 8.579641386977056028e-01 7.111573412795415550e-01 5.066426139095956405e-01 1.004882776023079627e+00 1.146405208225684147e+00 8.635299071632867030e-01 7.164755198547242410e-01 9.119775288833360527e-01 1.231847433896562372e+00 7.259981590944882823e-01 7.467291386701894185e-01 1.088988956784038287e+00 7.193505925336947104e-01 7.772875606639848556e-01 1.101932227374665674e+00 5.121567503368242846e-01 6.134296815450710483e-01 7.788259404322742663e-01 6.095225215700601495e-01 1.141718343015834636e+00 6.712223565254989976e-01 7.233179764537958079e-01 7.319748563106767136e-01 7.037801930030912478e-01 6.480955781746364774e-01 9.434255154315626113e-01 5.387604660569881299e-01
1.156019659961624146e+00 5.247277728610270087e-01 7.947459152860094633e-01 6.151355793950040729e-01 6.044766472234849308e-01 1.209390344153640218e+00 9.153889025308322713e-01 7.610667835328024378e-01 4.862432535282039670e-01 9.908878908452442014e-01 1.160896760077376300e+00 8.739148499746093313e-01 7.125835625924594741e-01 9.135769716355475190e-01 1.242731066147231722e+00 7.442869265387662692e-01 7.788579340053211064e-01 1.094674107023454024e+00 6.958944998676096505e-01 7.778661336979141305e-01 1.119961107948282519e+00 4.946506362238283772e-01 6.184213403182954316e-01 8.047132583871875466e-01 6.038011049462352897e-01 1.146044674047912881e+00 6.610517486459307479e-01 7.302323435065707358e-01 7.546333957582770369e-01 7.236146991223116887e-01 6.524681636088683900e-01 9.611728102465590950e-01 5.419328309056247184e-01
1.148275476984728760e+00 5.177692678664480574e-01 7.894022160043330238e-01 6.112374593470304429e-01 5.992751598688143000e-01 1.192984171334829258e+00 9.825266270871095831e-01 7.874876542971099846e-01 4.633531585896392690e-01 9.976475743663910656e-01 1.174249931910190892e+00 8.849978776873446140e-01 6.922234849469063311e-01 9.283657703398987548e-01 1.266092126460321543e+00 7.787947085402888714e-01 8.087569077625123004e-01 1.096005606935916310e+00 6.833285383300792271e-01 7.721992217786731727e-01 1.166332123557830558e+00 4.898305926295524193e-01 6.224100402129164600e-01 8.127037836870623089e-01 5.816661818393653594e-01 1.143787415210105740e+00 6.481036807430533564e-01 7.336768139729148430e-01 7.854144230622115419e-01 7.385553613720450272e-01 6.558153432122157955e-01 9.841270433060185230e-01 5.444417571475091977e-01
1.138460865029993219e+00 5.126803809758706532e-01 7.807874594786060607e-01 5.977976116976635446e-01 5.965008232578272729e-01 1.171530515292081853e+00 1.026070647976980332e+00 7.948766825034745409e-01 4.248821438455688826e-01 1.002207045954678133e+00 1.196314762272179477e+00 8.981368440127500685e-01 7.034699749527760781e-01 9.522278837608666446e-01 1.300118030166690364e+00 8.149515462022233203e-01 8.351562189337350395e-01 1.101239720661803423e+00 6.743196145784732254e-01 7.625712478745021450e-01 1.214878203443443327e+00 4.867668980945579205e-01 6.231621118006512861e-01 8.083978055111673555e-01 5.596124070527161987e-01 1.149868561055009897e+00 6.484111034401605078e-01 7.432287646235928857e-01 8.274811710854870217e-01 7.339332393141621003e-01 6.529708868688733903e-01 9.992987360919434181e-01 5.525314549377281503e-01
