# Supplementary material for: Molecular mechanisms of native ligand selectivity in catecholamine G protein-coupled receptors
Source: Nat Commun. 2026 Apr 23;17:4112. doi: 10.1038/s41467-026-71361-8 (PMC13150006; doi:10.1038/s41467-026-71361-8)
Supplement: Supplementary file 8 — Source Data 2 [file 41467_2026_71361_MOESM8_ESM.zip › SourceData/FigS15/strings4apo_WT/string114.txt]

8.907468250784592589e-01 4.949635836528399335e-01 8.483069601500281554e-01 6.351511339931236177e-01 6.339996650768449094e-01 1.072157551318772883e+00 8.415290289873744722e-01 6.626106879937812000e-01 5.539139273810191888e-01 1.480503884127145842e+00 1.047088815326949085e+00 8.496521689205648320e-01 8.457517473392808238e-01 1.213344435469935867e+00 1.536154406068494849e+00 7.329434851890843650e-01 7.357085464004391451e-01 9.586202516617341463e-01 6.672218765158423048e-01 8.179856754066339164e-01 1.230905994243974400e+00 4.987153447169695442e-01 6.187688370737187693e-01 7.865589773154693098e-01 5.540836636279617977e-01 1.801616481241348211e+00 6.047163526708390080e-01 7.247542715009860359e-01 6.539189056959107127e-01 7.256985605311124798e-01 6.876240389148378096e-01 1.437887768234842989e+00 5.286679570462086142e-01
8.932400651875496145e-01 4.986230996029890616e-01 8.179011145330579158e-01 6.494518118014023234e-01 6.405613007566083317e-01 1.069937495450900222e+00 8.183791196236700483e-01 6.747165624430092601e-01 5.530054278163496484e-01 1.449122743164034111e+00 1.031376444039663109e+00 8.234162598685940138e-01 8.342673285707014053e-01 1.173946884495681742e+00 1.504610953525675088e+00 7.312398637756346576e-01 7.336431018558616790e-01 9.331402656959149056e-01 6.791415403934050188e-01 8.139731023854499536e-01 1.217646485622939867e+00 5.062361969892993363e-01 6.106930760918328760e-01 7.679729853125142336e-01 5.623186573301112157e-01 1.761924167532631147e+00 6.112176938517713820e-01 7.161882362625703324e-01 6.674522819126451623e-01 7.182403690408037944e-01 6.775943960302008851e-01 1.414707045248512651e+00 5.311168205863409097e-01
8.825399889978162715e-01 4.969464575614078727e-01 7.835347635433460578e-01 6.583411211130009155e-01 6.390294872985702312e-01 1.076824230381766556e+00 8.079794760277517751e-01 6.907975089447457862e-01 5.624199353761214493e-01 1.396931697659006488e+00 1.010106658672368596e+00 8.194905249556020399e-01 8.035278763480694364e-01 1.132050391738845807e+00 1.451437006908162131e+00 7.344783077389228643e-01 7.296220667689129469e-01 9.273206740714690088e-01 6.950006027626791649e-01 8.167030798401696545e-01 1.183453545767494841e+00 5.143418887298014663e-01 6.070236518852863972e-01 7.607328166172622197e-01 5.569839133824150412e-01 1.707570178904977309e+00 6.147902411958456881e-01 7.200760183431053063e-01 6.762993105739444344e-01 7.069850020250850742e-01 6.773103673341742681e-01 1.375206842395906071e+00 5.352527879256941956e-01
8.632527181406648431e-01 4.989349863693104958e-01 7.814380311482411745e-01 6.583958716772032593e-01 6.368208481866817205e-01 1.048815361281427494e+00 8.084649292003714960e-01 7.005671565164692804e-01 5.980543728713580975e-01 1.384927365056021209e+00 9.977716257172928316e-01 8.108722068779513625e-01 7.694757697931353668e-01 1.114971347257569523e+00 1.425990284621591941e+00 7.310362023070253734e-01 7.255188179269004278e-01 9.379246297173401414e-01 7.206453935667670452e-01 8.051158343722139010e-01 1.172175308390412729e+00 5.232918165809424815e-01 6.081890647876699862e-01 7.426016264266041000e-01 5.515535743954709247e-01 1.675496801912683686e+00 6.130610347335753163e-01 7.255730489068662470e-01 6.795836591495728607e-01 6.946904429599100039e-01 6.943858857437769094e-01 1.351511210117340545e+00 5.426758385381292848e-01
8.489974905639778857e-01 5.057122801947128155e-01 7.951524711901526432e-01 6.564877361904896125e-01 6.326583042365196974e-01 1.001045431480863890e+00 8.083263250487693341e-01 6.986162427296029875e-01 6.335590988322694628e-01 1.417721789874933913e+00 9.943567615485938704e-01 7.978549566054106146e-01 7.460559189844361283e-01 1.129927865621124683e+00 1.442192135591409574e+00 7.216923279934136515e-01 7.228775715599041751e-01 9.283582515590181883e-01 7.343536951550188041e-01 7.863060840741368240e-01 1.194843325196693895e+00 5.260687279696666385e-01 6.084559453081666014e-01 7.025810541008075116e-01 5.699880596353237294e-01 1.685076828247543457e+00 6.094558011530980535e-01 7.192874115114016309e-01 6.746211103025736566e-01 6.809907821323651911e-01 7.005130143520069685e-01 1.363360730727612102e+00 5.444883920138363642e-01
8.244847037034066517e-01 5.133956890224048442e-01 7.862884283603360780e-01 6.478954130255455413e-01 6.227055902829351508e-01 9.653549894517684526e-01 8.065346960591087688e-01 6.928799003467233097e-01 6.372696139979003860e-01 1.434722654479786641e+00 9.843492414365462295e-01 7.909145289711508875e-01 7.137751726598682289e-01 1.141930448286629263e+00 1.450583853589539229e+00 7.186174760055866750e-01 7.155785082495439431e-01 8.870828957458336550e-01 7.397127239729334169e-01 7.750635011396995733e-01 1.204646369316012322e+00 5.186010615659706335e-01 6.110971395653636007e-01 6.965697947300868442e-01 5.947151744745730051e-01 1.695890151194681339e+00 6.105385346933730473e-01 7.097318862769441683e-01 6.684190171636943401e-01 6.721563377868678968e-01 6.868388576591338834e-01 1.374128279776873462e+00 5.385571828068470568e-01
8.187703547417060079e-01 5.189366021339837376e-01 8.008988635813675261e-01 6.417647563829130819e-01 6.169462036679537187e-01 9.715707977782577220e-01 8.066725450858650559e-01 6.779791452906611671e-01 6.089861234472768725e-01 1.421936522535578451e+00 9.811831959685551885e-01 8.000943983427436512e-01 6.846991002898640266e-01 1.127424816143456576e+00 1.415335480975132176e+00 7.165376718656021326e-01 7.225999888827412398e-01 8.770111839186586211e-01 7.572918676871661647e-01 7.766374926336174767e-01 1.179940181660598109e+00 5.173237635978469307e-01 6.120535001545341913e-01 7.220613614053807972e-01 6.021797268799142788e-01 1.657706199583962814e+00 5.950979577274024823e-01 7.031257493747000709e-01 6.676729360667330582e-01 6.646287068813823140e-01 7.085039900633861576e-01 1.343230142697793950e+00 5.311005186423538582e-01
8.724518270848723445e-01 5.227019854752531502e-01 8.241859850980493007e-01 6.384807609008620322e-01 6.183311625003290457e-01 1.024905047963072358e+00 8.077706050958088912e-01 6.749481624706171745e-01 5.935897001057373057e-01 1.404151067185730017e+00 1.010688674655115360e+00 8.149590802034814008e-01 6.699155583821764237e-01 1.106652986504066183e+00 1.401665594886533972e+00 7.060758334803362013e-01 7.281622108883444300e-01 9.047882673831226796e-01 7.683377471949763837e-01 7.815412685404283799e-01 1.184363989514047422e+00 5.145040989091879124e-01 6.014830862091078423e-01 6.892449238644409171e-01 5.975665864340519162e-01 1.625553304058010351e+00 5.905631048919139925e-01 6.927650906681208642e-01 6.548512092885645508e-01 6.728836550583392473e-01 7.224147876647469824e-01 1.326518039560152573e+00 5.318914027945974565e-01
9.420418812369877326e-01 5.251313475219916427e-01 8.377788793743591311e-01 6.204067465023346273e-01 6.180805869863290614e-01 1.088966189481251012e+00 8.094605815098991908e-01 6.790812476318303093e-01 5.868449982193199022e-01 1.383031713001255714e+00 1.057604000455254711e+00 8.282826535393422729e-01 6.597711973297836208e-01 1.096335451539753425e+00 1.404469262461733425e+00 7.014783043301806575e-01 7.131444332427916422e-01 9.392857130384415498e-01 7.624315678493067683e-01 7.696268951849964957e-01 1.206265546959535584e+00 5.137123721563192635e-01 5.980000923426658233e-01 6.709826867038224396e-01 5.991029136435120916e-01 1.588880882820475682e+00 6.067898787868989396e-01 6.866631802197191714e-01 6.499281386003870065e-01 6.830773814738516636e-01 7.116063125866438632e-01 1.307761445067583406e+00 5.367291922281366423e-01
9.970467219054945929e-01 5.240896963224848104e-01 8.322952278397643955e-01 6.006449496949067823e-01 6.136366894793222615e-01 1.144315025632844263e+00 8.111314100992390586e-01 6.831341997437763158e-01 5.780062956665696916e-01 1.324565757691658741e+00 1.089927617536947224e+00 8.380105684404701716e-01 6.503602747539756201e-01 1.069308974125389167e+00 1.373525448946224969e+00 7.063043274875658861e-01 7.033668615779561373e-01 9.715768833951224925e-01 7.501884271497927248e-01 7.634658376548714154e-01 1.195729333149061713e+00 5.177357629815797502e-01 6.026753761376093532e-01 6.837323879123663461e-01 6.072764420178055067e-01 1.507312696318376499e+00 6.276265861419177972e-01 6.966696329001549337e-01 6.554177075371367955e-01 6.928963461206316676e-01 7.012966929472594924e-01 1.245477987193582159e+00 5.408955222075634284e-01
1.036854231715776509e+00 5.203501414934896818e-01 8.109682546302192652e-01 5.934717684118882008e-01 6.081230736716007890e-01 1.174952782029411225e+00 8.089825902059402107e-01 6.893760189152864370e-01 5.717241420198416746e-01 1.245290727640197881e+00 1.108023720586743366e+00 8.368927059842385940e-01 6.570849771792847127e-01 1.024631769582645680e+00 1.328557960809874094e+00 7.147961970409939525e-01 7.123562756504688842e-01 9.924579983377119774e-01 7.434405315410850257e-01 7.688863543951743873e-01 1.171121137163606774e+00 5.228640047300416871e-01 6.063889656917725857e-01 7.055788424554487737e-01 6.175111909599219073e-01 1.411719790610906466e+00 6.365291306315119524e-01 7.129256369801559856e-01 6.597267799250228215e-01 7.046734909009271242e-01 6.918653957494788065e-01 1.169428815185880044e+00 5.402657513206833295e-01
1.086574925111822632e+00 5.179457218759010440e-01 7.925483337692919017e-01 5.873125304509747568e-01 6.112988051287725488e-01 1.198326530983276017e+00 8.041561706001737475e-01 6.892645182129930603e-01 5.614079825963635972e-01 1.146868966357709407e+00 1.133354421541447277e+00 8.412115591740395582e-01 6.880010469279697061e-01 9.729395864703715979e-01 1.285321751353442066e+00 7.223631286474080371e-01 7.236798330254198275e-01 1.027608558528104954e+00 7.411512572029452794e-01 7.719535465816964592e-01 1.149281124950932709e+00 5.259638444664622714e-01 6.068667154372060502e-01 7.310598807872793481e-01 6.247352334173312816e-01 1.304109463482468589e+00 6.349222256466898751e-01 7.254836481799865622e-01 6.722631390479858471e-01 7.109098784702451157e-01 6.835847465882415319e-01 1.085402458755233557e+00 5.387407573319519249e-01
1.127333393404099215e+00 5.199273798796214541e-01 7.877932886476616270e-01 5.771071625100488989e-01 6.227112081880739058e-01 1.216605210671904080e+00 8.100830813484608539e-01 6.762118582103952003e-01 5.388172688549306422e-01 1.058012268858920635e+00 1.150816415449830821e+00 8.597373260964237263e-01 7.103672295822121008e-01 9.316532213634681758e-01 1.244117224959229828e+00 7.249793094886939349e-01 7.257906982310058375e-01 1.071707430463203492e+00 7.342608602594055123e-01 7.691114745389627805e-01 1.123848140547543339e+00 5.229077654331173441e-01 6.085160171554210295e-01 7.535128146604451738e-01 6.259728298283668835e-01 1.212377600026606661e+00 6.449458404946786239e-01 7.302808160715520414e-01 6.992711307959068590e-01 7.046588132618721856e-01 6.784168243815084098e-01 1.012921527908859920e+00 5.409120502642329464e-01
1.150916230997360179e+00 5.225405307793263843e-01 7.897420029140291842e-01 5.801486338850755375e-01 6.229037908502591536e-01 1.220498869502516737e+00 8.493417865542381984e-01 6.778010540183668775e-01 5.129267306292302209e-01 1.011563340550126089e+00 1.156416646881493593e+00 8.690424534348214491e-01 7.057665980458704968e-01 9.055074543312832125e-01 1.223496762095337420e+00 7.251057632786923612e-01 7.443767753415214683e-01 1.091996198938794738e+00 7.139267976049767928e-01 7.701650234021933938e-01 1.114981475316810799e+00 5.127140037131696637e-01 6.142539347724433885e-01 7.838964447731904261e-01 6.189659166673366908e-01 1.157425163269212742e+00 6.711570347297365347e-01 7.276437611948197715e-01 7.316338248047602466e-01 7.022702410185721611e-01 6.635029548867091842e-01 9.751240863208131548e-01 5.405561991964754620e-01
1.154470265067507606e+00 5.233116675652009775e-01 7.936726249094447905e-01 5.895571801856215322e-01 6.119437838896603088e-01 1.213473298725907146e+00 8.969368422887245007e-01 7.087004817995440353e-01 5.031078581148193951e-01 1.010228306977247525e+00 1.159694048984685644e+00 8.681149130550920301e-01 6.904426208036964496e-01 9.118597271148647376e-01 1.235248409800679514e+00 7.316801835015411815e-01 7.694265768479383594e-01 1.086784795267941028e+00 6.988078060777985767e-01 7.760433137313799135e-01 1.126745341028935643e+00 5.013425453788394881e-01 6.186017269852118750e-01 8.047770907425546572e-01 6.009682237019658979e-01 1.142639614482823696e+00 6.687039903188854995e-01 7.265687834292973157e-01 7.563331335182669202e-01 7.144014910524166817e-01 6.597005613572086702e-01 9.715600906356263167e-01 5.402946454902564088e-01
1.153825379014269181e+00 5.201114125979861003e-01 7.955752948048152584e-01 5.958085005498495734e-01 6.022161098138494317e-01 1.202354059172814571e+00 9.375213458197321215e-01 7.510565248754257350e-01 4.901555287644908665e-01 1.008058356396605237e+00 1.169065281296805425e+00 8.715849935003766591e-01 6.864586089902475763e-01 9.215998640298789235e-01 1.245462259411234340e+00 7.532639705813322095e-01 7.889702862726682975e-01 1.082892112047821209e+00 6.901928126838898780e-01 7.711432900281407488e-01 1.143505157568037278e+00 4.959082290071049615e-01 6.224233329599889730e-01 8.104181229182658708e-01 5.856041614802789397e-01 1.136858399367902228e+00 6.529064077017990853e-01 7.309072531340369272e-01 7.793515319087890303e-01 7.272508312770611383e-01 6.552917417083456986e-01 9.765127635431982700e-01 5.439010749488489838e-01
1.148598816996502903e+00 5.151614636139288939e-01 7.915515083597921553e-01 5.983280436077390574e-01 5.971027167373198496e-01 1.187266288285378391e+00 9.786818173214821837e-01 7.820042758369285529e-01 4.607417030114907552e-01 1.005343715890068212e+00 1.182465414667423387e+00 8.826676690258671298e-01 6.933539088201131628e-01 9.341515962071885726e-01 1.263383866645248377e+00 7.846980537218974927e-01 8.090045445218381204e-01 1.088067747182436262e+00 6.817952983049678783e-01 7.623136848486998796e-01 1.173976567718926889e+00 4.927914721558220856e-01 6.252268621976272422e-01 8.103489663005009058e-01 5.748304400512435075e-01 1.140600499122024658e+00 6.479135984148165495e-01 7.365229785121151229e-01 8.018507385822883915e-01 7.337204605365674759e-01 6.491460516215301624e-01 9.883052874320876757e-01 5.488894416220709838e-01
1.138460865029993219e+00 5.126803809758706532e-01 7.807874594786060607e-01 5.977976116976635446e-01 5.965008232578272729e-01 1.171530515292081853e+00 1.026070647976980332e+00 7.948766825034745409e-01 4.248821438455688826e-01 1.002207045954678133e+00 1.196314762272179477e+00 8.981368440127500685e-01 7.034699749527760781e-01 9.522278837608666446e-01 1.300118030166690364e+00 8.149515462022233203e-01 8.351562189337350395e-01 1.101239720661803423e+00 6.743196145784732254e-01 7.625712478745021450e-01 1.214878203443443327e+00 4.867668980945579205e-01 6.231621118006512861e-01 8.083978055111673555e-01 5.596124070527161987e-01 1.149868561055009897e+00 6.484111034401605078e-01 7.432287646235928857e-01 8.274811710854870217e-01 7.339332393141621003e-01 6.529708868688733903e-01 9.992987360919434181e-01 5.525314549377281503e-01
