# Supplementary material for: Molecular mechanisms of native ligand selectivity in catecholamine G protein-coupled receptors
Source: Nat Commun. 2026 Apr 23;17:4112. doi: 10.1038/s41467-026-71361-8 (PMC13150006; doi:10.1038/s41467-026-71361-8)
Supplement: Supplementary file 8 — Source Data 2 [file 41467_2026_71361_MOESM8_ESM.zip › SourceData/FigS15/strings4apo_WT/string96.txt]

8.907468250784592589e-01 4.949635836528399335e-01 8.483069601500281554e-01 6.351511339931236177e-01 6.339996650768449094e-01 1.072157551318772883e+00 8.415290289873744722e-01 6.626106879937812000e-01 5.539139273810191888e-01 1.480503884127145842e+00 1.047088815326949085e+00 8.496521689205648320e-01 8.457517473392808238e-01 1.213344435469935867e+00 1.536154406068494849e+00 7.329434851890843650e-01 7.357085464004391451e-01 9.586202516617341463e-01 6.672218765158423048e-01 8.179856754066339164e-01 1.230905994243974400e+00 4.987153447169695442e-01 6.187688370737187693e-01 7.865589773154693098e-01 5.540836636279617977e-01 1.801616481241348211e+00 6.047163526708390080e-01 7.247542715009860359e-01 6.539189056959107127e-01 7.256985605311124798e-01 6.876240389148378096e-01 1.437887768234842989e+00 5.286679570462086142e-01
8.772198218703476380e-01 4.944971912110447398e-01 8.298754165627443280e-01 6.389296740685634912e-01 6.387735339332575313e-01 1.088288713119363704e+00 8.229413499107987029e-01 6.663517427498905077e-01 5.485972121714447480e-01 1.487796835995153000e+00 1.041641109979789315e+00 8.678511895762339723e-01 7.993231100007620604e-01 1.197545327708584573e+00 1.548357543937820102e+00 7.336517030726594779e-01 7.298885581426347580e-01 9.622087787809958659e-01 6.791266722749849105e-01 8.378061819001809685e-01 1.261893116809848170e+00 5.140701162710565875e-01 6.122609463692071374e-01 7.439567366761569156e-01 5.574807388216118653e-01 1.809806810912547803e+00 6.084742141980913344e-01 7.328096833346249284e-01 6.546338678775757147e-01 7.149463961001336632e-01 7.051906213512300070e-01 1.463933460798789721e+00 5.319909919036469592e-01
8.692163306387242772e-01 4.996218784458734130e-01 8.050312263366444787e-01 6.446913697275237221e-01 6.427172200689548198e-01 1.097527537454246360e+00 8.122847504637700222e-01 6.820033724313109280e-01 5.634125048486262610e-01 1.458121428225596317e+00 1.014684170590414158e+00 8.759419612675660716e-01 7.761944806227595306e-01 1.156245521202839521e+00 1.516615283577906315e+00 7.249577198504510989e-01 7.406807051829723543e-01 9.703199951050709426e-01 6.919726682764344439e-01 8.304346594910946289e-01 1.245107944914125353e+00 5.084834932354453940e-01 6.042460515369330043e-01 7.039182884319674649e-01 5.445326019781152604e-01 1.773682679527191830e+00 5.974460762469165909e-01 7.326124891949571394e-01 6.530081162378369442e-01 6.994579644201804891e-01 7.328006862629856677e-01 1.439557166043709202e+00 5.297640038845615740e-01
8.531414681217026619e-01 5.111766038010371327e-01 8.004017705565414920e-01 6.466135003715381968e-01 6.501061836384887105e-01 1.052435030395131310e+00 8.122712067688135917e-01 6.867278192912770196e-01 6.112145764157342898e-01 1.466094808774409897e+00 9.996948178471107838e-01 8.454358945681101911e-01 7.556158451831943568e-01 1.152293703839967876e+00 1.502344440037341577e+00 7.094360999759605768e-01 7.513806294622399351e-01 9.737836353942385115e-01 7.088449969472049306e-01 8.144591376195361443e-01 1.252258441289006541e+00 5.019532864696046870e-01 6.022942776059010406e-01 6.935776878566441983e-01 5.513976623119009046e-01 1.734686636578580909e+00 5.979561634155222682e-01 7.259267546975619601e-01 6.605725428117308340e-01 6.849197565241038621e-01 7.511800235677230653e-01 1.412614727144738902e+00 5.284340307733834674e-01
8.531250748280193585e-01 5.131362376485656407e-01 8.049520354550918633e-01 6.441886975139714533e-01 6.406564166213302158e-01 1.027012510149900582e+00 7.993116179161219303e-01 6.923588918311727181e-01 6.369487140209657561e-01 1.471123204915464111e+00 1.015639310934030259e+00 8.260368451574724435e-01 7.206223064155772295e-01 1.158124712022304825e+00 1.506450234048350767e+00 7.088050894398667534e-01 7.317686169807346985e-01 9.351306656922069305e-01 7.149343070981925008e-01 8.005787108925302986e-01 1.260949549816179571e+00 5.088961433697700709e-01 6.030912775819128324e-01 6.836942121261558869e-01 5.773202494707654342e-01 1.742033617898860687e+00 6.111797510243440756e-01 7.175960396803050534e-01 6.602499968741606384e-01 6.707099275026435770e-01 7.123406695497429553e-01 1.421194440224422983e+00 5.317599998188390353e-01
8.817902191070573492e-01 5.146313485345104244e-01 8.152836600809242329e-01 6.238786867829814176e-01 6.301088492465787283e-01 1.042800237595120194e+00 7.929347576206166037e-01 6.823817753729162217e-01 6.336202191812575490e-01 1.452540367077260974e+00 1.049151578450404187e+00 8.301375085223849926e-01 7.016965216766012370e-01 1.154323954858072820e+00 1.496055133608145571e+00 7.165603412286296603e-01 7.187859103188032339e-01 8.990244208323059372e-01 7.337557145367187283e-01 7.925056866492518060e-01 1.251761444756537500e+00 5.102998058350856070e-01 6.104353669954659667e-01 7.175017798488952936e-01 5.866540537749060924e-01 1.744244899733194298e+00 6.144095640805354863e-01 7.053833371553567266e-01 6.589448771804231608e-01 6.714620280965416521e-01 6.821952826573882689e-01 1.425519162429747633e+00 5.340916731705370735e-01
9.061747226017529133e-01 5.174152962940882228e-01 8.471937595131562304e-01 6.137333737082355523e-01 6.243487636248205019e-01 1.073082009526291181e+00 8.006977917531640232e-01 6.624050493301236742e-01 6.220557911973049192e-01 1.441363340832024997e+00 1.069299478589390784e+00 8.585417498493769228e-01 6.977807857242890321e-01 1.143113810854638368e+00 1.466393447149018314e+00 7.182879481557474799e-01 7.236115140416556901e-01 9.235476768602205455e-01 7.590370033647079184e-01 7.918416708834138396e-01 1.231789328652482585e+00 5.153826812654105360e-01 6.127401714914869624e-01 7.699448919129073809e-01 5.902119331640198752e-01 1.706379850969638623e+00 5.986910574627651860e-01 7.100232919510531815e-01 6.602150253269974955e-01 6.658645447163598075e-01 6.987198925709250386e-01 1.394572625869842764e+00 5.336154083865890518e-01
9.500090106384214694e-01 5.235351839748256797e-01 8.587837793077992554e-01 6.306393463487499629e-01 6.193797287118880668e-01 1.111750452217289409e+00 8.038440615594522054e-01 6.757124237548917112e-01 6.165450867918396138e-01 1.402847571550814187e+00 1.084178246609782459e+00 8.507308280429053404e-01 6.880351423052656346e-01 1.126397873392584348e+00 1.412988230152793179e+00 7.105338105481454614e-01 7.255751139686186235e-01 9.698481561302937370e-01 7.467042968960299065e-01 7.755748515550784372e-01 1.214156475064109175e+00 5.160403230313121981e-01 6.061372134127215316e-01 7.313801228177378988e-01 5.969313322984907133e-01 1.585557153942226183e+00 6.007006024947743050e-01 7.116706378697684743e-01 6.525842897910583140e-01 6.743185215322610171e-01 7.036029077069506643e-01 1.302348577111313910e+00 5.337172333006910963e-01
9.945486683248941917e-01 5.228840239198060402e-01 8.350648109899270199e-01 6.356668482668573761e-01 6.147381350973443181e-01 1.139134092500937445e+00 8.052564326729156896e-01 7.000725182130888014e-01 6.006091821293968458e-01 1.352721617406104082e+00 1.089847263128659538e+00 8.230569887211645064e-01 6.903257461941334494e-01 1.107986929794676723e+00 1.385830554588021624e+00 7.133948061136448082e-01 7.158077470413674037e-01 9.915296014822141402e-01 7.404822557176353737e-01 7.645730667916472711e-01 1.212318251573638594e+00 5.260223167473951911e-01 6.066582515227162409e-01 6.874752559640213700e-01 6.082115703236058435e-01 1.498136809673455305e+00 6.297993235390760836e-01 7.145232924848589073e-01 6.455209846406261276e-01 6.899735636380106563e-01 6.843475967122097936e-01 1.235720384337323230e+00 5.317656607060582408e-01
1.037860361936219222e+00 5.225963394552632924e-01 8.124576972941180975e-01 6.222911385816165541e-01 6.107047133792502525e-01 1.178259578596433155e+00 8.060639016535406931e-01 7.059215406047020247e-01 5.765106929362092680e-01 1.282276837667235547e+00 1.098938121856705363e+00 8.247544197995418935e-01 7.029453021371659949e-01 1.056382546065443018e+00 1.340355296354226677e+00 7.242081355774006024e-01 7.135384925368116749e-01 1.013338674591444333e+00 7.423412476400651494e-01 7.730970583939226204e-01 1.195811901010053191e+00 5.385960162278815577e-01 6.106757367663674385e-01 6.789092763069741743e-01 6.174074774454285652e-01 1.415035199013084499e+00 6.625542109027804383e-01 7.213222298657685494e-01 6.335765745031592955e-01 7.084674747414684282e-01 6.632649894248393574e-01 1.178338822105584160e+00 5.304739717591566706e-01
1.091466801450638791e+00 5.250878451034889371e-01 8.080495815694539452e-01 5.938408528946250708e-01 6.102980307819859673e-01 1.213026207197654749e+00 7.942420918256226647e-01 6.874466107737196019e-01 5.650825914812667161e-01 1.186952043902825160e+00 1.124695627051984115e+00 8.413720738043325431e-01 7.131234448997352260e-01 9.835376909491992947e-01 1.276405613872838130e+00 7.293396224111259318e-01 7.149451596005259590e-01 1.028656439873009809e+00 7.442319208728174207e-01 7.796035727375926205e-01 1.161960172249119294e+00 5.362586634927175577e-01 6.108124069722101757e-01 7.066474063512437898e-01 6.230035798590863871e-01 1.323438434679901299e+00 6.594316235018568007e-01 7.285171823253483447e-01 6.418286353500507468e-01 7.165381593787476522e-01 6.584015449181668256e-01 1.116617222709336055e+00 5.307974981745411380e-01
1.126561860170810947e+00 5.249599640520316024e-01 8.041310682255734532e-01 5.756124908745884339e-01 6.168709220461251475e-01 1.225508553049980964e+00 7.810906894368251363e-01 6.705182863032113083e-01 5.609146632689092637e-01 1.105915047996766543e+00 1.142904456933630186e+00 8.514984838306595138e-01 7.209705309513562144e-01 9.352841751505994727e-01 1.236834966808558312e+00 7.228516911143152424e-01 7.167419770389947820e-01 1.044570118324901209e+00 7.445079356919857005e-01 7.698546408150294118e-01 1.132120493631674663e+00 5.241745303670783951e-01 6.074164927348472132e-01 7.508769516307730596e-01 6.217591408045208823e-01 1.249456208556767089e+00 6.234302117259331588e-01 7.272552882679098607e-01 6.722746479169104949e-01 7.144579261097087075e-01 6.769236748136617798e-01 1.056052409968097461e+00 5.347027225564517927e-01
1.152083268287576567e+00 5.255930482873338860e-01 7.988902701041753485e-01 5.802903533213610299e-01 6.223536103384779139e-01 1.237740804409800832e+00 7.901766658640705376e-01 6.692552325726666140e-01 5.563608682177867415e-01 1.024128550624407330e+00 1.152822275061868629e+00 8.723525460324466074e-01 7.374146315803807861e-01 8.962769857856069944e-01 1.204495423512283780e+00 7.228392671873121733e-01 7.356323339848797049e-01 1.083155591788456107e+00 7.344230902081443357e-01 7.737921228326182232e-01 1.094563162047764493e+00 5.228313937155807389e-01 6.014015452476677570e-01 7.612359293370333235e-01 6.273631594578817916e-01 1.170214451168566594e+00 6.242779015580854907e-01 7.220992957116298960e-01 7.104703323266842174e-01 7.148516600476427785e-01 6.805408024350945162e-01 9.792795727034080411e-01 5.432530260242872666e-01
1.159630469569443711e+00 5.179365165286624606e-01 7.989238509946178235e-01 5.910115326419193016e-01 6.153873316980281727e-01 1.232137240267980216e+00 8.348444301201045636e-01 6.817256832618140416e-01 5.244004970370510499e-01 1.001647040484403561e+00 1.156042900575323662e+00 8.844721527780907699e-01 7.193044390792638909e-01 8.863049939678023792e-01 1.199120911131516642e+00 7.242271636442839666e-01 7.461027424117412377e-01 1.096383426246986925e+00 7.153836134348658948e-01 7.722037777762181809e-01 1.098188854545562920e+00 5.257859387599750356e-01 6.051465172025365380e-01 7.641440068023410692e-01 6.298176043971973614e-01 1.124608982022082815e+00 6.696954662766626543e-01 7.249785521036993252e-01 7.407449930312339781e-01 7.038324036447436427e-01 6.539410972739309047e-01 9.516364244921244886e-01 5.469997475053103297e-01
1.145249086894700064e+00 5.223099656318939132e-01 7.828103100671101044e-01 5.870316999919733547e-01 6.067296996413853449e-01 1.217010881529800859e+00 8.715046216020856384e-01 7.111703587852546971e-01 5.003386145198098767e-01 1.000234030569959298e+00 1.151427629404787156e+00 8.792028748581021125e-01 6.967461118660991382e-01 8.976920067363323152e-01 1.210863786091048500e+00 7.269871826787807079e-01 7.610583437791946793e-01 1.093951274608737645e+00 7.076682169396163458e-01 7.635274183579957574e-01 1.120059504985397636e+00 5.068873718954238772e-01 6.117594376729955652e-01 8.069658485618991239e-01 6.137537260789053262e-01 1.113005224103823076e+00 6.710322512369411019e-01 7.232911563561763568e-01 7.505702124907311923e-01 7.106131966591325844e-01 6.514686175094230869e-01 9.542727730232891670e-01 5.427622508885546759e-01
1.141134212108086077e+00 5.198176867515558186e-01 7.799540766379856604e-01 5.912698695742237831e-01 6.026165592264791648e-01 1.208657100911365356e+00 9.240206358952705035e-01 7.442321337055473052e-01 4.825429697093970849e-01 9.899338275894955519e-01 1.159836165906400929e+00 8.830944171168979562e-01 6.877850671817259398e-01 9.058926510813195554e-01 1.221827960156927961e+00 7.486044749767413187e-01 7.888030653340605269e-01 1.093098510208604601e+00 6.956516075742327221e-01 7.691205497355052545e-01 1.133961372360054343e+00 4.911015084050336932e-01 6.176373061179232238e-01 8.231900229118518375e-01 5.957965670896234744e-01 1.113435059776384239e+00 6.523145099291312032e-01 7.300527691999464386e-01 7.729829572436849316e-01 7.253090739715243318e-01 6.605108059680472321e-01 9.623820451518750874e-01 5.412218735586310503e-01
1.142644198037256809e+00 5.148147475416806618e-01 7.833451452545405758e-01 5.926779294201774961e-01 5.995172639844433826e-01 1.192213087454372378e+00 9.791904842360805716e-01 7.713812897891116904e-01 4.584831172881475569e-01 9.923013374537582587e-01 1.178489899686111730e+00 8.912832460415214264e-01 6.881797485189247165e-01 9.240817197454115339e-01 1.254603404030133262e+00 7.811326672421614603e-01 8.151692802795345028e-01 1.098591902706273826e+00 6.825818120130537903e-01 7.698637929378914224e-01 1.168104492168539510e+00 4.863285626483124235e-01 6.226983286577493226e-01 8.146982730621132873e-01 5.790455617455438908e-01 1.121759459573501871e+00 6.487838247451258589e-01 7.368025732690227647e-01 8.019366718847051878e-01 7.363579910400552819e-01 6.601018313463953291e-01 9.722265879790517040e-01 5.453333182554080949e-01
1.138460865029993219e+00 5.126803809758706532e-01 7.807874594786060607e-01 5.977976116976635446e-01 5.965008232578272729e-01 1.171530515292081853e+00 1.026070647976980332e+00 7.948766825034745409e-01 4.248821438455688826e-01 1.002207045954678133e+00 1.196314762272179477e+00 8.981368440127500685e-01 7.034699749527760781e-01 9.522278837608666446e-01 1.300118030166690364e+00 8.149515462022233203e-01 8.351562189337350395e-01 1.101239720661803423e+00 6.743196145784732254e-01 7.625712478745021450e-01 1.214878203443443327e+00 4.867668980945579205e-01 6.231621118006512861e-01 8.083978055111673555e-01 5.596124070527161987e-01 1.149868561055009897e+00 6.484111034401605078e-01 7.432287646235928857e-01 8.274811710854870217e-01 7.339332393141621003e-01 6.529708868688733903e-01 9.992987360919434181e-01 5.525314549377281503e-01
