# Supplementary material for: Molecular mechanisms of native ligand selectivity in catecholamine G protein-coupled receptors
Source: Nat Commun. 2026 Apr 23;17:4112. doi: 10.1038/s41467-026-71361-8 (PMC13150006; doi:10.1038/s41467-026-71361-8)
Supplement: Supplementary file 8 — Source Data 2 [file 41467_2026_71361_MOESM8_ESM.zip › SourceData/FigS15/strings4apo_WT/string82.txt]

8.907468250784592589e-01 4.949635836528399335e-01 8.483069601500281554e-01 6.351511339931236177e-01 6.339996650768449094e-01 1.072157551318772883e+00 8.415290289873744722e-01 6.626106879937812000e-01 5.539139273810191888e-01 1.480503884127145842e+00 1.047088815326949085e+00 8.496521689205648320e-01 8.457517473392808238e-01 1.213344435469935867e+00 1.536154406068494849e+00 7.329434851890843650e-01 7.357085464004391451e-01 9.586202516617341463e-01 6.672218765158423048e-01 8.179856754066339164e-01 1.230905994243974400e+00 4.987153447169695442e-01 6.187688370737187693e-01 7.865589773154693098e-01 5.540836636279617977e-01 1.801616481241348211e+00 6.047163526708390080e-01 7.247542715009860359e-01 6.539189056959107127e-01 7.256985605311124798e-01 6.876240389148378096e-01 1.437887768234842989e+00 5.286679570462086142e-01
8.981878824824827134e-01 5.051305810679770358e-01 8.315865331929799265e-01 6.422481099144774497e-01 6.407501336432568362e-01 1.108516939244547750e+00 8.179598081901118256e-01 6.730578583421934491e-01 5.623001950464644461e-01 1.442183610554475415e+00 1.034125426606376186e+00 8.735188741850044014e-01 8.150040391477030299e-01 1.157714281424452540e+00 1.503139984837808196e+00 7.328629876521516318e-01 7.390346701216820025e-01 9.616768447696683042e-01 6.796838146499160072e-01 8.279660330739038177e-01 1.214392176495425302e+00 5.036606679139808973e-01 6.120853394831873295e-01 7.517804261581612080e-01 5.469144494229651876e-01 1.777617727669562830e+00 6.123183182801399393e-01 7.208652133714406052e-01 6.640201466596810098e-01 7.091524064737354527e-01 7.041134454009626564e-01 1.430609566091467055e+00 5.300902107799582152e-01
8.900663959078753962e-01 5.061064461281687965e-01 8.017982091538524703e-01 6.465182065935535238e-01 6.309955809754795863e-01 1.101549366959575504e+00 8.112753254465207009e-01 6.897413495281595752e-01 5.856353976585504384e-01 1.392442712112943681e+00 1.015978349636294853e+00 8.601390084338664810e-01 7.803474655452725672e-01 1.112196313407310511e+00 1.454575401801812884e+00 7.204372651681687501e-01 7.309824637019897153e-01 9.421851759920989444e-01 6.971754320695349172e-01 8.096749644591934025e-01 1.181908453797265723e+00 5.071147852285224911e-01 6.036566828396803253e-01 7.238031691263254741e-01 5.448556116008838046e-01 1.724927763851931584e+00 6.042613577260963487e-01 7.200750634789490068e-01 6.776619683826525797e-01 7.035737910254581395e-01 7.081701594470256600e-01 1.389752498880465703e+00 5.307465388499285064e-01
8.413549669249754670e-01 5.020620755425039272e-01 7.719014668218506792e-01 6.477109595058687663e-01 6.249351317990136101e-01 1.049326993753001425e+00 8.137569273834983630e-01 6.936062937645748327e-01 6.354859511514030501e-01 1.385934317207710542e+00 9.969191524193515841e-01 8.352161957531638592e-01 7.366304182728807826e-01 1.103019072860162320e+00 1.433139028893385181e+00 7.135724988219795950e-01 7.325995797226102502e-01 9.047364569397677858e-01 7.239361660820521349e-01 7.927773113602766264e-01 1.175103901183566224e+00 5.113581680596039902e-01 6.034242974207948418e-01 7.015087669142421323e-01 5.693005772324674085e-01 1.702744984249670024e+00 6.002904238800902403e-01 7.202841088813076720e-01 6.933281729465154974e-01 6.949715823904668577e-01 7.109986413991107312e-01 1.375667002755810664e+00 5.342452930006200695e-01
8.008238845222813707e-01 5.063370447851095468e-01 7.534591731889197508e-01 6.377538806288038931e-01 6.167801281023875815e-01 9.775926078268415420e-01 8.094061982485658557e-01 6.887981932053136580e-01 6.419959187700937653e-01 1.414516273322992124e+00 9.793010083017422707e-01 7.904664974002094668e-01 7.019896413497090926e-01 1.115474652998344141e+00 1.453160014485023410e+00 7.111324616123095854e-01 7.238303051473873317e-01 8.387473839754582272e-01 7.424853007783565051e-01 7.885537896535268487e-01 1.194700329996079446e+00 5.165117862914203606e-01 6.065616314184282265e-01 6.705717727858561128e-01 5.877341088269197877e-01 1.724429429446223239e+00 6.036544624238311396e-01 7.124117453522792465e-01 6.862118001613636276e-01 6.957728511477579980e-01 7.155122399070734662e-01 1.394552068539086864e+00 5.326119650144315321e-01
7.965356238721219562e-01 5.191100782768911515e-01 7.818385067907851482e-01 6.183686021015917245e-01 6.136664901916030201e-01 9.746655351960916702e-01 8.074992132122762456e-01 6.788795682137210852e-01 6.289839444939779867e-01 1.438330657745284569e+00 9.821948992227885755e-01 8.172046909984584939e-01 6.852579759817736260e-01 1.118324685028179610e+00 1.448728832056707327e+00 7.102202735543713397e-01 7.131214141785018334e-01 8.557160060418861347e-01 7.613642234945389164e-01 7.711625354146154354e-01 1.202453376467961021e+00 5.236495022810757627e-01 6.056949696386927373e-01 7.026038888963167528e-01 5.991172007047574910e-01 1.714377667389205051e+00 5.958239275146797187e-01 7.089841179278454364e-01 6.774235884643809991e-01 6.863987929101522667e-01 7.103352130218556493e-01 1.392695341991605273e+00 5.303902762667094262e-01
8.017849195683697250e-01 5.209705120951774182e-01 8.152861665765724908e-01 6.131524364329747900e-01 6.160612117411624622e-01 9.922537721529945953e-01 8.047649202693516468e-01 6.642530629705369893e-01 6.056154668289845944e-01 1.433092580766021085e+00 9.865101580787850599e-01 8.403050004298091569e-01 6.936780630309509199e-01 1.107509045874148335e+00 1.413495473579400530e+00 7.170114748843544605e-01 7.142937807002524009e-01 8.998057427016726839e-01 7.740267991210798559e-01 7.653284656166045030e-01 1.180761724798988110e+00 5.240175118335950177e-01 6.070694224056782939e-01 7.683933319371881732e-01 6.054834406108349221e-01 1.663747288671503455e+00 5.826650244377057364e-01 7.197855828105788056e-01 6.672421265581827132e-01 6.723675948687342085e-01 7.175760546814318186e-01 1.352321834269780698e+00 5.337176855568543932e-01
8.607663634679165732e-01 5.274869869812831569e-01 8.412101170588021093e-01 6.357460780973720471e-01 6.228413444528316800e-01 1.038931607335661367e+00 7.899886277146915825e-01 6.791116501830068986e-01 6.103723111821831582e-01 1.421733261805669946e+00 1.016734650232450798e+00 8.495931536896604852e-01 6.877002572273631653e-01 1.124766963788181195e+00 1.394074754940811234e+00 7.245737636542137761e-01 7.256889667046024783e-01 9.501498979826272784e-01 7.627715086388193733e-01 7.759313281534394591e-01 1.188000791000789036e+00 5.190602614406744086e-01 6.111752640567045258e-01 7.383434282700248596e-01 6.109313396130290341e-01 1.604831639484837424e+00 5.915976301151494310e-01 7.133676592542702588e-01 6.559447717714579351e-01 6.781758005463145444e-01 7.084780926302322035e-01 1.315460884135647435e+00 5.397222707071506198e-01
9.392102979251999439e-01 5.302611536607783060e-01 8.552746665820406546e-01 6.480018785128831560e-01 6.253153464660589078e-01 1.097023178395916343e+00 7.958681952161630324e-01 7.040670856489054108e-01 6.052072447808418687e-01 1.393423228900081412e+00 1.057891222634456785e+00 8.525988221295573988e-01 6.997291669487103460e-01 1.133817379197994857e+00 1.392724974711559982e+00 7.217117881709161908e-01 7.164547542609469577e-01 9.936326263182323482e-01 7.474560614805362269e-01 7.620433575728376985e-01 1.197802950509415654e+00 5.183019524499298258e-01 6.119670514766782921e-01 6.920338489835857754e-01 6.109183012618133457e-01 1.550398481439047904e+00 6.099821202691597666e-01 7.011887137348938870e-01 6.559336994340311255e-01 6.905639412805499866e-01 6.924586250434843215e-01 1.271538860072269017e+00 5.391938400494390438e-01
1.019506342730099657e+00 5.278920877037519555e-01 8.446859576466982933e-01 6.473530776957334698e-01 6.256481429702543950e-01 1.164871779623843251e+00 8.125129993748884116e-01 7.216913886144765700e-01 5.866891309392292531e-01 1.324000563789418772e+00 1.094112140275915745e+00 8.420580310359516707e-01 7.047277005722505372e-01 1.102992374192652614e+00 1.359336906610739026e+00 7.182117548549702413e-01 7.050201869638886842e-01 1.014201924339434235e+00 7.449675756394089632e-01 7.535791008969382476e-01 1.191608078720151731e+00 5.242665645713850964e-01 6.099996664441884597e-01 6.701092615441613942e-01 6.003519547466269479e-01 1.449925662458690034e+00 6.384762054641600626e-01 7.018919411534495501e-01 6.498846081018599952e-01 6.928698373787477438e-01 6.740338673021102345e-01 1.196326199912790766e+00 5.331806611058109713e-01
1.058018072543903676e+00 5.217786710162084507e-01 8.148250222476087767e-01 6.275284743280418187e-01 6.199589896085805352e-01 1.192657806659211506e+00 8.195818532246222921e-01 7.110596755963144444e-01 5.748226739055307677e-01 1.247542974296143692e+00 1.112724212550672220e+00 8.272780752894274281e-01 7.107700169201338625e-01 1.051251079310388636e+00 1.318911644005469785e+00 7.200551220255181351e-01 7.173201153023753829e-01 1.013823771499732240e+00 7.363701724002276183e-01 7.714964515222885177e-01 1.174270212084260301e+00 5.300668724648286423e-01 6.073040792415754785e-01 6.799511300651802648e-01 6.047469618624909948e-01 1.380217232207459732e+00 6.617680527842120242e-01 7.164113956810885808e-01 6.429375047956985556e-01 6.975058015602967343e-01 6.624673259845250683e-01 1.145412827833213409e+00 5.304892627546770045e-01
1.079530120024636108e+00 5.176990186050285381e-01 7.999305691049670708e-01 5.980518681225431843e-01 6.173335652556696251e-01 1.201452431477890492e+00 8.127144028544925902e-01 6.870623240388966657e-01 5.686300764905281024e-01 1.181547811137271253e+00 1.123576988788437037e+00 8.254453718102717774e-01 7.186161592657690500e-01 1.010317975126350909e+00 1.286420254921460504e+00 7.208740818463622579e-01 7.340636079597859798e-01 1.017699448260713346e+00 7.244816448503428319e-01 7.873209659870086252e-01 1.145698272983939114e+00 5.278484897566423362e-01 6.061274688798963250e-01 7.158968312350826313e-01 6.265943096598343143e-01 1.334643412410725372e+00 6.447801694294518216e-01 7.291056311738908224e-01 6.556255816161563610e-01 7.043585044532634232e-01 6.727485469588240230e-01 1.103616115738445203e+00 5.312989683298632304e-01
1.101738049586651114e+00 5.185549083198979226e-01 7.856279752455410659e-01 5.805355113912282761e-01 6.191366815916373723e-01 1.216711436536448421e+00 8.100226027465952106e-01 6.739468119967302329e-01 5.565473223876846731e-01 1.094924043590155938e+00 1.129333339554731808e+00 8.469488637625013361e-01 7.218089730825486550e-01 9.563729062957524452e-01 1.246268222180669349e+00 7.208972139930447387e-01 7.383852976708535909e-01 1.043570920540318969e+00 7.237033234463512432e-01 7.802127516320686018e-01 1.111982034663629548e+00 5.205954237906401660e-01 6.069388438442119282e-01 7.632061976990498486e-01 6.279678554100261989e-01 1.258337350784633157e+00 6.230080211215562880e-01 7.349962393248679060e-01 6.867031794329150340e-01 7.104183508548423953e-01 6.877307124965006402e-01 1.038877886358338110e+00 5.339447982343012988e-01
1.133790075842839862e+00 5.218733248248308421e-01 7.766879359779783609e-01 5.876816237799408205e-01 6.198059213816675683e-01 1.230441215766410412e+00 8.408532400034327559e-01 6.826742877365786777e-01 5.233494350283245389e-01 1.010712598572834020e+00 1.142999325466592442e+00 8.782730238626060837e-01 7.255455792522361724e-01 9.030656937877881152e-01 1.212876388675486083e+00 7.202856385041570553e-01 7.440515048447343682e-01 1.091264992217954699e+00 7.206982979736856754e-01 7.718206135040869276e-01 1.102928715293277184e+00 5.114993388110766759e-01 6.102490429994744670e-01 7.865933844422727805e-01 6.126429828246902076e-01 1.158781536882250496e+00 6.392120601994375484e-01 7.316505288913364158e-01 7.320657631383299391e-01 7.101742273417136486e-01 6.752263410619766537e-01 9.728617379688401234e-01 5.361714374092716451e-01
1.149325834569786098e+00 5.243876481107601073e-01 7.846369295625637008e-01 5.903360222592304307e-01 6.123414540416898255e-01 1.230600749157964691e+00 8.856498373101056032e-01 7.074467217562857568e-01 4.987361156203815593e-01 9.872040112207719487e-01 1.156578526016892372e+00 8.896312232662445529e-01 7.180463316662842876e-01 9.005477130649078843e-01 1.212559515343607952e+00 7.314669043039965235e-01 7.686753686665459551e-01 1.105055631884337863e+00 7.111671697436372508e-01 7.791585926799020623e-01 1.110275201378594367e+00 5.068013808674644016e-01 6.181204755663192163e-01 7.906116839664535378e-01 6.052166176777515894e-01 1.136264708360495757e+00 6.743338243867097459e-01 7.340760105122495771e-01 7.633816946588576346e-01 7.171460447873739819e-01 6.544430139888153253e-01 9.644005103278617819e-01 5.402502795608251640e-01
1.144983548878965252e+00 5.248043404102022969e-01 7.794281248806029794e-01 5.911260706749748017e-01 6.037885056567258157e-01 1.226788422370624243e+00 9.336739176765296300e-01 7.457050745093162236e-01 4.825538733862875795e-01 9.678248680613941168e-01 1.160528025578034583e+00 8.990456810112716912e-01 7.091373120404824704e-01 9.099173682934198482e-01 1.220319388049169618e+00 7.558265591142584450e-01 7.983082335333875346e-01 1.100933873411099384e+00 7.030726939117069030e-01 7.797484267919037038e-01 1.117867106308355840e+00 4.999252521761372026e-01 6.246322646218941399e-01 8.053127756182788533e-01 5.938904387528910478e-01 1.127275560832405876e+00 6.761329780180669324e-01 7.414400113914461077e-01 7.878007111984062227e-01 7.321838121475721106e-01 6.507572630712444850e-01 9.623495146816923862e-01 5.449687404168434002e-01
1.142359567052948943e+00 5.194535613659171380e-01 7.798495758398631406e-01 5.933493752867275983e-01 5.962961419728514123e-01 1.203621219237496875e+00 9.794655610191592698e-01 7.758842929363201080e-01 4.541236277053018466e-01 9.772984991691345824e-01 1.174724634312767302e+00 9.009141410996677202e-01 7.019753621488886708e-01 9.300933284792871625e-01 1.254591537260258960e+00 7.855418887879588308e-01 8.220866695747626185e-01 1.097742749126664030e+00 6.891948801718298379e-01 7.751242022894593298e-01 1.157810909709726888e+00 4.913658945846121617e-01 6.261424154806659592e-01 8.073677721180155809e-01 5.768409653661394909e-01 1.133983404010582063e+00 6.600443594660797553e-01 7.460648126888292930e-01 8.083022461427975536e-01 7.368262024450049630e-01 6.526878530116083654e-01 9.746622720916805482e-01 5.487654408994777633e-01
1.138460865029993219e+00 5.126803809758706532e-01 7.807874594786060607e-01 5.977976116976635446e-01 5.965008232578272729e-01 1.171530515292081853e+00 1.026070647976980332e+00 7.948766825034745409e-01 4.248821438455688826e-01 1.002207045954678133e+00 1.196314762272179477e+00 8.981368440127500685e-01 7.034699749527760781e-01 9.522278837608666446e-01 1.300118030166690364e+00 8.149515462022233203e-01 8.351562189337350395e-01 1.101239720661803423e+00 6.743196145784732254e-01 7.625712478745021450e-01 1.214878203443443327e+00 4.867668980945579205e-01 6.231621118006512861e-01 8.083978055111673555e-01 5.596124070527161987e-01 1.149868561055009897e+00 6.484111034401605078e-01 7.432287646235928857e-01 8.274811710854870217e-01 7.339332393141621003e-01 6.529708868688733903e-01 9.992987360919434181e-01 5.525314549377281503e-01
