# Supplementary material for: Molecular mechanisms of native ligand selectivity in catecholamine G protein-coupled receptors
Source: Nat Commun. 2026 Apr 23;17:4112. doi: 10.1038/s41467-026-71361-8 (PMC13150006; doi:10.1038/s41467-026-71361-8)
Supplement: Supplementary file 8 — Source Data 2 [file 41467_2026_71361_MOESM8_ESM.zip › SourceData/FigS15/strings4apo_WT/string100.txt]

8.907468250784592589e-01 4.949635836528399335e-01 8.483069601500281554e-01 6.351511339931236177e-01 6.339996650768449094e-01 1.072157551318772883e+00 8.415290289873744722e-01 6.626106879937812000e-01 5.539139273810191888e-01 1.480503884127145842e+00 1.047088815326949085e+00 8.496521689205648320e-01 8.457517473392808238e-01 1.213344435469935867e+00 1.536154406068494849e+00 7.329434851890843650e-01 7.357085464004391451e-01 9.586202516617341463e-01 6.672218765158423048e-01 8.179856754066339164e-01 1.230905994243974400e+00 4.987153447169695442e-01 6.187688370737187693e-01 7.865589773154693098e-01 5.540836636279617977e-01 1.801616481241348211e+00 6.047163526708390080e-01 7.247542715009860359e-01 6.539189056959107127e-01 7.256985605311124798e-01 6.876240389148378096e-01 1.437887768234842989e+00 5.286679570462086142e-01
8.844788672669757768e-01 5.005462372412236016e-01 8.257283503071671804e-01 6.461779216515989299e-01 6.334334621663568754e-01 1.083235050017462786e+00 8.159256708723892082e-01 6.729783675477866156e-01 5.475736079542533608e-01 1.441543957354536776e+00 1.033872095363072230e+00 8.572411914568226488e-01 8.059568011160407330e-01 1.176321187983073058e+00 1.503433883286920292e+00 7.311839005513203205e-01 7.432641109332258633e-01 9.432581453082302669e-01 6.852599831461830826e-01 8.101747657907595324e-01 1.209477625831971936e+00 5.133754327641281145e-01 6.121458004398643293e-01 7.625162245241383641e-01 5.646902382046334878e-01 1.769252298756664121e+00 6.220716620781832074e-01 7.260597444812065815e-01 6.705428185722296375e-01 7.184854279291369439e-01 6.793731047791985445e-01 1.417717999515928806e+00 5.305733963094381167e-01
8.672647135671589513e-01 5.017770660172889974e-01 7.901706179271084096e-01 6.518478144086872206e-01 6.323102451350331998e-01 1.066261168142507820e+00 8.038401950910407656e-01 6.828829227650875522e-01 5.538898569902797053e-01 1.393005682082276486e+00 1.000276454658543868e+00 8.315379134676235129e-01 7.808525536112812526e-01 1.134554062237997707e+00 1.456354782733198627e+00 7.217681611436430611e-01 7.522387487480244328e-01 9.168758593864578810e-01 6.985300891391252875e-01 8.160158074614408674e-01 1.172691348313271265e+00 5.143212624851304371e-01 6.056235411289977444e-01 7.314251250541565774e-01 5.614496986855957994e-01 1.724475287505313981e+00 6.150740163654148107e-01 7.286783669995696711e-01 6.700257270067208060e-01 7.068849247173571992e-01 6.883434856222185871e-01 1.381726242809476757e+00 5.298383123382826021e-01
8.329882524585285886e-01 5.036998373171739374e-01 7.746207579298641788e-01 6.487747954721669874e-01 6.441933526209486782e-01 1.013907472025334933e+00 8.068807083628888321e-01 6.879941680892937006e-01 5.979855206676336632e-01 1.403654487217229185e+00 9.722505600005828530e-01 7.965937987786438912e-01 7.621559145573005845e-01 1.130065332528998656e+00 1.447653158312284916e+00 7.103546523635535515e-01 7.591781332768239299e-01 9.175899395348589005e-01 7.145055130226094509e-01 8.163211681044356682e-01 1.179102832012373314e+00 5.130495683639019200e-01 6.031538620473281265e-01 7.046057241909368107e-01 5.592207681880413395e-01 1.701940650809530720e+00 5.962902440058791553e-01 7.237603010457109853e-01 6.733158839679812546e-01 6.910315703931355635e-01 7.171495589783766222e-01 1.367519419925103286e+00 5.317267070819474695e-01
7.946906159408069215e-01 5.055303202389870298e-01 7.648247659310152269e-01 6.430951262872273144e-01 6.363509572481004239e-01 9.675867805592627269e-01 8.145458605362742022e-01 6.963881813004949572e-01 6.367871104772691027e-01 1.445432581396471017e+00 9.601187312319696687e-01 7.897050712570242714e-01 7.299043608367097313e-01 1.139809237571591805e+00 1.480949709100413791e+00 7.087250733998866625e-01 7.448613669966359652e-01 8.829704246526437483e-01 7.150865064671351190e-01 8.016325637706172014e-01 1.214358018031745479e+00 5.144496965231495356e-01 6.061171067185133765e-01 6.817857137311702509e-01 5.841213710857262598e-01 1.743313119310826220e+00 6.192881019159850453e-01 7.180005635455444235e-01 6.637291447234365815e-01 6.796418332029264819e-01 7.063106179396267947e-01 1.407539565624198463e+00 5.293889909813017658e-01
7.858902107755050270e-01 5.105470269863231492e-01 7.556993396988735956e-01 6.308489399629505501e-01 6.237077268468824709e-01 9.494582727970746205e-01 8.112399364149343040e-01 6.918151998374405531e-01 6.381321189957600559e-01 1.448356600742114253e+00 9.686365002135227664e-01 7.867387539647052730e-01 7.074482568103291902e-01 1.136017169995134690e+00 1.484532817669565796e+00 7.170146126639367345e-01 7.270377155732808960e-01 8.366134963445799322e-01 7.342676526194636955e-01 7.876375096510943585e-01 1.220331373195514990e+00 5.127474993712558549e-01 6.139306773020118957e-01 7.076266778411832714e-01 5.999740009490246440e-01 1.756197649628536084e+00 6.294945824436198878e-01 7.078414007094619986e-01 6.590171372917548176e-01 6.804388485598313885e-01 6.826356636784368659e-01 1.422092834479944390e+00 5.299772338134325356e-01
8.151754793133725308e-01 5.167514851696618505e-01 7.940055737514104539e-01 6.296132853745539659e-01 6.176525703328917816e-01 9.905983478663032971e-01 8.062832585044457101e-01 6.826224804927579770e-01 6.083400023316938299e-01 1.442891125528210639e+00 9.983814796714287620e-01 8.183386705584914100e-01 6.933444739608617402e-01 1.126855639918613594e+00 1.460592924004662230e+00 7.138173363169564301e-01 7.304241710619415739e-01 8.703961159150732652e-01 7.596487975677150839e-01 7.846130275165782431e-01 1.212369149466922646e+00 5.146424965076631386e-01 6.128034739410961329e-01 7.576518389365178852e-01 6.102534125273917365e-01 1.714179463632182543e+00 6.095948466236440488e-01 7.067133825504620104e-01 6.533678799086949374e-01 6.760123778401374572e-01 6.930795479983899998e-01 1.391831801121883316e+00 5.295976261623995818e-01
8.748160412953776000e-01 5.235747561692596364e-01 8.440065858480487737e-01 6.364135709312834788e-01 6.180947245919283795e-01 1.050794139057555032e+00 8.034141260637408521e-01 6.784118087264775498e-01 5.990107850180884652e-01 1.433458248007065450e+00 1.037362180600908568e+00 8.493339013609982890e-01 7.002731717615512386e-01 1.124586311287102625e+00 1.431205019007156132e+00 7.074619965328730053e-01 7.393023132558055321e-01 9.346903177771405113e-01 7.582317034146757173e-01 7.901748882258112783e-01 1.206545110321282310e+00 5.146460695984991229e-01 6.081002783537111656e-01 7.554318957626832143e-01 6.092008335320283630e-01 1.650009941502817767e+00 5.966345215618362730e-01 7.037483198555047892e-01 6.528151238168492521e-01 6.755042646327972244e-01 7.076998689459531588e-01 1.345739488178321119e+00 5.311028431146640472e-01
9.631992971849394625e-01 5.261417946618415220e-01 8.639307332896998259e-01 6.387843678050392215e-01 6.172981623437006071e-01 1.114470970819439799e+00 8.011254219121700659e-01 6.895600557053507274e-01 5.995128948130216129e-01 1.396376746018460402e+00 1.079884362817578713e+00 8.482600667115471893e-01 7.165884604103753830e-01 1.122187383527219806e+00 1.404126929339271301e+00 7.084431915307258798e-01 7.241549288252340233e-01 9.941766841696106916e-01 7.451182771689064399e-01 7.797507995376946610e-01 1.209582820169195605e+00 5.163907893514677605e-01 6.057578762481725665e-01 7.060057697270804011e-01 6.090553007945810338e-01 1.557480074258267955e+00 6.042001071670535239e-01 6.999709362835710991e-01 6.606449835593424247e-01 6.763019291681546807e-01 6.945908519616369459e-01 1.276079847935812861e+00 5.360430066527294146e-01
1.018937289913910860e+00 5.220338259651183810e-01 8.395175146715796455e-01 6.329107705359469094e-01 6.121661124191274395e-01 1.156074698102059095e+00 8.023305682376508097e-01 7.068452393587372207e-01 5.829185574520480140e-01 1.322061341141190116e+00 1.092886633242717176e+00 8.300972998635517408e-01 7.116575998132965708e-01 1.088480543951080293e+00 1.366548493216496407e+00 7.164576424493580564e-01 7.056102173523928212e-01 1.015644686384730599e+00 7.480412342775725199e-01 7.667290296259021698e-01 1.192242686516137296e+00 5.256222148409178674e-01 6.085037740116643334e-01 6.893236990550878351e-01 6.123100924639199860e-01 1.464455334844909862e+00 6.299551650059209695e-01 7.112122135502836340e-01 6.645847390456706139e-01 6.805139029681359641e-01 6.728345230556399548e-01 1.199680227313337122e+00 5.383456066254739270e-01
1.056487632397441034e+00 5.225038371605461585e-01 8.187129204159133700e-01 6.184163025413945691e-01 6.078892534441655560e-01 1.186340871066129177e+00 8.049944068375856077e-01 7.049355103101418996e-01 5.688529774191711796e-01 1.228421770082903430e+00 1.101255851396178542e+00 8.302992223629745983e-01 7.011924061800600683e-01 1.022517927738514132e+00 1.305119621522148332e+00 7.231036739050995532e-01 7.101335295386352886e-01 1.021505592204491109e+00 7.490115314878822428e-01 7.723196932944283999e-01 1.150413294334680314e+00 5.316322113794292870e-01 6.123928925560356840e-01 6.993972609578954502e-01 6.181374610519309032e-01 1.373147253665231826e+00 6.593004761904298627e-01 7.219692017162504527e-01 6.648932437661153605e-01 6.949102628082015620e-01 6.660865804160911452e-01 1.127032424822834500e+00 5.358121109091165124e-01
1.097661445123799151e+00 5.231556632943171747e-01 8.062007163537232568e-01 5.942369616720457604e-01 6.090681310246774949e-01 1.206458267927342121e+00 8.031490026959596795e-01 6.831938062204768736e-01 5.616439549167210332e-01 1.127318683499690888e+00 1.121777821479315929e+00 8.396233831511221712e-01 7.060109163587977577e-01 9.520292496311453245e-01 1.242749454010848575e+00 7.196236841095352554e-01 7.207714143424168718e-01 1.033277141707591884e+00 7.415648126645902893e-01 7.772421202153065867e-01 1.111100645539450760e+00 5.275677475629966251e-01 6.104850950763958117e-01 7.231007679677373678e-01 6.323320370200924412e-01 1.277163126330416398e+00 6.590318037002197427e-01 7.208883815095616932e-01 6.737471249676093565e-01 7.048706093898906566e-01 6.748682776140834116e-01 1.053231663434484489e+00 5.290448609086827458e-01
1.127538196710844209e+00 5.192204847416793667e-01 7.915617558159535605e-01 5.774315346528415827e-01 6.158984304469127258e-01 1.215661819154955525e+00 8.023372857439196038e-01 6.655348719416637193e-01 5.524421792681154519e-01 1.046426656039340708e+00 1.137537926247069731e+00 8.519729221297189792e-01 7.263046991670480956e-01 9.161182851565984331e-01 1.208204541080907690e+00 7.113453492093261277e-01 7.293436874488392618e-01 1.057348363957361315e+00 7.283150224554049146e-01 7.726746621891866784e-01 1.090217462950447525e+00 5.194549988603166524e-01 6.051261685617802533e-01 7.571994587715263902e-01 6.338547285085290861e-01 1.191797377825041027e+00 6.333113476836551570e-01 7.142278353993889439e-01 7.007692658391533325e-01 6.999310534932334793e-01 6.836161359121252223e-01 9.859956827795129941e-01 5.268114878107833521e-01
1.146430329874996268e+00 5.204809102337719651e-01 7.860399246428670939e-01 5.788109148375585322e-01 6.157753449599709938e-01 1.233055986013475325e+00 8.316954026275438228e-01 6.736252942160316781e-01 5.214486021792239523e-01 9.947337481979957596e-01 1.148520641405560871e+00 8.832512458901261576e-01 7.389096589449113406e-01 9.013979873502060425e-01 1.195326894940521134e+00 7.213051742641870545e-01 7.467638239438521008e-01 1.093480528031667731e+00 7.054501164479860531e-01 7.737347367368718754e-01 1.084345442287267813e+00 5.133836951094786771e-01 6.096882879588852999e-01 7.782847360070827003e-01 6.241341851986175193e-01 1.129045594693787624e+00 6.477966057545697653e-01 7.166335999721886729e-01 7.393726318101918604e-01 6.994478727805968354e-01 6.614087574688709559e-01 9.422612704103606740e-01 5.333329757261419113e-01
1.150793413808373078e+00 5.223497318769536601e-01 7.867905663138314853e-01 5.917962387829760473e-01 6.072465227782486430e-01 1.227930682682076391e+00 8.796705737069447917e-01 7.073518528840914144e-01 5.000206378358316162e-01 9.885702643372739074e-01 1.156114128545696396e+00 8.863900451268494907e-01 7.267866485694922662e-01 9.018218185674060638e-01 1.209355752083821844e+00 7.344921221733001770e-01 7.610755021928918840e-01 1.098327678463067558e+00 6.936278908432850221e-01 7.836006241113189219e-01 1.104479724749654501e+00 5.005686575408971883e-01 6.166378962764631488e-01 7.877162076818147174e-01 6.144511809253482282e-01 1.128447669451815294e+00 6.616830871212872056e-01 7.256998239091609904e-01 7.566601527937952820e-01 7.111220258024935070e-01 6.522474627331170671e-01 9.537011887440409730e-01 5.348063017219020221e-01
1.148431886571291471e+00 5.207755030964429377e-01 7.841904719387093881e-01 5.973421931050610922e-01 6.014228211278683789e-01 1.210328758893385759e+00 9.297443819050836833e-01 7.444512489699607327e-01 4.819822442558371334e-01 9.923060822317943952e-01 1.165912878975462696e+00 8.817166560575965262e-01 7.153116321349405338e-01 9.110206140711279987e-01 1.238423680607313893e+00 7.542660565420584717e-01 7.882347761010644049e-01 1.094137592271303472e+00 6.855082010847651786e-01 7.891552362829483691e-01 1.137084986979054024e+00 4.888255726997097761e-01 6.203883373160654635e-01 8.005703480327550636e-01 5.945936725116968136e-01 1.142514449955093436e+00 6.499778892525285290e-01 7.304137597738248333e-01 7.798001839818891057e-01 7.239862597240313002e-01 6.583425055787466285e-01 9.760584179497132640e-01 5.377775880743488335e-01
1.144868151538351642e+00 5.155480689500858693e-01 7.839656323719308428e-01 6.003558037146187187e-01 5.985288474937782155e-01 1.188921357665318812e+00 9.796167284169414735e-01 7.766727340052274053e-01 4.551465746278655078e-01 9.959811686280468646e-01 1.181275447731095163e+00 8.855542885497832417e-01 7.136563397845057111e-01 9.254761879026824900e-01 1.264539780874135877e+00 7.856812726832442806e-01 8.148929750508739911e-01 1.095888726600743990e+00 6.774133921504205125e-01 7.830046157699070974e-01 1.170012588712076695e+00 4.853287551345905615e-01 6.230068212423606200e-01 8.025118717670065571e-01 5.798536415462570703e-01 1.146003339250013964e+00 6.462154902578223226e-01 7.360141897965776225e-01 8.070080647579002120e-01 7.350279125518638379e-01 6.577186641046723903e-01 9.837209030731282056e-01 5.452901752545737946e-01
1.138460865029993219e+00 5.126803809758706532e-01 7.807874594786060607e-01 5.977976116976635446e-01 5.965008232578272729e-01 1.171530515292081853e+00 1.026070647976980332e+00 7.948766825034745409e-01 4.248821438455688826e-01 1.002207045954678133e+00 1.196314762272179477e+00 8.981368440127500685e-01 7.034699749527760781e-01 9.522278837608666446e-01 1.300118030166690364e+00 8.149515462022233203e-01 8.351562189337350395e-01 1.101239720661803423e+00 6.743196145784732254e-01 7.625712478745021450e-01 1.214878203443443327e+00 4.867668980945579205e-01 6.231621118006512861e-01 8.083978055111673555e-01 5.596124070527161987e-01 1.149868561055009897e+00 6.484111034401605078e-01 7.432287646235928857e-01 8.274811710854870217e-01 7.339332393141621003e-01 6.529708868688733903e-01 9.992987360919434181e-01 5.525314549377281503e-01
