# Supplementary material for: Molecular mechanisms of native ligand selectivity in catecholamine G protein-coupled receptors
Source: Nat Commun. 2026 Apr 23;17:4112. doi: 10.1038/s41467-026-71361-8 (PMC13150006; doi:10.1038/s41467-026-71361-8)
Supplement: Supplementary file 8 — Source Data 2 [file 41467_2026_71361_MOESM8_ESM.zip › SourceData/FigS15/strings4apo_WT/string128.txt]

8.907468250784592589e-01 4.949635836528399335e-01 8.483069601500281554e-01 6.351511339931236177e-01 6.339996650768449094e-01 1.072157551318772883e+00 8.415290289873744722e-01 6.626106879937812000e-01 5.539139273810191888e-01 1.480503884127145842e+00 1.047088815326949085e+00 8.496521689205648320e-01 8.457517473392808238e-01 1.213344435469935867e+00 1.536154406068494849e+00 7.329434851890843650e-01 7.357085464004391451e-01 9.586202516617341463e-01 6.672218765158423048e-01 8.179856754066339164e-01 1.230905994243974400e+00 4.987153447169695442e-01 6.187688370737187693e-01 7.865589773154693098e-01 5.540836636279617977e-01 1.801616481241348211e+00 6.047163526708390080e-01 7.247542715009860359e-01 6.539189056959107127e-01 7.256985605311124798e-01 6.876240389148378096e-01 1.437887768234842989e+00 5.286679570462086142e-01
8.580339729188104503e-01 4.969344194972352691e-01 8.165648926911301952e-01 6.471812666461339569e-01 6.306192041429437012e-01 1.043702444732142576e+00 8.206294405641623158e-01 6.704798227227477536e-01 5.541301276017882582e-01 1.459273552738899138e+00 1.007681214088350652e+00 8.359978750801166925e-01 8.375774307109810080e-01 1.180467569228748070e+00 1.510749255998432350e+00 7.297052937854294763e-01 7.460146253919750503e-01 9.082058100455766558e-01 6.829796972385001608e-01 8.144530366698642387e-01 1.203674020530537181e+00 5.156536187501458146e-01 6.186091674119110762e-01 7.778764507691486862e-01 5.472022421301682149e-01 1.795022039426134031e+00 6.176138078838651069e-01 7.251701247229956904e-01 6.606590625492110291e-01 7.213923680155607254e-01 6.960303914074079668e-01 1.433903613173376002e+00 5.300378580585405341e-01
8.387487699834761390e-01 5.000094394135271569e-01 7.833082402102383712e-01 6.445808995799562346e-01 6.352648332119184005e-01 1.027540521490187819e+00 7.988675973310928047e-01 6.763280749432493133e-01 5.573206031621911194e-01 1.429165346250907520e+00 9.789919884537212624e-01 8.135304477875022755e-01 8.178241230052585298e-01 1.151432474787390081e+00 1.491346345810591778e+00 7.250445648485688288e-01 7.662278274766195496e-01 8.679235286839925845e-01 6.972077244482841607e-01 8.183552596703687065e-01 1.181032059409310442e+00 5.208435863933131849e-01 6.141413350155012774e-01 7.745889770610271396e-01 5.354889941303216938e-01 1.781159521906055421e+00 6.097877992255726909e-01 7.289551229525568221e-01 6.670345669692258062e-01 7.052664795165903833e-01 7.040054374461559572e-01 1.421106869481103763e+00 5.286926706454413427e-01
8.517738554811841167e-01 5.081097531199793016e-01 7.852171598246047157e-01 6.350589260239913880e-01 6.393878506391879046e-01 1.014916444064470236e+00 7.979098283597452212e-01 6.760996708618368656e-01 5.921674929339646454e-01 1.433171193334724647e+00 9.847675635959926010e-01 7.926530974347978376e-01 7.933967072624585892e-01 1.139090398585707264e+00 1.490505635301163867e+00 7.109324309753385362e-01 7.718331445798473078e-01 8.928037301970329631e-01 7.063641318423793392e-01 8.156557116194868007e-01 1.202720281118503598e+00 5.167302456141635858e-01 6.073204683397741555e-01 7.540287759599854089e-01 5.439564143279653763e-01 1.752766983766378406e+00 5.970044474965316983e-01 7.222371773822071628e-01 6.690213682744245993e-01 6.955815428485970786e-01 7.197724858905646395e-01 1.405842081635041652e+00 5.360905351702861532e-01
8.404453938277293146e-01 5.114764983077143556e-01 7.941080323142214459e-01 6.288328295557169545e-01 6.303290561960156468e-01 9.949198188170755852e-01 8.054617089487117187e-01 6.805802677294727765e-01 6.281232913116883143e-01 1.450448768854976755e+00 9.826500577227799127e-01 8.009771315924057999e-01 7.513600237013760008e-01 1.127861453931029878e+00 1.472913403181299596e+00 7.133147406780732114e-01 7.442544657486223070e-01 9.146515324349551168e-01 7.143145186105371858e-01 8.047330676887712864e-01 1.220775707587301806e+00 5.185285384980512502e-01 6.078748861888193522e-01 7.185375700630795004e-01 5.751662576076276290e-01 1.722992491293920958e+00 6.009129299836116767e-01 7.219160781515248093e-01 6.614133182638018971e-01 6.976455333063305009e-01 7.244489201919546151e-01 1.397081175318396040e+00 5.403707034036389079e-01
8.081711299006167915e-01 5.115951171014311294e-01 7.885797171061222910e-01 6.214653116919857112e-01 6.199293350734746966e-01 9.785040321381637263e-01 8.046894386172683822e-01 6.852315692655834845e-01 6.300010890321399160e-01 1.436479382643571334e+00 9.684081800360022640e-01 8.144297943741578560e-01 6.985606075550874206e-01 1.111635733670399251e+00 1.431974546816778826e+00 7.220509873801176370e-01 7.221462510327856243e-01 8.898884670390465601e-01 7.318171571795142327e-01 7.947142435145960748e-01 1.196492197241381561e+00 5.163771585313904344e-01 6.103247941418404876e-01 7.245779384915904675e-01 5.972749235569463355e-01 1.690010457241482023e+00 5.992012248258757889e-01 7.246122091838600454e-01 6.542034296144207950e-01 6.893697553112044796e-01 7.015378714286336637e-01 1.375640848587629916e+00 5.366931260226820433e-01
8.131989326990380906e-01 5.172808314507764127e-01 8.110270054080231938e-01 6.253457763316100371e-01 6.149501696377102089e-01 9.874420292058867510e-01 8.018664800518385816e-01 6.769127187661070355e-01 6.204368404569798878e-01 1.402019040406948802e+00 9.727336736810953122e-01 8.215513515066168448e-01 6.902952348103714719e-01 1.071553715840676269e+00 1.377220652645788412e+00 7.115893912533272081e-01 7.193291860962383044e-01 8.750429103053636304e-01 7.565839405674579243e-01 7.845639488157829522e-01 1.147796605728772734e+00 5.219434355752492483e-01 6.060525106883277724e-01 7.424344663370117114e-01 6.083314448191373680e-01 1.645501479694132962e+00 5.880449631534536703e-01 7.151056718925280498e-01 6.701129504318921182e-01 6.808893670763822570e-01 7.011582934652612620e-01 1.336549023413015735e+00 5.368331966887637252e-01
8.674796398557773625e-01 5.247064753935173353e-01 8.358414319836898754e-01 6.340369713900139148e-01 6.158449587744945219e-01 1.025480515395414960e+00 8.031451003632001928e-01 6.824928992997653099e-01 6.097889072821156553e-01 1.370025560247914775e+00 1.002688961572936854e+00 8.295469184550776642e-01 7.045387127871599597e-01 1.065633529042292249e+00 1.353040187679765527e+00 7.025329383578073905e-01 7.146203757489353325e-01 9.002054111815861459e-01 7.496301034279474473e-01 7.799038474390039832e-01 1.127943746221494292e+00 5.282306721402408867e-01 5.989266432730814271e-01 7.109814799440458133e-01 6.105228650051817141e-01 1.603255436208262052e+00 5.947218257631886607e-01 7.036090719347531941e-01 6.815091450569387144e-01 6.919889093845039696e-01 6.986886260153651884e-01 1.298788657108369105e+00 5.347440399044492976e-01
9.369842903977391169e-01 5.285764221504879457e-01 8.459884383744400438e-01 6.325749709085638495e-01 6.161975605689885560e-01 1.071753031406772694e+00 7.998949596770201786e-01 6.915505754651755099e-01 5.977245076008406155e-01 1.346769030996959771e+00 1.043855510031678424e+00 8.323610465491781962e-01 7.146587816301946949e-01 1.079958189198855667e+00 1.351042039908420200e+00 7.005917877990129883e-01 7.087197846507425902e-01 9.434189686343275039e-01 7.321140836474573366e-01 7.679123239015589464e-01 1.142271276126082702e+00 5.372242946367108418e-01 5.951539427334651133e-01 6.862337866594288016e-01 6.088070366358270258e-01 1.551827167042852063e+00 6.149391044416219199e-01 6.950784955982945990e-01 6.864890735788822251e-01 6.981168097533072547e-01 6.847736281567464722e-01 1.261293860955424728e+00 5.333213415605922991e-01
1.003444348265213115e+00 5.209023886144792392e-01 8.270768090393088023e-01 6.122003286321374693e-01 6.110698366607237864e-01 1.131477109007400728e+00 8.005133953418128723e-01 6.902344661043983143e-01 5.807941124072253380e-01 1.303945382278354437e+00 1.077614616679028359e+00 8.220049112200928931e-01 7.003039931959027520e-01 1.073088169535017844e+00 1.349630357276491832e+00 7.112671649704881416e-01 7.032926881298645627e-01 9.695763498090888000e-01 7.282536461129996974e-01 7.583973975837878800e-01 1.168978238293811422e+00 5.347578196792434069e-01 6.011950326865223015e-01 7.043832717204484561e-01 6.117571869030649090e-01 1.480731412615882814e+00 6.219577262577300480e-01 6.996886973552158828e-01 6.686894706159534074e-01 6.939045783917451304e-01 6.796366064720855693e-01 1.215490190060674713e+00 5.359681957013726628e-01
1.050396090703131780e+00 5.146788383298435132e-01 7.951943246179616898e-01 5.951466297309458975e-01 6.069062981375896726e-01 1.176750683243819706e+00 8.087939784468455295e-01 6.780828549079481737e-01 5.710487894569973299e-01 1.230522216241516142e+00 1.103954250586315355e+00 8.183671001910143294e-01 6.973467940760926798e-01 1.029751104203430190e+00 1.331284600579410116e+00 7.169065393368205807e-01 7.052702841410748436e-01 9.779442763303989317e-01 7.269708525441944680e-01 7.657450873283073722e-01 1.173671574774795889e+00 5.254553786944655691e-01 6.041172309585128852e-01 7.253720787871140718e-01 6.136478078507808798e-01 1.406552148934062219e+00 6.215423757020922535e-01 7.083661663120351948e-01 6.509325038845742428e-01 6.866749486950195491e-01 6.794231215470054597e-01 1.164535781590820385e+00 5.385069918425426927e-01
1.095337253299454083e+00 5.171905790135502556e-01 7.762371003394386015e-01 5.828729161689673033e-01 6.093629743514484831e-01 1.211607711011254418e+00 8.141023358840645541e-01 6.648382257654847916e-01 5.631425415211837038e-01 1.123116224415891429e+00 1.131109018425292545e+00 8.339694612717987177e-01 7.134636774381108992e-01 9.668435904007891546e-01 1.276614163923202039e+00 7.148480238968263345e-01 7.141105117116449685e-01 1.005327063816854771e+00 7.218630366033982337e-01 7.740047726238453718e-01 1.140620780205998663e+00 5.204978654741526656e-01 6.021098693080705333e-01 7.341813641586988348e-01 6.131455149898584756e-01 1.302353773103715140e+00 6.266662603877344306e-01 7.155442883707959778e-01 6.670758892429439202e-01 6.831926894085426083e-01 6.790658646857782310e-01 1.084156623335306158e+00 5.409912610280769307e-01
1.126396015555851449e+00 5.227030463058558452e-01 7.839981539065056237e-01 5.846646193311015871e-01 6.154825017812889376e-01 1.227442966201539143e+00 8.207595533525470222e-01 6.706373665883721413e-01 5.467077175073563611e-01 1.038014544009118190e+00 1.142371022827671334e+00 8.605109182999366446e-01 7.233180199328932414e-01 9.237546628620967315e-01 1.218721024403687236e+00 7.140550859030316833e-01 7.302659052546290885e-01 1.054199841822404560e+00 7.213947351849233636e-01 7.758616080131264248e-01 1.096302522742012231e+00 5.156341399461044084e-01 6.023541599168898975e-01 7.404411813253475305e-01 6.179578091114090732e-01 1.203986360162411451e+00 6.268356230950399288e-01 7.199374410874685992e-01 7.116923346919639126e-01 6.920664243488328093e-01 6.795310565143891646e-01 1.004334916656058008e+00 5.409752938928840127e-01
1.144691471761914103e+00 5.229008473253461409e-01 7.866905613510749573e-01 6.062408677481110342e-01 6.146781088836144047e-01 1.226460015572131468e+00 8.582991225254327228e-01 7.016198722679094502e-01 5.239761844995233231e-01 1.010058449092506416e+00 1.148344636181505507e+00 8.731538658283627408e-01 7.245845305792248947e-01 9.097424617846282535e-01 1.218117623818261608e+00 7.172109670364887890e-01 7.612338441415388290e-01 1.084774730167387791e+00 7.134996071882335755e-01 7.849170936647763552e-01 1.101897654290665773e+00 5.002230037807239293e-01 6.053110290660635995e-01 7.609058302283806530e-01 6.166011261137513966e-01 1.159719981617258089e+00 6.227939103872929261e-01 7.178252326712654119e-01 7.399812081301305744e-01 7.044640770690899778e-01 6.728001236960465814e-01 9.755023508097588891e-01 5.343360170649741336e-01
1.140746609606853923e+00 5.207592144607320339e-01 7.838917596674161992e-01 6.199081024957330266e-01 6.075940035047521226e-01 1.213942383645539635e+00 9.082691399124211973e-01 7.434095467564935111e-01 5.087190086589152838e-01 1.022384025984709677e+00 1.148170095081973319e+00 8.647586396206063952e-01 7.209432208737978076e-01 9.222274929103376762e-01 1.237831717627978723e+00 7.265341951443683444e-01 7.845126840638970700e-01 1.072935518648694408e+00 6.967717160087909534e-01 7.807684046399425704e-01 1.122153493541464542e+00 4.872360318461997353e-01 6.107034843490746212e-01 7.875638236287672012e-01 6.008114540283040483e-01 1.165996204185654639e+00 6.285308800545760244e-01 7.133888703285047317e-01 7.559702780145202139e-01 7.144836399342923139e-01 6.680300217274272034e-01 9.888306384865221954e-01 5.327620555395242707e-01
1.134292419925926332e+00 5.172149843880159414e-01 7.791152059264279117e-01 6.244439058174472423e-01 5.988288206807546032e-01 1.198272232927405145e+00 9.538002712538753425e-01 7.833570131676297343e-01 4.904234588515996585e-01 1.021829416642130006e+00 1.154110975437888653e+00 8.629391383922428993e-01 7.241340074109809954e-01 9.296594183089165186e-01 1.251055251569536342e+00 7.468612809492435334e-01 7.981714059050959431e-01 1.066676586734086829e+00 6.806450750097081670e-01 7.686552823425771841e-01 1.139081464562873958e+00 4.822614802552337987e-01 6.162918391361784654e-01 8.020335351452172468e-01 5.893768196198082565e-01 1.164951938237034801e+00 6.397710487746105512e-01 7.186019166537052083e-01 7.757762116947211073e-01 7.266034274498266443e-01 6.626357107430848048e-01 9.929262585406196662e-01 5.393708840829537499e-01
1.133982933467699850e+00 5.138844468716162739e-01 7.780365953960660663e-01 6.154464546856762697e-01 5.947125644614379425e-01 1.182072978386208284e+00 9.940306835778094374e-01 8.003742438270511350e-01 4.607545694415697279e-01 1.012926255232682093e+00 1.172390118871580622e+00 8.760942555662377673e-01 7.181124224313993887e-01 9.389772837101911795e-01 1.272156328859199714e+00 7.794956261498602323e-01 8.148144926117270037e-01 1.078939553576880650e+00 6.729901505890566460e-01 7.625280487033824217e-01 1.172596405494641836e+00 4.837117816718848884e-01 6.209116259749096756e-01 8.062637599658161180e-01 5.763309498254199914e-01 1.155865057335026425e+00 6.484548080588500296e-01 7.306578147777196275e-01 8.007571089545957310e-01 7.348122283770517349e-01 6.560150959425967709e-01 9.937607539648908306e-01 5.472884528418102690e-01
1.138460865029993219e+00 5.126803809758706532e-01 7.807874594786060607e-01 5.977976116976635446e-01 5.965008232578272729e-01 1.171530515292081853e+00 1.026070647976980332e+00 7.948766825034745409e-01 4.248821438455688826e-01 1.002207045954678133e+00 1.196314762272179477e+00 8.981368440127500685e-01 7.034699749527760781e-01 9.522278837608666446e-01 1.300118030166690364e+00 8.149515462022233203e-01 8.351562189337350395e-01 1.101239720661803423e+00 6.743196145784732254e-01 7.625712478745021450e-01 1.214878203443443327e+00 4.867668980945579205e-01 6.231621118006512861e-01 8.083978055111673555e-01 5.596124070527161987e-01 1.149868561055009897e+00 6.484111034401605078e-01 7.432287646235928857e-01 8.274811710854870217e-01 7.339332393141621003e-01 6.529708868688733903e-01 9.992987360919434181e-01 5.525314549377281503e-01
