# Supplementary material for: Molecular mechanisms of native ligand selectivity in catecholamine G protein-coupled receptors
Source: Nat Commun. 2026 Apr 23;17:4112. doi: 10.1038/s41467-026-71361-8 (PMC13150006; doi:10.1038/s41467-026-71361-8)
Supplement: Supplementary file 8 — Source Data 2 [file 41467_2026_71361_MOESM8_ESM.zip › SourceData/FigS15/strings4apo_WT/string55.txt]

8.907468250784592589e-01 4.949635836528399335e-01 8.483069601500281554e-01 6.351511339931236177e-01 6.339996650768449094e-01 1.072157551318772883e+00 8.415290289873744722e-01 6.626106879937812000e-01 5.539139273810191888e-01 1.480503884127145842e+00 1.047088815326949085e+00 8.496521689205648320e-01 8.457517473392808238e-01 1.213344435469935867e+00 1.536154406068494849e+00 7.329434851890843650e-01 7.357085464004391451e-01 9.586202516617341463e-01 6.672218765158423048e-01 8.179856754066339164e-01 1.230905994243974400e+00 4.987153447169695442e-01 6.187688370737187693e-01 7.865589773154693098e-01 5.540836636279617977e-01 1.801616481241348211e+00 6.047163526708390080e-01 7.247542715009860359e-01 6.539189056959107127e-01 7.256985605311124798e-01 6.876240389148378096e-01 1.437887768234842989e+00 5.286679570462086142e-01
8.935789349834195594e-01 5.062538210416674955e-01 8.376659937527837219e-01 6.425421391259091841e-01 6.235044943340405377e-01 1.075847607041397813e+00 8.217462191006100758e-01 6.648355238946409562e-01 5.470086008982899539e-01 1.473655753709771865e+00 1.039836397352257080e+00 8.475842105207028743e-01 8.052736866784602210e-01 1.180006737767913538e+00 1.536268260140825070e+00 7.408038030648830263e-01 7.528880092797601842e-01 9.441813339235129998e-01 6.796915735172175399e-01 8.357347008021481782e-01 1.250010564677564107e+00 5.083076266607635674e-01 6.145565612841666914e-01 7.529930507534000617e-01 5.428189106794708563e-01 1.801360037201967579e+00 6.137233955104067773e-01 7.282020134456362870e-01 6.582616924575122042e-01 7.291431805104353625e-01 7.056117266522248244e-01 1.454035446482734972e+00 5.280835162410513206e-01
8.894817417540403781e-01 5.068263788413593929e-01 8.136483931315949825e-01 6.512769737758554722e-01 6.142213593113583503e-01 1.078894631181485098e+00 8.118939884884538438e-01 6.746781460394978280e-01 5.525059667319792700e-01 1.438354071088510100e+00 1.027792833755696300e+00 8.452912511331320822e-01 7.600583404916071428e-01 1.135124114279332019e+00 1.493818268778947633e+00 7.315296196409721841e-01 7.519125058220290647e-01 9.231049446424997029e-01 6.958614336012216572e-01 8.259531470451302315e-01 1.231995899310127651e+00 5.155966927485643447e-01 6.059677901895864638e-01 7.173737746527191206e-01 5.353773000861364872e-01 1.761032205707712794e+00 6.197254422751221625e-01 7.265221647356455703e-01 6.614763058991155464e-01 7.271880620403311513e-01 7.169725696936551929e-01 1.431459187395736299e+00 5.272399205480772233e-01
8.764908043278764049e-01 4.990639275786089568e-01 7.924943275435927248e-01 6.473845783900947781e-01 6.115196799587711007e-01 1.072314515332700502e+00 8.148438134434184965e-01 6.790103127421656115e-01 5.722133740844957961e-01 1.395472368134644148e+00 1.021392408237497884e+00 8.376168507278041186e-01 7.304032318011439706e-01 1.103350371649036044e+00 1.436068266008246219e+00 7.133300033364299297e-01 7.328674714825238468e-01 9.131014813095998939e-01 7.048610126610848070e-01 7.954527846523863355e-01 1.190994563879948176e+00 5.117345580877363798e-01 6.012941666130745544e-01 7.063237030973051889e-01 5.415403873641800869e-01 1.697523259641905868e+00 6.217658337096531040e-01 7.134176135863585788e-01 6.636659060403150567e-01 7.160653066641472497e-01 7.064994551014742719e-01 1.378234454282028842e+00 5.261596005711361990e-01
8.646580152804826946e-01 5.004937728373278771e-01 7.816177846241482152e-01 6.229180864380143845e-01 6.129940929081925116e-01 1.069875939343800209e+00 8.160302060142083924e-01 6.687107268433207796e-01 5.961721030933261334e-01 1.369424413856869638e+00 1.028533121418972796e+00 8.305991497299411996e-01 6.993033717815448913e-01 1.085937066159880615e+00 1.412289590620758872e+00 7.096286686219972495e-01 7.213003313392277738e-01 9.200958229900276786e-01 7.133802528041087720e-01 7.789689621371072015e-01 1.176752015029759901e+00 5.045246236302025622e-01 6.057417152203053989e-01 7.008869262227095387e-01 5.706010306527572462e-01 1.657031414079538134e+00 6.197396382120179403e-01 6.982639974466723354e-01 6.724399384236698918e-01 7.030186798626022471e-01 6.872642773332297006e-01 1.344899919222432905e+00 5.259626870976340518e-01
8.595276488801971704e-01 5.110895218403644913e-01 7.726378325480842690e-01 5.968970546043056435e-01 6.158357540619037174e-01 1.079141366739195362e+00 8.247393106468976498e-01 6.667312231147038970e-01 6.133437716038852017e-01 1.381027956634898413e+00 1.026331838100451366e+00 8.297147582128486798e-01 6.888681106312871671e-01 1.105719743369445451e+00 1.426088494776254656e+00 7.194654312482354763e-01 7.198027581170987066e-01 9.174770164625808411e-01 7.272509632349338782e-01 7.751158283031752694e-01 1.195134075607418245e+00 5.146895827444850635e-01 6.129859023629407044e-01 7.067424321916314645e-01 6.040674014846652007e-01 1.659875731846737423e+00 6.226947162820392068e-01 7.090946760576963825e-01 6.752790027456148092e-01 7.032826518142577532e-01 6.849961360467415883e-01 1.351430418579051773e+00 5.328432108352498808e-01
8.767945869558689820e-01 5.143395873896556836e-01 8.119604195548465464e-01 6.046107122120297772e-01 6.146222269359569168e-01 1.092661128977966856e+00 8.163350326573619586e-01 6.786704989087011253e-01 5.913516135674952157e-01 1.412677965510172440e+00 1.043923887197552469e+00 8.595946916199768140e-01 6.926203782167170697e-01 1.132970324323610445e+00 1.428539988523628956e+00 7.140063274946099048e-01 7.186716535760706570e-01 9.588224517079857456e-01 7.382240644284516762e-01 7.675555290149717047e-01 1.211709624814233610e+00 5.197160868113772647e-01 6.133980385777596522e-01 7.377560546272077246e-01 6.033857675659133335e-01 1.635962773073052379e+00 6.123333527753134220e-01 7.056392407067161310e-01 6.426222358193203199e-01 6.850159250613966355e-01 6.853387133354278404e-01 1.338968097865406159e+00 5.357611395978090219e-01
9.211997265117661815e-01 5.208774112695744307e-01 8.504420357051053481e-01 6.155489041343175094e-01 6.184284314838335295e-01 1.139945016189867211e+00 8.095145415640669917e-01 6.866029595968315968e-01 6.112550942499395124e-01 1.419451945502721246e+00 1.071784011963443417e+00 9.021818081135415390e-01 7.048126832055556790e-01 1.129651860868345015e+00 1.429685970566854980e+00 7.107735841419712264e-01 7.113406646531391653e-01 1.007069445062523494e+00 7.291433283021124812e-01 7.765218382008280962e-01 1.223635736026298604e+00 5.129042715182883239e-01 6.113172256877618116e-01 7.217180371102274172e-01 6.020534991591066643e-01 1.625266645162332768e+00 6.012890123719397684e-01 7.045041996586991484e-01 6.278971301325425580e-01 6.799819224627230430e-01 6.850573766809056053e-01 1.339487740926233350e+00 5.326697205717108030e-01
1.015791034934703907e+00 5.257434668176924619e-01 8.660467996924273715e-01 6.224713188313623080e-01 6.163096871392058640e-01 1.193594468932608343e+00 8.191942401049959743e-01 6.985513360268452709e-01 6.052034780468413810e-01 1.362982899529796343e+00 1.109465057357927664e+00 8.926384679314489645e-01 7.026037748046817244e-01 1.108983746591831743e+00 1.403786896025962072e+00 7.132836863649787418e-01 6.948792386192674808e-01 1.045730201209568166e+00 7.241558435637821534e-01 7.704968947037986737e-01 1.225117059362351934e+00 5.078674521196754332e-01 6.079819000469161017e-01 7.140531973763796225e-01 5.893100785655225327e-01 1.523234448552563070e+00 6.145340222959096987e-01 7.018646751285888552e-01 6.354307944775368089e-01 6.887842453020506239e-01 6.868878218465863661e-01 1.261935326829462412e+00 5.330358004025143037e-01
1.065926854338538510e+00 5.222490254758408446e-01 8.354994359547524008e-01 6.214673286307336175e-01 6.080407179065219214e-01 1.214202838286184694e+00 8.198913053022182096e-01 7.045631762173002466e-01 5.757876700991413355e-01 1.271815170747262691e+00 1.124472314421692820e+00 8.616572592115527840e-01 6.796425545220352582e-01 1.067980995231935903e+00 1.360566228961260782e+00 7.206739860076389892e-01 6.973857420587171729e-01 1.038163888072218377e+00 7.353422448853875748e-01 7.680106142630359622e-01 1.204967942458035735e+00 5.159309411837870174e-01 6.078128881532420813e-01 7.044648973132114911e-01 5.850160354630603576e-01 1.413834296387051381e+00 6.359437315987945816e-01 7.011132651774821811e-01 6.393756337918675703e-01 6.919747173752699432e-01 6.793236007885686822e-01 1.175640212826421838e+00 5.378807396466868118e-01
1.088300703159547078e+00 5.223554782211310421e-01 7.962091470048752173e-01 6.101380044074479203e-01 6.032874353717972982e-01 1.230097067648027398e+00 8.085523397186382688e-01 6.987935668146223467e-01 5.696493885254534373e-01 1.174719038216971878e+00 1.129025850462046510e+00 8.569464305298739593e-01 6.753052031008081046e-01 1.006107165827809569e+00 1.307854903947338387e+00 7.275018373631130242e-01 7.057515855224169021e-01 1.028948670761722139e+00 7.388360602879004979e-01 7.739825626148155724e-01 1.172811375939712075e+00 5.282593011356446766e-01 6.074065209272803134e-01 6.905224458265747378e-01 5.894377346461132650e-01 1.327692564174395295e+00 6.558790589713878738e-01 7.095475430743172218e-01 6.371426732004089599e-01 6.938285494109303064e-01 6.580599973783463064e-01 1.113057509697362057e+00 5.390664291040301315e-01
1.116173608851174004e+00 5.163703352125692536e-01 7.877546444788782187e-01 5.965432464584905503e-01 6.106172986006245251e-01 1.234289196149979118e+00 8.008611867134960427e-01 6.948671623672904030e-01 5.620281988269760776e-01 1.099786022496583637e+00 1.129961298902699918e+00 8.615531677466390370e-01 6.931656335519621459e-01 9.599382672780317760e-01 1.252144638124864207e+00 7.193658643646972939e-01 7.123222927822918660e-01 1.058426207802665608e+00 7.335508947385279699e-01 7.694662093521266177e-01 1.136971890776016458e+00 5.367173174857714502e-01 6.020854363339512849e-01 7.392722945996315076e-01 5.894940438226899948e-01 1.239806712012877954e+00 6.418529944943190957e-01 7.135107881718617540e-01 6.619051826219841672e-01 6.972119483160742481e-01 6.589954490144995791e-01 1.042813102437326833e+00 5.358917663001816489e-01
1.134523180160922351e+00 5.112187843365386675e-01 7.863671141472687864e-01 5.955182253662760772e-01 6.175934991244169669e-01 1.239507391374617962e+00 8.074720614622277193e-01 7.025191825929106848e-01 5.461249555986672499e-01 1.020982761413135265e+00 1.133817387579863833e+00 8.711151639171396122e-01 7.047019175091312482e-01 9.184064149547793710e-01 1.206835306175180200e+00 7.221642912613563947e-01 7.244322965698153372e-01 1.074116609422967050e+00 7.287897744668299094e-01 7.624518374563120648e-01 1.084134546118316722e+00 5.325319861741135696e-01 6.008872183241468212e-01 7.740087988586945578e-01 6.069483567732998353e-01 1.185555020373160851e+00 6.352611511661784283e-01 7.245585540525565360e-01 7.019841126071156845e-01 7.058693896347508767e-01 6.695500059319728914e-01 9.846716682482841154e-01 5.479190168931038496e-01
1.150597662719855308e+00 5.134187890186020509e-01 7.911015252493155403e-01 5.832703534101419951e-01 6.204837544496395463e-01 1.244720062855740883e+00 8.356680518003098967e-01 6.881263733903106861e-01 5.151639752612453549e-01 9.835926256252202071e-01 1.147473391631880224e+00 8.843327898098356510e-01 7.049168563704095725e-01 8.956067074627167557e-01 1.202127609040627654e+00 7.259822153457737848e-01 7.424541805646562853e-01 1.095608352513270489e+00 7.179160105130214520e-01 7.725976482771814702e-01 1.076865242286095592e+00 5.224692270492531376e-01 6.042219322021413763e-01 7.707898919953689587e-01 6.270570436124722757e-01 1.162736782252266066e+00 6.592511801098301927e-01 7.378384927647961833e-01 7.418611264973149488e-01 7.195565411009963164e-01 6.608773144391757448e-01 9.678526545764105649e-01 5.507567252740573904e-01
1.150060042031199492e+00 5.194592354229118358e-01 7.884091693763889408e-01 5.746573175521733079e-01 6.121074932995631546e-01 1.225656629759820815e+00 8.700423627124200809e-01 7.023409809551186544e-01 5.110220507651973554e-01 1.015523557789832942e+00 1.155369984631541280e+00 8.767125537671318636e-01 7.005108374935913318e-01 8.945806265436724303e-01 1.221257395291222236e+00 7.235403863502100075e-01 7.642949557002834959e-01 1.093788754021484344e+00 7.042001014445236073e-01 7.743895438945581633e-01 1.128753241061740464e+00 5.102340164584495685e-01 6.079126547419456683e-01 7.839246287784669143e-01 6.105429779333249041e-01 1.144484036592000820e+00 6.795496376484061463e-01 7.335498823354800191e-01 7.589748318772620017e-01 7.281544887381197206e-01 6.423004870644648534e-01 9.836653808412952893e-01 5.442957334252261914e-01
1.144056249462196417e+00 5.200039312285538173e-01 7.829122010953829536e-01 5.751324215939412898e-01 6.012710085705634810e-01 1.203111633748811693e+00 9.106513140375719351e-01 7.347253607761365934e-01 4.992816235643787737e-01 1.036253129558437180e+00 1.163077204777905882e+00 8.715376473001684721e-01 6.966515442869464225e-01 9.076139981116779776e-01 1.248251978592811451e+00 7.466775149509023990e-01 7.847564700243141456e-01 1.082567631429879551e+00 6.933885009085047901e-01 7.693792264956124116e-01 1.172452678730742548e+00 5.022479379493218765e-01 6.160821214122994549e-01 7.983025495899227497e-01 5.911536816034075326e-01 1.147072207165832580e+00 6.728551615531324082e-01 7.353900924478993240e-01 7.737450483404140211e-01 7.298326082019007677e-01 6.388685942018826891e-01 9.997751695357136592e-01 5.443559301936308215e-01
1.140600432471033709e+00 5.166326794477912321e-01 7.811545325646080951e-01 5.820416233488214797e-01 5.958432798387521823e-01 1.185468931759924294e+00 9.642845683955161284e-01 7.646992798836468319e-01 4.664981554734829450e-01 1.030720301164499864e+00 1.177233763356470675e+00 8.802901782681129550e-01 6.977072616754281809e-01 9.305112233506457331e-01 1.278221761120770905e+00 7.820637925105998756e-01 8.077853572568823859e-01 1.086576682527927495e+00 6.834862570110125102e-01 7.662634868973489111e-01 1.201282974558607330e+00 4.955999240516935078e-01 6.225584828924576319e-01 8.051157493722496117e-01 5.750712852333507152e-01 1.154667694005848455e+00 6.580353335846130802e-01 7.407322016288923061e-01 7.971726560258025618e-01 7.305366567906728115e-01 6.446241108587430491e-01 1.006272822549750590e+00 5.469087544250269550e-01
1.138460865029993219e+00 5.126803809758706532e-01 7.807874594786060607e-01 5.977976116976635446e-01 5.965008232578272729e-01 1.171530515292081853e+00 1.026070647976980332e+00 7.948766825034745409e-01 4.248821438455688826e-01 1.002207045954678133e+00 1.196314762272179477e+00 8.981368440127500685e-01 7.034699749527760781e-01 9.522278837608666446e-01 1.300118030166690364e+00 8.149515462022233203e-01 8.351562189337350395e-01 1.101239720661803423e+00 6.743196145784732254e-01 7.625712478745021450e-01 1.214878203443443327e+00 4.867668980945579205e-01 6.231621118006512861e-01 8.083978055111673555e-01 5.596124070527161987e-01 1.149868561055009897e+00 6.484111034401605078e-01 7.432287646235928857e-01 8.274811710854870217e-01 7.339332393141621003e-01 6.529708868688733903e-01 9.992987360919434181e-01 5.525314549377281503e-01
