# Supplementary material for: Molecular mechanisms of native ligand selectivity in catecholamine G protein-coupled receptors
Source: Nat Commun. 2026 Apr 23;17:4112. doi: 10.1038/s41467-026-71361-8 (PMC13150006; doi:10.1038/s41467-026-71361-8)
Supplement: Supplementary file 8 — Source Data 2 [file 41467_2026_71361_MOESM8_ESM.zip › SourceData/FigS15/strings4apo_WT/string41.txt]

8.907468250784592589e-01 4.949635836528399335e-01 8.483069601500281554e-01 6.351511339931236177e-01 6.339996650768449094e-01 1.072157551318772883e+00 8.415290289873744722e-01 6.626106879937812000e-01 5.539139273810191888e-01 1.480503884127145842e+00 1.047088815326949085e+00 8.496521689205648320e-01 8.457517473392808238e-01 1.213344435469935867e+00 1.536154406068494849e+00 7.329434851890843650e-01 7.357085464004391451e-01 9.586202516617341463e-01 6.672218765158423048e-01 8.179856754066339164e-01 1.230905994243974400e+00 4.987153447169695442e-01 6.187688370737187693e-01 7.865589773154693098e-01 5.540836636279617977e-01 1.801616481241348211e+00 6.047163526708390080e-01 7.247542715009860359e-01 6.539189056959107127e-01 7.256985605311124798e-01 6.876240389148378096e-01 1.437887768234842989e+00 5.286679570462086142e-01
8.676899577786840734e-01 5.012716781879927863e-01 8.259792008984038203e-01 6.483787502676754411e-01 6.301771262335909007e-01 1.067079436624941202e+00 8.181873342716792230e-01 6.623359019307407669e-01 5.524293620838941488e-01 1.468008323753348332e+00 1.033349375272283543e+00 8.565338028525192327e-01 8.135514379453595568e-01 1.166586421446064170e+00 1.511471477857061263e+00 7.284814851073012631e-01 7.573278429651646437e-01 9.630063734088816219e-01 6.872710852023815598e-01 8.428614170329735700e-01 1.234058241225417296e+00 5.072588186897999396e-01 6.126773619955482308e-01 7.544343054475431964e-01 5.602224049340395196e-01 1.778777818913646502e+00 6.383952751498536138e-01 7.199486102122958364e-01 6.572903867524706456e-01 7.159519005920718104e-01 6.901890936528182197e-01 1.434831822034068782e+00 5.286154318261625518e-01
8.636910358873628457e-01 5.003392261929520135e-01 8.134250863652714436e-01 6.485211667882631037e-01 6.370280993260032387e-01 1.075551594858038751e+00 8.079734735640178300e-01 6.639071800639493315e-01 5.641862433211535244e-01 1.450557347698160360e+00 1.016998433390525314e+00 8.598320740862139822e-01 7.604587298856997357e-01 1.130462334198305552e+00 1.472527757650786695e+00 7.161074383282658440e-01 7.569630704329799453e-01 9.710381036773384489e-01 7.064637435045875158e-01 8.437247146831026168e-01 1.228605051957803340e+00 5.177366282604826120e-01 6.029244271306500869e-01 7.149803940755017351e-01 5.469542280195052175e-01 1.722586803876140493e+00 6.380728362236213203e-01 7.114498729507424679e-01 6.640247363860690699e-01 7.318590141916047065e-01 6.800433754996422220e-01 1.402511720556306241e+00 5.269971153520197626e-01
8.565393810591648283e-01 5.022864874364040277e-01 7.961897730001394891e-01 6.491788630083865641e-01 6.355333863234995384e-01 1.057097543793994232e+00 8.102495015783744980e-01 6.902067440244999963e-01 6.190293377797634333e-01 1.431552401030740107e+00 1.009151400713790059e+00 8.278321317567118864e-01 7.286015871227418117e-01 1.113107897364174148e+00 1.449619885051475432e+00 7.114505763307116259e-01 7.507338993935716021e-01 9.392216068572813992e-01 7.051601522937896993e-01 8.126343177764165926e-01 1.218970114385486747e+00 5.197964654932086814e-01 6.030634167852532146e-01 7.115644372210963020e-01 5.507959308414873689e-01 1.701308512064464651e+00 6.254601911294946914e-01 7.148903675979592087e-01 6.814174017328061828e-01 7.307432183696237482e-01 6.912291664880698683e-01 1.390753687384938431e+00 5.327392483592153782e-01
8.650379095205192881e-01 5.182445850490511319e-01 7.917004411708199463e-01 6.508790012291869598e-01 6.213884543385946868e-01 1.056937255918550811e+00 7.995587125939266349e-01 7.060722437005362284e-01 6.628116084168658162e-01 1.428572156015357475e+00 1.031750853201108820e+00 8.216979104764184916e-01 7.162026218801620381e-01 1.106691744417386269e+00 1.463026975817805386e+00 7.179104535744810223e-01 7.331966978406597724e-01 9.213831794884529414e-01 7.057817098334620010e-01 7.905656652139649854e-01 1.235049418099861240e+00 5.150347929368707112e-01 6.063506955937514320e-01 6.953048846699584340e-01 5.660088427900914487e-01 1.713060415793647540e+00 6.155776991781840568e-01 7.051119089636959103e-01 6.851872551140821832e-01 7.163318359206628516e-01 7.041775605172980734e-01 1.405562579222510378e+00 5.366120792060355971e-01
8.950434696049691663e-01 5.274068355689690568e-01 8.044880225819833752e-01 6.359344786823210027e-01 6.141599429502395679e-01 1.086035305702156561e+00 7.919398379937975241e-01 6.976983347964526017e-01 6.745160005780910240e-01 1.437883274022958346e+00 1.067602003156851609e+00 8.463195704538062358e-01 7.061955291068879870e-01 1.115531488989810249e+00 1.486603546292312839e+00 7.180823697447773490e-01 7.097265652288784477e-01 9.358280014289739324e-01 7.053774268268783176e-01 7.791002407823628406e-01 1.264136979217339807e+00 5.046364736901520764e-01 6.076638766042855577e-01 6.984850738832727446e-01 5.787925652827397016e-01 1.719146111738846017e+00 6.069727165515730327e-01 6.831095710749317540e-01 6.809048153803887171e-01 7.101118453652499607e-01 6.881345302128503150e-01 1.416714714115928642e+00 5.366417737959938705e-01
9.113421644340440331e-01 5.216657169033537267e-01 8.105017173824835552e-01 6.132305669367617007e-01 6.142915057135815982e-01 1.108963911340986597e+00 8.025742698025056798e-01 6.832017415801406868e-01 6.623693506223341521e-01 1.444355299567919415e+00 1.087019836786977223e+00 8.642675617743789118e-01 7.046467828820326407e-01 1.127799445442063231e+00 1.497109141830531787e+00 7.114381872334404333e-01 7.054943176039994990e-01 9.508395679145029700e-01 7.032184171663293792e-01 7.717340899296829537e-01 1.281065566302789005e+00 4.938005286898277668e-01 6.118281291791362042e-01 7.557076229481997087e-01 5.998183167224594436e-01 1.721565382866378613e+00 6.112139603065638305e-01 6.781500179748036761e-01 6.769029678012873363e-01 6.988856344370629747e-01 6.694934965698650098e-01 1.424618437212770150e+00 5.376428931327235095e-01
9.014238200585161787e-01 5.146162271619998396e-01 8.074811411850740805e-01 6.084192078208617849e-01 6.160675936403832154e-01 1.127634883558352064e+00 8.254340728066046351e-01 6.729527608724962251e-01 6.178227688728876732e-01 1.434620170654933524e+00 1.069543671083833303e+00 8.728397660142823700e-01 7.041078499668477209e-01 1.123029075975302327e+00 1.471814349173897973e+00 7.109184446756170450e-01 7.107086706478387139e-01 9.673999518937527187e-01 7.302453238271769953e-01 7.706107841390544833e-01 1.263948143637288135e+00 5.036842479863418154e-01 6.152030722585666300e-01 7.736257450354554477e-01 6.054697921879421685e-01 1.691034528113477320e+00 6.026533659903654527e-01 7.036239113020861247e-01 6.546291503452298377e-01 6.936972735616838692e-01 6.885915143609033784e-01 1.402639399777289686e+00 5.335127833195948410e-01
9.212475131912123416e-01 5.210476860242007069e-01 8.351422900308199671e-01 6.226930505207459721e-01 6.180683636261529168e-01 1.138065093972382202e+00 8.242308072826221022e-01 6.814133328920013444e-01 6.119822221162760645e-01 1.406102264424217818e+00 1.059453993406964445e+00 8.777436053725171661e-01 7.054255598831397078e-01 1.115558964794322705e+00 1.416468793664015235e+00 7.159978498748870157e-01 7.014547981968092261e-01 9.936943791358461286e-01 7.311327444704269762e-01 7.675135476326077066e-01 1.219148755469057432e+00 5.160945732518609219e-01 6.178798661046907004e-01 7.216555524677341626e-01 6.047704039853507574e-01 1.610145471459802025e+00 5.972368010651748493e-01 7.119892317229818968e-01 6.439875368552812063e-01 6.741532690239191439e-01 6.956975884094886986e-01 1.331108283264470726e+00 5.317331821249063895e-01
1.007956195562988100e+00 5.325494172318315789e-01 8.466382120148532309e-01 6.230977168807891875e-01 6.167868982094872887e-01 1.168366921828149385e+00 8.212981505245372515e-01 6.997833539938063119e-01 6.048131395689471113e-01 1.330597358361524485e+00 1.095442366550754665e+00 8.659219996582800949e-01 7.222536155826634330e-01 1.091361528738091335e+00 1.374375943412514900e+00 7.161389939344564581e-01 6.952713464121642595e-01 1.025617766728147862e+00 7.272883726203110966e-01 7.647352603635736434e-01 1.196084797194423732e+00 5.179998496229654137e-01 6.097914019067213198e-01 6.895579108451216355e-01 6.127700602574485123e-01 1.499618016060564107e+00 5.971358806740291181e-01 7.053888419372622565e-01 6.486915514692509488e-01 6.670600974309894848e-01 6.870519070426579500e-01 1.235399095037497785e+00 5.341234681872528700e-01
1.086466296610141491e+00 5.340121136683371184e-01 8.246698982170903580e-01 6.090177473712860001e-01 6.129373017891054376e-01 1.211666871067543116e+00 8.273883636885187576e-01 6.989476764141775433e-01 5.758363282288987417e-01 1.223663286594282029e+00 1.131928066537271960e+00 8.568548104824914580e-01 7.344775441864883625e-01 1.033519383231617406e+00 1.327305051335287756e+00 7.125423525384301238e-01 7.094214038031657621e-01 1.043163183203211108e+00 7.385792934321164793e-01 7.744397579321715686e-01 1.178411411561265387e+00 5.209553572613064842e-01 5.990848439380674906e-01 6.920580116634531542e-01 6.164912682895250517e-01 1.389359561202911930e+00 6.024147229756093846e-01 7.115228521373015980e-01 6.531986081553341483e-01 6.789733164565822099e-01 6.864756605348204532e-01 1.151936063261268073e+00 5.333467270793347259e-01
1.137291516430313898e+00 5.303763401706251823e-01 8.164419327192725673e-01 5.957065460399789680e-01 6.134950935342318168e-01 1.242785489139487609e+00 8.135561253223513312e-01 6.869396417755888606e-01 5.713076865660591253e-01 1.102644531361306912e+00 1.150078256816511546e+00 8.702167018762299033e-01 7.350285625366260733e-01 9.527777702234009327e-01 1.244913055585275430e+00 7.085557490503845424e-01 7.258107423216950682e-01 1.055436986646895559e+00 7.286273759084005430e-01 7.879325864072165286e-01 1.124179049379983253e+00 5.250129242781548244e-01 5.938216630426135234e-01 6.993415509915213990e-01 6.125395088932832355e-01 1.273444024142933007e+00 6.159001029806486782e-01 7.183170092705889465e-01 6.659206134000689170e-01 6.892530000820862313e-01 6.834479183695340021e-01 1.064486207504564019e+00 5.292359526409908810e-01
1.159456501401038286e+00 5.252965844263726147e-01 8.128747398753123354e-01 5.834212270694443259e-01 6.225851022804155255e-01 1.252208863452098919e+00 7.952920999603038110e-01 6.841151719304762180e-01 5.622504592579675720e-01 1.008073038191388049e+00 1.147402124092120390e+00 8.847504199340208153e-01 7.446453449251801970e-01 8.927075465290289502e-01 1.175440692307242463e+00 7.072353147773494664e-01 7.410540787256411077e-01 1.080198943199162098e+00 7.132406511198374766e-01 7.858022482193202096e-01 1.061527999396025157e+00 5.234562723556012154e-01 5.953267335557921314e-01 7.546095885892529775e-01 6.148644859643175309e-01 1.186584533634970073e+00 6.236768880145509009e-01 7.266892601809635810e-01 6.866989534549186036e-01 6.996285859547701769e-01 6.857546009209798399e-01 9.887441542946123763e-01 5.296415691735979481e-01
1.143757344131874909e+00 5.202775264470703709e-01 7.875112705803886115e-01 5.854511946747754658e-01 6.257620383104464112e-01 1.243019507648969402e+00 8.039024081419959833e-01 6.806226956440823983e-01 5.310406053817059435e-01 9.789160671373697831e-01 1.136495579506002995e+00 8.857678814072331708e-01 7.398956766658056905e-01 8.792412210063524913e-01 1.167060260992632603e+00 7.184772302085200568e-01 7.578673957236906622e-01 1.097138794627852354e+00 7.094628888354008733e-01 7.802955096105630428e-01 1.056700492144757364e+00 5.159067171303293176e-01 6.082063865557360005e-01 7.820532142963562139e-01 6.166737888979155757e-01 1.142389280208066182e+00 6.406771113441076526e-01 7.335304733905978480e-01 7.124639318189458503e-01 7.079189687209164195e-01 6.772624794578236962e-01 9.583736160674716231e-01 5.410779226485825655e-01
1.146719458503382194e+00 5.143383277345672244e-01 7.827796227351835334e-01 5.886235615213596395e-01 6.184774377321938799e-01 1.226100893001160319e+00 8.597674616472555931e-01 6.995449990699464937e-01 4.937739464384894306e-01 9.902607339608565651e-01 1.153430513839894589e+00 8.835929802001073474e-01 7.226677431798836926e-01 8.994339119399926696e-01 1.215712708933473385e+00 7.304428141665743057e-01 7.521490997603739181e-01 1.106019634561940856e+00 7.076373352042647502e-01 7.727403223398652266e-01 1.103143979651441065e+00 5.050890732070539846e-01 6.114516516815693414e-01 7.740612753913288513e-01 6.229872435374694817e-01 1.140200441844303469e+00 6.634987947124793006e-01 7.403444286201139590e-01 7.351659382084201333e-01 7.283975951302024132e-01 6.604538812608745646e-01 9.595130862639001945e-01 5.469806667325441962e-01
1.142624615033320357e+00 5.096169064012653349e-01 7.770083821236448696e-01 5.872921649668477739e-01 6.053039375302354808e-01 1.209682426276327272e+00 9.109942744676251536e-01 7.334163526293432378e-01 4.737943462934826599e-01 9.944777469386189006e-01 1.162364839194586219e+00 8.868129153330207570e-01 7.241740730578709595e-01 9.107232246658444330e-01 1.242110686134433539e+00 7.558444103465330466e-01 7.673024116846449694e-01 1.111632281716244286e+00 6.951156788464911696e-01 7.630249154247400467e-01 1.132336938314083774e+00 5.009752267063507514e-01 6.205139050948090818e-01 7.994598757708309966e-01 6.081255650370491761e-01 1.134966265268133156e+00 6.821464569658383104e-01 7.393273531696166190e-01 7.662406698420707318e-01 7.282111617961615213e-01 6.436877510276878267e-01 9.584395287899567517e-01 5.457620659179791556e-01
1.142283721829325138e+00 5.107111993077045886e-01 7.801821517836072806e-01 5.925718623197580026e-01 5.966245212025957922e-01 1.189664130860952573e+00 9.660248139668247136e-01 7.694865793761035411e-01 4.451218017450709885e-01 1.002899722479569933e+00 1.175557641728792735e+00 8.902456697758436288e-01 7.151644131841249363e-01 9.328478072643362484e-01 1.277153319715838675e+00 7.896120222392664090e-01 7.983605253448388117e-01 1.106379008744899695e+00 6.807499872351107095e-01 7.607063489725119920e-01 1.171382617467168430e+00 4.965033136422544735e-01 6.268246095141760676e-01 8.080132752830010423e-01 5.850979285590621748e-01 1.141366494392465070e+00 6.722455857462235063e-01 7.433226040114874200e-01 7.946279032543738241e-01 7.309132361725780846e-01 6.456758045741525232e-01 9.698631573846420162e-01 5.486562353817292514e-01
1.138460865029993219e+00 5.126803809758706532e-01 7.807874594786060607e-01 5.977976116976635446e-01 5.965008232578272729e-01 1.171530515292081853e+00 1.026070647976980332e+00 7.948766825034745409e-01 4.248821438455688826e-01 1.002207045954678133e+00 1.196314762272179477e+00 8.981368440127500685e-01 7.034699749527760781e-01 9.522278837608666446e-01 1.300118030166690364e+00 8.149515462022233203e-01 8.351562189337350395e-01 1.101239720661803423e+00 6.743196145784732254e-01 7.625712478745021450e-01 1.214878203443443327e+00 4.867668980945579205e-01 6.231621118006512861e-01 8.083978055111673555e-01 5.596124070527161987e-01 1.149868561055009897e+00 6.484111034401605078e-01 7.432287646235928857e-01 8.274811710854870217e-01 7.339332393141621003e-01 6.529708868688733903e-01 9.992987360919434181e-01 5.525314549377281503e-01
