# Supplementary material for: Molecular mechanisms of native ligand selectivity in catecholamine G protein-coupled receptors
Source: Nat Commun. 2026 Apr 23;17:4112. doi: 10.1038/s41467-026-71361-8 (PMC13150006; doi:10.1038/s41467-026-71361-8)
Supplement: Supplementary file 8 — Source Data 2 [file 41467_2026_71361_MOESM8_ESM.zip › SourceData/FigS15/strings4apo_WT/string69.txt]

8.907468250784592589e-01 4.949635836528399335e-01 8.483069601500281554e-01 6.351511339931236177e-01 6.339996650768449094e-01 1.072157551318772883e+00 8.415290289873744722e-01 6.626106879937812000e-01 5.539139273810191888e-01 1.480503884127145842e+00 1.047088815326949085e+00 8.496521689205648320e-01 8.457517473392808238e-01 1.213344435469935867e+00 1.536154406068494849e+00 7.329434851890843650e-01 7.357085464004391451e-01 9.586202516617341463e-01 6.672218765158423048e-01 8.179856754066339164e-01 1.230905994243974400e+00 4.987153447169695442e-01 6.187688370737187693e-01 7.865589773154693098e-01 5.540836636279617977e-01 1.801616481241348211e+00 6.047163526708390080e-01 7.247542715009860359e-01 6.539189056959107127e-01 7.256985605311124798e-01 6.876240389148378096e-01 1.437887768234842989e+00 5.286679570462086142e-01
8.919160104667944733e-01 5.066233478716363203e-01 8.610545516598759885e-01 6.460314869383112502e-01 6.349278050795773565e-01 1.079828247697510291e+00 8.179699706478137378e-01 6.699018298637421376e-01 5.516899438269105005e-01 1.498574018772958816e+00 1.035455590469361864e+00 8.738819648048925526e-01 8.186242318633888404e-01 1.190943172757013002e+00 1.531702816351364849e+00 7.253153111725630930e-01 7.376004477858684183e-01 9.897185650533963930e-01 6.750084094267265744e-01 8.426117814702589470e-01 1.252556325174065233e+00 5.089049180639768633e-01 6.093475657640753385e-01 7.436785767773153033e-01 5.421384562787623373e-01 1.782165837639938077e+00 6.200649133396294310e-01 7.269942971062736126e-01 6.525404697270471566e-01 7.200906680142402649e-01 6.958145767129080284e-01 1.436962394964503842e+00 5.318563149239079468e-01
8.972766867806550861e-01 5.105290660688940330e-01 8.319302458929115351e-01 6.584986426248877756e-01 6.277091623062255321e-01 1.087231842512839775e+00 8.007264815191565965e-01 6.881371852168388648e-01 5.540011092869141507e-01 1.451796693840722297e+00 1.020495594945685314e+00 8.662139827905609435e-01 7.818933299193102648e-01 1.138182456074814386e+00 1.488323528263444828e+00 7.117630321476106081e-01 7.477553966493433180e-01 9.848974243715262755e-01 6.885393348531103630e-01 8.460281947794177082e-01 1.232095293264483304e+00 5.174864070038788233e-01 6.004680302566782757e-01 7.046588565928213477e-01 5.332133648684589389e-01 1.723726361697459408e+00 6.301201928429205346e-01 7.242119694612169090e-01 6.529801731970383827e-01 7.084809316543974056e-01 7.096983920745891794e-01 1.394931250908908238e+00 5.323381640998952058e-01
8.816854794366274506e-01 5.077027675036994703e-01 7.964976796991137808e-01 6.536733559929360782e-01 6.253509078308263636e-01 1.066985633087351504e+00 8.099616904454350896e-01 6.900776928611132011e-01 5.859632809033393785e-01 1.398197831560525239e+00 1.006773864176504940e+00 8.305063606712409507e-01 7.703712375429661030e-01 1.098650397316204508e+00 1.438881715809522621e+00 7.057944720561473151e-01 7.398146466549656575e-01 9.564390623367656774e-01 7.016360170854951672e-01 8.130037899942145208e-01 1.189674125223160628e+00 5.162942166416577550e-01 5.994915482147215036e-01 7.107622536455728834e-01 5.395677977419292004e-01 1.674818865468757911e+00 6.197440822528179627e-01 7.130756266685575051e-01 6.632853627816489572e-01 7.053672962909178779e-01 7.097976265986999378e-01 1.351077241257835349e+00 5.328065946240021500e-01
8.537327286518892056e-01 5.014220948303860226e-01 7.960031625082827356e-01 6.397347855823772855e-01 6.210502043508872028e-01 1.026989075218691205e+00 8.225118142773186758e-01 6.825754883874435297e-01 6.377718725094723151e-01 1.406847105777345508e+00 9.979299379090637023e-01 8.123012737197554678e-01 7.347181087763826612e-01 1.099490525508612482e+00 1.421654501209389743e+00 7.120308908088099908e-01 7.366578977977322751e-01 9.448306380614694966e-01 7.209042147091122565e-01 7.951113228226335261e-01 1.187649164909887034e+00 5.195705559970313914e-01 6.059065865668193940e-01 6.957898401794184728e-01 5.652114781683257316e-01 1.656614784781985872e+00 6.023241129774584701e-01 6.998838465661049169e-01 6.805403967955777622e-01 7.039484561898722292e-01 7.050288609938724083e-01 1.341929151427476707e+00 5.362251914763418448e-01
8.317735521142501920e-01 4.990945677969899630e-01 7.773958837672217959e-01 6.198179377920148836e-01 6.240465127092529318e-01 1.037167413788679493e+00 8.262487118868142577e-01 6.648286942359622476e-01 6.367982165611685286e-01 1.427884497411202602e+00 9.992766026977950578e-01 8.285003823038930015e-01 6.878503024095123930e-01 1.110061049953401824e+00 1.440535727533249988e+00 7.089881825406494364e-01 7.301331563770411259e-01 9.417407418905383576e-01 7.431794430238818361e-01 7.690577308006594226e-01 1.221296120842721322e+00 5.148922677268343850e-01 6.063593391789515730e-01 7.101167389905339578e-01 5.951488182076801747e-01 1.673969037151348926e+00 6.055548418511279563e-01 6.916643924623187001e-01 6.681805324907840182e-01 7.000682563159867922e-01 6.889853618686873071e-01 1.371648368640587146e+00 5.333522031854134315e-01
8.374966134379755456e-01 5.074254759017844396e-01 7.949140384758063282e-01 6.084286954156434835e-01 6.185382556789107422e-01 1.039307826990082839e+00 8.228573929737613701e-01 6.412203059169787611e-01 6.034186569398661826e-01 1.425197606147163842e+00 1.014742291455476675e+00 8.358886514730711204e-01 6.809812329114964813e-01 1.116788075222063581e+00 1.418805760200423371e+00 7.001272491052809022e-01 7.199493871426493330e-01 9.305576628079580415e-01 7.601005503308098099e-01 7.623541685275670998e-01 1.210677060099150104e+00 5.147768301038673222e-01 6.031444576692893689e-01 7.612644897322288218e-01 5.991145232838405166e-01 1.649990187611534154e+00 5.995971759980132099e-01 7.042237306989845846e-01 6.597659193404082911e-01 6.693049324770420361e-01 7.004622389736088195e-01 1.357920669802928249e+00 5.313871862438208638e-01
8.994193549939315524e-01 5.197334592985483059e-01 8.355880835023540287e-01 6.233973439337038291e-01 6.143075898606488172e-01 1.070247468608766406e+00 8.064520656808032983e-01 6.621299289028863555e-01 5.986741091225035172e-01 1.406607657164784975e+00 1.043986032324432989e+00 8.429871575906943137e-01 7.021933575292523821e-01 1.121626892341872406e+00 1.396368794565514326e+00 7.052822567014066513e-01 7.153240281655047772e-01 9.538883340037277447e-01 7.424404145183787218e-01 7.707190152493631485e-01 1.197618682625432474e+00 5.097026843147536290e-01 6.026131379059014304e-01 7.310070455858413974e-01 5.964384851754062078e-01 1.597330397883201414e+00 6.010407710144144433e-01 7.041737047603935373e-01 6.572304010299242494e-01 6.676393007637437815e-01 7.067838096095393485e-01 1.315499794496027608e+00 5.332206387163481720e-01
9.714608818083323438e-01 5.235907883732844326e-01 8.473143928723624319e-01 6.402716030134927294e-01 6.147614399653580364e-01 1.129953356804912046e+00 8.009561683729105042e-01 6.959727488868239220e-01 5.949678518978873676e-01 1.367596208375573941e+00 1.076053597964675479e+00 8.491588027532946947e-01 7.116477161831595843e-01 1.101901266950605418e+00 1.380119056881402129e+00 7.142228504404484202e-01 7.025722989436112842e-01 9.873574348516773735e-01 7.303883018098573654e-01 7.643637593793430884e-01 1.197993698453341027e+00 5.100927211653233373e-01 6.032648220303988840e-01 6.844907152953717544e-01 5.932874894691521073e-01 1.540460395257524207e+00 6.136377124227827551e-01 6.942026882478846694e-01 6.534932949964398219e-01 6.814519735066265627e-01 6.941383540396317553e-01 1.273791263578158084e+00 5.364562879516698857e-01
1.034132326982734496e+00 5.216633264937666770e-01 8.319654060802068596e-01 6.416153435495851598e-01 6.139715929813031048e-01 1.191114938808608636e+00 8.052987166090586069e-01 7.139138201796673133e-01 5.783910577655437812e-01 1.306400577936021712e+00 1.105743058013193947e+00 8.517153153087135831e-01 7.127516720571063225e-01 1.058562639036406461e+00 1.353107874192769344e+00 7.245036352081040132e-01 6.945792116529528881e-01 1.014352802930610364e+00 7.335095586800580714e-01 7.645572940365619186e-01 1.197823249558861880e+00 5.229026491356671968e-01 6.061676926214036865e-01 6.622405544848478653e-01 5.881996333081006556e-01 1.467525855301400339e+00 6.443235999989661567e-01 6.941845988186849947e-01 6.460022826433126086e-01 6.966115698781808474e-01 6.722831983745922724e-01 1.223898016577217751e+00 5.388775142184655254e-01
1.070145767017749883e+00 5.211494458374577032e-01 8.089144374816088501e-01 6.196879137874848897e-01 6.136855548335814481e-01 1.212204199146015071e+00 8.055985804626815128e-01 7.026431382341248311e-01 5.700393416715452410e-01 1.232911433553988356e+00 1.117923391636300279e+00 8.470597653658955561e-01 7.274892732212246971e-01 1.011366123278518048e+00 1.314528774592371274e+00 7.306896859256269972e-01 7.085313052150570279e-01 1.029722926471927646e+00 7.346932898892702957e-01 7.848335303385626238e-01 1.178569770527582827e+00 5.342031722774490676e-01 6.087216943906478273e-01 6.762370272124117454e-01 5.868038956818945051e-01 1.387028862596493717e+00 6.776664306205177901e-01 7.096606768951619904e-01 6.457109761424039140e-01 7.112252933964979817e-01 6.596436151278984861e-01 1.161624437893667317e+00 5.377852472162686359e-01
1.106969971562001387e+00 5.217945226308193796e-01 7.984491103831724557e-01 5.932525015979400740e-01 6.192745052624966107e-01 1.219202659707572911e+00 7.980314775916409475e-01 6.845217191043840854e-01 5.694363773598426492e-01 1.140148304398596713e+00 1.127002212600730635e+00 8.475346918823886133e-01 7.495829791783953366e-01 9.640500510662123324e-01 1.270268760275640396e+00 7.226116062742361512e-01 7.248932538837722372e-01 1.049135963598857524e+00 7.294287140310345974e-01 7.863001061411240000e-01 1.137257375898032441e+00 5.271275692714119110e-01 6.041599818274197009e-01 7.290083064445189720e-01 5.905010811113107216e-01 1.306423941263878952e+00 6.650572067370786877e-01 7.173548558517355289e-01 6.687514845326467672e-01 7.117356594011966520e-01 6.707622985162569051e-01 1.086220529619840836e+00 5.371235339870472636e-01
1.128922885322326319e+00 5.196909638243216722e-01 7.896193668782869324e-01 5.780017127075356420e-01 6.235213151803883358e-01 1.232933627222929429e+00 7.948478068749799119e-01 6.695963913210022378e-01 5.607493438742480185e-01 1.054522328735752357e+00 1.133047144698791087e+00 8.631647163836442260e-01 7.492899421124235015e-01 9.209352507813916011e-01 1.227171183158757728e+00 7.175168288892581625e-01 7.411693787491985264e-01 1.066982707710679046e+00 7.279848314402808107e-01 7.792600157097367974e-01 1.095301363246030224e+00 5.159871174801773375e-01 6.028265809982963352e-01 7.777306680239756131e-01 5.985384794992251178e-01 1.237063078412352857e+00 6.370608732829879939e-01 7.166800157854890108e-01 6.990265292674128217e-01 7.040127050833915323e-01 6.853514032088972030e-01 1.023200294329167148e+00 5.419630546563751761e-01
1.142245475464673365e+00 5.152613073498193419e-01 7.840594284082634813e-01 5.765793995945048822e-01 6.219719235022992398e-01 1.233818487646422213e+00 8.302523607839938924e-01 6.654023082896132202e-01 5.222192807162745476e-01 9.915417472029681711e-01 1.142733458492066756e+00 8.762309804653606315e-01 7.280901554444070278e-01 8.977737605979053681e-01 1.206705206337517655e+00 7.254766579521426673e-01 7.543474272886480092e-01 1.088057136118577350e+00 7.260889785362178994e-01 7.876106663323285684e-01 1.076230049215475715e+00 5.115260528947459528e-01 6.127946927099687802e-01 7.922485972613856342e-01 6.201950224561696423e-01 1.170683377562424132e+00 6.560646658735443948e-01 7.201713007935589550e-01 7.434206878919098482e-01 7.087293601875412907e-01 6.698645771161041429e-01 9.697844736934158050e-01 5.474276583756438885e-01
1.150391337197608665e+00 5.181334759133741086e-01 7.888980760540915682e-01 5.876927377749153747e-01 6.171366193084593110e-01 1.214776383591697151e+00 8.825369905420507033e-01 6.923438113507707214e-01 4.964556791739992425e-01 1.000580223692214110e+00 1.156900399451832095e+00 8.700105848749420945e-01 7.149948628719341448e-01 9.069399900574075524e-01 1.230838503981552368e+00 7.319987579818058032e-01 7.571718045760149618e-01 1.095323071470166054e+00 7.194240727488565579e-01 7.928376966090906475e-01 1.107781887455270953e+00 5.123673827618441257e-01 6.197250577978262731e-01 8.082411659079853372e-01 6.279643835403880825e-01 1.156333120221375133e+00 6.947655662172694813e-01 7.214260029418986253e-01 7.634153814955606521e-01 7.248097616728894632e-01 6.447391799249183597e-01 9.677818460955718294e-01 5.424844919821507627e-01
1.149909729359239074e+00 5.147549549677632452e-01 7.868600722118386237e-01 5.952200914675621624e-01 6.071232909798455202e-01 1.201796590424161426e+00 9.348808652735914881e-01 7.380492975147706636e-01 4.749739053042723036e-01 1.006543288263990865e+00 1.165572419864838949e+00 8.725272655348548234e-01 7.018884689457136616e-01 9.126647661926391430e-01 1.252203202329741361e+00 7.600551618940181164e-01 7.793640028543578069e-01 1.085024786955027354e+00 6.998773543723716406e-01 7.845119613560467275e-01 1.140698697856480370e+00 5.064848034043352154e-01 6.278463687516089298e-01 8.234762973730266333e-01 6.100979830747581545e-01 1.149159500845018389e+00 6.905387689519115746e-01 7.298238910823806602e-01 7.749951671518121588e-01 7.324566601560730250e-01 6.418758827657000676e-01 9.748040582867231185e-01 5.430110717975563661e-01
1.146655400404040126e+00 5.104744222479645765e-01 7.848733325621761736e-01 5.943280593051284422e-01 5.986375656053978256e-01 1.185892657108063242e+00 9.762056509253895786e-01 7.686957075704674569e-01 4.478949639969201368e-01 1.003144943560231095e+00 1.178819467728131176e+00 8.817610962551207798e-01 6.978036035203020182e-01 9.286306404281959859e-01 1.276676617830436067e+00 7.892932734932948113e-01 8.020789744652527808e-01 1.087239684360277625e+00 6.841048565812305471e-01 7.726357931782104060e-01 1.172790053176525182e+00 4.971168792243123025e-01 6.289163697947246501e-01 8.133632053280919205e-01 5.863396798195479320e-01 1.150012275986401766e+00 6.695380411567550816e-01 7.375171880288213799e-01 7.966946525024172221e-01 7.322871286892270737e-01 6.442809225186154620e-01 9.820379025883645419e-01 5.489230488134818620e-01
1.138460865029993219e+00 5.126803809758706532e-01 7.807874594786060607e-01 5.977976116976635446e-01 5.965008232578272729e-01 1.171530515292081853e+00 1.026070647976980332e+00 7.948766825034745409e-01 4.248821438455688826e-01 1.002207045954678133e+00 1.196314762272179477e+00 8.981368440127500685e-01 7.034699749527760781e-01 9.522278837608666446e-01 1.300118030166690364e+00 8.149515462022233203e-01 8.351562189337350395e-01 1.101239720661803423e+00 6.743196145784732254e-01 7.625712478745021450e-01 1.214878203443443327e+00 4.867668980945579205e-01 6.231621118006512861e-01 8.083978055111673555e-01 5.596124070527161987e-01 1.149868561055009897e+00 6.484111034401605078e-01 7.432287646235928857e-01 8.274811710854870217e-01 7.339332393141621003e-01 6.529708868688733903e-01 9.992987360919434181e-01 5.525314549377281503e-01
