# Supplementary material for: Molecular mechanisms of native ligand selectivity in catecholamine G protein-coupled receptors
Source: Nat Commun. 2026 Apr 23;17:4112. doi: 10.1038/s41467-026-71361-8 (PMC13150006; doi:10.1038/s41467-026-71361-8)
Supplement: Supplementary file 8 — Source Data 2 [file 41467_2026_71361_MOESM8_ESM.zip › SourceData/FigS15/strings4apo_WT/string316.txt]

8.907468250784592589e-01 4.949635836528399335e-01 8.483069601500281554e-01 6.351511339931236177e-01 6.339996650768449094e-01 1.072157551318772883e+00 8.415290289873744722e-01 6.626106879937812000e-01 5.539139273810191888e-01 1.480503884127145842e+00 1.047088815326949085e+00 8.496521689205648320e-01 8.457517473392808238e-01 1.213344435469935867e+00 1.536154406068494849e+00 7.329434851890843650e-01 7.357085464004391451e-01 9.586202516617341463e-01 6.672218765158423048e-01 8.179856754066339164e-01 1.230905994243974400e+00 4.987153447169695442e-01 6.187688370737187693e-01 7.865589773154693098e-01 5.540836636279617977e-01 1.801616481241348211e+00 6.047163526708390080e-01 7.247542715009860359e-01 6.539189056959107127e-01 7.256985605311124798e-01 6.876240389148378096e-01 1.437887768234842989e+00 5.286679570462086142e-01
8.840545729522408802e-01 5.026871933635586043e-01 8.329172258879558033e-01 6.382433976722305946e-01 6.388424902524467708e-01 1.061603894908681900e+00 8.086990506994584660e-01 6.685209108835793446e-01 5.513973877563805859e-01 1.480913143240570884e+00 1.027361239750432587e+00 8.414604667416001327e-01 8.096547975548018528e-01 1.191643038236525065e+00 1.509207987361958825e+00 7.232967448824834111e-01 7.231387317210177246e-01 9.680212487497631413e-01 6.742552261378759182e-01 7.907796034630821813e-01 1.247133167560883882e+00 5.056229740871508449e-01 6.130265513147546974e-01 7.659061876766601884e-01 5.384175582397384696e-01 1.755460464597536241e+00 6.148020256691392182e-01 7.274124179103493848e-01 6.652652633399335214e-01 7.152200578367293726e-01 6.610617876668061221e-01 1.428364800432737614e+00 5.277707860717998356e-01
8.716224130472376430e-01 5.049795304646869099e-01 8.104066174713346893e-01 6.327359133407808311e-01 6.344526357309161479e-01 1.053642755894548033e+00 7.901557914513581693e-01 6.708584737324509994e-01 5.600511845957953927e-01 1.437530991986776696e+00 1.010015611842498329e+00 8.369997946134533073e-01 7.588970116775278774e-01 1.139026724558902526e+00 1.445299287301568425e+00 7.132718676141787117e-01 7.131837880497422510e-01 9.759608387926343998e-01 6.992654914656688536e-01 7.858100596185896292e-01 1.220634138223663401e+00 5.096806161545460734e-01 6.069078654852236854e-01 7.576688160414450923e-01 5.447188057225327285e-01 1.679218378727304284e+00 6.092261509479097725e-01 7.179716138540712667e-01 6.749211862283658325e-01 7.150809709440436590e-01 6.613958948447277164e-01 1.377317415995338967e+00 5.266976642995194746e-01
8.444444855391313176e-01 5.020699297316566501e-01 7.861992330778782012e-01 6.331869917504205914e-01 6.352872733609414846e-01 1.017047127596306888e+00 7.875426285336935006e-01 6.699504032871876902e-01 5.906688494719615212e-01 1.402036948193063903e+00 9.893298167866954040e-01 8.068924800513140871e-01 7.289633720391280880e-01 1.101312014234660630e+00 1.399636368680851950e+00 7.154248968598800884e-01 7.234029801632604340e-01 9.580740299580836616e-01 7.235063031720840865e-01 8.094817522506537744e-01 1.183714811945589140e+00 5.091954033490857512e-01 6.057887834728221677e-01 7.525592149379507489e-01 5.641090023973642786e-01 1.634203343247733642e+00 6.052456668883243740e-01 7.145123175521070902e-01 6.796108696727936049e-01 7.149444672022085001e-01 6.900730374520150923e-01 1.332693075336682575e+00 5.273830807084604055e-01
8.109966100259721200e-01 5.047742470746544585e-01 7.619890249732966803e-01 6.413111703472872405e-01 6.431308615543287477e-01 9.568510857366105959e-01 7.846606222047918244e-01 6.734267274004049897e-01 6.188579431932881292e-01 1.395288532336681042e+00 9.630422746126902078e-01 7.566459793493272024e-01 7.162072445633170803e-01 1.097662369561928974e+00 1.393572736341289753e+00 7.210231506693024484e-01 7.407572324952654830e-01 9.128867865746244092e-01 7.409787259184543728e-01 8.321427076602976314e-01 1.167268956759916598e+00 5.150244788720197420e-01 6.074946560886421709e-01 7.284206311018818214e-01 5.780410916835073687e-01 1.627640786505177184e+00 6.119232491094316329e-01 7.246945657705867738e-01 6.764748375074041142e-01 7.001575425620323312e-01 7.090544751133901480e-01 1.316549064222127141e+00 5.290251163450747640e-01
7.826584928368933713e-01 5.138990105242754458e-01 7.443682618324187761e-01 6.510556278706616240e-01 6.428556076600554503e-01 9.016572038929636657e-01 7.837772894123298251e-01 6.862553519801641855e-01 6.233239122801742527e-01 1.396993801864216511e+00 9.379425459441016466e-01 7.158667166714826058e-01 7.019583458280561628e-01 1.112589864039279508e+00 1.406556363432092560e+00 7.219232820555039343e-01 7.438966376103141043e-01 8.524299570798535841e-01 7.600254353197475332e-01 8.265100767075440613e-01 1.159426829494545563e+00 5.312179458294278289e-01 6.101445385686193879e-01 6.982935191698710353e-01 5.903888102390314474e-01 1.636449155000716527e+00 6.222970544293112694e-01 7.349620027278875867e-01 6.662957903875514898e-01 6.757045371807731682e-01 7.006184066814473699e-01 1.312617588458302897e+00 5.310377508685191206e-01
7.753445947053990706e-01 5.173043785329474176e-01 7.494761212434146724e-01 6.489352833716732771e-01 6.273092089377327873e-01 8.964146667547047143e-01 7.860187426001707944e-01 6.878685494917521348e-01 6.068999171668850723e-01 1.396526394919100467e+00 9.318923490951106503e-01 7.178803322991039737e-01 6.808841949044825981e-01 1.110456680271853180e+00 1.394146415691967622e+00 7.222903496141818147e-01 7.231739345344667669e-01 8.240063524381900928e-01 7.681333949132831407e-01 7.924145176031662796e-01 1.149313039892704058e+00 5.460755922982061250e-01 6.123885472795174145e-01 7.345932891481947724e-01 6.055747310949890494e-01 1.623260827186482125e+00 6.358188468023124873e-01 7.335455094330585180e-01 6.603484826107239858e-01 6.704966672307095532e-01 6.755292548630471572e-01 1.302418398978296254e+00 5.326885224204446212e-01
8.168857941375827769e-01 5.176998032016826290e-01 7.785470418709801166e-01 6.378272744317519116e-01 6.192660921720518630e-01 9.454826254830190901e-01 7.832297171851793083e-01 6.773838643161189665e-01 5.920386661429097863e-01 1.396805537098834815e+00 9.649034162113139246e-01 7.388108782779316819e-01 6.719526489214795451e-01 1.103115723683217642e+00 1.370884916721507141e+00 7.281946989718532937e-01 7.157979743452020926e-01 8.406028042799331690e-01 7.455562601955061375e-01 7.835840663796382888e-01 1.156389546408192581e+00 5.610771549881314879e-01 6.141661401042787238e-01 7.539557467450516137e-01 6.151240831916414686e-01 1.579414661379652696e+00 6.796764777685624370e-01 7.327015589062553236e-01 6.570317090206456712e-01 6.849902003880469215e-01 6.535042186620865223e-01 1.282042580737283277e+00 5.307082926342887585e-01
9.024078039894503078e-01 5.171659541237753066e-01 8.036803012572197868e-01 6.203310843527100049e-01 6.174819170231580223e-01 1.029973461890274944e+00 7.920221050083314784e-01 6.811570116911705997e-01 5.824513683472545278e-01 1.364135717763362177e+00 1.004714593948530910e+00 7.665261937978145035e-01 6.846844089285025747e-01 1.077370788414240721e+00 1.349540809319247803e+00 7.309721257831448549e-01 7.206166545453039918e-01 8.883755196785539932e-01 7.379675209576008754e-01 7.837507662550055043e-01 1.160331424522275778e+00 5.649186833702065647e-01 6.132856383264031486e-01 7.107226430266729844e-01 6.185548461676106946e-01 1.523357901988755536e+00 7.169636783263367841e-01 7.238743599618677749e-01 6.544392341728240137e-01 6.968499938767919177e-01 6.427471670576448970e-01 1.248154965712546804e+00 5.359060639076146382e-01
9.795339933860014447e-01 5.175944060195655227e-01 7.971132519533136174e-01 5.923829638113982110e-01 6.159848319545988549e-01 1.111060320148340885e+00 7.893472732924701196e-01 6.692274134199046598e-01 5.820938722208217619e-01 1.289323837348800073e+00 1.030753597462533477e+00 7.880709449779242926e-01 6.961021238588300797e-01 1.032274055122638368e+00 1.313371856421858608e+00 7.375752481582710240e-01 7.253803692080401655e-01 9.345366782593154120e-01 7.281363026353061541e-01 7.852961093719986740e-01 1.145628253315156497e+00 5.593768989889768006e-01 6.148387456016928265e-01 7.258100508473499524e-01 6.262473342275481913e-01 1.439026726385141508e+00 7.271622686730289109e-01 7.318452373748700612e-01 6.476634675819972209e-01 6.919005410670207024e-01 6.483316720265333011e-01 1.184431497377937959e+00 5.488585436525675876e-01
1.033325885787764076e+00 5.152639620114113361e-01 7.779772131066362562e-01 5.741501045319258312e-01 6.147870425937517203e-01 1.162611056959766520e+00 7.795382370747384604e-01 6.493863220634724653e-01 5.823568518322009835e-01 1.200348581479987464e+00 1.056302786862030940e+00 7.995355816884426314e-01 7.033085145110216096e-01 9.978614535983113543e-01 1.274746974202376704e+00 7.443522729783091929e-01 7.234023336683372829e-01 9.621315708459837746e-01 7.205192772410713431e-01 7.887366029673612555e-01 1.121294960041234301e+00 5.534900691540282081e-01 6.156682089284013504e-01 7.879593572489738129e-01 6.335248991923309037e-01 1.351800133070837795e+00 7.161056107156467121e-01 7.467812146794027273e-01 6.404111876144331639e-01 6.851108013717623901e-01 6.683174196490291319e-01 1.112037919069387870e+00 5.535172717698931821e-01
1.090225099098789174e+00 5.143051250101289273e-01 7.844805650575382705e-01 5.843998490907568177e-01 6.132174136916391793e-01 1.204461179309868069e+00 7.941600025900051874e-01 6.566128921578422428e-01 5.701082670159212107e-01 1.119449502664202623e+00 1.110508692585507440e+00 8.312011852386905764e-01 7.107759565088859199e-01 9.717332256741800789e-01 1.250419015949693069e+00 7.372572245457501561e-01 7.109817913894692643e-01 1.008549125657056900e+00 7.323070316567236171e-01 7.819970736189667537e-01 1.112773860504901791e+00 5.498716000272481086e-01 6.110246745223780751e-01 8.064571396644888424e-01 6.280286843308174882e-01 1.280594922401810498e+00 7.029924565383173229e-01 7.336866653844718034e-01 6.508770010378784887e-01 6.949598747775398433e-01 6.793430689384830634e-01 1.059117848079282442e+00 5.416260824814020935e-01
1.140406568593893555e+00 5.192336337174947580e-01 7.988862468056646682e-01 5.893741800763121486e-01 6.159975499692410539e-01 1.229266429435451391e+00 8.217637643772282008e-01 6.698455662493376650e-01 5.591098657836366392e-01 1.048924173805448667e+00 1.154520309877341777e+00 8.638550171777017450e-01 7.200235395957028661e-01 9.387397871001004201e-01 1.232634698919367944e+00 7.277545966410771117e-01 7.191384472207474898e-01 1.065368162244271666e+00 7.321296113284357920e-01 7.763746598833609625e-01 1.108096439359449459e+00 5.407333505384257499e-01 6.096426387160922555e-01 7.787123511879939786e-01 6.159337329012264384e-01 1.202297999396701345e+00 7.054981516881437820e-01 7.195685943100027515e-01 6.956541918725642759e-01 7.010478206291044234e-01 6.572026560952809460e-01 1.002267786620752110e+00 5.350111957961229958e-01
1.164471630964356352e+00 5.277184243208632441e-01 8.079128211133901338e-01 5.977062334835796520e-01 6.206405428773054123e-01 1.216289060348030970e+00 8.615190737219270423e-01 6.888327676273446887e-01 5.378801173963381199e-01 9.916007933729455992e-01 1.164196740848818079e+00 8.664332275109708492e-01 7.247691867452425996e-01 9.050804854642265918e-01 1.202645991561755112e+00 7.297855566194654253e-01 7.445733639016988148e-01 1.082917375319480069e+00 7.157328914829101940e-01 7.864934698694223680e-01 1.080551118314013737e+00 5.244236158956354643e-01 6.145635288554885944e-01 7.639692548721317422e-01 6.079303166552759707e-01 1.137604466272301718e+00 6.975021479841929661e-01 7.168043285507755824e-01 7.446237054160669278e-01 7.013219292789815151e-01 6.417233798441940307e-01 9.485766784870254265e-01 5.361045955822729692e-01
1.160015497888877256e+00 5.320710089675153576e-01 7.990621252892345927e-01 5.976582290120368013e-01 6.193434931795643861e-01 1.205253950534804108e+00 9.268048164298394731e-01 7.261542873755215677e-01 5.026090753844068004e-01 9.887597587124327125e-01 1.158003899047915120e+00 8.653972869137589452e-01 7.301905743051403386e-01 8.949423864053961397e-01 1.211233888266810554e+00 7.452422224955015384e-01 7.602428572440498300e-01 1.088571540658314296e+00 6.949314271983298985e-01 7.910764570983868094e-01 1.092971176659321531e+00 5.081249183497967836e-01 6.185109005269598947e-01 7.817232424144500147e-01 6.181289179525788491e-01 1.135380531481734900e+00 6.614286017686779040e-01 7.263822946260592994e-01 7.661733819891811681e-01 7.093701069083798716e-01 6.476269244705565864e-01 9.511772369171034303e-01 5.407523175208952537e-01
1.151773154757635531e+00 5.248940521156167938e-01 7.890868310826893994e-01 5.879752979405936664e-01 6.094794155544597247e-01 1.200146257784279857e+00 9.933494047361723922e-01 7.600779556546781723e-01 4.755339913265690943e-01 1.013267799364854005e+00 1.165732174180246439e+00 8.734947382700322116e-01 7.317102649889448696e-01 9.128312980762032236e-01 1.248900634749116945e+00 7.594908480845905530e-01 7.773804104256146763e-01 1.095371056001150922e+00 6.862375503698432411e-01 7.829116092308289199e-01 1.144998992534467241e+00 4.846289830428022194e-01 6.182387426580484568e-01 7.870544881775787260e-01 6.061865974707422167e-01 1.139762194059754652e+00 6.344253898149617710e-01 7.245607666562999816e-01 7.716354984910451797e-01 7.083897893196169360e-01 6.605476426322401950e-01 9.731388394767189753e-01 5.403042940508931968e-01
1.137209853707156437e+00 5.163464185722468347e-01 7.783716230349568832e-01 5.977065718972217612e-01 6.036664653035702655e-01 1.172395420883351136e+00 1.036986144684202138e+00 7.948290358492126062e-01 4.498051517312700587e-01 1.016561941782241796e+00 1.175049926842621106e+00 8.733309294878273121e-01 7.256681748914177721e-01 9.356818654443249672e-01 1.276618907657001589e+00 7.872473527223733392e-01 8.080876531245700933e-01 1.096842263561417452e+00 6.782901177275124649e-01 7.753814948990325195e-01 1.181932509512643614e+00 4.784650571246369388e-01 6.209006068432649794e-01 7.846536985733872926e-01 5.836063808409146514e-01 1.143785824782692195e+00 6.313548837083693410e-01 7.266979710445604645e-01 7.923306317669536192e-01 7.213538534217869280e-01 6.608393812703039494e-01 9.828737893645052015e-01 5.444857020034828965e-01
1.138460865029993219e+00 5.126803809758706532e-01 7.807874594786060607e-01 5.977976116976635446e-01 5.965008232578272729e-01 1.171530515292081853e+00 1.026070647976980332e+00 7.948766825034745409e-01 4.248821438455688826e-01 1.002207045954678133e+00 1.196314762272179477e+00 8.981368440127500685e-01 7.034699749527760781e-01 9.522278837608666446e-01 1.300118030166690364e+00 8.149515462022233203e-01 8.351562189337350395e-01 1.101239720661803423e+00 6.743196145784732254e-01 7.625712478745021450e-01 1.214878203443443327e+00 4.867668980945579205e-01 6.231621118006512861e-01 8.083978055111673555e-01 5.596124070527161987e-01 1.149868561055009897e+00 6.484111034401605078e-01 7.432287646235928857e-01 8.274811710854870217e-01 7.339332393141621003e-01 6.529708868688733903e-01 9.992987360919434181e-01 5.525314549377281503e-01
