# Supplementary material for: Molecular mechanisms of native ligand selectivity in catecholamine G protein-coupled receptors
Source: Nat Commun. 2026 Apr 23;17:4112. doi: 10.1038/s41467-026-71361-8 (PMC13150006; doi:10.1038/s41467-026-71361-8)
Supplement: Supplementary file 8 — Source Data 2 [file 41467_2026_71361_MOESM8_ESM.zip › SourceData/FigS15/strings4apo_WT/string302.txt]

8.907468250784592589e-01 4.949635836528399335e-01 8.483069601500281554e-01 6.351511339931236177e-01 6.339996650768449094e-01 1.072157551318772883e+00 8.415290289873744722e-01 6.626106879937812000e-01 5.539139273810191888e-01 1.480503884127145842e+00 1.047088815326949085e+00 8.496521689205648320e-01 8.457517473392808238e-01 1.213344435469935867e+00 1.536154406068494849e+00 7.329434851890843650e-01 7.357085464004391451e-01 9.586202516617341463e-01 6.672218765158423048e-01 8.179856754066339164e-01 1.230905994243974400e+00 4.987153447169695442e-01 6.187688370737187693e-01 7.865589773154693098e-01 5.540836636279617977e-01 1.801616481241348211e+00 6.047163526708390080e-01 7.247542715009860359e-01 6.539189056959107127e-01 7.256985605311124798e-01 6.876240389148378096e-01 1.437887768234842989e+00 5.286679570462086142e-01
8.810332650821155465e-01 4.954412520472706305e-01 8.282933335452631329e-01 6.285830677196871941e-01 6.293299396117175704e-01 1.077845414537647484e+00 8.129117711491077314e-01 6.510390495526079402e-01 5.533671585275339311e-01 1.459194404316003668e+00 1.028819938496737585e+00 8.496436554144304321e-01 8.167522147115028330e-01 1.185498271917341473e+00 1.507127271662766610e+00 7.322010196940321736e-01 7.224509929194652402e-01 9.599317816912801282e-01 6.816663080978354605e-01 7.932727381959825408e-01 1.222421326123261043e+00 5.026384598834059414e-01 6.163852554586854993e-01 7.917090661727146372e-01 5.471541051113787413e-01 1.763140820185498558e+00 6.069922863531717061e-01 7.270788951588096349e-01 6.637020404989641964e-01 7.172558635288578399e-01 6.687503065366131594e-01 1.418051345264786267e+00 5.297490402522593289e-01
8.629013436437931173e-01 5.013046957070096399e-01 8.065894352233224929e-01 6.331938242375021453e-01 6.261476289409831919e-01 1.066458775047056662e+00 7.944781147114470254e-01 6.572746222477072742e-01 5.612918816266714295e-01 1.437558398016407057e+00 1.009829405125846291e+00 8.377850115420748534e-01 7.758166930504534209e-01 1.156287590502096396e+00 1.467548397857100451e+00 7.270856474943798720e-01 7.110757371042508712e-01 9.513316527296181713e-01 7.008391375335765172e-01 7.735535739809500377e-01 1.210207805333110453e+00 5.042706759537408656e-01 6.122673443264610160e-01 7.814437354729865115e-01 5.435953325830102933e-01 1.712665932873746355e+00 6.018091658956380430e-01 7.274084869175212464e-01 6.798955007089839686e-01 7.140765058680513810e-01 6.643454483287152268e-01 1.387657468203921995e+00 5.296418816012565811e-01
8.363079572682661222e-01 5.072626639236381685e-01 7.865966092661650366e-01 6.430591994382461873e-01 6.266130600675279272e-01 1.026983179266456103e+00 7.863367408270913739e-01 6.732749742863305409e-01 5.897082881616844130e-01 1.420622183185955567e+00 9.874970125362563245e-01 8.074886308838217230e-01 7.370131438279016178e-01 1.136150146189960575e+00 1.431940977666372294e+00 7.232309201007972588e-01 7.049474973591387528e-01 9.259015220435832250e-01 7.206009626029340476e-01 7.645402027931311739e-01 1.192849758727089649e+00 5.067608987052530933e-01 6.098805204175610228e-01 7.564646646081597536e-01 5.525585473936268643e-01 1.671046371017411269e+00 6.003701131614032072e-01 7.301926810825043468e-01 6.928618383371817346e-01 7.082480562573874039e-01 6.757703344797637568e-01 1.356596257245702208e+00 5.306042580662730934e-01
8.138839631031590249e-01 5.136400433287855449e-01 7.766646123297975546e-01 6.466495050090776964e-01 6.275904670278129593e-01 9.723753011696296689e-01 7.852846886731935649e-01 6.845029635734082296e-01 6.224998342952519081e-01 1.408371544779310147e+00 9.675413334877669413e-01 7.693676383438599053e-01 7.086707321642530255e-01 1.129807589351501163e+00 1.413362599956843324e+00 7.212382368966185897e-01 7.055423190951659596e-01 8.920891469598415391e-01 7.333197952207382020e-01 7.653670365180839097e-01 1.173013956097379795e+00 5.151879266597876317e-01 6.119256805891862827e-01 7.343821524024335412e-01 5.785157283838440190e-01 1.644932479503069533e+00 6.112100865044344244e-01 7.355942076633043003e-01 6.871975539791501664e-01 6.899224330495028479e-01 6.824115101987874299e-01 1.326553224926512176e+00 5.331655500239390610e-01
8.432179822867983399e-01 5.226337634886962791e-01 8.004667730977176321e-01 6.445523190669223412e-01 6.239990722846667781e-01 9.847187849442191609e-01 7.822288630609632865e-01 6.814292755380089162e-01 6.254120226197877885e-01 1.401022900642409974e+00 9.919346758165650257e-01 7.784184039129870003e-01 6.921545811529871139e-01 1.127446816557923892e+00 1.398497263116564415e+00 7.228733621210514659e-01 7.119113228169642316e-01 8.981516314170162607e-01 7.318682181858368052e-01 7.763287902865760870e-01 1.168341705348032722e+00 5.312363896762904991e-01 6.160412665983203695e-01 7.544182968991128835e-01 6.036464152223293134e-01 1.610143158943275754e+00 6.314872996926468307e-01 7.395156921699432839e-01 6.675780132001959410e-01 6.809386684137034296e-01 6.708124144000546796e-01 1.298706649401433211e+00 5.321003357199427519e-01
9.046366237336787020e-01 5.297999406421057822e-01 8.158069523967316217e-01 6.448422262657406145e-01 6.214996805325108120e-01 1.053197673189647965e+00 7.727874373109899775e-01 6.745878718548771191e-01 6.087358000006528602e-01 1.381734331813771588e+00 1.034651890662689810e+00 8.118517587331590679e-01 6.870147560790171859e-01 1.115491728797175508e+00 1.384512534077532830e+00 7.264691128929293695e-01 7.206291165568445845e-01 9.123733017616864061e-01 7.301744418387424718e-01 7.939338290179088764e-01 1.175461503215662118e+00 5.447161187735864996e-01 6.144622374603243564e-01 7.483851067425737469e-01 6.101008194037507160e-01 1.580092821429253558e+00 6.648738833045170216e-01 7.388386519250425000e-01 6.551111387634532823e-01 6.866741085987750903e-01 6.608900212813324515e-01 1.288316911177052271e+00 5.286865861452683113e-01
9.520500213503095832e-01 5.275251642275584629e-01 7.951780209108567643e-01 6.398130449727486013e-01 6.203658019530959855e-01 1.103169085097511992e+00 7.868786881294217439e-01 6.805192483733721875e-01 5.874905480166036087e-01 1.335703381043726434e+00 1.056354578824740820e+00 8.119906543980549563e-01 6.802486064013620881e-01 1.084817726097174972e+00 1.376498792945131111e+00 7.243431426011039953e-01 7.260504912514408327e-01 9.126932531242106794e-01 7.429406424254769714e-01 7.936952998767300427e-01 1.180510777343269257e+00 5.477472426845372278e-01 6.134475922608608744e-01 6.945863053769885109e-01 6.032018957359376321e-01 1.546653653035216403e+00 6.952655264166873739e-01 7.224579256884247069e-01 6.565360555513352070e-01 6.884043894277668274e-01 6.509557962050558366e-01 1.269807247112226811e+00 5.333232643637050296e-01
1.014640351483812708e+00 5.266067333274198070e-01 7.857184546880385811e-01 6.232010296525386517e-01 6.201956321625938795e-01 1.159235842086474566e+00 8.101127736572562021e-01 6.818641072402568115e-01 5.663090961721064520e-01 1.266780083695501657e+00 1.083575544126710977e+00 8.134965482523301983e-01 6.760263768896030978e-01 1.043041976796948100e+00 1.351805617548108351e+00 7.271761627729274036e-01 7.229628820034844638e-01 9.491186614808563293e-01 7.521741672240391807e-01 7.869707624672227508e-01 1.177453775491002830e+00 5.460106093984442577e-01 6.191037906104042143e-01 6.811804576060483951e-01 6.137267165722067874e-01 1.459496721673161135e+00 7.196470652483438757e-01 7.173391055562782226e-01 6.513199249006494940e-01 6.826668542372029691e-01 6.448373111121394885e-01 1.204378111939373719e+00 5.385435385393446683e-01
1.058611858765648783e+00 5.281905944906954975e-01 7.784055691585778369e-01 6.142908468275061207e-01 6.224018616927191605e-01 1.185380315092744663e+00 8.191841688401628740e-01 6.822850684790950915e-01 5.676095935471597853e-01 1.190905703870784205e+00 1.106558193791830291e+00 8.162839735832051469e-01 6.935012619709067794e-01 1.013434427465981003e+00 1.314937906957802660e+00 7.339054470771039229e-01 7.160545482552057583e-01 9.801298071042571225e-01 7.479353562798097821e-01 7.836652622155346748e-01 1.158601297925812901e+00 5.349853693810503463e-01 6.176026027913980032e-01 7.073034904579914572e-01 6.257298930464842979e-01 1.368699483054061972e+00 7.004576002240111565e-01 7.314346711450330218e-01 6.474608189812860459e-01 6.840036708532685195e-01 6.729229375709346872e-01 1.129946561694727514e+00 5.372845287810644743e-01
1.096554337935864210e+00 5.221044768172281580e-01 7.770533806274817490e-01 6.234691384112271972e-01 6.203537451638799771e-01 1.208955689599392924e+00 8.281202599303972844e-01 6.996224418752260421e-01 5.695333273625243775e-01 1.122579748046560022e+00 1.134067024701690185e+00 8.350321923203155583e-01 7.163591935680299061e-01 9.863337112405398122e-01 1.288229942562585384e+00 7.322453387431827609e-01 7.094693247436719696e-01 1.011473607527475949e+00 7.457041821534923232e-01 7.737528661803028118e-01 1.142285760100999692e+00 5.345521217627154931e-01 6.095957656837533989e-01 7.126345533365132656e-01 6.193773287232369196e-01 1.309016686947874542e+00 6.832270078740605435e-01 7.287392007082637013e-01 6.646226202115564918e-01 6.928986775923584585e-01 6.930640031533435996e-01 1.080350409656235522e+00 5.340357538264672854e-01
1.133930245039791895e+00 5.163131433150364158e-01 7.864705064008425950e-01 6.173731245819757962e-01 6.174220005252365473e-01 1.226731869068442116e+00 8.364424022794479940e-01 7.050682457229435762e-01 5.523563475226775932e-01 1.054758791743529267e+00 1.155421545513803938e+00 8.593291659419096673e-01 7.294062982979814258e-01 9.515376209285312248e-01 1.254908002484675489e+00 7.268658805674610424e-01 7.134818503330730977e-01 1.062109983806889257e+00 7.392077471869658023e-01 7.681638517592410675e-01 1.118956419221576404e+00 5.405476181683234183e-01 6.071633735426171796e-01 7.274198093601037529e-01 6.160957428767873667e-01 1.225748019202886674e+00 6.963765863769638687e-01 7.262043906595485598e-01 6.997051516313650410e-01 6.978887345753556071e-01 6.713257411522489670e-01 1.009159843082990005e+00 5.329993995046532484e-01
1.151845878562657521e+00 5.187560334082056412e-01 7.942864558350700710e-01 6.026696825701279847e-01 6.184649483154237570e-01 1.219052492637093588e+00 8.566356148705775997e-01 7.009350417709631076e-01 5.301268637522016380e-01 1.018421035867492108e+00 1.157810373498734835e+00 8.630169337422566311e-01 7.218287169739484588e-01 9.265092911269390274e-01 1.229462068295059440e+00 7.261323046586898311e-01 7.397316216491086616e-01 1.086299349373334611e+00 7.246153481572942257e-01 7.804594881469619772e-01 1.107144016707000578e+00 5.320886126162696073e-01 6.139625487846216423e-01 7.508611478731727074e-01 6.192379470231538230e-01 1.160898149075433761e+00 7.035090875895635421e-01 7.297054260263130532e-01 7.287559185762821912e-01 6.994916332592520103e-01 6.507599294161715564e-01 9.621203932706063888e-01 5.361032398990727144e-01
1.156954746709669912e+00 5.244722512924072655e-01 7.968438237672283986e-01 5.995986566179003496e-01 6.197136821767361692e-01 1.198175726975355460e+00 9.026328274988024702e-01 7.155670602126723567e-01 5.079837841553722644e-01 1.006972960278225582e+00 1.156329059596791664e+00 8.541378094805804899e-01 7.165363119164394057e-01 9.175985945135536337e-01 1.224575620812375476e+00 7.291276368127052043e-01 7.696931070508127304e-01 1.084904421080572723e+00 7.094054955064464929e-01 7.967004516364637468e-01 1.112246034547820894e+00 5.099065639881312784e-01 6.200458674414200955e-01 7.707619198830895080e-01 6.185013852821572566e-01 1.133354520674009658e+00 6.877810810130349228e-01 7.241443232285800224e-01 7.494191763959692221e-01 7.016201380886445405e-01 6.581331575118013477e-01 9.497010613236509524e-01 5.387092854384151197e-01
1.157204037710558131e+00 5.230873927580235172e-01 7.965810588604828046e-01 5.991936034465827898e-01 6.169507011577873845e-01 1.174287257010896202e+00 9.659785570562908763e-01 7.513775458589638800e-01 4.835402285719226367e-01 9.991483537179943752e-01 1.163020202050523144e+00 8.494079052159007048e-01 7.284597865186247523e-01 9.215577049655635511e-01 1.232995663684367527e+00 7.415657141881919490e-01 7.883624427125691669e-01 1.084453694872248075e+00 6.973052051228556536e-01 7.957336853095301477e-01 1.125733632289559694e+00 4.869706933221003009e-01 6.202131548113402060e-01 7.783091060562771224e-01 6.091166220118855446e-01 1.117248728843902361e+00 6.616426194014872753e-01 7.119470120194496543e-01 7.696374182595175917e-01 7.076218665537878927e-01 6.761679944131402387e-01 9.419166402050948017e-01 5.373553989645107887e-01
1.151772431018735388e+00 5.154819121203501053e-01 7.924093898223759647e-01 5.945985593596946339e-01 6.109249700319026033e-01 1.161618862614543390e+00 1.004360142119921973e+00 7.764392129668465925e-01 4.656413151575992670e-01 9.965006427621829754e-01 1.174421244303588185e+00 8.590776826363368812e-01 7.282329022975558841e-01 9.316657917992996474e-01 1.249157092634600730e+00 7.685363609889414027e-01 8.055797961350011915e-01 1.086861923817818987e+00 6.870991776280348518e-01 7.811069733850548591e-01 1.151964362724057889e+00 4.786443115342127186e-01 6.207409690846056316e-01 7.751623143850496778e-01 5.929715861108880715e-01 1.116919464288684827e+00 6.440587147183266525e-01 7.159925606141176457e-01 7.880470117273404851e-01 7.190125547572334685e-01 6.803637265137701950e-01 9.517368686506109121e-01 5.389245039402209558e-01
1.144849164771628569e+00 5.126509416535992569e-01 7.864213488007558706e-01 5.949266069469996143e-01 6.036205339087001853e-01 1.163537921476196502e+00 1.020138523609737335e+00 7.886120968480827553e-01 4.453628408724389920e-01 9.984741778470960227e-01 1.185720550755738678e+00 8.775364601774932050e-01 7.172640113547590346e-01 9.422451769491764217e-01 1.273763314997897966e+00 7.937329329898336061e-01 8.214808617343249963e-01 1.093337509467285251e+00 6.797527471173436808e-01 7.702033305342916858e-01 1.183657188684068107e+00 4.809772192925933498e-01 6.220146208602217452e-01 7.880695940831641266e-01 5.759086978000079737e-01 1.131172028821565201e+00 6.425866747535143864e-01 7.286615455886412684e-01 8.079198863416185983e-01 7.277039725233342971e-01 6.692094989560931628e-01 9.740073605293825265e-01 5.450237142997672590e-01
1.138460865029993219e+00 5.126803809758706532e-01 7.807874594786060607e-01 5.977976116976635446e-01 5.965008232578272729e-01 1.171530515292081853e+00 1.026070647976980332e+00 7.948766825034745409e-01 4.248821438455688826e-01 1.002207045954678133e+00 1.196314762272179477e+00 8.981368440127500685e-01 7.034699749527760781e-01 9.522278837608666446e-01 1.300118030166690364e+00 8.149515462022233203e-01 8.351562189337350395e-01 1.101239720661803423e+00 6.743196145784732254e-01 7.625712478745021450e-01 1.214878203443443327e+00 4.867668980945579205e-01 6.231621118006512861e-01 8.083978055111673555e-01 5.596124070527161987e-01 1.149868561055009897e+00 6.484111034401605078e-01 7.432287646235928857e-01 8.274811710854870217e-01 7.339332393141621003e-01 6.529708868688733903e-01 9.992987360919434181e-01 5.525314549377281503e-01
