# Supplementary material for: Molecular mechanisms of native ligand selectivity in catecholamine G protein-coupled receptors
Source: Nat Commun. 2026 Apr 23;17:4112. doi: 10.1038/s41467-026-71361-8 (PMC13150006; doi:10.1038/s41467-026-71361-8)
Supplement: Supplementary file 8 — Source Data 2 [file 41467_2026_71361_MOESM8_ESM.zip › SourceData/FigS15/strings4apo_WT/string262.txt]

8.907468250784592589e-01 4.949635836528399335e-01 8.483069601500281554e-01 6.351511339931236177e-01 6.339996650768449094e-01 1.072157551318772883e+00 8.415290289873744722e-01 6.626106879937812000e-01 5.539139273810191888e-01 1.480503884127145842e+00 1.047088815326949085e+00 8.496521689205648320e-01 8.457517473392808238e-01 1.213344435469935867e+00 1.536154406068494849e+00 7.329434851890843650e-01 7.357085464004391451e-01 9.586202516617341463e-01 6.672218765158423048e-01 8.179856754066339164e-01 1.230905994243974400e+00 4.987153447169695442e-01 6.187688370737187693e-01 7.865589773154693098e-01 5.540836636279617977e-01 1.801616481241348211e+00 6.047163526708390080e-01 7.247542715009860359e-01 6.539189056959107127e-01 7.256985605311124798e-01 6.876240389148378096e-01 1.437887768234842989e+00 5.286679570462086142e-01
8.812371002593706315e-01 4.996902904224523323e-01 8.223748406023575486e-01 6.377758462081281055e-01 6.441424301429639065e-01 1.080238081332493438e+00 8.215377992179253575e-01 6.623947769904428018e-01 5.558945887867600133e-01 1.457110493781774707e+00 1.022554916967633565e+00 8.509879809033330522e-01 8.254924258897801126e-01 1.183872803481354818e+00 1.511764726648808566e+00 7.404236244826188917e-01 7.283470803395543092e-01 9.590811048310261544e-01 6.762367572112900627e-01 7.996182924429580119e-01 1.225356213722369247e+00 5.134221781643919513e-01 6.187235350720559079e-01 7.724132351114523232e-01 5.413664086486845717e-01 1.785434560169583129e+00 6.348877464282536298e-01 7.337796574205462941e-01 6.643348801665597270e-01 7.241445744639620763e-01 6.682838516903514270e-01 1.439063720848223316e+00 5.387291818907565810e-01
8.729368282815971325e-01 5.101264204062562202e-01 7.975658552222636422e-01 6.462189306833168168e-01 6.393330843006896913e-01 1.100972795631038670e+00 8.060817314336254924e-01 6.641526780995878898e-01 5.806133565380928729e-01 1.424328578065046536e+00 1.014423679293224634e+00 8.557243913152980941e-01 7.800639893651603041e-01 1.138439963238624397e+00 1.475087347205096489e+00 7.367838871805771905e-01 7.231818454329417278e-01 9.544032074216707295e-01 6.997337257939273414e-01 7.840273528252121871e-01 1.214586624113263014e+00 5.240931273019096004e-01 6.139860747838579158e-01 7.543077073829236312e-01 5.478992311188110031e-01 1.740268489834166488e+00 6.608318601618833332e-01 7.362795035905962404e-01 6.828302725620585267e-01 7.188910542730602149e-01 6.627988950080273556e-01 1.413625804964446786e+00 5.441742729359376751e-01
8.814411479696330209e-01 5.175802852139466115e-01 8.132233648699641604e-01 6.574147077024119490e-01 6.292913930172155945e-01 1.124067512648173173e+00 8.008153645899367401e-01 6.747617388797005900e-01 6.171565821720751410e-01 1.421666450343147758e+00 1.029385736895260139e+00 8.707427274045054233e-01 7.360132746925631686e-01 1.115917408940961364e+00 1.446346692832914949e+00 7.240526427964032452e-01 7.220179916727489378e-01 9.632720646460971592e-01 7.144094261833890958e-01 7.836462596506685863e-01 1.211318570302628350e+00 5.188779864046966228e-01 6.075790005051662224e-01 7.429813304360555204e-01 5.674511504906530890e-01 1.687970625711406658e+00 6.474993288760680921e-01 7.237057603960261876e-01 6.847166556239574486e-01 7.096765846600993077e-01 6.761601710854172609e-01 1.378110350720266997e+00 5.374883768230516168e-01
9.034768077343280357e-01 5.174524235144366546e-01 8.573110446493820147e-01 6.598421832571933487e-01 6.350465744091833287e-01 1.114166679331048293e+00 7.880800586917547923e-01 6.924697895988836116e-01 6.365248581079413492e-01 1.442351247794798175e+00 1.034428028663319399e+00 8.761343876086462590e-01 7.053109483781609956e-01 1.123664548599811130e+00 1.430853863603135157e+00 7.195014430539256045e-01 7.252023343539861777e-01 9.765906161077594350e-01 7.169040247550326761e-01 7.897886562243399133e-01 1.214153749148677575e+00 5.140174133899310105e-01 6.071985529293287831e-01 7.407756915927473651e-01 5.769643993176208907e-01 1.655410026578018057e+00 6.109744273328939768e-01 7.132777602646286352e-01 6.546180209583420950e-01 6.932570544897330711e-01 6.842272962080662158e-01 1.358743678173897962e+00 5.286085129075304145e-01
9.027190050890435691e-01 5.187642615324731254e-01 8.632168565524823700e-01 6.404223081006649165e-01 6.231968051192822156e-01 1.076542637614450237e+00 7.899350756621535963e-01 6.758069116608915738e-01 6.175226979370678215e-01 1.427801982252555613e+00 1.043259798777762759e+00 8.561275152692329193e-01 6.916662362307014478e-01 1.132475649792910710e+00 1.429070069564074119e+00 7.238873673330549208e-01 7.426528253167477001e-01 9.610316499689239844e-01 7.363785619755679468e-01 8.003884403079407628e-01 1.201757478104684695e+00 5.294731676259623043e-01 6.125460607557704495e-01 7.651087570472165922e-01 6.012637024494160709e-01 1.638615684439819642e+00 6.221335561712192375e-01 7.256870330657636536e-01 6.525087091177649290e-01 6.848276820385807984e-01 6.855588917525652359e-01 1.331026512322817545e+00 5.297353076724793386e-01
9.154800025881598691e-01 5.244667839657178865e-01 8.696270465592348398e-01 6.301147059353658930e-01 6.246254787659549779e-01 1.084367065771270289e+00 7.853604164854487424e-01 6.658737136310647342e-01 6.016846949529733868e-01 1.402960103967066718e+00 1.040840049735701101e+00 8.586255443354430250e-01 6.868999668894264499e-01 1.125375657097214654e+00 1.386832816830257054e+00 7.361822611782313786e-01 7.435325539362798164e-01 9.661514147407437303e-01 7.420021821507662985e-01 7.979882789919077180e-01 1.174847671379060099e+00 5.534368149867677777e-01 6.160045993865835845e-01 7.620285479892107139e-01 6.065529532605313801e-01 1.584975854172493426e+00 6.724505422525044462e-01 7.253974998078187575e-01 6.641665966819619848e-01 6.869446604755718999e-01 6.616888398909870350e-01 1.289062544069766059e+00 5.341527197901552171e-01
9.409265055543352130e-01 5.262430723512728781e-01 8.462527424994236158e-01 6.219925427666684881e-01 6.264468026759624220e-01 1.088891259386701504e+00 7.890936541312502106e-01 6.708389108917957033e-01 5.920668722867993283e-01 1.357479580052074253e+00 1.036206169057565463e+00 8.270175598794320404e-01 6.989319750303379930e-01 1.094993518208914773e+00 1.350310120779029788e+00 7.359611429847974229e-01 7.288641309455208273e-01 9.410855792850670865e-01 7.523321737035381096e-01 7.812644814016033168e-01 1.149864081281805062e+00 5.615263911557900611e-01 6.155533741856348273e-01 7.485978485780790948e-01 6.020506472230118256e-01 1.542317715240388853e+00 7.119890729183576683e-01 7.141059858128465665e-01 6.663464662344685818e-01 6.882019804238719285e-01 6.393703591098205408e-01 1.256261313298173032e+00 5.355625587861951864e-01
9.866419654648261872e-01 5.207167052075453162e-01 8.005590179910154758e-01 5.925527356160590342e-01 6.200967568191017021e-01 1.107813241419566941e+00 7.944348405172284577e-01 6.652723746386938197e-01 5.829201516393148763e-01 1.296159916592678929e+00 1.050808460890542806e+00 7.869724280175141029e-01 7.119428868621840989e-01 1.051903834100651247e+00 1.336845155123822959e+00 7.318093819712518933e-01 7.153650628524611532e-01 9.325458892140768841e-01 7.511355828417222158e-01 7.666825879745599037e-01 1.157988819638730682e+00 5.564008378171325653e-01 6.161525820888683613e-01 7.495222008064149621e-01 6.148017632002953370e-01 1.474330912254057546e+00 7.161284685591369215e-01 7.096328115274089798e-01 6.499423968952088293e-01 6.822684942116175044e-01 6.341347944144781756e-01 1.208943159863105077e+00 5.369686786137388701e-01
1.033215827066935155e+00 5.189524776201273060e-01 7.728723067698549665e-01 5.655303319958232544e-01 6.151105182213363332e-01 1.153154987393098185e+00 7.902149099345004979e-01 6.543869021728272450e-01 5.831817600006412583e-01 1.232030917980511786e+00 1.070726564314782525e+00 7.931167322067329550e-01 7.037589781477116002e-01 1.027904356072089520e+00 1.329123217806832624e+00 7.419735816146761920e-01 7.214240495831221178e-01 9.572062071378915071e-01 7.306676817237378607e-01 7.774802659184324449e-01 1.169568317861541473e+00 5.579478557035979502e-01 6.190641234321103692e-01 7.409654456880829798e-01 6.266569525446022970e-01 1.387124162806521621e+00 7.048899817887870345e-01 7.254715441504117068e-01 6.323312935922382749e-01 6.817225766977470514e-01 6.474745634963601226e-01 1.145968227993860999e+00 5.414254705056388284e-01
1.063814390981204783e+00 5.197456347296351975e-01 7.633948362416329569e-01 5.671959239748938231e-01 6.178879253731766052e-01 1.193960087520771651e+00 7.984479295602615601e-01 6.651769464597129256e-01 5.768752136891316384e-01 1.160816411484267618e+00 1.094236274107749818e+00 8.204347466464922967e-01 6.923037125100744982e-01 1.002850281676522126e+00 1.294183935436767907e+00 7.411815363833068604e-01 7.213917349991265660e-01 9.801807874404194765e-01 7.297760326361940608e-01 7.831775791948168974e-01 1.153386062481064345e+00 5.438223459000283144e-01 6.135200717907800527e-01 7.392945219290167902e-01 6.084121304253133911e-01 1.310075681425356020e+00 6.783444284288636661e-01 7.303854182305049569e-01 6.494376060016547880e-01 6.918399284702673180e-01 6.750082544889874914e-01 1.094266495854623322e+00 5.380574105863344947e-01
1.107010651024791237e+00 5.277329111519147853e-01 7.744763006270382055e-01 5.823795806603404568e-01 6.255396212091963726e-01 1.235500649239793747e+00 8.086373238564242838e-01 6.795472020244872624e-01 5.649069022393012895e-01 1.087256247523921360e+00 1.137966617327139884e+00 8.624426861315862558e-01 6.886537351024853981e-01 9.708758782714851376e-01 1.258248045385230718e+00 7.382259120077674375e-01 7.224735698049838950e-01 1.031294871180053807e+00 7.340881403437526931e-01 7.833692325316985450e-01 1.139502521033704863e+00 5.366313679975807105e-01 6.093702901685766893e-01 7.355970829526601307e-01 6.008236302850343824e-01 1.234826752890192614e+00 6.736834428002986819e-01 7.331152943132926980e-01 6.884570573902325519e-01 6.961442259643098041e-01 6.745960357437408295e-01 1.045350420354377530e+00 5.362850635970898283e-01
1.164938628239481577e+00 5.289422540644156401e-01 8.069688541579269625e-01 5.837832181724892378e-01 6.232643395374085626e-01 1.247330068442141338e+00 8.218850071428234205e-01 6.718090564122406461e-01 5.496684347857355712e-01 1.024413777956628024e+00 1.181041813932229623e+00 8.865971743097397217e-01 6.983013669591207062e-01 9.275480909972626531e-01 1.222007023901552802e+00 7.289787707757573454e-01 7.378195502636658576e-01 1.084343014516972570e+00 7.211920839196305222e-01 7.905091688054382004e-01 1.126290238375489583e+00 5.306503894515386399e-01 6.063339712673734283e-01 7.477367648981881887e-01 6.116612234829564843e-01 1.154403803363352354e+00 6.623084856505183637e-01 7.346096544943120366e-01 7.114284377650780256e-01 6.892324725577178013e-01 6.675837332558232085e-01 9.891352092400671481e-01 5.385529329136417021e-01
1.174812854104672510e+00 5.274497047324303578e-01 8.087352856725508188e-01 5.927161968164962325e-01 6.260900342319113410e-01 1.231586367250007363e+00 8.519468049267072685e-01 6.770822815941222039e-01 5.401927281550067406e-01 1.025980815769310217e+00 1.176117986298535367e+00 8.847578713578553300e-01 7.097802527816342577e-01 9.083826100238193701e-01 1.214451529253587125e+00 7.365116048569436691e-01 7.615480262516367560e-01 1.110816064373154166e+00 7.105889720540647936e-01 8.070949749914864135e-01 1.145359726431242509e+00 5.377818482928277133e-01 6.141836494468280172e-01 7.769425846470175978e-01 6.228143873298399580e-01 1.120998910295077255e+00 6.752849921548444989e-01 7.484174764123887602e-01 7.119651079651759806e-01 7.018374275532064388e-01 6.529804622165823469e-01 9.742531649871789545e-01 5.417232557632595258e-01
1.152079671256229565e+00 5.225306954912560808e-01 7.858655385459299980e-01 5.972064761111824938e-01 6.233184859998076588e-01 1.213325797418487451e+00 9.147414601959501512e-01 7.038694578298664295e-01 5.067963869414163769e-01 1.031861123694164384e+00 1.158189705096434485e+00 8.792855518024919048e-01 7.318021393107387862e-01 9.046895477097073313e-01 1.243751809197218838e+00 7.403803380931960332e-01 7.898880979555250592e-01 1.114491162796602763e+00 7.003830527452771237e-01 8.053187640025323280e-01 1.162170738570494022e+00 5.199447994200023793e-01 6.207172318923122045e-01 8.077750665123613061e-01 6.155435479141406763e-01 1.146294076649023275e+00 6.592823261202319651e-01 7.447057860384416195e-01 7.369513541954081370e-01 7.035198328350855679e-01 6.501394318659874383e-01 9.926466003177260022e-01 5.403816440484876527e-01
1.134754950649035310e+00 5.160312527199935051e-01 7.701607549045240697e-01 5.981490077714188836e-01 6.160226533540981153e-01 1.191290999451748212e+00 9.776378991418415154e-01 7.427367247979337339e-01 4.679278896864563775e-01 1.023058344775194195e+00 1.157525876045597091e+00 8.770504624581199060e-01 7.345663132754723934e-01 9.092495402740191635e-01 1.273610495575201451e+00 7.495091171111987194e-01 8.152700647125269429e-01 1.103480612328414212e+00 6.869944103620799769e-01 7.998766246985575812e-01 1.175635257024171487e+00 4.985806785987374479e-01 6.192359325411165294e-01 8.082624214759790426e-01 5.994475586300367365e-01 1.171100681240148988e+00 6.376958121102604959e-01 7.409353265281262146e-01 7.657544375056821728e-01 7.140368726753401063e-01 6.653085453500664492e-01 1.008739610289112631e+00 5.394023573236558233e-01
1.131473877973637965e+00 5.128485816826943156e-01 7.701449244381689541e-01 6.002753416099417816e-01 6.071163873450542425e-01 1.174234264164837116e+00 1.016179904024763658e+00 7.777601447115717326e-01 4.404536723297711176e-01 1.013886721030105020e+00 1.172957742040134921e+00 8.842678240237251686e-01 7.190082721780544084e-01 9.282553739354029165e-01 1.291202770748488105e+00 7.813492194620599296e-01 8.316817154526331413e-01 1.098829731356945061e+00 6.775294991430244052e-01 7.866758136809450797e-01 1.198796523707180928e+00 4.910021401139302855e-01 6.203488020673196823e-01 8.052285669025436299e-01 5.793915210071076682e-01 1.165935681095020326e+00 6.407694157571548477e-01 7.446471542983762459e-01 7.959842375435343120e-01 7.310140129042559387e-01 6.657429794091802577e-01 1.008842839157527260e+00 5.448646679010641369e-01
1.138460865029993219e+00 5.126803809758706532e-01 7.807874594786060607e-01 5.977976116976635446e-01 5.965008232578272729e-01 1.171530515292081853e+00 1.026070647976980332e+00 7.948766825034745409e-01 4.248821438455688826e-01 1.002207045954678133e+00 1.196314762272179477e+00 8.981368440127500685e-01 7.034699749527760781e-01 9.522278837608666446e-01 1.300118030166690364e+00 8.149515462022233203e-01 8.351562189337350395e-01 1.101239720661803423e+00 6.743196145784732254e-01 7.625712478745021450e-01 1.214878203443443327e+00 4.867668980945579205e-01 6.231621118006512861e-01 8.083978055111673555e-01 5.596124070527161987e-01 1.149868561055009897e+00 6.484111034401605078e-01 7.432287646235928857e-01 8.274811710854870217e-01 7.339332393141621003e-01 6.529708868688733903e-01 9.992987360919434181e-01 5.525314549377281503e-01
