# Supplementary material for: Molecular mechanisms of native ligand selectivity in catecholamine G protein-coupled receptors
Source: Nat Commun. 2026 Apr 23;17:4112. doi: 10.1038/s41467-026-71361-8 (PMC13150006; doi:10.1038/s41467-026-71361-8)
Supplement: Supplementary file 8 — Source Data 2 [file 41467_2026_71361_MOESM8_ESM.zip › SourceData/FigS15/strings4apo_WT/string276.txt]

8.907468250784592589e-01 4.949635836528399335e-01 8.483069601500281554e-01 6.351511339931236177e-01 6.339996650768449094e-01 1.072157551318772883e+00 8.415290289873744722e-01 6.626106879937812000e-01 5.539139273810191888e-01 1.480503884127145842e+00 1.047088815326949085e+00 8.496521689205648320e-01 8.457517473392808238e-01 1.213344435469935867e+00 1.536154406068494849e+00 7.329434851890843650e-01 7.357085464004391451e-01 9.586202516617341463e-01 6.672218765158423048e-01 8.179856754066339164e-01 1.230905994243974400e+00 4.987153447169695442e-01 6.187688370737187693e-01 7.865589773154693098e-01 5.540836636279617977e-01 1.801616481241348211e+00 6.047163526708390080e-01 7.247542715009860359e-01 6.539189056959107127e-01 7.256985605311124798e-01 6.876240389148378096e-01 1.437887768234842989e+00 5.286679570462086142e-01
8.949320563984523025e-01 5.008683663483517456e-01 8.333755819533461562e-01 6.362107042317231009e-01 6.493418622163555920e-01 1.079249161464773010e+00 8.165278243068750941e-01 6.561373221649868803e-01 5.498466565774919879e-01 1.468216263267060340e+00 1.031252866390852896e+00 8.466454804605093587e-01 8.318966143341179897e-01 1.182083304527036249e+00 1.520886712601026147e+00 7.294551959376183170e-01 7.607405657669151777e-01 9.756896474025211763e-01 6.759513436215106585e-01 8.087653671896758434e-01 1.241318482901013986e+00 5.031080323546036626e-01 6.189502479324228146e-01 7.682806870896986551e-01 5.478370706320638828e-01 1.781288469537875674e+00 6.289661558375444494e-01 7.453398124851051687e-01 6.514855495739654279e-01 7.077352214573000566e-01 6.680188894752834283e-01 1.437417337742028955e+00 5.306332330778043005e-01
9.014582565920189472e-01 5.137248401638743189e-01 8.317511611533306981e-01 6.433103873378109849e-01 6.489797663791788684e-01 1.106358350492656628e+00 7.985431375061909920e-01 6.581947841145705524e-01 5.565463075165170137e-01 1.453776081782050422e+00 1.036422511630102017e+00 8.675738796997587432e-01 7.849483977732331086e-01 1.153816459140318607e+00 1.497398467096032748e+00 7.319682680313592815e-01 7.649175533586567433e-01 9.945583999297029631e-01 7.007538645622510831e-01 7.985828454091482564e-01 1.245731545931273221e+00 5.096568180293367112e-01 6.203840618878810886e-01 7.604715457053630168e-01 5.523982762829485749e-01 1.742881399070502324e+00 6.372389304058603265e-01 7.544719348969914918e-01 6.712042957649104746e-01 6.970415070915466638e-01 6.690711763277288338e-01 1.419276380597058740e+00 5.339271678770782792e-01
9.008796366402576083e-01 5.169735620093530715e-01 8.405664889483939195e-01 6.493261495186124499e-01 6.422582209429333888e-01 1.113930039313359099e+00 7.906453603217831194e-01 6.660921346045929337e-01 5.979136357171640492e-01 1.455525448398496069e+00 1.047536937754001585e+00 8.830137924977718988e-01 7.341542396473736964e-01 1.146399470785273822e+00 1.475327637337164877e+00 7.306957362296002678e-01 7.488660458757635530e-01 1.003380854172775338e+00 7.185957661338616687e-01 7.924846164638024160e-01 1.247095627320240485e+00 5.093854594136107972e-01 6.160561751268065489e-01 7.539819999405432682e-01 5.697866958485671152e-01 1.701942876251502312e+00 6.180220903173555547e-01 7.373914405911841108e-01 6.916378530211538811e-01 6.932402223349158898e-01 6.884299787555452355e-01 1.394523521522204934e+00 5.346341027556018588e-01
9.029272107272485748e-01 5.241316292399261778e-01 8.490285286823433530e-01 6.496645941364970200e-01 6.592966131006648967e-01 1.103110049122066227e+00 7.915948516199042828e-01 6.833324806698598541e-01 6.343189152600019476e-01 1.438377649982730322e+00 1.050616205430711991e+00 8.827149054061181888e-01 7.063609827738555058e-01 1.145222708175924087e+00 1.469629266112616683e+00 7.265266510983739989e-01 7.392289791351200900e-01 9.834656747805479160e-01 7.400853176454647020e-01 7.972129047017290082e-01 1.227127038584685303e+00 5.154301207318778832e-01 6.136365089321219601e-01 7.409674094805585032e-01 5.883317430962047290e-01 1.690152252152765433e+00 6.089445490187740395e-01 7.250877631166596782e-01 6.720467595143023720e-01 6.791206259501283427e-01 7.091640124041509452e-01 1.372583238240963066e+00 5.356670983143646536e-01
9.108854948206364099e-01 5.307447960048201629e-01 8.387925253738629516e-01 6.382062512312380864e-01 6.329965798588318426e-01 1.096028721008712514e+00 8.069633244413942919e-01 6.769754226263597907e-01 6.121114554700948229e-01 1.411378924127059786e+00 1.061355022568305051e+00 8.631953520181180339e-01 6.910763922418018401e-01 1.127334769869290820e+00 1.444685106505852135e+00 7.229737035805169354e-01 7.327784714407801214e-01 9.529852648224068634e-01 7.473028675298953871e-01 7.934236553168281247e-01 1.212966381048687481e+00 5.225261396399345504e-01 6.129046188503702863e-01 7.636452373511073421e-01 5.948660572619010045e-01 1.659611954967193270e+00 6.058162728723452961e-01 7.375582888212964816e-01 6.598906484921783777e-01 6.756579143274998867e-01 6.849470408274223043e-01 1.350500669141683208e+00 5.365617991099537187e-01
9.260777067743840574e-01 5.333119449215303343e-01 8.284495132895226543e-01 6.329877150769350758e-01 6.273683077950661380e-01 1.096251008066890353e+00 8.010462505282316403e-01 6.703380988626367332e-01 6.071133936730692682e-01 1.380135746582266343e+00 1.065915414364562830e+00 8.400391415310384247e-01 6.903682664459059870e-01 1.105081143270993937e+00 1.395276902401301200e+00 7.314377035314889586e-01 7.514742275504444624e-01 9.407939887939527068e-01 7.452561171390434946e-01 8.147456170623053051e-01 1.190306561608539759e+00 5.367700380220339351e-01 6.163508087335187735e-01 7.603087355799110769e-01 6.009160735685461496e-01 1.595318278856217908e+00 6.557359773704081185e-01 7.380967103553874864e-01 6.448364279982881087e-01 6.766837840820997263e-01 6.647207247101536431e-01 1.305286205522920628e+00 5.316824965118956969e-01
9.392763657208699213e-01 5.357825619888161306e-01 8.120107283271168486e-01 6.332087366855982946e-01 6.328010823709198096e-01 1.109671669517239945e+00 7.956572691563543742e-01 6.776204752935676145e-01 6.013431079690964021e-01 1.338678464412386360e+00 1.053281099499348672e+00 8.339086401265127790e-01 7.031630205765133645e-01 1.077395200786978480e+00 1.352053142311950173e+00 7.469630979105393864e-01 7.555522751506796864e-01 9.372501733077973629e-01 7.495746125210738242e-01 8.152395446016027503e-01 1.157369290523592387e+00 5.490010809513259371e-01 6.242760147786816649e-01 7.100927608753250242e-01 5.984305522691332202e-01 1.547737264949349267e+00 6.956372964405042048e-01 7.398230462244740346e-01 6.498052637563905831e-01 6.796665858018116069e-01 6.650924470436143654e-01 1.267120222892887060e+00 5.245738435813125378e-01
9.771481177252059336e-01 5.356327742827922123e-01 7.959005546668131981e-01 6.171080262673540595e-01 6.263257708200026252e-01 1.138124915842461560e+00 7.925234182843592379e-01 6.838660749953667795e-01 5.782597962064572883e-01 1.276265031208395628e+00 1.049123973799058751e+00 8.298956875290338653e-01 7.090170827047905799e-01 1.043816515284360147e+00 1.307447735705087766e+00 7.467621618574292741e-01 7.384187776828762262e-01 9.464425260034496912e-01 7.521502376038251558e-01 7.779537568122627533e-01 1.126649129848692477e+00 5.520915948050102440e-01 6.266175503140443137e-01 6.741451195426381160e-01 6.038497458536851159e-01 1.480704401722171548e+00 7.172693391861619805e-01 7.335148592054672179e-01 6.624955280482430764e-01 6.791023563789920781e-01 6.644450548036558990e-01 1.212042996425291674e+00 5.267196208690140269e-01
1.016862619994756356e+00 5.339085094105576745e-01 7.893892857382114325e-01 5.925469765940100109e-01 6.193391729791204448e-01 1.165164522151395765e+00 7.886151953143714088e-01 6.755848429516617681e-01 5.738832521583544510e-01 1.226944463759958248e+00 1.054453260603389397e+00 8.266060343878370853e-01 7.060856347463448923e-01 1.023259341081333762e+00 1.284351848325842038e+00 7.318995647715007546e-01 7.237237033819230447e-01 9.663553766151098401e-01 7.415080537164691066e-01 7.541753808857599717e-01 1.121138547804771513e+00 5.419063397483117051e-01 6.188755778659221773e-01 6.910139674447910441e-01 6.135779456575468638e-01 1.409000393754005653e+00 7.217971607390448741e-01 7.253803425125227022e-01 6.560098958045881279e-01 6.786967587490871923e-01 6.521596701974196053e-01 1.158165646649767400e+00 5.353362262209210298e-01
1.063633135074936398e+00 5.305901246796035364e-01 7.743139032347863271e-01 5.719171968880133461e-01 6.190684916996037623e-01 1.205593900424806186e+00 7.931819406696413166e-01 6.639349112038246403e-01 5.747164895161467335e-01 1.162515708376020029e+00 1.077269006386242456e+00 8.374982799874219896e-01 7.087261489814674631e-01 1.005902785287998480e+00 1.274966763032240324e+00 7.243711115351444407e-01 7.195279984597360290e-01 9.949190214908116836e-01 7.329633833763619100e-01 7.582410411340413381e-01 1.130972164353105214e+00 5.302241344254907673e-01 6.112097375793671405e-01 7.236308095886344605e-01 6.136371837092897685e-01 1.316998822197459118e+00 7.117286721052484832e-01 7.295038362998566006e-01 6.387893703189273520e-01 6.822238627098978769e-01 6.508980373346084924e-01 1.092896279231312828e+00 5.403515436654607873e-01
1.109202169754280431e+00 5.233542002415698668e-01 7.820603307247494529e-01 5.839942369297258518e-01 6.191856990741291256e-01 1.234616699217215618e+00 8.129507734207215286e-01 6.730457823017759189e-01 5.731708222207839709e-01 1.098666653228611345e+00 1.126725980041970887e+00 8.597208675022689484e-01 7.122561308923834877e-01 9.831745128855090554e-01 1.257556919667727202e+00 7.282270736220447516e-01 7.158266786722060626e-01 1.032564261673009520e+00 7.321822799148127725e-01 7.713517083220654547e-01 1.127340139122485541e+00 5.358257231242221641e-01 6.081710780841379504e-01 7.325910340798638121e-01 6.081968251281444360e-01 1.238913115878968796e+00 6.967400879420051485e-01 7.296454826447523745e-01 6.528078234703674765e-01 6.882563474464613584e-01 6.659854525064978770e-01 1.033533495731496332e+00 5.394290542440770553e-01
1.144927964280129551e+00 5.250369723157236601e-01 7.919557193768635983e-01 5.938032625203132353e-01 6.196941274363629848e-01 1.235294853764690837e+00 8.278698556267314324e-01 6.835872302745925611e-01 5.515264530311337898e-01 1.029404024732967216e+00 1.161148332403848960e+00 8.705404535762494289e-01 7.071227421626573584e-01 9.432296001602342717e-01 1.232919735785259263e+00 7.355121728751593535e-01 7.266320552810483502e-01 1.076440202229114407e+00 7.257936940422361483e-01 7.854232901145800083e-01 1.113856508312530691e+00 5.423808454381167099e-01 6.123223882728489054e-01 7.657967386672765997e-01 6.171219161151672017e-01 1.165400194667368883e+00 7.023111562313655298e-01 7.391178429185535359e-01 6.859570868255033815e-01 6.891711619202601780e-01 6.576704231550054569e-01 9.741285303086697489e-01 5.458759847963200462e-01
1.155055565052463207e+00 5.281038720653695728e-01 7.925986630469956662e-01 5.928440326710340269e-01 6.244760513631036902e-01 1.214936496101525654e+00 8.686835817163804929e-01 6.980571329618486809e-01 5.209831586085372779e-01 1.000639890370597751e+00 1.159009474789360006e+00 8.664650955597501536e-01 7.013935557185508873e-01 9.116102392182550140e-01 1.222443751266935275e+00 7.453062022798816466e-01 7.580813351180140103e-01 1.087962953789259668e+00 7.099023360187669551e-01 7.852017266194567524e-01 1.111926002034262284e+00 5.430566542890079562e-01 6.194812576323786013e-01 7.972035927771146113e-01 6.195935007069468536e-01 1.129134377403425482e+00 6.997343312110012592e-01 7.497642587437349793e-01 7.326365894128685774e-01 6.994234995874931693e-01 6.609764185079801679e-01 9.497705849224572505e-01 5.517155226637346921e-01
1.146747415553562188e+00 5.260919776239059154e-01 7.855623136705063292e-01 6.022830251551321012e-01 6.227537477592330895e-01 1.196905013221573721e+00 9.259911604227433202e-01 7.369383534575353334e-01 4.972088317724263073e-01 1.012626951373668316e+00 1.149927962703223727e+00 8.604803411087181830e-01 7.206380676847391475e-01 9.091460362742200818e-01 1.235939368239634462e+00 7.482428186013502236e-01 7.747472477251940992e-01 1.090103888723302550e+00 7.010722902762245301e-01 7.781323080442291706e-01 1.126300141344828365e+00 5.177097355053745797e-01 6.213215097939148723e-01 7.992869645291043046e-01 6.102253814936178244e-01 1.133909569022388819e+00 6.762654511795294088e-01 7.439012648194666122e-01 7.549404690090126824e-01 7.136673542921366797e-01 6.555250183751260007e-01 9.549575524069477961e-01 5.453837401238521565e-01
1.138349594466805170e+00 5.216282884196520309e-01 7.790366386527695086e-01 6.041505912815210433e-01 6.165273011119639657e-01 1.184061882887596173e+00 9.782681027308507415e-01 7.703222062488437327e-01 4.715223082136042465e-01 1.013991955881371920e+00 1.155177213858344043e+00 8.654766549821658606e-01 7.266063445309830504e-01 9.181214448079774160e-01 1.251966709373159903e+00 7.553486061799743467e-01 7.911514371108072652e-01 1.089210254429457736e+00 6.919587171683607707e-01 7.676028076654002330e-01 1.147953496153752750e+00 4.903575299267801668e-01 6.179251985241412948e-01 7.959767909475716774e-01 5.964586847599614439e-01 1.135496859852740181e+00 6.512573254776272691e-01 7.309144489644154863e-01 7.758711935395752324e-01 7.222859644712928961e-01 6.596065642952620989e-01 9.658967351636328358e-01 5.410607990002745948e-01
1.134930263967036002e+00 5.138640724250868042e-01 7.756596504825941096e-01 5.994252505245009077e-01 6.068538326809407302e-01 1.174343812616507776e+00 1.016056583017390658e+00 7.903013455262499765e-01 4.464979208272977229e-01 1.004411031856599079e+00 1.173667815038751394e+00 8.819515969266492617e-01 7.172510257742890083e-01 9.338451642341653036e-01 1.276481737457791032e+00 7.825071075451479619e-01 8.177391428191376210e-01 1.094687113406566326e+00 6.829224121386825441e-01 7.645956971255948309e-01 1.179982302979910802e+00 4.819167469582726904e-01 6.186475330463758748e-01 7.989366368021939557e-01 5.753035918001763172e-01 1.141485925821387637e+00 6.402274520271216129e-01 7.320941842129006227e-01 8.031873280308545748e-01 7.302348803122533649e-01 6.612876196813503027e-01 9.797777970706418316e-01 5.438300074844080179e-01
1.138460865029993219e+00 5.126803809758706532e-01 7.807874594786060607e-01 5.977976116976635446e-01 5.965008232578272729e-01 1.171530515292081853e+00 1.026070647976980332e+00 7.948766825034745409e-01 4.248821438455688826e-01 1.002207045954678133e+00 1.196314762272179477e+00 8.981368440127500685e-01 7.034699749527760781e-01 9.522278837608666446e-01 1.300118030166690364e+00 8.149515462022233203e-01 8.351562189337350395e-01 1.101239720661803423e+00 6.743196145784732254e-01 7.625712478745021450e-01 1.214878203443443327e+00 4.867668980945579205e-01 6.231621118006512861e-01 8.083978055111673555e-01 5.596124070527161987e-01 1.149868561055009897e+00 6.484111034401605078e-01 7.432287646235928857e-01 8.274811710854870217e-01 7.339332393141621003e-01 6.529708868688733903e-01 9.992987360919434181e-01 5.525314549377281503e-01
