# Supplementary material for: Molecular mechanisms of native ligand selectivity in catecholamine G protein-coupled receptors
Source: Nat Commun. 2026 Apr 23;17:4112. doi: 10.1038/s41467-026-71361-8 (PMC13150006; doi:10.1038/s41467-026-71361-8)
Supplement: Supplementary file 8 — Source Data 2 [file 41467_2026_71361_MOESM8_ESM.zip › SourceData/FigS15/strings4apo_WT/string289.txt]

8.907468250784592589e-01 4.949635836528399335e-01 8.483069601500281554e-01 6.351511339931236177e-01 6.339996650768449094e-01 1.072157551318772883e+00 8.415290289873744722e-01 6.626106879937812000e-01 5.539139273810191888e-01 1.480503884127145842e+00 1.047088815326949085e+00 8.496521689205648320e-01 8.457517473392808238e-01 1.213344435469935867e+00 1.536154406068494849e+00 7.329434851890843650e-01 7.357085464004391451e-01 9.586202516617341463e-01 6.672218765158423048e-01 8.179856754066339164e-01 1.230905994243974400e+00 4.987153447169695442e-01 6.187688370737187693e-01 7.865589773154693098e-01 5.540836636279617977e-01 1.801616481241348211e+00 6.047163526708390080e-01 7.247542715009860359e-01 6.539189056959107127e-01 7.256985605311124798e-01 6.876240389148378096e-01 1.437887768234842989e+00 5.286679570462086142e-01
8.647606609500438912e-01 5.049426262422503919e-01 8.208418451564178930e-01 6.323392431440233441e-01 6.569692333203340784e-01 1.048200463079605793e+00 8.205391688294593200e-01 6.548373182463720354e-01 5.518885269292859164e-01 1.467922287207962473e+00 1.014239194878685302e+00 8.397958605765074580e-01 8.260533541156445114e-01 1.183769474707932146e+00 1.508179465419712928e+00 7.326199117926928128e-01 7.291607165134783575e-01 9.634880052516903159e-01 6.733450076144654739e-01 8.006953995949501746e-01 1.222200755852929532e+00 5.066133409207822513e-01 6.152200921501166375e-01 7.695925151666540565e-01 5.488555589582139183e-01 1.767521435685475151e+00 6.124304551409514019e-01 7.275501674070934399e-01 6.604605573824213760e-01 7.096393561549700912e-01 6.671524496656173753e-01 1.420302484354788231e+00 5.299707547898266924e-01
8.692669370321290945e-01 5.200394355353987752e-01 8.073391371769702562e-01 6.330272281021216418e-01 6.606472564357528388e-01 1.068575903993794540e+00 8.007942512734583795e-01 6.557475234807540465e-01 5.575759485525073611e-01 1.442460213645541778e+00 1.006103509318189149e+00 8.558017957719602498e-01 7.958495955398671162e-01 1.151755461702188565e+00 1.481912812326575901e+00 7.302019397288262992e-01 7.290043766744489506e-01 9.795426967459194278e-01 6.928860012731300477e-01 7.836715737108578272e-01 1.215386408296843301e+00 5.107384709144343615e-01 6.086913342472417554e-01 7.507898238806612889e-01 5.484404272230739563e-01 1.728328614190099533e+00 6.092674501773365225e-01 7.285405110050339195e-01 6.765505200181355372e-01 6.944217136731777318e-01 6.650568913906396151e-01 1.396661207204152433e+00 5.370931171758204226e-01
8.729235883631316639e-01 5.216438628727466664e-01 8.065454132893420391e-01 6.406107867578839654e-01 6.477197134075570739e-01 1.071693372654655363e+00 7.842064167540410136e-01 6.690824355923660205e-01 6.031752697665994090e-01 1.431979492956764854e+00 1.012978968101287292e+00 8.438587530053721641e-01 7.413201117121581696e-01 1.134337311898521827e+00 1.466192088623751610e+00 7.298914042604680574e-01 7.298159879923249438e-01 9.752681790831585484e-01 7.250256609619084580e-01 7.800085961420103464e-01 1.220010557173983878e+00 5.137959038637031073e-01 6.098126981733933416e-01 7.410862585143123127e-01 5.605159656003653179e-01 1.686323779848010407e+00 6.114473041455008584e-01 7.288074354340968730e-01 6.913145531538382738e-01 6.888070229338493222e-01 6.931895501238036772e-01 1.366088787968961382e+00 5.393837013401491243e-01
8.719426308193187758e-01 5.223944619557489011e-01 8.052398598742673830e-01 6.414964209559421704e-01 6.437958525740380411e-01 1.050604979082888413e+00 7.786714685912881073e-01 6.719659073699848495e-01 6.346328627415196433e-01 1.418497952684703245e+00 1.017966283861469812e+00 8.225293228270738055e-01 6.960017105035579688e-01 1.135320952404010209e+00 1.458723725139626115e+00 7.298530603504361780e-01 7.219393892720378236e-01 9.367883114957326063e-01 7.438991305249897934e-01 7.757715016554490584e-01 1.212110764321794543e+00 5.237476527903159873e-01 6.201682936865098306e-01 7.395603805906706407e-01 5.822553149587115229e-01 1.668336712901539176e+00 6.176478523159997236e-01 7.311843245017251025e-01 6.808383580722909834e-01 6.814117532731718274e-01 7.046762614992367890e-01 1.346023167053173486e+00 5.325180271646479113e-01
9.014700631589528390e-01 5.235736325559570137e-01 8.082310126822388474e-01 6.325792525099944719e-01 6.251708965120661432e-01 1.089601698094063709e+00 7.985066968758690598e-01 6.790127318550208679e-01 6.057772423246386984e-01 1.391032719339116541e+00 1.043489225032687484e+00 8.440776419736086833e-01 6.746974073328472210e-01 1.119020393284725134e+00 1.431742845194216240e+00 7.238325830119761717e-01 7.165115839990512381e-01 9.132674180317624790e-01 7.350882446180347918e-01 7.781186656194419848e-01 1.198203551836294789e+00 5.332329979052435887e-01 6.154728131422072535e-01 7.670216668089101519e-01 5.928520134753643145e-01 1.651089876930800004e+00 6.210475277890226131e-01 7.313476396526308321e-01 6.654270400389340478e-01 6.879734017839198579e-01 6.658091308203353265e-01 1.341044647135522849e+00 5.317431220245931733e-01
9.300435749384087236e-01 5.224857054480076535e-01 8.333698838078349436e-01 6.248077343233428005e-01 6.190659257624946399e-01 1.117132255693921383e+00 7.996349115886864922e-01 6.851609220576962977e-01 5.970784983700663240e-01 1.375418781842374649e+00 1.069790627473851785e+00 8.622519350768577118e-01 6.640622165958799394e-01 1.096250469719774578e+00 1.395951923842957187e+00 7.224941512718178194e-01 7.250751184359262025e-01 9.478944907993254176e-01 7.423295388422517238e-01 7.908502403565437211e-01 1.187444330561161721e+00 5.545541063547869687e-01 6.117978327693288643e-01 8.067023838340932063e-01 5.924922042300837521e-01 1.595777619853457008e+00 6.407216594967232171e-01 7.424793223152394983e-01 6.659922933697298708e-01 7.023800026783529882e-01 6.484496261855680066e-01 1.305113062784929223e+00 5.297806933327435797e-01
9.292090034141133881e-01 5.257678747247311879e-01 8.431580439529900994e-01 6.428073319748166536e-01 6.093096355221175875e-01 1.096477491952359440e+00 7.818785338424990572e-01 6.891332581123363887e-01 6.123154673230051248e-01 1.361668919717718307e+00 1.048758492014149279e+00 8.441183579897724165e-01 6.629204113420635869e-01 1.083096823145184073e+00 1.364488564073994992e+00 7.320560662541870656e-01 7.337852164942256783e-01 9.295930332892902159e-01 7.266640268826081162e-01 8.008225325261342231e-01 1.156355797190262935e+00 5.585302909779625846e-01 6.141244183931054978e-01 7.622792997088464473e-01 5.964201156230113376e-01 1.568696223565766434e+00 6.595936318698538692e-01 7.488259118396475289e-01 6.578634559550655680e-01 6.854071920589994704e-01 6.570960402298916536e-01 1.279218824321267656e+00 5.219754628294264176e-01
9.402472254222044024e-01 5.279657727280356871e-01 8.070744972740925283e-01 6.455580282679271864e-01 6.126940959290783084e-01 1.101590788180481173e+00 7.835802791316368587e-01 6.890060169145642011e-01 6.092177095353904503e-01 1.304817245891168875e+00 1.040842169882022272e+00 8.196231773681262878e-01 6.706061449940133867e-01 1.058895865174258155e+00 1.329916588482167983e+00 7.364789999450149782e-01 7.328043387258625918e-01 9.072300764041321131e-01 7.355078719371284102e-01 8.022913950604796396e-01 1.126896561701071331e+00 5.651924311075727791e-01 6.139706319318362082e-01 7.059611521059717676e-01 5.927418576689436058e-01 1.527005109621919043e+00 6.845872543232280893e-01 7.410549389918925645e-01 6.712023309490694478e-01 6.769172439818688103e-01 6.710078601309259483e-01 1.242667451913054499e+00 5.184225858660260755e-01
9.854201183636909223e-01 5.280771875945308169e-01 7.847517264894163791e-01 6.298377109344673874e-01 6.207991041840374979e-01 1.151913297926161706e+00 7.967149277406953001e-01 6.897861039211264922e-01 5.849280859453631631e-01 1.269330018028588247e+00 1.069156252042027244e+00 8.268526867992387341e-01 6.761522397319549293e-01 1.042577127131185888e+00 1.340071468895832396e+00 7.334641090773857952e-01 7.222811679974582288e-01 9.245576433101114766e-01 7.539957190813207921e-01 7.912708863654243086e-01 1.148488867748728159e+00 5.681182102707325043e-01 6.135939998648409777e-01 6.811068108829952950e-01 5.980967948437339032e-01 1.501363965399517886e+00 7.073378331597769408e-01 7.245875703938990942e-01 6.742233657994591844e-01 6.822069299585979962e-01 6.674961457561752187e-01 1.230850083645177229e+00 5.266060278977050535e-01
1.041044083728065006e+00 5.269042782795344548e-01 7.909200607397395277e-01 6.040067850810056926e-01 6.201686664865294629e-01 1.194485231882335352e+00 7.949575248765082813e-01 6.829897528940337414e-01 5.662582828381406141e-01 1.246861116030770322e+00 1.093486492566538404e+00 8.391551238447615413e-01 6.875931164638477977e-01 1.028443837823602269e+00 1.358071338524888594e+00 7.369607987243731451e-01 7.152756782511416889e-01 9.657320480426152542e-01 7.477910592866073847e-01 7.820350296100838650e-01 1.177676967281656495e+00 5.656536278132596740e-01 6.155226642488370592e-01 6.969874203282276914e-01 6.129619414887501616e-01 1.454396861210311975e+00 7.173047329885875456e-01 7.281553589044573727e-01 6.490987042463230994e-01 6.848934026954133225e-01 6.523370453562929994e-01 1.201076312121943435e+00 5.396959193650699982e-01
1.079401247768575711e+00 5.254857175028918581e-01 7.694934099193407873e-01 5.866457130157238797e-01 6.202436067531993391e-01 1.200349879171701994e+00 7.972777368816017507e-01 6.753276914099908268e-01 5.680816013509474294e-01 1.149945790024496928e+00 1.107899985861653169e+00 8.250731971799810660e-01 7.093881265974331107e-01 9.993278534628334819e-01 1.308771294737181901e+00 7.428578403488377280e-01 7.110641268085953204e-01 9.943832563007478642e-01 7.368168372315078152e-01 7.777431909782910324e-01 1.151695978189178904e+00 5.616616323388110565e-01 6.133066352324217929e-01 7.164322804275232714e-01 6.093731531815586022e-01 1.327793207918192220e+00 7.003726323856916958e-01 7.454649236667119094e-01 6.522613203079250521e-01 6.884096293685711965e-01 6.611431659892474944e-01 1.097887184622640788e+00 5.421844241737230341e-01
1.125375434272895880e+00 5.312069869156793578e-01 7.810757460698924959e-01 5.985408135771845828e-01 6.221189809686370475e-01 1.221318799659557142e+00 8.200423097275912898e-01 6.905371714445102116e-01 5.601792937734273448e-01 1.059083469790767618e+00 1.149698870085573255e+00 8.499751305358906883e-01 7.162064452472635123e-01 9.641720015279400258e-01 1.250544207681799413e+00 7.365311105282001947e-01 7.117879477164351654e-01 1.044454773855433505e+00 7.349203249440183772e-01 7.708632443332565920e-01 1.125476970410433042e+00 5.512412970181781446e-01 6.124542644799171320e-01 7.193009409441678548e-01 6.051837788443507060e-01 1.218225191644871863e+00 7.018421339118845470e-01 7.413721997374663752e-01 6.896480472441944842e-01 6.964523595238604203e-01 6.576896436864327899e-01 1.017428897074908800e+00 5.385320910433981645e-01
1.157304103427380770e+00 5.351913284534416393e-01 8.003130292438721538e-01 5.994960863014399122e-01 6.219418295184292456e-01 1.222427569278567328e+00 8.586404427767593273e-01 7.024397569210880654e-01 5.326120612771432228e-01 1.009450777647911801e+00 1.163738632499373038e+00 8.667964768762228545e-01 7.275337268534336488e-01 9.281391066954658431e-01 1.226862726389155833e+00 7.355804682912641113e-01 7.368215450097944652e-01 1.081752990842657747e+00 7.196503877964582907e-01 7.745508569170276303e-01 1.105307441218444264e+00 5.343260429420331192e-01 6.168717549941045153e-01 7.611038650923006577e-01 6.101532912097548111e-01 1.161216254932759373e+00 7.157014200529567827e-01 7.355864637911950776e-01 7.257159560151573707e-01 6.998761942129545499e-01 6.409941971085211243e-01 9.690359477414456357e-01 5.415864988698327886e-01
1.172589896462377990e+00 5.323877295232628537e-01 8.131305261319371480e-01 6.015040876820694216e-01 6.183038423391453708e-01 1.199931635096028959e+00 9.213770473812222805e-01 7.339547913360886522e-01 5.097824737882898916e-01 9.963035324081747079e-01 1.170203077218469945e+00 8.670678700917411330e-01 7.386795918403830097e-01 9.134034679852476302e-01 1.231674065737461188e+00 7.442873973441501700e-01 7.735019526690030123e-01 1.095012353429790863e+00 7.040381800633820353e-01 7.790038394228959717e-01 1.112928571630543484e+00 5.099696808319635899e-01 6.197698348806364166e-01 8.005287223075536751e-01 6.125947237274206314e-01 1.141329966279612584e+00 7.061747612611066760e-01 7.272078742318169864e-01 7.626037500311206863e-01 7.062976062315570180e-01 6.483505469201875648e-01 9.550898777611243062e-01 5.436690168615766483e-01
1.172535452198269379e+00 5.264777300736617205e-01 8.128474683335380480e-01 6.002944586648574221e-01 6.139707850663833621e-01 1.182449209172849347e+00 9.823523554907587219e-01 7.720815765592895508e-01 4.885709502265789816e-01 1.003752528210048789e+00 1.180585264246716282e+00 8.734103911349991867e-01 7.484115660348432675e-01 9.204843335060668430e-01 1.250653913903018832e+00 7.639435608758105012e-01 7.980487107937401792e-01 1.100529045970811914e+00 6.978033868392945482e-01 7.726435373298200515e-01 1.149834094994299782e+00 4.870787305342719753e-01 6.213889847568747626e-01 8.059549545605712018e-01 6.042575453439154032e-01 1.145027920830014700e+00 6.849139308019871475e-01 7.223570563393151289e-01 7.894876349926884807e-01 7.168833633706718222e-01 6.594076912541094737e-01 9.748147950024006470e-01 5.459270154238836659e-01
1.160986599410778419e+00 5.168721829720733796e-01 8.017724730249463638e-01 5.974273304357717862e-01 6.065027263347406716e-01 1.170282799633503013e+00 1.016393502241358160e+00 7.909340324915746789e-01 4.586281079542925410e-01 1.003014822398544004e+00 1.192179696987249571e+00 8.840694205333472500e-01 7.327352303429754965e-01 9.374003686636943611e-01 1.277126069485724713e+00 7.900137275445719975e-01 8.192779551877058530e-01 1.102822847081711410e+00 6.864153107051164104e-01 7.669933553060402920e-01 1.186419656914024845e+00 4.797390575230226495e-01 6.217635098642805280e-01 7.984503580618096397e-01 5.826229517315173467e-01 1.147748546379343093e+00 6.607104523316420508e-01 7.263964497147276100e-01 8.085707514012574482e-01 7.285107041407965500e-01 6.616401818931498813e-01 9.887672175902659788e-01 5.483249437298841622e-01
1.138460865029993219e+00 5.126803809758706532e-01 7.807874594786060607e-01 5.977976116976635446e-01 5.965008232578272729e-01 1.171530515292081853e+00 1.026070647976980332e+00 7.948766825034745409e-01 4.248821438455688826e-01 1.002207045954678133e+00 1.196314762272179477e+00 8.981368440127500685e-01 7.034699749527760781e-01 9.522278837608666446e-01 1.300118030166690364e+00 8.149515462022233203e-01 8.351562189337350395e-01 1.101239720661803423e+00 6.743196145784732254e-01 7.625712478745021450e-01 1.214878203443443327e+00 4.867668980945579205e-01 6.231621118006512861e-01 8.083978055111673555e-01 5.596124070527161987e-01 1.149868561055009897e+00 6.484111034401605078e-01 7.432287646235928857e-01 8.274811710854870217e-01 7.339332393141621003e-01 6.529708868688733903e-01 9.992987360919434181e-01 5.525314549377281503e-01
