# Supplementary material for: Molecular mechanisms of native ligand selectivity in catecholamine G protein-coupled receptors
Source: Nat Commun. 2026 Apr 23;17:4112. doi: 10.1038/s41467-026-71361-8 (PMC13150006; doi:10.1038/s41467-026-71361-8)
Supplement: Supplementary file 8 — Source Data 2 [file 41467_2026_71361_MOESM8_ESM.zip › SourceData/FigS15/strings4apo_WT/string288.txt]

8.907468250784592589e-01 4.949635836528399335e-01 8.483069601500281554e-01 6.351511339931236177e-01 6.339996650768449094e-01 1.072157551318772883e+00 8.415290289873744722e-01 6.626106879937812000e-01 5.539139273810191888e-01 1.480503884127145842e+00 1.047088815326949085e+00 8.496521689205648320e-01 8.457517473392808238e-01 1.213344435469935867e+00 1.536154406068494849e+00 7.329434851890843650e-01 7.357085464004391451e-01 9.586202516617341463e-01 6.672218765158423048e-01 8.179856754066339164e-01 1.230905994243974400e+00 4.987153447169695442e-01 6.187688370737187693e-01 7.865589773154693098e-01 5.540836636279617977e-01 1.801616481241348211e+00 6.047163526708390080e-01 7.247542715009860359e-01 6.539189056959107127e-01 7.256985605311124798e-01 6.876240389148378096e-01 1.437887768234842989e+00 5.286679570462086142e-01
8.893762219222649534e-01 5.026683143544233845e-01 8.289480360394715364e-01 6.365994948020345934e-01 6.341066940329133095e-01 1.081903985570680904e+00 8.207221844940358890e-01 6.606029825520789434e-01 5.553916920531380974e-01 1.456498684388184861e+00 1.034158611639548697e+00 8.583988523390893022e-01 8.155178471773505411e-01 1.182553687092301242e+00 1.509335853777542980e+00 7.326393189057492927e-01 7.356394541287835098e-01 9.691032679138147365e-01 6.824702757602256753e-01 8.014526939450348220e-01 1.226306311526119019e+00 5.054175589863076912e-01 6.152006515602150838e-01 7.694156064084384239e-01 5.476230735667161342e-01 1.762758096711758427e+00 6.118762622814857277e-01 7.299863822321601692e-01 6.691028993835280714e-01 7.223316317923610397e-01 6.747090487835182282e-01 1.418683155475137569e+00 5.318704505467939381e-01
8.918279228479742970e-01 5.148561311596171475e-01 8.159312668088576359e-01 6.464182095619799284e-01 6.323743312604709343e-01 1.102834212526993651e+00 8.141660621858636260e-01 6.758984304559697565e-01 5.657410073608922785e-01 1.435608290832957934e+00 1.028855573042397609e+00 8.692944319771515049e-01 7.896828489879709201e-01 1.156729737574000438e+00 1.485751419206406521e+00 7.336641719909557935e-01 7.366218303039624438e-01 9.797843293751010707e-01 7.012104692440798148e-01 7.878788293196425929e-01 1.220771432796334377e+00 5.078875552005617244e-01 6.116555454374010825e-01 7.518390334118626450e-01 5.511107945601512181e-01 1.723962298314603014e+00 6.122217523072432943e-01 7.348294228173181120e-01 6.862421321019384068e-01 7.234494626934007133e-01 6.768824075325463596e-01 1.393250189061973732e+00 5.364712320086656439e-01
8.796628650821192164e-01 5.169758426855529665e-01 8.121748084699283998e-01 6.500156516440773746e-01 6.340851922971189047e-01 1.097209144489468269e+00 8.103718345990376104e-01 6.904076959496319166e-01 6.054394117563245414e-01 1.435512760398119925e+00 1.020184611722506407e+00 8.568911217880268438e-01 7.427408168348462736e-01 1.134693042656482076e+00 1.458950894418461264e+00 7.370823875356226074e-01 7.296678821709287055e-01 9.879051538356107276e-01 7.216656150287025229e-01 7.821431506328077043e-01 1.223936823335956436e+00 5.149682690644359351e-01 6.128112689865969909e-01 7.344967830535875652e-01 5.595244499916102177e-01 1.672446662774077719e+00 6.198643258041129922e-01 7.374223810696906023e-01 7.004438609137965122e-01 7.093443048855505584e-01 6.909630403651600972e-01 1.359909944861299014e+00 5.397925991386837152e-01
8.677896050354704238e-01 5.164695527988741874e-01 8.192388096637377437e-01 6.459039278470093404e-01 6.437662308793585808e-01 1.077883877544269398e+00 7.964364193561660477e-01 6.849221214191353324e-01 6.276268050736613091e-01 1.431264624514470452e+00 1.013973052380188866e+00 8.510233370650811535e-01 7.045517947336163989e-01 1.138438851984717282e+00 1.451986086882123939e+00 7.332520976595289230e-01 7.212927680866388913e-01 9.654635028522248197e-01 7.385722037986074406e-01 7.817579776066944097e-01 1.215814447266011067e+00 5.238334122212713329e-01 6.171389927992888547e-01 7.329494646079509623e-01 5.741973023434314705e-01 1.672230415290855143e+00 6.156043269373103755e-01 7.367397076678118273e-01 6.888407793093972442e-01 6.870003636719426154e-01 7.035235062316875787e-01 1.357872317448312272e+00 5.359841051856243377e-01
8.998412678187261982e-01 5.226805311440885227e-01 8.358091507665170727e-01 6.382575082953499956e-01 6.357947484849002517e-01 1.086938809039229348e+00 7.925156972708339298e-01 6.769010417234971877e-01 6.123962154128625990e-01 1.417780260919616619e+00 1.046446191994240049e+00 8.556649833288214602e-01 6.681456185402995240e-01 1.139885286230613248e+00 1.445923450935689303e+00 7.238401264282120495e-01 7.212671361866026531e-01 9.424450697418881306e-01 7.425857005863774063e-01 7.847475994503265717e-01 1.217762981651559606e+00 5.316539098823110931e-01 6.153175402639253777e-01 7.460434304939534966e-01 5.913698559278869338e-01 1.666809166233078621e+00 6.228385063942489808e-01 7.325022017878521918e-01 6.665191673464226918e-01 6.826853062367943537e-01 6.783082579901404952e-01 1.360797812671150853e+00 5.335505336957462319e-01
9.247164164441121770e-01 5.238558980585970026e-01 8.341412180649395713e-01 6.342534933932510999e-01 6.268464038647751924e-01 1.095353287693476396e+00 7.922874484495416869e-01 6.764267075609862179e-01 5.988396812740408581e-01 1.392665003987084038e+00 1.063026707209156374e+00 8.416981992073839791e-01 6.586678090581077338e-01 1.115177233429722969e+00 1.414931821595767580e+00 7.259278217866825811e-01 7.300639922121502368e-01 9.329298810007381482e-01 7.345031234608165871e-01 7.961313771162766839e-01 1.205005934129952383e+00 5.501304494138438139e-01 6.133223334926810599e-01 7.501527072740763469e-01 5.986767596251391099e-01 1.619862844584958328e+00 6.573046520612729759e-01 7.375224490094390850e-01 6.544821146755573915e-01 6.892501799062535905e-01 6.588741917910023727e-01 1.329268857920113511e+00 5.298699724034626746e-01
9.346644666756001030e-01 5.236968574919804720e-01 8.085679220657622235e-01 6.361972603434480344e-01 6.241625731441294844e-01 1.094868205238878289e+00 7.926816070534278280e-01 6.854021933983089898e-01 5.921182778442788397e-01 1.345264638161146609e+00 1.051473409952387916e+00 8.162516918788829123e-01 6.606455480765756061e-01 1.087665492288496294e+00 1.375031566956770535e+00 7.322230028076773811e-01 7.338274761367419297e-01 9.113936574174652527e-01 7.306742077998183982e-01 7.950263067332373756e-01 1.171226794708554175e+00 5.624247244805589130e-01 6.137797917102328915e-01 7.199189127440502878e-01 6.036799731420440240e-01 1.562790697079990299e+00 6.909552318470527643e-01 7.384481421199633466e-01 6.535232196496733037e-01 6.901993297075823541e-01 6.603823211642388946e-01 1.278842642684682174e+00 5.256887809067100070e-01
9.728534078077383240e-01 5.240869855378408326e-01 7.914124259353428892e-01 6.304830844036581894e-01 6.213427838772653811e-01 1.125672629669768554e+00 7.999344629387084016e-01 6.965497375155188520e-01 5.764422763337015976e-01 1.297959176286665572e+00 1.060106531537945207e+00 8.121699863812738007e-01 6.637138184347290970e-01 1.068787983142776232e+00 1.357127222370895669e+00 7.358527510869858901e-01 7.292004068402556660e-01 9.122765188518862089e-01 7.397646920285038119e-01 7.804705092029946556e-01 1.161305702650870408e+00 5.646010982301911119e-01 6.157966138944674928e-01 6.831185738524386819e-01 6.123952972301762721e-01 1.510723773350818755e+00 7.133153137053975801e-01 7.320323958168483136e-01 6.542863722873253352e-01 6.893255946512023558e-01 6.628446285146990524e-01 1.237683060279417102e+00 5.296092529150270289e-01
1.029391165815919829e+00 5.241181005681280203e-01 7.968131429361346996e-01 6.071636403500242363e-01 6.178490956728242001e-01 1.168271477667014668e+00 8.000038921754448751e-01 6.891397150903885160e-01 5.648109702445037739e-01 1.256786955720712307e+00 1.084138737159326737e+00 8.228289559351561477e-01 6.810533910126720381e-01 1.044112336139323416e+00 1.349661110552587084e+00 7.373264810137746261e-01 7.214375734429914200e-01 9.504057393898849293e-01 7.416300779831513923e-01 7.721969636108049206e-01 1.166392878596721916e+00 5.623991648123034537e-01 6.174138987540500612e-01 6.922594014514615868e-01 6.185269875779315640e-01 1.452957215722437523e+00 7.191329544101326965e-01 7.330930179641645950e-01 6.518080706099703692e-01 6.919737391057617648e-01 6.568571237564114762e-01 1.194384171874590894e+00 5.404226958268790737e-01
1.071217718325542023e+00 5.238141225616933516e-01 7.897836420736256136e-01 5.846191931598051506e-01 6.173160280597860261e-01 1.188611584644799102e+00 7.982772376557379923e-01 6.737631894981304104e-01 5.629923164216119602e-01 1.181042059843435688e+00 1.098707669570744505e+00 8.242046881019429172e-01 7.116570033623292879e-01 1.006863143872097410e+00 1.314682612279994167e+00 7.382073045019462709e-01 7.135839596156434705e-01 9.883737724359137333e-01 7.328474977278144342e-01 7.710746289025367517e-01 1.144005510983724161e+00 5.552659963078890870e-01 6.152136833587750209e-01 7.184834823673097448e-01 6.141248342086316203e-01 1.363737102254152012e+00 7.091868091609272451e-01 7.395084760145794744e-01 6.589947756126492973e-01 6.966412578381594445e-01 6.609107387130873645e-01 1.118064963847663407e+00 5.435719868922231912e-01
1.111746469976292673e+00 5.245086053072426369e-01 7.877708307206483518e-01 5.850893712284099824e-01 6.198307342137288067e-01 1.208362370228041272e+00 8.132095296481400837e-01 6.760195780990342351e-01 5.605380818936352982e-01 1.092188072505153817e+00 1.125349784633207895e+00 8.404168376401254248e-01 7.292596780520159694e-01 9.703551386849229576e-01 1.266871230605618237e+00 7.353465212274370444e-01 7.126783248126777881e-01 1.030821541004462105e+00 7.298200789960195278e-01 7.706884362251215093e-01 1.116957281023037485e+00 5.477393571534225902e-01 6.111342877011002317e-01 7.300070710089472392e-01 6.101908580780556202e-01 1.261530911796690857e+00 6.998897896143639885e-01 7.378882939707709365e-01 6.801870574765752631e-01 7.001301297391694378e-01 6.681245396855312046e-01 1.036500915895450570e+00 5.388998266078464106e-01
1.147914242038578836e+00 5.253720055884242290e-01 7.975607569613780701e-01 5.935059210599492596e-01 6.206708869982464627e-01 1.217594330732189700e+00 8.472198131571803126e-01 6.922078495544838894e-01 5.444310059807218050e-01 1.020537623087502510e+00 1.150507170220402609e+00 8.603183895029845596e-01 7.342608076299711461e-01 9.344847065716317402e-01 1.229445427110259503e+00 7.349267183314635021e-01 7.309124495261783983e-01 1.071623958238179242e+00 7.246328342100779585e-01 7.735011586814881657e-01 1.096009371704226520e+00 5.385485207367145533e-01 6.116994764748789892e-01 7.435817298179112633e-01 6.134302864694890500e-01 1.178317473990477371e+00 7.015449778905105127e-01 7.319914015990151013e-01 7.112237231552264172e-01 7.018050621996339000e-01 6.596718807436144916e-01 9.716264453757149644e-01 5.370298529548545030e-01
1.164626149491047702e+00 5.253459462715727168e-01 8.049465220717483271e-01 5.962099047089671755e-01 6.181768528209425906e-01 1.203527691453059045e+00 8.960996041662026013e-01 7.170116740266535560e-01 5.173762937122774463e-01 9.870575121833392584e-01 1.161916317599245296e+00 8.640763163697640081e-01 7.397280571622102396e-01 9.129683405977840893e-01 1.220212446418063923e+00 7.423765519259742929e-01 7.603724416480454051e-01 1.089416423582118654e+00 7.126576772798263182e-01 7.765437858172402619e-01 1.091647290957878047e+00 5.231208150332149476e-01 6.162106507296063462e-01 7.647931053571367377e-01 6.173241597780085854e-01 1.140741361928340192e+00 6.968453294702277034e-01 7.272474900082924743e-01 7.407717017981073626e-01 7.059607127803069204e-01 6.507814412517183289e-01 9.407974337743428839e-01 5.392173336587177124e-01
1.167285260129857560e+00 5.255127775586939665e-01 8.069407764184112208e-01 5.960676889809575218e-01 6.147077521037835890e-01 1.183517850424999462e+00 9.489953302791416245e-01 7.478053086847015196e-01 4.918067311125305374e-01 9.855557210839823723e-01 1.169468431505635841e+00 8.639044502762915911e-01 7.484617181770885086e-01 9.107173754394157772e-01 1.232854052916318999e+00 7.566711405985651062e-01 7.823737521671949580e-01 1.091137494797171037e+00 7.030351958068965512e-01 7.733204166647008604e-01 1.111244243189853487e+00 5.042214456720501836e-01 6.208092876524818893e-01 7.810795497304130475e-01 6.123932970058354464e-01 1.135631362248026521e+00 6.798492446891838403e-01 7.226795918049807588e-01 7.653311757221720191e-01 7.125306677683773682e-01 6.547293860896022943e-01 9.430366660465894224e-01 5.416392232053737210e-01
1.164106195534260646e+00 5.233732972732332289e-01 8.046209661310181893e-01 5.959768779128129523e-01 6.101073631834280642e-01 1.170686613616551242e+00 9.933557059782658349e-01 7.756934285012638819e-01 4.699422645475366811e-01 9.922077636640509457e-01 1.179313754641821976e+00 8.713347483397353432e-01 7.504473367488689872e-01 9.194132687866241049e-01 1.252325490090860916e+00 7.760118252853310805e-01 7.995252440299809304e-01 1.092732649828299207e+00 6.960585238181457024e-01 7.667182952617669356e-01 1.144484928749358366e+00 4.888030343566880931e-01 6.241187058562541745e-01 7.893079864959842151e-01 5.974713301992055081e-01 1.137603498064010843e+00 6.611940386254100410e-01 7.211986470337925503e-01 7.888921017910532907e-01 7.193256342017085858e-01 6.614015167684726970e-01 9.590040874409087035e-01 5.445257020599606479e-01
1.154086601690271552e+00 5.168590320594520504e-01 7.956411219760624043e-01 5.963757126831911171e-01 6.031770793495081495e-01 1.165386648647750434e+00 1.019910227249733126e+00 7.920187062560737346e-01 4.484828799864192805e-01 9.960605233316749407e-01 1.189204736673975971e+00 8.833315384243940471e-01 7.351761855270425583e-01 9.351309544067835100e-01 1.274781809372719454e+00 7.975923251002772218e-01 8.201546170321601936e-01 1.096760183007255307e+00 6.853329534681612545e-01 7.629731198375181433e-01 1.180059580377811335e+00 4.823120886456410683e-01 6.250518655505079568e-01 7.957136308337766639e-01 5.776257576020765727e-01 1.140927295906811079e+00 6.483389658061483596e-01 7.282671701482310578e-01 8.108858327106999164e-01 7.267084711824195464e-01 6.611603972728762324e-01 9.768569696160234184e-01 5.487585012270060902e-01
1.138460865029993219e+00 5.126803809758706532e-01 7.807874594786060607e-01 5.977976116976635446e-01 5.965008232578272729e-01 1.171530515292081853e+00 1.026070647976980332e+00 7.948766825034745409e-01 4.248821438455688826e-01 1.002207045954678133e+00 1.196314762272179477e+00 8.981368440127500685e-01 7.034699749527760781e-01 9.522278837608666446e-01 1.300118030166690364e+00 8.149515462022233203e-01 8.351562189337350395e-01 1.101239720661803423e+00 6.743196145784732254e-01 7.625712478745021450e-01 1.214878203443443327e+00 4.867668980945579205e-01 6.231621118006512861e-01 8.083978055111673555e-01 5.596124070527161987e-01 1.149868561055009897e+00 6.484111034401605078e-01 7.432287646235928857e-01 8.274811710854870217e-01 7.339332393141621003e-01 6.529708868688733903e-01 9.992987360919434181e-01 5.525314549377281503e-01
