# Supplementary material for: Molecular mechanisms of native ligand selectivity in catecholamine G protein-coupled receptors
Source: Nat Commun. 2026 Apr 23;17:4112. doi: 10.1038/s41467-026-71361-8 (PMC13150006; doi:10.1038/s41467-026-71361-8)
Supplement: Supplementary file 8 — Source Data 2 [file 41467_2026_71361_MOESM8_ESM.zip › SourceData/FigS15/strings4apo_WT/string277.txt]

8.907468250784592589e-01 4.949635836528399335e-01 8.483069601500281554e-01 6.351511339931236177e-01 6.339996650768449094e-01 1.072157551318772883e+00 8.415290289873744722e-01 6.626106879937812000e-01 5.539139273810191888e-01 1.480503884127145842e+00 1.047088815326949085e+00 8.496521689205648320e-01 8.457517473392808238e-01 1.213344435469935867e+00 1.536154406068494849e+00 7.329434851890843650e-01 7.357085464004391451e-01 9.586202516617341463e-01 6.672218765158423048e-01 8.179856754066339164e-01 1.230905994243974400e+00 4.987153447169695442e-01 6.187688370737187693e-01 7.865589773154693098e-01 5.540836636279617977e-01 1.801616481241348211e+00 6.047163526708390080e-01 7.247542715009860359e-01 6.539189056959107127e-01 7.256985605311124798e-01 6.876240389148378096e-01 1.437887768234842989e+00 5.286679570462086142e-01
8.847101439798998879e-01 4.983182117229568164e-01 8.273151560193880982e-01 6.376562690267251199e-01 6.414249376509503220e-01 1.061448771628479060e+00 8.187359063414942906e-01 6.651858919704370932e-01 5.519544998473413511e-01 1.468946706268326796e+00 1.020853609759224012e+00 8.308855782930553158e-01 8.296228210088857358e-01 1.193258445099930398e+00 1.514592560441722968e+00 7.324541468201443140e-01 7.517575893341307269e-01 9.587210078257361046e-01 6.747029898372386425e-01 8.114462475845831690e-01 1.232278903532645131e+00 5.042582960903772005e-01 6.200381622615551702e-01 7.644149746756272457e-01 5.459038216392850806e-01 1.773204110347958995e+00 6.208727599424135324e-01 7.376143467918189200e-01 6.515731902065605707e-01 7.045745017026057155e-01 6.736411551960626021e-01 1.426900323836590934e+00 5.322982669112100718e-01
8.808033700175909031e-01 5.093858910688414676e-01 8.114129574959553226e-01 6.421507350240173162e-01 6.404111203006497277e-01 1.067289672808464651e+00 8.010469313091503896e-01 6.667634668965414235e-01 5.558674187938031919e-01 1.447605794312352590e+00 1.012223751318551246e+00 8.283851009469808124e-01 7.885722225750118053e-01 1.164471445890256529e+00 1.484604275857556388e+00 7.304895203501540202e-01 7.552156356621215760e-01 9.640343794333789962e-01 6.974649335482597801e-01 8.027075009295879804e-01 1.228638595211532403e+00 5.139678469698796270e-01 6.185580164491470967e-01 7.490323699998606699e-01 5.497202992685731315e-01 1.725712348996830903e+00 6.196037180484946782e-01 7.494485031568359767e-01 6.639749962473859846e-01 6.885637502153845180e-01 6.729926687940190888e-01 1.397762908022595507e+00 5.356894412383741422e-01
8.742597409996208935e-01 5.134599386861126158e-01 8.140771016057343212e-01 6.490509872429666149e-01 6.469504652999048533e-01 1.070413884763205647e+00 7.918353585507706960e-01 6.710912084987838977e-01 6.030642162991541877e-01 1.442413800515249367e+00 1.023370138999466716e+00 8.396587231170081767e-01 7.404846375051448160e-01 1.150796174950779571e+00 1.466264206307069440e+00 7.297805946890522089e-01 7.450381816169919791e-01 9.812468373476401773e-01 7.168513221361670906e-01 7.962330405182135307e-01 1.228739564149664343e+00 5.197095946808891753e-01 6.151749185483251781e-01 7.420132234403842286e-01 5.800267269154680827e-01 1.684582308617719848e+00 6.107305939823628460e-01 7.445274660120266841e-01 6.856643422866580684e-01 6.905024260666760005e-01 6.903590148629695777e-01 1.369151459836133178e+00 5.358823413424629312e-01
8.911232677879795672e-01 5.227289191283245318e-01 8.267674260235650108e-01 6.400543436289228838e-01 6.366849676805996783e-01 1.068231036694837099e+00 7.999871298914470463e-01 6.793756649816620197e-01 6.177568445090920735e-01 1.425800816151267192e+00 1.050559917178485181e+00 8.455153948011917553e-01 6.928415702845966972e-01 1.138885865647256912e+00 1.457574601174632667e+00 7.235449964230505904e-01 7.300194388316540994e-01 9.490866322959667922e-01 7.403064901407264697e-01 7.922984146124886218e-01 1.221471093468711633e+00 5.311905341325475760e-01 6.103146375789881839e-01 7.429836326910588262e-01 5.928574808269291285e-01 1.669100496047191129e+00 6.104321812091670907e-01 7.436018186807433761e-01 6.776684226055326166e-01 6.827686629314483335e-01 6.924710578247450510e-01 1.355469511326635068e+00 5.369332917854878762e-01
9.042071714376026526e-01 5.327796125369919089e-01 8.193667366652774842e-01 6.329216488266211638e-01 6.273477755951143431e-01 1.078639801072917681e+00 7.976530081061665722e-01 6.845505545470649267e-01 6.119281198082868745e-01 1.388009891955038322e+00 1.060844868472600844e+00 8.399917349502357133e-01 6.798322040420726742e-01 1.115453712391920815e+00 1.410960247058777872e+00 7.274709865741658676e-01 7.383340198165940782e-01 9.269902734364794394e-01 7.462313039788019964e-01 8.055314219839898593e-01 1.193226873415903722e+00 5.527136444834890305e-01 6.095340209699265932e-01 7.484250371491815157e-01 5.933868196908713699e-01 1.617765248469700490e+00 6.432088458385889496e-01 7.469905440871653646e-01 6.604482925570027696e-01 6.821745874345707117e-01 6.706864943391758205e-01 1.318485422895299353e+00 5.347179309483448550e-01
9.217732413626863464e-01 5.360384199686580864e-01 8.099884973168028912e-01 6.328260862664401021e-01 6.299559274804824582e-01 1.098116378445813446e+00 7.886168735171747990e-01 6.856806232278568336e-01 6.078602899662599590e-01 1.347788263464010372e+00 1.047251176500972436e+00 8.315927462546387483e-01 6.909712187945405981e-01 1.084384137573456197e+00 1.358282766628814420e+00 7.374433424876764009e-01 7.441759743457544429e-01 9.230588471163415631e-01 7.477662221353540417e-01 8.096575050983478850e-01 1.158792041253963623e+00 5.595489104711222073e-01 6.153228335254887771e-01 7.123779153112819174e-01 5.904608676840416015e-01 1.559884441577880754e+00 6.843136821999370456e-01 7.408093676418299189e-01 6.524782541933957791e-01 6.887243817140062951e-01 6.608801041495551143e-01 1.276623396408440581e+00 5.258448011510347131e-01
9.613665033702000207e-01 5.339500588620647026e-01 7.981166249531562729e-01 6.224394138456599279e-01 6.248936566576894780e-01 1.129149655659165807e+00 7.874780703296113682e-01 6.854831114974122563e-01 5.875662390614144748e-01 1.300801267072874357e+00 1.046626532764001860e+00 8.239790444162364835e-01 7.018144185596458806e-01 1.054666523318203764e+00 1.322913347085705960e+00 7.369494336110550270e-01 7.350687911291556853e-01 9.316168874746812989e-01 7.499539501208694059e-01 7.813550329881233658e-01 1.140817150382164247e+00 5.522661529278254378e-01 6.212478645678397582e-01 6.743742428616132933e-01 5.943653703417393075e-01 1.502567438564711200e+00 7.047507324122004313e-01 7.237170233776555328e-01 6.523206056266568353e-01 6.865602256964327132e-01 6.591801355583003508e-01 1.234520600277173141e+00 5.225211485473927331e-01
1.002974326438003772e+00 5.335607685748493534e-01 7.898425945559955919e-01 6.069300477464651955e-01 6.219927250843385602e-01 1.160669956301542127e+00 7.869321676735493432e-01 6.825555055668445226e-01 5.773361901587585887e-01 1.242260805024945070e+00 1.050235996431726715e+00 8.243981938782758423e-01 7.133381078637558437e-01 1.029343762970271969e+00 1.287982763391184227e+00 7.298524719053334220e-01 7.222784327423978912e-01 9.578603802760103925e-01 7.441011348005337478e-01 7.495968762846442202e-01 1.118316632265703658e+00 5.405438258246176852e-01 6.215144186172351093e-01 6.725356582914338022e-01 6.080976153449195731e-01 1.428303572069699046e+00 7.127411781110617461e-01 7.097511754122846073e-01 6.548272440748830192e-01 6.828378526762451939e-01 6.508128630387404190e-01 1.171243355603755365e+00 5.275806584170934510e-01
1.044023437426217171e+00 5.345272950953401381e-01 7.777515903168588096e-01 5.876927852328067692e-01 6.256207652890485305e-01 1.188278306146666630e+00 7.874641607037258240e-01 6.751683067064606636e-01 5.750935923293123420e-01 1.171045080066046795e+00 1.058078312107748831e+00 8.283066217611930737e-01 7.354047003848654951e-01 1.006777169311990905e+00 1.261828603553736716e+00 7.262538922788790430e-01 7.160476023086107533e-01 9.896789148620611654e-01 7.360777560666880159e-01 7.389238703670828468e-01 1.096500434120708078e+00 5.292198557156577721e-01 6.173164865555659242e-01 7.053357560242592417e-01 6.176784433054054446e-01 1.337298636231504911e+00 7.181419381726669160e-01 7.129412851769360016e-01 6.558990609500385816e-01 6.837724765638691915e-01 6.466399206284302315e-01 1.088953260001800594e+00 5.353878225830930315e-01
1.086046535629827892e+00 5.313512933622155376e-01 7.702012190671967407e-01 5.786196872078278597e-01 6.289191286226141209e-01 1.216316144547874956e+00 7.965803719784757542e-01 6.713645922325439663e-01 5.726061711544314647e-01 1.106990889017980040e+00 1.091164726508842886e+00 8.427789425915931387e-01 7.459620472213370768e-01 9.866776048078641503e-01 1.255162079230617733e+00 7.285808466009725537e-01 7.161006825491728067e-01 1.021822462975284340e+00 7.352721150788138482e-01 7.537004185591136274e-01 1.099991024112907612e+00 5.248043668855312260e-01 6.111125873569852596e-01 7.442380675795770006e-01 6.131204217533752221e-01 1.256526487311027118e+00 7.128134679444199095e-01 7.296941420378518783e-01 6.590485754578004896e-01 6.869353124108771302e-01 6.599868534228792161e-01 1.025646482427255979e+00 5.393597432620063081e-01
1.124404766133508815e+00 5.279059398494282407e-01 7.823923519696108775e-01 5.880247144062089593e-01 6.251011342967416340e-01 1.240209867576367753e+00 8.147792642195019752e-01 6.787584136997784068e-01 5.625742314832952173e-01 1.064075617782355598e+00 1.141305400752937738e+00 8.677403443662747851e-01 7.217871899740513353e-01 9.608487128202206629e-01 1.248351373308026924e+00 7.325014490566671421e-01 7.214562315371917389e-01 1.058316016308766594e+00 7.366758403388403709e-01 7.722912856287728056e-01 1.120695220972976802e+00 5.321293975122426412e-01 6.104431120104117925e-01 7.572483925724120546e-01 6.116002118503764962e-01 1.204464364372745289e+00 7.068229714807733322e-01 7.401505648748933908e-01 6.734164698940380278e-01 6.856635033944508129e-01 6.710024443700982610e-01 1.002551388217033823e+00 5.403236494455198047e-01
1.152297029346660118e+00 5.312919774451041466e-01 7.932069294248154101e-01 5.901883281981218365e-01 6.228021148820448438e-01 1.238964055277555598e+00 8.409076664094705666e-01 6.861870628011644824e-01 5.387701667107215320e-01 1.021515170665206584e+00 1.165066310574534469e+00 8.751609855474427047e-01 6.983327714787258556e-01 9.291376949001471930e-01 1.233631492130755181e+00 7.420700563378648251e-01 7.446409556639587146e-01 1.085416117791326185e+00 7.244967389874352737e-01 7.912724791151259929e-01 1.124545934629738397e+00 5.403425920207266531e-01 6.193351037902250500e-01 7.707928362794964627e-01 6.232637760127607285e-01 1.155532757883039885e+00 7.198468758012128710e-01 7.500306749340290846e-01 7.017986118158573428e-01 6.851427323033455474e-01 6.670430443814805432e-01 9.751052241856594804e-01 5.465619944674371400e-01
1.157198705266040850e+00 5.313689458774296659e-01 7.939846282959750479e-01 5.899182307628008104e-01 6.226126232047030085e-01 1.217476283201195830e+00 8.876972582513502630e-01 7.030498719775573058e-01 5.130184657175632656e-01 1.008847191760135820e+00 1.157989868521450472e+00 8.673552450823343030e-01 6.977487794534755761e-01 9.144340349940436319e-01 1.230683229276064994e+00 7.533622919667282147e-01 7.689265396306389500e-01 1.091451629030409265e+00 7.036848756574795027e-01 7.959535608559623610e-01 1.123358843608565305e+00 5.294023999910291156e-01 6.293420739852711998e-01 7.942254123348356787e-01 6.187125526402154074e-01 1.137773740513144949e+00 7.085843002944033353e-01 7.536875140724125233e-01 7.328004828799272730e-01 6.934262687000037895e-01 6.566878204278847608e-01 9.607110326567470659e-01 5.510609453038562977e-01
1.148761309195781788e+00 5.303344567219274719e-01 7.869958195938309142e-01 5.941315835651271859e-01 6.223301503851434990e-01 1.201747966343275742e+00 9.391540622490028856e-01 7.340500158796128272e-01 4.941780890501715762e-01 1.012519224783658744e+00 1.148377222053014179e+00 8.647042420106061389e-01 7.142866418119862004e-01 9.135911365860399647e-01 1.234844189416880011e+00 7.554241297009138822e-01 7.770910525391006018e-01 1.091932507170639166e+00 6.918896136790526619e-01 7.800386516036540430e-01 1.128630384484235138e+00 5.078848951317609384e-01 6.278137994209165296e-01 8.098611811156287699e-01 6.062262148128300110e-01 1.136069254606747903e+00 6.820941964725597551e-01 7.476610269397986341e-01 7.515207217576225229e-01 7.081271506742199406e-01 6.470501376808996952e-01 9.613225616039051680e-01 5.485069839243671419e-01
1.138116660199551600e+00 5.261538229757410923e-01 7.784422648489145447e-01 5.956798642602562088e-01 6.186714803685291475e-01 1.187974173987313087e+00 9.866327018006492144e-01 7.683569434849472080e-01 4.754345061596226829e-01 1.009338218477627169e+00 1.150069847539417989e+00 8.684595929088647637e-01 7.223190468943226916e-01 9.194944811463137135e-01 1.245044048497457423e+00 7.631818457611142525e-01 7.897095031665550824e-01 1.089617511052186183e+00 6.856774117591912798e-01 7.634855837485126084e-01 1.143436797038632990e+00 4.904143060242684427e-01 6.216257906492818064e-01 8.070088529395873511e-01 5.945930056164482336e-01 1.134189032940499109e+00 6.622693587722520148e-01 7.384700175876061090e-01 7.756069932981096704e-01 7.216215706225774795e-01 6.489405449101721679e-01 9.668435990634847155e-01 5.457790375388527071e-01
1.134699983277855262e+00 5.174569115036194988e-01 7.758906416283873897e-01 5.949872742173136775e-01 6.094026348941617988e-01 1.175856999072855125e+00 1.018508077133812861e+00 7.911059819624638445e-01 4.532231766282206475e-01 1.001770656969853901e+00 1.168759245703851590e+00 8.807861603469356870e-01 7.163850767818659149e-01 9.333094201665436129e-01 1.269789044527684263e+00 7.874697346308081602e-01 8.141099605671811013e-01 1.092672418391998912e+00 6.809147748633799235e-01 7.592894569095306467e-01 1.174735987586532637e+00 4.836247742921552795e-01 6.203172030865600206e-01 8.030445564197251640e-01 5.763095854973364629e-01 1.139346452208136906e+00 6.496257484311904751e-01 7.363885450655889287e-01 8.058891856363602502e-01 7.292711785071007702e-01 6.545623221949870008e-01 9.787428762818727312e-01 5.473342832588832252e-01
1.138460865029993219e+00 5.126803809758706532e-01 7.807874594786060607e-01 5.977976116976635446e-01 5.965008232578272729e-01 1.171530515292081853e+00 1.026070647976980332e+00 7.948766825034745409e-01 4.248821438455688826e-01 1.002207045954678133e+00 1.196314762272179477e+00 8.981368440127500685e-01 7.034699749527760781e-01 9.522278837608666446e-01 1.300118030166690364e+00 8.149515462022233203e-01 8.351562189337350395e-01 1.101239720661803423e+00 6.743196145784732254e-01 7.625712478745021450e-01 1.214878203443443327e+00 4.867668980945579205e-01 6.231621118006512861e-01 8.083978055111673555e-01 5.596124070527161987e-01 1.149868561055009897e+00 6.484111034401605078e-01 7.432287646235928857e-01 8.274811710854870217e-01 7.339332393141621003e-01 6.529708868688733903e-01 9.992987360919434181e-01 5.525314549377281503e-01
