# Supplementary material for: Molecular mechanisms of native ligand selectivity in catecholamine G protein-coupled receptors
Source: Nat Commun. 2026 Apr 23;17:4112. doi: 10.1038/s41467-026-71361-8 (PMC13150006; doi:10.1038/s41467-026-71361-8)
Supplement: Supplementary file 8 — Source Data 2 [file 41467_2026_71361_MOESM8_ESM.zip › SourceData/FigS15/strings4apo_WT/string263.txt]

8.907468250784592589e-01 4.949635836528399335e-01 8.483069601500281554e-01 6.351511339931236177e-01 6.339996650768449094e-01 1.072157551318772883e+00 8.415290289873744722e-01 6.626106879937812000e-01 5.539139273810191888e-01 1.480503884127145842e+00 1.047088815326949085e+00 8.496521689205648320e-01 8.457517473392808238e-01 1.213344435469935867e+00 1.536154406068494849e+00 7.329434851890843650e-01 7.357085464004391451e-01 9.586202516617341463e-01 6.672218765158423048e-01 8.179856754066339164e-01 1.230905994243974400e+00 4.987153447169695442e-01 6.187688370737187693e-01 7.865589773154693098e-01 5.540836636279617977e-01 1.801616481241348211e+00 6.047163526708390080e-01 7.247542715009860359e-01 6.539189056959107127e-01 7.256985605311124798e-01 6.876240389148378096e-01 1.437887768234842989e+00 5.286679570462086142e-01
8.744210359070884175e-01 4.941157656307210155e-01 8.231376795623902565e-01 6.422474823600625715e-01 6.423927020497042228e-01 1.052197679009187592e+00 8.230801713207456238e-01 6.720470696402148780e-01 5.607310188584320176e-01 1.457055770771553682e+00 1.017553589437217632e+00 8.331987396378531807e-01 8.298934466357739126e-01 1.177748024833197737e+00 1.505918912143820121e+00 7.423229097223633666e-01 7.273092005770889212e-01 9.586343751639910815e-01 6.726595206837187035e-01 7.983290850786127768e-01 1.215725742778069218e+00 5.134454801494201526e-01 6.204785046547043326e-01 7.705072450423916530e-01 5.450445395266628745e-01 1.775492485226008776e+00 6.291812359517227060e-01 7.310991263976076571e-01 6.661826564610781043e-01 7.189989241585146296e-01 6.755222010491995777e-01 1.424307262164285826e+00 5.336224069062326381e-01
8.620420619211739410e-01 5.004170099127062121e-01 7.993965546216410534e-01 6.476561233271895812e-01 6.399446326180070477e-01 1.058458341220071430e+00 8.039894579023085797e-01 6.756745203592080529e-01 5.737110218016097107e-01 1.430353499437760689e+00 1.002151473919938862e+00 8.310979759631595964e-01 7.923931155713086483e-01 1.140951272665592819e+00 1.474875549577526979e+00 7.408392792165098273e-01 7.168575381999300333e-01 9.578375809278922848e-01 6.895370907561734208e-01 7.768665896037338925e-01 1.205343591694140626e+00 5.230216374089781128e-01 6.173440881622137555e-01 7.528611515969674262e-01 5.498014927761635251e-01 1.737013588608400827e+00 6.497040249521334188e-01 7.333287171039873931e-01 6.771364284415383183e-01 7.042315174327499205e-01 6.695331689032354427e-01 1.401733719794346023e+00 5.350381608422668522e-01
8.685347405904187967e-01 5.094767307460367212e-01 8.078589053433231637e-01 6.510760174128390476e-01 6.358616505858956103e-01 1.085757302738898478e+00 7.922889400472558075e-01 6.792431632389765994e-01 6.048649311497579228e-01 1.425164600364395628e+00 1.011315522071055906e+00 8.489012383923268956e-01 7.480791842419209914e-01 1.125194053554275486e+00 1.453524938985057524e+00 7.287710348860223508e-01 7.128224305564843100e-01 9.579192170212684765e-01 7.127690639136425865e-01 7.722759856878368412e-01 1.205293336174269925e+00 5.193546476342695284e-01 6.114604616872153509e-01 7.432391396405189088e-01 5.681072691494761795e-01 1.701413963986902367e+00 6.410251270296045689e-01 7.284453185606595271e-01 6.754150874430215890e-01 6.902609974425328865e-01 6.772548903048650759e-01 1.381521266022927463e+00 5.308944457333738542e-01
8.924857074704095616e-01 5.167588030918417452e-01 8.497058024298719259e-01 6.421963138239288327e-01 6.303323259037164616e-01 1.069151867381499033e+00 7.979229199561602703e-01 6.781970310785030431e-01 6.160842304540599113e-01 1.438798834733996834e+00 1.031472115886042484e+00 8.501279600218386578e-01 7.046335115185702325e-01 1.131591071877132926e+00 1.438834466000371792e+00 7.238973454533378371e-01 7.163961217483997279e-01 9.605382873468908400e-01 7.367520030759585614e-01 7.762095457120438136e-01 1.213140583201584466e+00 5.217215250334841237e-01 6.107649794487975958e-01 7.484158244166398966e-01 5.944134780298274690e-01 1.664301693107828939e+00 6.250882153065946412e-01 7.247728606185519507e-01 6.618915822908189028e-01 6.836735489645278108e-01 6.800893755352618308e-01 1.358780927817057727e+00 5.296849877534755002e-01
8.894166347007010920e-01 5.269138904925508848e-01 8.706603346484876882e-01 6.321159139970002894e-01 6.286794789687791818e-01 1.049310095131246623e+00 7.939926711894095268e-01 6.652171051714887984e-01 6.090078799108489260e-01 1.455042738121923085e+00 1.024998206981606375e+00 8.517751072604099472e-01 6.757843391940274724e-01 1.142319302949658555e+00 1.413856629737137993e+00 7.286244661434124748e-01 7.296551984254527889e-01 9.682503097669806769e-01 7.426729688894064818e-01 7.973759806890549084e-01 1.216595782459050312e+00 5.418669115818173232e-01 6.140071990540620916e-01 7.428432005043510422e-01 6.053436023310644343e-01 1.613144826785376296e+00 6.483265366184233214e-01 7.286240627295654804e-01 6.476056475879103935e-01 6.906267659358686917e-01 6.699932577643474829e-01 1.328763313567826954e+00 5.285435582243728225e-01
9.002459545643372030e-01 5.346735709502369316e-01 8.559517106761881378e-01 6.328027081136350374e-01 6.316002636372575196e-01 1.067983555660490635e+00 7.893663312676412191e-01 6.659488478143438250e-01 6.091967500010428971e-01 1.425020660343288670e+00 1.013195210256400802e+00 8.458130918946372701e-01 6.758958820154067348e-01 1.119156309756381029e+00 1.384076945661131264e+00 7.337026453920616476e-01 7.285474163095592148e-01 9.538316919199021360e-01 7.432584791813315883e-01 8.015838343835277602e-01 1.195139768106565858e+00 5.576903557516829091e-01 6.160107062322314198e-01 7.124783099824735233e-01 6.021188191891697628e-01 1.577334070291692036e+00 6.882152229348976746e-01 7.272763236564222522e-01 6.478407843231592800e-01 6.985607917114639021e-01 6.521934924779041465e-01 1.301125583912585482e+00 5.268300882530922991e-01
9.397456193502824462e-01 5.325888481380893769e-01 8.244458214055887524e-01 6.241048129389054067e-01 6.278172908189169066e-01 1.093937953487515324e+00 7.916522466959704518e-01 6.749192222226086946e-01 5.986022043158809591e-01 1.361539101350109027e+00 1.030176032148626852e+00 8.194490385487026574e-01 6.856541637823005964e-01 1.079190861778378530e+00 1.359764378812061913e+00 7.309357599110219983e-01 7.174769409310306489e-01 9.334558521257114716e-01 7.532987004335294223e-01 7.803342941528039756e-01 1.175283774049810104e+00 5.567709947455977693e-01 6.158517554638263114e-01 7.011786888367604886e-01 6.099551918209853429e-01 1.540495885340299909e+00 7.082749862396189311e-01 7.184405261159868550e-01 6.518658775174863695e-01 6.976137443633898538e-01 6.431709501827134190e-01 1.268546362452091181e+00 5.278823928967303347e-01
9.915073081388112719e-01 5.262337344089969005e-01 7.966931390176787975e-01 6.048548139953188185e-01 6.208203352554331200e-01 1.122410597530557830e+00 7.914274840456348992e-01 6.752545723254574916e-01 5.903901114720769838e-01 1.286350343540614283e+00 1.053979590132590793e+00 7.976075443577581581e-01 6.914711148762270332e-01 1.045719506919978281e+00 1.335222514497137247e+00 7.297819363710152940e-01 7.134303714178411582e-01 9.406229211498594589e-01 7.490088235251822768e-01 7.658790176477765499e-01 1.162142706926603930e+00 5.550963288731853851e-01 6.145741027478370810e-01 7.118951216074920207e-01 6.256768892875679278e-01 1.463804500136158815e+00 7.143457065782680138e-01 7.219170196457763700e-01 6.488602418945502714e-01 6.880183438102893678e-01 6.452497885319716797e-01 1.203394192379018568e+00 5.334588952111164462e-01
1.043719343924645715e+00 5.214534625162378090e-01 7.784282766638636053e-01 5.892798305500428491e-01 6.183383479691996198e-01 1.165077799680374726e+00 7.952340754487146057e-01 6.692837221081155974e-01 5.867304181783046246e-01 1.202137432468438849e+00 1.079979069162454897e+00 8.047109718332278172e-01 6.908089360265351475e-01 1.017872322303265520e+00 1.306113766004651122e+00 7.316416285828691857e-01 7.147939522478474750e-01 9.706599975064594821e-01 7.429532958510888241e-01 7.715683780767345068e-01 1.150600298628893015e+00 5.520573510110046156e-01 6.105637212014837223e-01 7.271934689691992304e-01 6.289256618379751584e-01 1.362795897496495989e+00 6.997209601118944411e-01 7.300383166879496066e-01 6.496174066627508070e-01 6.827353579347835710e-01 6.610116696703171035e-01 1.124749086999790482e+00 5.391179787266120460e-01
1.088922419193211644e+00 5.224741355956944444e-01 7.751501730055279094e-01 5.879247808036089928e-01 6.207410319256004838e-01 1.208972960664243868e+00 8.058631845376734715e-01 6.712993558949026385e-01 5.770923898495673443e-01 1.120773270916936237e+00 1.114442874805245731e+00 8.360734307465266246e-01 6.903645219680870637e-01 9.892552110229307916e-01 1.275455668141738830e+00 7.316360205921417226e-01 7.140640635512942591e-01 1.011320484444040435e+00 7.460901074432444435e-01 7.787402168419099713e-01 1.138187220024889257e+00 5.446074552958720671e-01 6.062779791114043526e-01 7.357598005937205921e-01 6.217152759960380415e-01 1.276341606361411696e+00 6.766645782512327179e-01 7.332968781007273007e-01 6.719231790477108168e-01 6.849422098554025506e-01 6.728882504841889878e-01 1.063371932107590068e+00 5.412766399476552914e-01
1.135108388350832831e+00 5.269449449316867540e-01 7.897855598606779992e-01 5.917637051692581363e-01 6.218964316671204973e-01 1.233357191649600670e+00 8.188497113008914585e-01 6.813505600193507927e-01 5.568904412409464433e-01 1.046329610201355065e+00 1.154812484391563476e+00 8.656270648955652902e-01 6.950829709799809519e-01 9.544348036412260150e-01 1.244992904746437867e+00 7.325588179316860904e-01 7.148689253157038959e-01 1.059572077191338169e+00 7.386649509977250005e-01 7.729812272564695608e-01 1.122928312089859437e+00 5.391982173404674672e-01 6.080196588195426743e-01 7.447465867102915915e-01 6.201012536932914987e-01 1.198965976644088549e+00 6.689342019968081976e-01 7.377121081667395996e-01 7.069385068684834739e-01 6.906800665535334227e-01 6.660624738258800193e-01 1.006018798048484486e+00 5.433141321518295541e-01
1.168760320295711530e+00 5.258948905086964221e-01 8.071709121600328940e-01 5.905780824736373003e-01 6.202728312716258019e-01 1.225677608922201456e+00 8.342155705848361968e-01 6.880244869849407863e-01 5.354102883866733720e-01 1.002053462042779453e+00 1.177110669277697141e+00 8.696397115998873995e-01 7.004164845324579725e-01 9.266713769118186672e-01 1.228186412237842529e+00 7.437941657859469258e-01 7.256195420627914450e-01 1.089897914119962952e+00 7.171517846839648991e-01 7.694853598116226934e-01 1.113815589374997028e+00 5.422110652118788954e-01 6.190659511411360505e-01 7.654781129780541260e-01 6.228717824831311312e-01 1.143221021738781706e+00 6.747312364913963245e-01 7.482527751825598372e-01 7.215936180850635040e-01 7.034689498555872778e-01 6.564444327940691659e-01 9.598856649614492254e-01 5.498098755093494550e-01
1.159110071605927272e+00 5.236846002187115490e-01 7.928187551111161024e-01 5.964363521654515443e-01 6.208514563117203400e-01 1.207683167112025169e+00 8.678412480174146904e-01 7.048390958122061623e-01 5.112901173349213568e-01 1.003936631481566311e+00 1.166214709982957398e+00 8.627225885887778167e-01 7.144789115707158578e-01 9.131152050777242568e-01 1.232770718086862782e+00 7.556725163639809173e-01 7.525708489269981039e-01 1.096633523169302515e+00 7.099944139119636066e-01 7.796247449713298305e-01 1.128466553760884450e+00 5.448486650417695421e-01 6.311367423729654647e-01 7.906874169014166398e-01 6.179920889992911448e-01 1.138073410748098757e+00 6.825596981361156113e-01 7.599061069023527182e-01 7.333901793175918726e-01 7.082039597697989963e-01 6.471942025506776108e-01 9.638209438353659841e-01 5.527376119345435157e-01
1.139973594425298664e+00 5.210868166676795310e-01 7.749109668841787091e-01 5.969945013048680860e-01 6.189825384809594100e-01 1.199067146798273420e+00 9.117983121142989589e-01 7.198510242876809961e-01 4.914496517670078335e-01 1.024266166155611613e+00 1.160747422300708598e+00 8.632561641283028608e-01 7.271043806292448730e-01 9.147451786037545940e-01 1.256751810010172665e+00 7.477334639399777494e-01 7.779274591060187927e-01 1.093054556763465079e+00 7.060048573295093499e-01 7.833940821731303350e-01 1.155601722448428070e+00 5.246234254924379004e-01 6.274987179179284391e-01 8.038833783373416919e-01 6.037614717211112758e-01 1.165014493707495991e+00 6.645034861008038973e-01 7.501029389870431663e-01 7.432979651235835927e-01 7.009216506169073657e-01 6.500570661914546466e-01 9.963282528440208230e-01 5.444807253405393732e-01
1.127754400667432044e+00 5.148862485730086869e-01 7.640996490818460218e-01 5.993248773756902903e-01 6.147090411350645267e-01 1.179373022828174689e+00 9.716748114672351111e-01 7.472887575965445617e-01 4.680976546225446011e-01 1.031472725940967505e+00 1.159248459276889909e+00 8.625926253002036415e-01 7.266909689186393795e-01 9.235841369987228822e-01 1.281791112150809209e+00 7.570314900391752477e-01 8.065242760053501492e-01 1.087406903758147747e+00 6.933567360076859920e-01 7.877018274421958566e-01 1.182662347156509419e+00 5.063144900943264970e-01 6.269631970136461119e-01 8.066142924029907624e-01 5.888063681156141538e-01 1.179197766830872851e+00 6.548216555593198152e-01 7.466823081909964577e-01 7.606447319722422495e-01 7.118862690330364229e-01 6.543129153405088383e-01 1.014512528393332724e+00 5.424880407863524878e-01
1.128901609161764075e+00 5.114722561409105195e-01 7.676513839141714257e-01 6.003045441357020007e-01 6.067037589649231233e-01 1.167681928469328501e+00 1.012355666312831914e+00 7.752906331565099229e-01 4.447485853314386284e-01 1.020528489688416585e+00 1.171760630684959947e+00 8.740776174652682418e-01 7.160063765443959172e-01 9.372409778553908444e-01 1.295512894088607148e+00 7.846757158862666115e-01 8.264117526169725281e-01 1.090260232346442537e+00 6.811283682158670860e-01 7.809246704313402843e-01 1.202056858459506383e+00 4.953243821575651906e-01 6.269020583651683243e-01 8.065819340745508104e-01 5.741502681641809103e-01 1.169889429266411041e+00 6.526235513036873215e-01 7.468273282694526394e-01 7.910533830109811593e-01 7.271980158922097814e-01 6.548278542642353983e-01 1.011267692529254303e+00 5.471566951820552305e-01
1.138460865029993219e+00 5.126803809758706532e-01 7.807874594786060607e-01 5.977976116976635446e-01 5.965008232578272729e-01 1.171530515292081853e+00 1.026070647976980332e+00 7.948766825034745409e-01 4.248821438455688826e-01 1.002207045954678133e+00 1.196314762272179477e+00 8.981368440127500685e-01 7.034699749527760781e-01 9.522278837608666446e-01 1.300118030166690364e+00 8.149515462022233203e-01 8.351562189337350395e-01 1.101239720661803423e+00 6.743196145784732254e-01 7.625712478745021450e-01 1.214878203443443327e+00 4.867668980945579205e-01 6.231621118006512861e-01 8.083978055111673555e-01 5.596124070527161987e-01 1.149868561055009897e+00 6.484111034401605078e-01 7.432287646235928857e-01 8.274811710854870217e-01 7.339332393141621003e-01 6.529708868688733903e-01 9.992987360919434181e-01 5.525314549377281503e-01
