# Supplementary material for: Molecular mechanisms of native ligand selectivity in catecholamine G protein-coupled receptors
Source: Nat Commun. 2026 Apr 23;17:4112. doi: 10.1038/s41467-026-71361-8 (PMC13150006; doi:10.1038/s41467-026-71361-8)
Supplement: Supplementary file 8 — Source Data 2 [file 41467_2026_71361_MOESM8_ESM.zip › SourceData/FigS15/strings4apo_WT/string303.txt]

8.907468250784592589e-01 4.949635836528399335e-01 8.483069601500281554e-01 6.351511339931236177e-01 6.339996650768449094e-01 1.072157551318772883e+00 8.415290289873744722e-01 6.626106879937812000e-01 5.539139273810191888e-01 1.480503884127145842e+00 1.047088815326949085e+00 8.496521689205648320e-01 8.457517473392808238e-01 1.213344435469935867e+00 1.536154406068494849e+00 7.329434851890843650e-01 7.357085464004391451e-01 9.586202516617341463e-01 6.672218765158423048e-01 8.179856754066339164e-01 1.230905994243974400e+00 4.987153447169695442e-01 6.187688370737187693e-01 7.865589773154693098e-01 5.540836636279617977e-01 1.801616481241348211e+00 6.047163526708390080e-01 7.247542715009860359e-01 6.539189056959107127e-01 7.256985605311124798e-01 6.876240389148378096e-01 1.437887768234842989e+00 5.286679570462086142e-01
8.725847725099349361e-01 4.964912774428837938e-01 8.198070985326759708e-01 6.304850322246283723e-01 6.317825241588238550e-01 1.077347927262882310e+00 8.122160214543763246e-01 6.527321905841297900e-01 5.514364797982558297e-01 1.450250167272093549e+00 1.022757464591440346e+00 8.548046871007841663e-01 8.100182191369782458e-01 1.180545077062786996e+00 1.501073751407251411e+00 7.307803975996121082e-01 7.259020142035547130e-01 9.613661328020174368e-01 6.805769157222574250e-01 7.965005959191991947e-01 1.214061677293559960e+00 5.027559413684515865e-01 6.135228830957583090e-01 7.784125392131313603e-01 5.444423623607522744e-01 1.758471435941828309e+00 6.113780608073761114e-01 7.279346705614565538e-01 6.624207250537359482e-01 7.235366369726458080e-01 6.682764038687719621e-01 1.412024160255302085e+00 5.310319056864097886e-01
8.570525329227676181e-01 5.013872028328234531e-01 8.002366601740651397e-01 6.355470793884517855e-01 6.267192760315444255e-01 1.066787794676923085e+00 7.922404889247837145e-01 6.594291420587191643e-01 5.694805385785555174e-01 1.420888065406469281e+00 1.007276820758095104e+00 8.446068246792037826e-01 7.636495209584810429e-01 1.143946054291026915e+00 1.451652547081519584e+00 7.273624471005120107e-01 7.158438891099145884e-01 9.529101316153941736e-01 7.009090954653235395e-01 7.762648454246497964e-01 1.194039312666951513e+00 5.027048650830425736e-01 6.083301474411674237e-01 7.711599068150278846e-01 5.446740114474565297e-01 1.698760486385709090e+00 6.031475863662962844e-01 7.280454093957171580e-01 6.831925725312767428e-01 7.194851285338086377e-01 6.668510214646223844e-01 1.373248367094101807e+00 5.326482916203555407e-01
8.469142420214410549e-01 5.059777280026764856e-01 7.938808945786101079e-01 6.442096580981102605e-01 6.233624013050812485e-01 1.032186511640692750e+00 7.788295939794372957e-01 6.735983303780266329e-01 6.116552829701266125e-01 1.405891982144142904e+00 9.959895391467766812e-01 8.146427031866418922e-01 7.258995337252871494e-01 1.122663301668069380e+00 1.415793883530096720e+00 7.235927898818410586e-01 7.098451632078035534e-01 9.353616682455521136e-01 7.233475316826628587e-01 7.684981077909042169e-01 1.179648018854582148e+00 5.020156618228911460e-01 6.065467279252952926e-01 7.525503624608094189e-01 5.604248481247097180e-01 1.649443811657769654e+00 5.946514359720791454e-01 7.309930043511605469e-01 6.969658613752343079e-01 7.040546634561647421e-01 6.839038339323831872e-01 1.336263766313274370e+00 5.311406263459776955e-01
8.393377251095955893e-01 5.148251108308607993e-01 7.906897913939696654e-01 6.437576132140605534e-01 6.229542836932331351e-01 9.981343887752617272e-01 7.833987608599299879e-01 6.779256582749918492e-01 6.265060970302227528e-01 1.396854039247714452e+00 9.865594988303237889e-01 7.833066479797161641e-01 6.977203357228417557e-01 1.126405844056682204e+00 1.402691780440305624e+00 7.195485060113181452e-01 7.127145293116640135e-01 9.136535373904867141e-01 7.363822962505665037e-01 7.727796380180171898e-01 1.170241622394504022e+00 5.173766945639578507e-01 6.105217333409022062e-01 7.431207060999598379e-01 5.897680437921362095e-01 1.613987996423634552e+00 6.146913344399531631e-01 7.365849511259168203e-01 6.826072284483105657e-01 6.864494810529971902e-01 6.870832159118286375e-01 1.301097609894576790e+00 5.297420008496567245e-01
8.733192576501204174e-01 5.214712571763980842e-01 8.012021098946429110e-01 6.373803635480653762e-01 6.246746459379045602e-01 1.024665728411002341e+00 7.896929781175278107e-01 6.693857080536710358e-01 6.088482330909726903e-01 1.378756770454151903e+00 1.006689698249807918e+00 7.890767923537489459e-01 6.737333258341900999e-01 1.123025023664081967e+00 1.385945016090691873e+00 7.202506517957495413e-01 7.182389446749271045e-01 9.119300034412540779e-01 7.372403914993713725e-01 7.849160874166896118e-01 1.165442552492121031e+00 5.418696908159896797e-01 6.125068325596053631e-01 7.619850101439522572e-01 6.075812526177253314e-01 1.576809904256448291e+00 6.592006151075047171e-01 7.336249327218057337e-01 6.602707676827187511e-01 6.875047339829154502e-01 6.652779425885932962e-01 1.273864973160651060e+00 5.282604940195310128e-01
9.319348126741401339e-01 5.253387555102795314e-01 7.919021173009973547e-01 6.293817666027144986e-01 6.257238612783249110e-01 1.079280653682482605e+00 7.957447176796876853e-01 6.725455599627289116e-01 5.873038518123224749e-01 1.329344265127537339e+00 1.030037280567404734e+00 7.952339823682308406e-01 6.691017406939743228e-01 1.088545564320396508e+00 1.355746287255624960e+00 7.179674739129645600e-01 7.210164043830319391e-01 9.200587125513201014e-01 7.453261063464763359e-01 7.855050733492690007e-01 1.159160409641535994e+00 5.489517798931978776e-01 6.120670642673272654e-01 7.180301642557898045e-01 6.081057064013951630e-01 1.519465938969008834e+00 7.011329266413998118e-01 7.146082588153497284e-01 6.472204608764319245e-01 6.871113988812690421e-01 6.455750374032125372e-01 1.238582188338930745e+00 5.299505820048232563e-01
9.975889226637806306e-01 5.232506513142730631e-01 7.934622567486542266e-01 6.236728453948660045e-01 6.210988618233070913e-01 1.139995472894206330e+00 8.080168503150602088e-01 6.788068614758744346e-01 5.685423060951182439e-01 1.275338292436304366e+00 1.059710334225976602e+00 8.108210493107118610e-01 6.714943197151487242e-01 1.048325722839577478e+00 1.329595725203390755e+00 7.221027224254866761e-01 7.224964574466531397e-01 9.572301063675474619e-01 7.553581844968494385e-01 7.838838043428443259e-01 1.159762064647785307e+00 5.524067691391105761e-01 6.176906322790228776e-01 6.768934767197166691e-01 6.103112635917350426e-01 1.452537676863179250e+00 7.248844150503273021e-01 7.020423662408139531e-01 6.443035774407644967e-01 6.798613979021239651e-01 6.370032755474983599e-01 1.196813706714527026e+00 5.358365061865908441e-01
1.045629168053444857e+00 5.268058770385399825e-01 7.930101074169942921e-01 6.066018304518774329e-01 6.201434620235179995e-01 1.184692693807494868e+00 8.133512802740563430e-01 6.693704695505785507e-01 5.594510942006432064e-01 1.229295012852224644e+00 1.086490333753398208e+00 8.248993925812329042e-01 6.775643239739266299e-01 1.023726758300918638e+00 1.315871255936887030e+00 7.356331241527539477e-01 7.259163241041554082e-01 9.955450119043118828e-01 7.477236553713314526e-01 7.943561038667739105e-01 1.165037978441360034e+00 5.509154811732821511e-01 6.230274814092806590e-01 7.021732094042074657e-01 6.172431275070880963e-01 1.383720775682120152e+00 7.224122993218523581e-01 7.200261813538627598e-01 6.412167394101737639e-01 6.769793077287434846e-01 6.442067375822375652e-01 1.148678869049928331e+00 5.424901175499476924e-01
1.082430951073497294e+00 5.303043977618117077e-01 7.870538441131886831e-01 6.119509860622388553e-01 6.230072652608569239e-01 1.209589145622510964e+00 8.234507122167694648e-01 6.786683718789433550e-01 5.664753082184512678e-01 1.168900053365586000e+00 1.115616870909727609e+00 8.352351479037274373e-01 6.977273647602683093e-01 1.004020128525520583e+00 1.300415490252506023e+00 7.390836186867527635e-01 7.230031722600822608e-01 1.014330824372488227e+00 7.441080928837616737e-01 7.961170883095995965e-01 1.157498045373097417e+00 5.387154974176561195e-01 6.159076445190245774e-01 7.201331471257593764e-01 6.164702750204695825e-01 1.326936518656334218e+00 6.902003897654009901e-01 7.339697191977061497e-01 6.459227794852379079e-01 6.876829717569494793e-01 6.819672115164960857e-01 1.102251549225413463e+00 5.405011849185057393e-01
1.107342127107328711e+00 5.276784695607589226e-01 7.842045789860988547e-01 6.289007324709960933e-01 6.224053228806072369e-01 1.221779148165764717e+00 8.315360432639068433e-01 6.993138930686707555e-01 5.701844755353828731e-01 1.112669834958710968e+00 1.137609764493872522e+00 8.460752587214308562e-01 7.164789724953289918e-01 9.834135883533514644e-01 1.280233805753809628e+00 7.296082841808099184e-01 7.162329745761056854e-01 1.027963196448426819e+00 7.498961672576737181e-01 7.830730706387803997e-01 1.139129654768201494e+00 5.318965950648365526e-01 6.048200548372435481e-01 7.066553413034848408e-01 6.133317726163888262e-01 1.285263080610268505e+00 6.723862348369036290e-01 7.285583524628814756e-01 6.596666545468472531e-01 6.980643296985475921e-01 7.020813362850614192e-01 1.062964807363551589e+00 5.334088489386912268e-01
1.128033969285644256e+00 5.235313860287541532e-01 7.811580807044523622e-01 6.247840549102530172e-01 6.187555797158009740e-01 1.230467705351516283e+00 8.294650653054344014e-01 7.045848438338875308e-01 5.576114828934217726e-01 1.045785384057304146e+00 1.151877333626388777e+00 8.614379305097571438e-01 7.303478040971542740e-01 9.526852643899790252e-01 1.246198326084767549e+00 7.171260371660268529e-01 7.130570121036056142e-01 1.059723989261014188e+00 7.471304061994108459e-01 7.668210273165528834e-01 1.108166130476406330e+00 5.340583986134527228e-01 5.969006028933117047e-01 7.120351719636737187e-01 6.175437999830054592e-01 1.211821126873250165e+00 6.834059828398488801e-01 7.258300905176405804e-01 6.872121865427687215e-01 7.022140103311287351e-01 6.811641168085555975e-01 9.947531413332079131e-01 5.275229335253417418e-01
1.139175184175414302e+00 5.224103615289884539e-01 7.835728442807666783e-01 6.018996459760174167e-01 6.186409034638242765e-01 1.225146818282670580e+00 8.401827843739184676e-01 6.932209504602686589e-01 5.402212962124725015e-01 1.007116074450855159e+00 1.149755931402560716e+00 8.659255106713779071e-01 7.293147667327867234e-01 9.260664483602992769e-01 1.213928254365046699e+00 7.175544223548641076e-01 7.264166765244944868e-01 1.080710927642672958e+00 7.329065008995671038e-01 7.702954279644432800e-01 1.085969563850916364e+00 5.321312840927049370e-01 6.046548663225393971e-01 7.336696918259526523e-01 6.229754957015521954e-01 1.150456855296777769e+00 7.044957186070146538e-01 7.244140978379902673e-01 7.235415589859840457e-01 7.000092782111964063e-01 6.506030766746966343e-01 9.482089356573654149e-01 5.315077540981592019e-01
1.142941261362581784e+00 5.236606494925439836e-01 7.854468948319843769e-01 5.955870731466550438e-01 6.186312764717868395e-01 1.209437593293960278e+00 8.791016490281478024e-01 7.042918236856622327e-01 5.256321034009614479e-01 1.008778239785237174e+00 1.149245214433651352e+00 8.591896367826730163e-01 7.241327349101205346e-01 9.173038005952597329e-01 1.216296668852789642e+00 7.296177103879702974e-01 7.518295712158042932e-01 1.080063348443516702e+00 7.146158174565672150e-01 7.841295703839847864e-01 1.100082660595428363e+00 5.178411902737283246e-01 6.185101676482169797e-01 7.445849926700494059e-01 6.210999247980875104e-01 1.143401825092286606e+00 6.979479636375822693e-01 7.164928472241798296e-01 7.513912924710564045e-01 7.037379077580809827e-01 6.500302427873413391e-01 9.545957880740461032e-01 5.376940455677566844e-01
1.145343658167991219e+00 5.251867393370982517e-01 7.851608857893475069e-01 5.986996331022792495e-01 6.160926509702253639e-01 1.190113232340227478e+00 9.413892845288465150e-01 7.437667973464422433e-01 5.003602592920979308e-01 1.013305750694839746e+00 1.159553910619384620e+00 8.562337161930957397e-01 7.252485443407370447e-01 9.191209539912629234e-01 1.238553462037947916e+00 7.440863166507742932e-01 7.764478049758926081e-01 1.082836682440370568e+00 6.983919962232350009e-01 7.890398077565787816e-01 1.129748347454658353e+00 4.987145758658737549e-01 6.242037223202556717e-01 7.533810365285916744e-01 6.138336288225946236e-01 1.143443151882046038e+00 6.710495235428887151e-01 7.076772680286058659e-01 7.699976588694652513e-01 7.130469094731299862e-01 6.625300045729578535e-01 9.629510960510689888e-01 5.376783788454362334e-01
1.147373083985262499e+00 5.224327505006680639e-01 7.880700081451489369e-01 5.968943225907912264e-01 6.131648515194316751e-01 1.172567725160437613e+00 1.006470772582427564e+00 7.820536145469251244e-01 4.701172314687321885e-01 1.003735795037246081e+00 1.173593530290315101e+00 8.652740469957006519e-01 7.238366207178770217e-01 9.276654834435837937e-01 1.255307294853171385e+00 7.667565355765665336e-01 7.984921864340950304e-01 1.089413767915683007e+00 6.902579381071777265e-01 7.827173361856326617e-01 1.154254494182883395e+00 4.831096912342405791e-01 6.227559601881698104e-01 7.676790933892838620e-01 5.964600809370095291e-01 1.131414344035637676e+00 6.467285549647091569e-01 7.102586435293207767e-01 7.888139650029386551e-01 7.225783553442511886e-01 6.732506211586765099e-01 9.626546397870748839e-01 5.385373939844384505e-01
1.143157928912748256e+00 5.161103371009684304e-01 7.847091464445321574e-01 5.969487053255597697e-01 6.051935387997608995e-01 1.167785980463556417e+00 1.028163243115475023e+00 7.955660737851333320e-01 4.475839144181847362e-01 1.001864756656136279e+00 1.185551918174886588e+00 8.801986003034860673e-01 7.143616050293257747e-01 9.400797351527795387e-01 1.277906679513215460e+00 7.919918055835186710e-01 8.188507754575863329e-01 1.095319661742628847e+00 6.809848248552549110e-01 7.718958916376023049e-01 1.185658133015694560e+00 4.812707957624667854e-01 6.228216860598854154e-01 7.873167125661409971e-01 5.778134745255829596e-01 1.138236160491512550e+00 6.419288341851669966e-01 7.254280237068670978e-01 8.069264412995940106e-01 7.305067496692400075e-01 6.664512321150640739e-01 9.790162313146197892e-01 5.447075266389329595e-01
1.138460865029993219e+00 5.126803809758706532e-01 7.807874594786060607e-01 5.977976116976635446e-01 5.965008232578272729e-01 1.171530515292081853e+00 1.026070647976980332e+00 7.948766825034745409e-01 4.248821438455688826e-01 1.002207045954678133e+00 1.196314762272179477e+00 8.981368440127500685e-01 7.034699749527760781e-01 9.522278837608666446e-01 1.300118030166690364e+00 8.149515462022233203e-01 8.351562189337350395e-01 1.101239720661803423e+00 6.743196145784732254e-01 7.625712478745021450e-01 1.214878203443443327e+00 4.867668980945579205e-01 6.231621118006512861e-01 8.083978055111673555e-01 5.596124070527161987e-01 1.149868561055009897e+00 6.484111034401605078e-01 7.432287646235928857e-01 8.274811710854870217e-01 7.339332393141621003e-01 6.529708868688733903e-01 9.992987360919434181e-01 5.525314549377281503e-01
