# Supplementary material for: Molecular mechanisms of native ligand selectivity in catecholamine G protein-coupled receptors
Source: Nat Commun. 2026 Apr 23;17:4112. doi: 10.1038/s41467-026-71361-8 (PMC13150006; doi:10.1038/s41467-026-71361-8)
Supplement: Supplementary file 8 — Source Data 2 [file 41467_2026_71361_MOESM8_ESM.zip › SourceData/FigS15/strings4apo_WT/string317.txt]

8.907468250784592589e-01 4.949635836528399335e-01 8.483069601500281554e-01 6.351511339931236177e-01 6.339996650768449094e-01 1.072157551318772883e+00 8.415290289873744722e-01 6.626106879937812000e-01 5.539139273810191888e-01 1.480503884127145842e+00 1.047088815326949085e+00 8.496521689205648320e-01 8.457517473392808238e-01 1.213344435469935867e+00 1.536154406068494849e+00 7.329434851890843650e-01 7.357085464004391451e-01 9.586202516617341463e-01 6.672218765158423048e-01 8.179856754066339164e-01 1.230905994243974400e+00 4.987153447169695442e-01 6.187688370737187693e-01 7.865589773154693098e-01 5.540836636279617977e-01 1.801616481241348211e+00 6.047163526708390080e-01 7.247542715009860359e-01 6.539189056959107127e-01 7.256985605311124798e-01 6.876240389148378096e-01 1.437887768234842989e+00 5.286679570462086142e-01
8.790035106110052343e-01 5.034562896092601436e-01 8.315728511558129199e-01 6.325093264127579218e-01 6.395319094292162276e-01 1.062329258506439666e+00 8.103628824166129174e-01 6.586274757798730173e-01 5.540649033370530496e-01 1.472778765125712708e+00 1.023619294239450639e+00 8.464962422136129705e-01 8.025349411325510829e-01 1.187299490676620550e+00 1.510224451444948102e+00 7.321915870987412145e-01 7.229821179137446707e-01 9.650473700754611528e-01 6.793953269539957374e-01 7.959709462050778006e-01 1.238701823832719651e+00 5.127445033244485417e-01 6.151460810394571155e-01 7.665063650817632857e-01 5.340376721854056541e-01 1.765313416241635291e+00 6.150585415930158728e-01 7.303830029338382879e-01 6.660218462069192880e-01 7.154131638103974344e-01 6.657658463487924339e-01 1.430627236265701763e+00 5.274976671409660200e-01
8.693627009360981317e-01 5.137916563663280645e-01 8.119334355012370885e-01 6.312879056240104925e-01 6.361505566085293717e-01 1.060880581272550138e+00 7.896278249664773208e-01 6.637112185427859190e-01 5.612352986182471692e-01 1.441762530081475369e+00 1.008754922436336132e+00 8.412956574899278506e-01 7.633605917018588816e-01 1.145456267254669758e+00 1.463623257673983158e+00 7.222144800596723702e-01 7.125421642643531284e-01 9.663371914307059551e-01 7.011482517952905003e-01 7.804624032674211120e-01 1.223047551084365026e+00 5.180443693040888142e-01 6.080465723587291649e-01 7.561658722827042656e-01 5.288178900215960709e-01 1.709276507329638761e+00 6.123928377975158543e-01 7.195439144786194285e-01 6.793717901149036731e-01 7.088245778938320196e-01 6.614402647532481305e-01 1.396567664867968350e+00 5.284015943480931954e-01
8.533169165966820735e-01 5.179246592757563716e-01 7.932986551972182054e-01 6.350283993397703997e-01 6.315789628872656714e-01 1.045403469458567214e+00 7.855226577105851593e-01 6.719157969966487176e-01 5.874463384867116833e-01 1.406580955252846765e+00 9.967956720154849126e-01 8.213567243374486626e-01 7.353614006628819144e-01 1.106517402018569296e+00 1.414075552260680935e+00 7.139333476627021113e-01 7.152426809430404431e-01 9.543911279486410049e-01 7.245076989009912038e-01 7.902030522788234812e-01 1.190220861387855544e+00 5.144289773483813333e-01 6.032881954817274073e-01 7.502071671884595894e-01 5.440109306766230945e-01 1.651862132090673230e+00 6.068680483779349544e-01 7.063922011171935855e-01 6.885372915287183426e-01 7.053225586786143753e-01 6.859109896205124457e-01 1.346364448524898005e+00 5.306343455508066853e-01
8.245350429099085332e-01 5.144071796772966554e-01 7.761009843451225354e-01 6.439735610767711727e-01 6.316503004033294788e-01 9.912707275145579144e-01 7.894758742735235035e-01 6.760942244293718373e-01 6.165410406553601952e-01 1.395471484319438460e+00 9.760544323400653921e-01 7.769552421404627429e-01 7.167280016513479790e-01 1.097701545270462820e+00 1.393991184063906541e+00 7.153707565289390002e-01 7.231465271633495950e-01 9.159373283943073041e-01 7.407848160500840606e-01 8.126490080267598781e-01 1.167040255854063346e+00 5.160362543995240525e-01 6.047435274772401392e-01 7.279180432020684322e-01 5.656410709394954495e-01 1.623331864386226009e+00 6.095008107162620536e-01 7.108560763782220127e-01 6.815912483441844971e-01 6.966079473971887870e-01 7.103028500898044273e-01 1.312694468792614311e+00 5.290368025448857203e-01
7.855305838599568879e-01 5.127995689448305860e-01 7.578552660174163735e-01 6.501361771337811346e-01 6.238303640420167495e-01 9.254657176089698956e-01 7.959782720353493213e-01 6.817139683462156707e-01 6.169874175844163311e-01 1.396199167008330022e+00 9.457160421758018520e-01 7.325925497101116735e-01 6.961448733099069308e-01 1.103093834953188024e+00 1.388342200561274442e+00 7.180443442567258083e-01 7.190479311855996203e-01 8.538934376789303338e-01 7.669705430695137327e-01 8.058101777920064768e-01 1.150680715440854263e+00 5.277426071904739446e-01 6.083350302873603566e-01 7.183167259305025532e-01 5.905043692093341345e-01 1.617131482520091534e+00 6.123168339454442277e-01 7.203883076109843797e-01 6.652724302097164921e-01 6.863995831755301813e-01 6.999513732392304011e-01 1.299242368814473414e+00 5.275843045926847941e-01
7.796004523616196780e-01 5.188847107343260712e-01 7.606499084756309648e-01 6.364951224970522015e-01 6.169144866735072341e-01 9.180839408690395498e-01 7.960499321452817467e-01 6.689040197619217087e-01 5.974144689259877072e-01 1.403105912494909902e+00 9.392501605712834101e-01 7.307408536277916200e-01 6.848687534468210769e-01 1.103457171789562929e+00 1.377008159768877471e+00 7.223674872047614048e-01 7.154398981177101380e-01 8.319370689675484876e-01 7.725001773519341031e-01 7.864055987599390951e-01 1.149279707099843506e+00 5.436011417144415159e-01 6.130244185872960605e-01 7.835085027720560813e-01 6.058324146999680693e-01 1.605694618382102590e+00 6.292608267746895301e-01 7.325787273593679094e-01 6.541182956053276376e-01 6.830094931559353988e-01 6.699090442060727790e-01 1.296501377190824256e+00 5.308836076501051160e-01
8.317249640359731799e-01 5.264121593323500825e-01 7.834099098463854771e-01 6.278719785105776330e-01 6.176515995531086656e-01 9.628424342678149062e-01 7.913894480149211708e-01 6.613538944108828810e-01 5.916305066848654981e-01 1.389446261437932373e+00 9.714762553515455812e-01 7.470420560265573773e-01 6.775821293964572334e-01 1.097904468168511727e+00 1.361816750525884689e+00 7.266257756597737094e-01 7.205826671261502669e-01 8.473659822195517277e-01 7.444126508708083234e-01 7.886021382217484055e-01 1.152009628016633203e+00 5.574953326687339672e-01 6.174387025233352144e-01 8.015460744058072740e-01 6.103217801373449491e-01 1.568050543154620113e+00 6.754603539022170366e-01 7.378814415647355629e-01 6.526775095026612350e-01 6.841430200823157559e-01 6.515380828455201723e-01 1.274343985834757831e+00 5.309013628599970058e-01
9.136910195831979831e-01 5.266070987066259201e-01 8.019500226778204510e-01 6.209583564486710339e-01 6.181320806476793273e-01 1.040624753450616558e+00 7.924999900013766085e-01 6.703173386352068164e-01 5.905417748008930934e-01 1.338614944966814546e+00 1.014336588590019073e+00 7.729215122357190326e-01 6.733415424051133469e-01 1.070276018588144140e+00 1.336346629580326351e+00 7.294860918841831188e-01 7.236229092984651778e-01 8.881180290174384151e-01 7.287277974218370202e-01 7.904612949311089487e-01 1.145295011710286026e+00 5.604182264374421019e-01 6.171670221993392769e-01 7.426760443308075832e-01 6.105375388809628490e-01 1.505893453040092922e+00 7.109716487772629323e-01 7.314093192259667475e-01 6.589576801957520713e-01 6.887179560704485004e-01 6.461064762242790804e-01 1.229558192126022131e+00 5.355024868298619012e-01
9.931461411909887627e-01 5.229702582279329715e-01 8.016748236000484917e-01 5.976753443466765736e-01 6.171167880140554507e-01 1.119428199085142017e+00 7.898849537454918357e-01 6.621633134015542099e-01 5.838167934707442219e-01 1.262291338933370755e+00 1.048107817571902523e+00 7.951167983293820907e-01 6.784697941025503720e-01 1.024388176728392441e+00 1.296482651599821123e+00 7.371409104461439377e-01 7.269280333200143218e-01 9.367048248239715491e-01 7.248707344471431169e-01 7.927012083746001192e-01 1.131497199620557614e+00 5.572912719940193993e-01 6.165807086071591891e-01 7.281011487204882560e-01 6.153309913441261658e-01 1.416606106910390128e+00 7.207834941749881041e-01 7.350647963938657936e-01 6.528449792733994617e-01 6.849753669149152291e-01 6.511909834105006345e-01 1.163708353753732494e+00 5.462924415923798849e-01
1.054718327662995891e+00 5.184613077942020753e-01 7.857047719965790655e-01 5.829017433497922784e-01 6.149480430391455199e-01 1.173447761463288330e+00 7.815925966915523437e-01 6.478504845854593519e-01 5.750490199624780363e-01 1.168656623173999431e+00 1.077176656732641069e+00 8.078763083111137888e-01 6.878856290384870453e-01 9.861496538856590055e-01 1.256787111267682278e+00 7.455325350831295550e-01 7.268619483243149437e-01 9.720551401476731357e-01 7.217984502264908064e-01 7.961259453024139843e-01 1.111039192743230375e+00 5.517650245185060642e-01 6.167369808963597544e-01 7.799578949467739220e-01 6.227738303105360140e-01 1.320413301148974705e+00 7.151239307274086521e-01 7.435006975562852283e-01 6.433445944917559611e-01 6.808812550514318218e-01 6.711802593855676902e-01 1.087536149709928512e+00 5.499062569697260594e-01
1.101753972289903238e+00 5.154970143675907668e-01 7.830704094827570794e-01 5.902916659245897035e-01 6.134458646043010610e-01 1.204755540643438483e+00 7.966511244895801980e-01 6.594823933651876580e-01 5.654208231870955226e-01 1.084168566410903090e+00 1.116904742526461769e+00 8.305640906910237709e-01 7.030125906459439022e-01 9.674380346501588734e-01 1.234400562203923135e+00 7.379917912592383056e-01 7.143818336392198098e-01 1.011263696150182412e+00 7.316595562558392274e-01 7.822855330332679769e-01 1.095416575285266259e+00 5.519529063488027854e-01 6.103066085319304168e-01 8.139937476280258988e-01 6.186001233919862230e-01 1.246457752696578547e+00 7.046712982572638229e-01 7.379158835611970835e-01 6.655882811648081709e-01 6.934545977825957719e-01 6.785779484849194798e-01 1.027034771698595916e+00 5.415480735935132017e-01
1.136994902371988747e+00 5.212154705374361097e-01 7.905764625442283089e-01 5.922494591061781000e-01 6.173877849321968148e-01 1.218212206214574822e+00 8.262521104858336907e-01 6.752588980113897188e-01 5.586216823068945736e-01 1.021512494818055616e+00 1.143399656219736160e+00 8.556300447016802480e-01 7.160184325404197470e-01 9.339602825437911537e-01 1.216645546243163567e+00 7.289948588915894367e-01 7.264292531783369533e-01 1.061362374175489842e+00 7.324590123996498336e-01 7.796369879628064492e-01 1.086179043966911451e+00 5.459082218397817154e-01 6.080907710341661998e-01 7.781603594335667617e-01 6.104398628114260372e-01 1.177504844945538087e+00 7.011458833699903970e-01 7.283995973203735153e-01 7.159532530282977092e-01 6.943859937643910296e-01 6.484404398587952922e-01 9.745232753498535017e-01 5.419400067725715919e-01
1.163962025561047442e+00 5.275600820868774354e-01 8.063307884267132408e-01 5.963464320492589676e-01 6.234171017002914095e-01 1.221094651400267406e+00 8.731367839289901900e-01 6.972240051303765229e-01 5.363890321595953248e-01 9.953872498574354299e-01 1.159073379735423570e+00 8.745041670231195052e-01 7.239267721270808975e-01 9.123869489378283459e-01 1.212456593016670636e+00 7.306568299542894884e-01 7.522979608042684729e-01 1.091925675530622364e+00 7.132587905621351476e-01 7.914958975966557286e-01 1.089484717157295002e+00 5.193869684138540110e-01 6.123432203056441425e-01 7.694110749606944966e-01 6.020626172884051552e-01 1.137755927296109082e+00 6.766100535442094444e-01 7.210417716132012655e-01 7.458660236403651389e-01 6.947057476704735501e-01 6.441829696520654513e-01 9.503093374932167769e-01 5.426703774056228502e-01
1.167547430504180417e+00 5.308744511973839675e-01 8.053650002426084864e-01 5.960736110753717121e-01 6.202239560002333896e-01 1.210860190540552717e+00 9.416444755238565500e-01 7.316973719873087756e-01 5.008958104240441855e-01 1.002293042187186289e+00 1.163795685085265763e+00 8.826691426844158750e-01 7.346074947477629902e-01 9.108457886449290442e-01 1.234698580620283925e+00 7.412839445318731846e-01 7.660534955884177322e-01 1.103501832254913495e+00 6.937282686450404467e-01 7.923681613024361470e-01 1.119242338951457194e+00 4.941172754896849262e-01 6.142250288962266547e-01 7.800030049732500359e-01 6.032547444036767681e-01 1.135387484294967608e+00 6.368017017917395606e-01 7.259974358168940212e-01 7.559562367412695494e-01 6.937210149736595666e-01 6.485145063199387883e-01 9.581399775645709216e-01 5.439096540658037160e-01
1.159012068683957564e+00 5.221908421148376833e-01 7.990006043945311331e-01 5.994129744554974604e-01 6.112298328037277795e-01 1.186318779135723256e+00 1.000119623172036620e+00 7.677236117856021114e-01 4.778959908582579574e-01 1.023896440577799938e+00 1.171248792568308161e+00 8.759164917142471252e-01 7.419659567652701071e-01 9.309616460071444832e-01 1.263927689508269836e+00 7.581552145201030379e-01 7.859394217847892605e-01 1.103597280580312923e+00 6.862806768373381772e-01 7.860990608547064884e-01 1.158657191291386557e+00 4.783172078485498635e-01 6.163285603320992623e-01 7.750104254480751909e-01 5.813827883472582059e-01 1.133605174355643230e+00 6.308144765301734180e-01 7.219824693923467818e-01 7.596144503294309791e-01 7.070819934297261078e-01 6.543014003866111095e-01 9.645804318471286054e-01 5.436411922410779862e-01
1.143626009250406472e+00 5.153078739823403476e-01 7.859748220057600765e-01 6.024007393098941288e-01 6.050376074262636683e-01 1.165161281542248295e+00 1.031981961228094491e+00 7.927567804341106861e-01 4.514958004222031640e-01 1.023944546780208187e+00 1.179942948911652412e+00 8.750309534049987015e-01 7.316867543239009564e-01 9.464170697954111811e-01 1.286957802434845588e+00 7.863486140637221400e-01 8.130557351990355119e-01 1.100556127377014359e+00 6.785529616693878330e-01 7.770554549921884213e-01 1.190900638711060999e+00 4.772681130692110751e-01 6.203870804659094018e-01 7.815354168480969088e-01 5.670521613351801049e-01 1.140204859563416884e+00 6.366725118328186994e-01 7.268562510738872939e-01 7.852347134579282795e-01 7.248775053184777217e-01 6.564046725704920648e-01 9.770902723695341630e-01 5.474488900468335029e-01
1.138460865029993219e+00 5.126803809758706532e-01 7.807874594786060607e-01 5.977976116976635446e-01 5.965008232578272729e-01 1.171530515292081853e+00 1.026070647976980332e+00 7.948766825034745409e-01 4.248821438455688826e-01 1.002207045954678133e+00 1.196314762272179477e+00 8.981368440127500685e-01 7.034699749527760781e-01 9.522278837608666446e-01 1.300118030166690364e+00 8.149515462022233203e-01 8.351562189337350395e-01 1.101239720661803423e+00 6.743196145784732254e-01 7.625712478745021450e-01 1.214878203443443327e+00 4.867668980945579205e-01 6.231621118006512861e-01 8.083978055111673555e-01 5.596124070527161987e-01 1.149868561055009897e+00 6.484111034401605078e-01 7.432287646235928857e-01 8.274811710854870217e-01 7.339332393141621003e-01 6.529708868688733903e-01 9.992987360919434181e-01 5.525314549377281503e-01
