# Supplementary material for: Molecular mechanisms of native ligand selectivity in catecholamine G protein-coupled receptors
Source: Nat Commun. 2026 Apr 23;17:4112. doi: 10.1038/s41467-026-71361-8 (PMC13150006; doi:10.1038/s41467-026-71361-8)
Supplement: Supplementary file 8 — Source Data 2 [file 41467_2026_71361_MOESM8_ESM.zip › SourceData/FigS15/strings4apo_WT/string68.txt]

8.907468250784592589e-01 4.949635836528399335e-01 8.483069601500281554e-01 6.351511339931236177e-01 6.339996650768449094e-01 1.072157551318772883e+00 8.415290289873744722e-01 6.626106879937812000e-01 5.539139273810191888e-01 1.480503884127145842e+00 1.047088815326949085e+00 8.496521689205648320e-01 8.457517473392808238e-01 1.213344435469935867e+00 1.536154406068494849e+00 7.329434851890843650e-01 7.357085464004391451e-01 9.586202516617341463e-01 6.672218765158423048e-01 8.179856754066339164e-01 1.230905994243974400e+00 4.987153447169695442e-01 6.187688370737187693e-01 7.865589773154693098e-01 5.540836636279617977e-01 1.801616481241348211e+00 6.047163526708390080e-01 7.247542715009860359e-01 6.539189056959107127e-01 7.256985605311124798e-01 6.876240389148378096e-01 1.437887768234842989e+00 5.286679570462086142e-01
8.889523990039985835e-01 5.042546756730830193e-01 8.320783679985803705e-01 6.511270017372048358e-01 6.376040618026443951e-01 1.086206288893202476e+00 8.144574814759267811e-01 6.753155659696308266e-01 5.594795198426971705e-01 1.473002994666253951e+00 1.033313951686364307e+00 8.618107482488679416e-01 8.260618781364308383e-01 1.182073302151410044e+00 1.528002530192732022e+00 7.267135483131704765e-01 7.384275726599864864e-01 9.772106421614321636e-01 6.767208474281026787e-01 8.264066128432234759e-01 1.243901983185016880e+00 5.117659346650705876e-01 6.088963782955644222e-01 7.436809918808512387e-01 5.412599272501796843e-01 1.781932164597262114e+00 6.331623776256025682e-01 7.192902325975594202e-01 6.588146653501445460e-01 7.244382808217620928e-01 6.972943669702919012e-01 1.435292113520543200e+00 5.318375677130412482e-01
8.882349380738329137e-01 5.043827343537602426e-01 7.981894308442940567e-01 6.570466792804480205e-01 6.295184196204847149e-01 1.093971072188674176e+00 8.038478543390494835e-01 6.950341714458720954e-01 5.670823765762277313e-01 1.420929901442005372e+00 1.013415636420673227e+00 8.522512964037745054e-01 7.949629799377102568e-01 1.134162694474131428e+00 1.479703730440963039e+00 7.103758877427163165e-01 7.366956011106938762e-01 9.666096854758844392e-01 6.892511314391408517e-01 8.111254803199099417e-01 1.213685963386977873e+00 5.169111486730644245e-01 5.997103007719568613e-01 7.078403690665502346e-01 5.372420432870046447e-01 1.726333072554297132e+00 6.272847746031946503e-01 7.176646141432129200e-01 6.651729741489570413e-01 7.191381970332769713e-01 7.024170052404012932e-01 1.393433357008735163e+00 5.282629621608248005e-01
8.638169387504068819e-01 5.039095100423294227e-01 7.823067733847079985e-01 6.413345854084196995e-01 6.331021576218338609e-01 1.061126618994055582e+00 8.138582605946919069e-01 6.896186737666099020e-01 6.071790921676722963e-01 1.386145978773900778e+00 9.959467248975327758e-01 8.235699184335397716e-01 7.714824574716638850e-01 1.096736464805436739e+00 1.428227660023409173e+00 7.004445679196407148e-01 7.236805490420699094e-01 9.481902447438871340e-01 7.061827468755292880e-01 7.831429416303239410e-01 1.174839153015085236e+00 5.110157815818098248e-01 6.000473575048826946e-01 7.045758101522335837e-01 5.493372430288206987e-01 1.677757962039646333e+00 6.049432382035259126e-01 7.100757847289077551e-01 6.739651078592204803e-01 7.166475670763187145e-01 7.081166239873938339e-01 1.352346384388922518e+00 5.295311861762826977e-01
8.502232098092544765e-01 5.077830495621080686e-01 7.957576318543110316e-01 6.281831010694264306e-01 6.269437752109935369e-01 1.038965118180340763e+00 8.149993580779499869e-01 6.819697993496800503e-01 6.356860418024417037e-01 1.398624491772231471e+00 9.919468377132459880e-01 8.275724596941634870e-01 7.316266410210567894e-01 1.090114606600014469e+00 1.419319409505165996e+00 7.112710305415451684e-01 7.216257074206197109e-01 9.487919553482637713e-01 7.358131358146658973e-01 7.870440658997017724e-01 1.178766674917397062e+00 5.201688324175401945e-01 6.067393606634577941e-01 6.780831065021899473e-01 5.737299579227381763e-01 1.671562663563083806e+00 6.003963579996772770e-01 7.102708064767522256e-01 6.809279422329490572e-01 7.029232225777385379e-01 7.148678103520246241e-01 1.351808306286804484e+00 5.366984628810299585e-01
8.282221448367848016e-01 5.114548434104291275e-01 7.742842718965078364e-01 6.071964992322630428e-01 6.242425992070825824e-01 1.014711366263136183e+00 8.206491903380132014e-01 6.575426346460021554e-01 6.276536654843865026e-01 1.404177618633684510e+00 9.865460800239568284e-01 8.064969048792069994e-01 6.903883345574922670e-01 1.090367643309874346e+00 1.413649518371385971e+00 7.129402614124811244e-01 7.236412578092116243e-01 9.101362468911655679e-01 7.508321727150888414e-01 7.722828000437743645e-01 1.188487147399418742e+00 5.207486831504650748e-01 6.099568392224424818e-01 7.101707828212969753e-01 5.998005758575783997e-01 1.658874791443892827e+00 6.059074017089685071e-01 6.994888493926327833e-01 6.702478671484936035e-01 6.919013142527662419e-01 7.034485021406559069e-01 1.349528460899415139e+00 5.410162442590064069e-01
8.357088312705038824e-01 5.162904343140091168e-01 8.000399551546097943e-01 6.024133154470237006e-01 6.180358909948570068e-01 1.007832609099684751e+00 8.157308598597248217e-01 6.395410041746246721e-01 5.886128265707238905e-01 1.417910730464024605e+00 9.987250382845035412e-01 8.048537315135064762e-01 6.759967476837226430e-01 1.096533991172571776e+00 1.400424747325077046e+00 7.102948175249303997e-01 7.200152255065305207e-01 8.973200391278026711e-01 7.587035571929467981e-01 7.663975495906578672e-01 1.190984632374948005e+00 5.210798849112883158e-01 6.136159679080062102e-01 7.692283957266511374e-01 6.067573919732596188e-01 1.636991784225991786e+00 6.102074313031231600e-01 7.114849065060557809e-01 6.503440098233204125e-01 6.611991079029542195e-01 7.093638025790993673e-01 1.341516744276890716e+00 5.427102819404645562e-01
8.734335704985335402e-01 5.248860906685020034e-01 8.352141007377055226e-01 6.292459806961022695e-01 6.233938722791358966e-01 1.039406570125718687e+00 8.017993068815956192e-01 6.603586573471263987e-01 5.961635722056130016e-01 1.429427727145111682e+00 1.017887390612904008e+00 8.287701226490150619e-01 6.862605063521328708e-01 1.113964661910983311e+00 1.407211484041509086e+00 7.160243665520741319e-01 7.252059369315970727e-01 9.348077695214154215e-01 7.384191262652101129e-01 7.805997009862810643e-01 1.203362523562140352e+00 5.124731590323396979e-01 6.129623530902922335e-01 7.356895742053437548e-01 6.053214645869859911e-01 1.626333162820957634e+00 6.072196590282314954e-01 7.122765336258327640e-01 6.462041920735682732e-01 6.579567441153665319e-01 7.067488721970166532e-01 1.338005085096022118e+00 5.378724008467614670e-01
9.379017051699561902e-01 5.262271240896755353e-01 8.574245945275951186e-01 6.441251150581059903e-01 6.255750425172272866e-01 1.098710066440703903e+00 7.976358900337024993e-01 6.834502768800867489e-01 6.037485580300808730e-01 1.415748821527708534e+00 1.055229582668749444e+00 8.456318667519540089e-01 6.920572423163641185e-01 1.117742045353346425e+00 1.410901131514903595e+00 7.176441926872718646e-01 7.120762907506327233e-01 9.786573170501998709e-01 7.210997061687447474e-01 7.700543873994175614e-01 1.218603189314898527e+00 5.081246747316958690e-01 6.094002587050171282e-01 6.895790583224972181e-01 6.059852292920691053e-01 1.594030351372297094e+00 6.133372916755310822e-01 7.005025223505517706e-01 6.474567409224512016e-01 6.706387089623607745e-01 6.983014830952677388e-01 1.316104366348050059e+00 5.359096851301581310e-01
1.008761989044116625e+00 5.218948127867817366e-01 8.389710837441974878e-01 6.460282107694177434e-01 6.227287877070087907e-01 1.165317576794829391e+00 8.059119486831290979e-01 7.078166211977631184e-01 5.861602257571700836e-01 1.343097460449125036e+00 1.090056530844320415e+00 8.452033452426362947e-01 6.929144659164431230e-01 1.081361097817668204e+00 1.376473619719702279e+00 7.240623578177325381e-01 6.955436148863113344e-01 1.004014470649355451e+00 7.196990621443534186e-01 7.549930897887402459e-01 1.210014413621946838e+00 5.170775996412131370e-01 6.104209620034617423e-01 6.655997277963316971e-01 5.976993167138935359e-01 1.508028529467512868e+00 6.389008107175031537e-01 7.019605589903491483e-01 6.476367106402175500e-01 6.859665601315289019e-01 6.844047839981380887e-01 1.252150641095360450e+00 5.365730090668283658e-01
1.043794643512313991e+00 5.187598518760878630e-01 8.118545644599620692e-01 6.344512136477454822e-01 6.184509521409828903e-01 1.187835317389937417e+00 8.109028778261162529e-01 7.118818788001290976e-01 5.709573497841969880e-01 1.263452349235021810e+00 1.096297693255550820e+00 8.358623892250681697e-01 7.100474221979200529e-01 1.039254537637019915e+00 1.324784854480330010e+00 7.352697077341328047e-01 7.046193517977137333e-01 1.017573917385082183e+00 7.269437151619276838e-01 7.652748769749146973e-01 1.177828218995484511e+00 5.295267814029306352e-01 6.152262884764586603e-01 6.702487341786041997e-01 5.929070390923326661e-01 1.412662245732767108e+00 6.659993135322799240e-01 7.155368722268751203e-01 6.463719892514829812e-01 6.968671448142764735e-01 6.688926314515730720e-01 1.174296347069382573e+00 5.361203458457211024e-01
1.084669901812769233e+00 5.162310744842993904e-01 7.980986284580153800e-01 6.037550719812051492e-01 6.173078157167647406e-01 1.201942197310624127e+00 8.096722629425542328e-01 6.921768148635976114e-01 5.638270936587859161e-01 1.161041956255052687e+00 1.107702953336596963e+00 8.339659384762321270e-01 7.366492223847040943e-01 9.896785124284974700e-01 1.269037131888370196e+00 7.343724143441532348e-01 7.178253590749078539e-01 1.041399083916773494e+00 7.339024729794210167e-01 7.707525583593559659e-01 1.130069381695907760e+00 5.285480411947559576e-01 6.129504929964951776e-01 7.098207789359316511e-01 5.973570836264666672e-01 1.311900778331931194e+00 6.636903452183141594e-01 7.225546398608941878e-01 6.610410098354360109e-01 7.028103779943344342e-01 6.664860208013525522e-01 1.083743874280542085e+00 5.359765902053456044e-01
1.114249826876593463e+00 5.157140635244789051e-01 7.897257954763599042e-01 5.811407363260640002e-01 6.205267133557663684e-01 1.218839750654722831e+00 8.065134356105015945e-01 6.740722370641611949e-01 5.567904437702835274e-01 1.073047198261687818e+00 1.122491633987610760e+00 8.487185168368662769e-01 7.403853777691912219e-01 9.411744064405905830e-01 1.231845096208366019e+00 7.261916982574255774e-01 7.272259749860323641e-01 1.058635640790787535e+00 7.361937372578465366e-01 7.654021467018968794e-01 1.094089647081618377e+00 5.185224382563523582e-01 6.070416424788779297e-01 7.599400316058155802e-01 6.021546804281638909e-01 1.249365600500977447e+00 6.368275227721522658e-01 7.230104507184924589e-01 6.869652757409565602e-01 6.998287854824448706e-01 6.788204716105672443e-01 1.027818227584134991e+00 5.391745622854013931e-01
1.140046381441739864e+00 5.132165876859351439e-01 7.823894466528835689e-01 5.737819594636404119e-01 6.173623308884648164e-01 1.228581504212440834e+00 8.201190812557769272e-01 6.714360740897671320e-01 5.211002060323750573e-01 9.925391018934043297e-01 1.139532833168548809e+00 8.700707693891616135e-01 7.289934555971059327e-01 8.933360929995243227e-01 1.207343883298099829e+00 7.271616672917179391e-01 7.465617124759488243e-01 1.082179469769734670e+00 7.293803155096016955e-01 7.668122425530431441e-01 1.071087868319831715e+00 5.152532610088008669e-01 6.079148904126193687e-01 7.925779636933144578e-01 6.197243714512717938e-01 1.177672170291751863e+00 6.436646310399469773e-01 7.220013576966625157e-01 7.305175830866508235e-01 7.100387659742527502e-01 6.730013342387241027e-01 9.639948335945013325e-01 5.474324608312278739e-01
1.146097836030283368e+00 5.126012562952280138e-01 7.857013079937575917e-01 5.846235340661967150e-01 6.106521853393674926e-01 1.204968051651853056e+00 8.619234549161471914e-01 6.972571862575068780e-01 4.924164615211688578e-01 9.929610318804622526e-01 1.148183178627461443e+00 8.600415883753737001e-01 7.251065934891283149e-01 9.041788527687600885e-01 1.222533346960223977e+00 7.360775997706000551e-01 7.563914839314319627e-01 1.084315878797901034e+00 7.144847170179312590e-01 7.746444521981810105e-01 1.088580678041314309e+00 5.139750678582312160e-01 6.147737014651183385e-01 7.855762766673557440e-01 6.265288386821907807e-01 1.156200905513738775e+00 6.811084143848847861e-01 7.235205626303944371e-01 7.605769683178853491e-01 7.284596219948452633e-01 6.512766673032905906e-01 9.488116092514968791e-01 5.454940759547606266e-01
1.142875881945568661e+00 5.148950730746050253e-01 7.807989673401788400e-01 5.906813122485562451e-01 6.043135346085434234e-01 1.189798770313098331e+00 9.192439139163456341e-01 7.367858526996878821e-01 4.805708929459759360e-01 9.926361119991615745e-01 1.164100388315470358e+00 8.631379843302748878e-01 7.008984023001411101e-01 9.100389633049921212e-01 1.235496476417665246e+00 7.581829651087779176e-01 7.821769865212744310e-01 1.073482955304340569e+00 6.977519449293612119e-01 7.767950320110256213e-01 1.128528285060294900e+00 5.089197581526779812e-01 6.221900155614702443e-01 8.083142000099261537e-01 6.057571414242388652e-01 1.137583589355118274e+00 6.851224020573029039e-01 7.330516132562703291e-01 7.822769001533748101e-01 7.322435618156488690e-01 6.488473833612082853e-01 9.649284875651793492e-01 5.440073570123485913e-01
1.140554054053646071e+00 5.108547907920000242e-01 7.797726291916666774e-01 5.909926554700138945e-01 5.967728689104320194e-01 1.175746374501167812e+00 9.693838377694266040e-01 7.659879507079883076e-01 4.497309482973146366e-01 9.951600286152990638e-01 1.179224813571773556e+00 8.755566221825586970e-01 6.921361762626854208e-01 9.305761754539001451e-01 1.269562033467987572e+00 7.879922516103694541e-01 8.090459475130968858e-01 1.078320723197868647e+00 6.817703142228866975e-01 7.733737753196338049e-01 1.170323958482969440e+00 4.979247103049545542e-01 6.250728104654963424e-01 8.099329325423155757e-01 5.856076859223191544e-01 1.140370614301515317e+00 6.679903550585906125e-01 7.402035472578488706e-01 8.021217865006625702e-01 7.333970726853993316e-01 6.514230746288134366e-01 9.777960973869855854e-01 5.493429776968346001e-01
1.138460865029993219e+00 5.126803809758706532e-01 7.807874594786060607e-01 5.977976116976635446e-01 5.965008232578272729e-01 1.171530515292081853e+00 1.026070647976980332e+00 7.948766825034745409e-01 4.248821438455688826e-01 1.002207045954678133e+00 1.196314762272179477e+00 8.981368440127500685e-01 7.034699749527760781e-01 9.522278837608666446e-01 1.300118030166690364e+00 8.149515462022233203e-01 8.351562189337350395e-01 1.101239720661803423e+00 6.743196145784732254e-01 7.625712478745021450e-01 1.214878203443443327e+00 4.867668980945579205e-01 6.231621118006512861e-01 8.083978055111673555e-01 5.596124070527161987e-01 1.149868561055009897e+00 6.484111034401605078e-01 7.432287646235928857e-01 8.274811710854870217e-01 7.339332393141621003e-01 6.529708868688733903e-01 9.992987360919434181e-01 5.525314549377281503e-01
