# Supplementary material for: Molecular mechanisms of native ligand selectivity in catecholamine G protein-coupled receptors
Source: Nat Commun. 2026 Apr 23;17:4112. doi: 10.1038/s41467-026-71361-8 (PMC13150006; doi:10.1038/s41467-026-71361-8)
Supplement: Supplementary file 8 — Source Data 2 [file 41467_2026_71361_MOESM8_ESM.zip › SourceData/FigS15/strings4apo_WT/string40.txt]

8.907468250784592589e-01 4.949635836528399335e-01 8.483069601500281554e-01 6.351511339931236177e-01 6.339996650768449094e-01 1.072157551318772883e+00 8.415290289873744722e-01 6.626106879937812000e-01 5.539139273810191888e-01 1.480503884127145842e+00 1.047088815326949085e+00 8.496521689205648320e-01 8.457517473392808238e-01 1.213344435469935867e+00 1.536154406068494849e+00 7.329434851890843650e-01 7.357085464004391451e-01 9.586202516617341463e-01 6.672218765158423048e-01 8.179856754066339164e-01 1.230905994243974400e+00 4.987153447169695442e-01 6.187688370737187693e-01 7.865589773154693098e-01 5.540836636279617977e-01 1.801616481241348211e+00 6.047163526708390080e-01 7.247542715009860359e-01 6.539189056959107127e-01 7.256985605311124798e-01 6.876240389148378096e-01 1.437887768234842989e+00 5.286679570462086142e-01
8.762026727829127504e-01 5.049537227414164775e-01 8.268237196158586544e-01 6.430980909139812907e-01 6.288181207266586581e-01 1.072696592696641860e+00 8.245840162500467363e-01 6.621503522660406871e-01 5.576630640126947203e-01 1.469425954748052821e+00 1.036807068309463453e+00 8.569334764479592526e-01 8.160135999093098835e-01 1.185326300043955561e+00 1.529361660248340637e+00 7.270911191076595559e-01 7.596514776094613897e-01 9.565392265988212905e-01 6.828346991688843959e-01 8.400367802656945049e-01 1.240085725926446836e+00 5.057298830238233789e-01 6.165284028576765163e-01 7.677614188912479376e-01 5.603840415709554490e-01 1.798398367166339273e+00 6.289238423265592903e-01 7.185509878032422248e-01 6.636257746028353388e-01 7.248271843298167427e-01 6.929060274550252752e-01 1.446747121778995560e+00 5.287925753428780462e-01
8.751841781052652758e-01 5.125330440514115349e-01 8.123989066945735971e-01 6.450511036503063789e-01 6.301876912628866512e-01 1.079144037579325532e+00 8.115241680580668193e-01 6.650913090582530884e-01 5.641983674532297099e-01 1.449630888858489897e+00 1.026818006660140226e+00 8.579714830737558140e-01 7.688312174061266990e-01 1.135966058406270518e+00 1.494959994352061727e+00 7.206550273934917428e-01 7.745014106023685452e-01 9.604368109385026386e-01 7.032092749015496080e-01 8.486731886572415062e-01 1.238051847502926739e+00 5.171459642022468994e-01 6.108589935640745816e-01 7.440246023506370543e-01 5.528635580153724582e-01 1.749930065607777863e+00 6.383623653561164568e-01 7.131013392612214341e-01 6.726435902271910017e-01 7.242322661653213256e-01 6.887380719191716905e-01 1.420991873757604829e+00 5.297659871337755400e-01
8.693655059027305398e-01 5.120066834139126444e-01 7.967263554791951252e-01 6.424703433800335040e-01 6.312030228827409939e-01 1.077106307507776251e+00 8.084272884926261282e-01 6.838682720880837618e-01 5.970783828408077198e-01 1.430774147819996900e+00 1.021992121410361332e+00 8.387846190008914071e-01 7.447706831458023036e-01 1.098268910847511215e+00 1.467970893248475406e+00 7.130771661071757528e-01 7.563522959864722450e-01 9.452851225438521077e-01 7.087655161265480341e-01 8.180082581005030384e-01 1.228014872115412492e+00 5.151169836836101412e-01 6.059340765183017785e-01 7.205821636138891595e-01 5.520418868710874616e-01 1.713287727231132873e+00 6.200529984035884068e-01 7.080019302027045214e-01 6.741164797164240774e-01 7.184338842013888726e-01 6.905553000582312917e-01 1.397776541986828880e+00 5.343487676708976730e-01
8.752291652068970862e-01 5.182626474241047720e-01 7.908854324913677791e-01 6.340086630766337272e-01 6.238146005359912483e-01 1.075609382257576296e+00 8.073158184016712147e-01 6.912707740256736066e-01 6.319538892570362165e-01 1.424389644681183453e+00 1.041573657756773352e+00 8.269639443846354965e-01 7.310934751746549498e-01 1.101323982018991732e+00 1.474700053686753165e+00 7.139908411208805150e-01 7.281456109928431397e-01 9.303200294369828871e-01 7.071021304074431857e-01 7.898864194407264616e-01 1.238160137917948767e+00 5.056603590649630942e-01 6.098730425975826819e-01 7.006563579479169190e-01 5.720756268495365005e-01 1.711600921360563188e+00 6.130367514708963128e-01 6.957868159006405095e-01 6.742362408502328153e-01 7.140770453840077359e-01 6.910706855545909466e-01 1.399538500228306503e+00 5.398085688057162601e-01
9.017132034479324876e-01 5.240430668173619022e-01 8.059000944431273794e-01 6.221565283277650238e-01 6.193556143282190618e-01 1.092429364890932009e+00 8.110593751493169190e-01 6.862848673534129862e-01 6.439629835203766195e-01 1.430265499569869592e+00 1.076789007615397642e+00 8.434025102476780944e-01 7.080074737871998591e-01 1.115463596861199225e+00 1.484893676805742802e+00 7.201624185443922244e-01 7.106360834267123616e-01 9.386934643892755892e-01 7.075632009334142936e-01 7.794522225635374113e-01 1.259702648854939433e+00 5.023218815422659800e-01 6.162766516257861538e-01 7.091788445428982568e-01 5.878378860540902640e-01 1.707659708462587744e+00 6.226308945537690764e-01 6.828785423530558951e-01 6.772215992789810679e-01 7.056577943074630044e-01 6.772183456279337044e-01 1.403699919949591868e+00 5.445121923849772783e-01
9.076202198159979417e-01 5.192676633524210272e-01 8.162143200707137058e-01 6.143797694784075558e-01 6.204288903490132734e-01 1.112001660671269265e+00 8.197480778815350311e-01 6.824225908569099275e-01 6.135785066901772167e-01 1.427241696340240784e+00 1.077626586052783830e+00 8.629546529153936385e-01 6.985787881589476944e-01 1.121795141633656234e+00 1.460568422483742745e+00 7.206828872013255616e-01 7.101353114004821387e-01 9.578397580257713706e-01 7.273158066408003108e-01 7.717046660544387704e-01 1.250468640714246238e+00 5.101138983704661678e-01 6.183658717397247928e-01 7.391915151233425796e-01 6.006877990227315056e-01 1.673934727032562186e+00 6.174453723774703251e-01 7.001518488773365023e-01 6.603526641351170623e-01 6.927012108527245138e-01 6.862917764866329762e-01 1.382583910747720246e+00 5.416909592435144027e-01
9.283281555081257519e-01 5.242054149609506331e-01 8.313624388160176792e-01 6.168235834071201795e-01 6.218310927538149846e-01 1.133938744689714451e+00 8.177138520902171859e-01 6.832833146959440551e-01 6.023798589771320877e-01 1.399432094559584172e+00 1.066089169858074559e+00 8.714071571388711801e-01 7.050098179043460256e-01 1.113077949927637533e+00 1.414560360339596201e+00 7.174254822724221992e-01 7.035831128636097498e-01 9.888158744002261136e-01 7.362869246713604765e-01 7.649686737038163820e-01 1.218631633783761936e+00 5.150702195101125591e-01 6.159715030268382296e-01 7.211539633680801309e-01 6.111916968859407717e-01 1.603473130039115624e+00 6.022965513210830624e-01 7.133010416519638408e-01 6.443076318110283474e-01 6.820557836939978857e-01 6.958200704329080555e-01 1.324345012023782964e+00 5.358070657836502271e-01
9.951823988653561992e-01 5.336425554335414434e-01 8.411027017714651777e-01 6.190285556263291911e-01 6.228568607173383676e-01 1.166820316250689160e+00 8.189156087655526939e-01 6.912792679170006727e-01 6.084521081438567514e-01 1.336243142788712257e+00 1.085973532536848474e+00 8.678755772802144719e-01 7.070767470598631199e-01 1.088942413596487135e+00 1.375145287446287501e+00 7.163940893581484115e-01 6.914318358319976321e-01 1.017172445514224810e+00 7.332616137506061671e-01 7.624907288101219205e-01 1.197795228036571347e+00 5.146637660264398173e-01 6.108805793866306511e-01 6.955311619890623964e-01 6.236930971841200266e-01 1.506562584675154248e+00 6.005233834167068574e-01 7.100590910190346383e-01 6.490860325810517972e-01 6.732698172522425528e-01 6.871904325696909233e-01 1.244180297347741604e+00 5.348089223798022651e-01
1.065331616355133404e+00 5.322236336166532578e-01 8.229981876938822216e-01 6.137129455624923402e-01 6.227902026806503288e-01 1.193699990015796741e+00 8.282917185800654503e-01 6.970451529934349466e-01 5.945662967427409740e-01 1.240485864658352089e+00 1.115273292747612111e+00 8.490283950385022482e-01 7.052865456545338585e-01 1.043503812549354759e+00 1.334866946896236861e+00 7.175779922905792807e-01 6.975376017229180103e-01 1.025510476329161591e+00 7.424220034864692508e-01 7.689605427153264339e-01 1.179913223876737138e+00 5.207503787689135022e-01 6.043402931397819922e-01 6.964209838847028600e-01 6.299326141106654786e-01 1.398018219378838412e+00 6.077272683762893202e-01 7.141501803349036281e-01 6.598390749638171071e-01 6.782063783503097243e-01 6.815501807766034537e-01 1.157443806099107242e+00 5.353553288308599001e-01
1.112771318715775282e+00 5.269595633072056140e-01 8.103757652289288460e-01 6.056996687251591238e-01 6.202937977940760073e-01 1.219500321200353010e+00 8.268620757834833634e-01 6.920190220711679441e-01 5.801048587629515918e-01 1.148954123864998289e+00 1.135338186319065690e+00 8.521826003068501132e-01 7.111975483081836025e-01 9.847533547992574077e-01 1.284222707689909537e+00 7.174676824945703801e-01 7.136697948365621214e-01 1.043230868186922455e+00 7.481723159176909554e-01 7.800590699067974088e-01 1.151638679931801246e+00 5.302785459253076539e-01 5.997743092075421556e-01 7.030320521693297353e-01 6.225169043908025390e-01 1.305616743023140902e+00 6.161580292959314420e-01 7.202873612689790761e-01 6.658466193580421244e-01 6.898694427748383040e-01 6.774899175228584758e-01 1.087060607905725007e+00 5.336650756636419635e-01
1.143966279932395302e+00 5.236690946605787600e-01 8.066283403813064856e-01 5.942733425751057785e-01 6.193989238619634907e-01 1.242508864028601057e+00 8.158531360062650784e-01 6.862143495168810947e-01 5.649940224177903980e-01 1.069330000525309465e+00 1.149482113369896030e+00 8.706683871376450501e-01 7.225629969374592898e-01 9.254731483650393553e-01 1.232917496722952366e+00 7.142438798971437741e-01 7.256223189637875937e-01 1.069911514919595463e+00 7.389906016518473786e-01 7.856069774881562218e-01 1.117486037786539876e+00 5.329922390418097011e-01 5.970658560606381116e-01 7.269454131969953492e-01 6.104772369002892107e-01 1.237965410072618955e+00 6.234199313848705071e-01 7.239320176010262120e-01 6.781386129359880943e-01 7.043050502201859686e-01 6.723894080132659656e-01 1.036746791137321821e+00 5.318538836708309736e-01
1.151084116688674719e+00 5.231979684813684583e-01 7.973805360263966913e-01 5.828858778700456433e-01 6.225036959165761719e-01 1.250091402119386075e+00 8.125785405028138619e-01 6.824081647294619746e-01 5.394800804475035072e-01 1.015879093776297371e+00 1.150135636943494744e+00 8.844220708972863054e-01 7.328028096029705063e-01 8.899463738897921417e-01 1.198489963754818532e+00 7.131407125632240884e-01 7.393842369614915810e-01 1.089172352771282659e+00 7.224820030850663821e-01 7.835924355913377326e-01 1.091527682424307644e+00 5.264366958573194477e-01 6.009133273092486238e-01 7.697549627733902833e-01 6.049941254672879243e-01 1.189653750200732718e+00 6.324682808320254424e-01 7.255614342148291041e-01 7.043239582022766676e-01 7.197196046437683847e-01 6.693513788133399478e-01 1.002149407567709316e+00 5.349247404099227721e-01
1.145828269924588971e+00 5.220309218837897447e-01 7.860379636456490404e-01 5.783805184306352043e-01 6.208873631141816896e-01 1.233808029027363862e+00 8.417133143206348977e-01 6.837968055474923368e-01 5.107111098939574045e-01 9.989102557295699292e-01 1.148087987035548041e+00 8.805126311564398511e-01 7.318930168712618478e-01 8.925463551917216520e-01 1.200279664278043334e+00 7.207217814225204133e-01 7.560609661864062803e-01 1.095885877000370767e+00 7.118447057008899792e-01 7.779646163729232455e-01 1.094037589116318987e+00 5.164691733075690294e-01 6.089275575984893774e-01 7.945459666514778085e-01 6.080770429624381412e-01 1.153944031473563170e+00 6.528951743576915101e-01 7.296667502148621587e-01 7.355810732856865597e-01 7.304017562946167885e-01 6.663885422687005899e-01 9.747162784252650924e-01 5.420676549172471770e-01
1.148007116862857613e+00 5.178273291314875459e-01 7.848650673583187354e-01 5.787832890105171213e-01 6.105735017929178055e-01 1.211499547111497543e+00 8.894031444139345322e-01 7.038837398351041053e-01 4.883149050951617887e-01 9.981041457349969503e-01 1.158774648276323704e+00 8.747107746776642268e-01 7.234707225207567260e-01 9.087142896578225271e-01 1.225227851829920445e+00 7.362511998654468481e-01 7.671030690449083256e-01 1.101581753423364507e+00 7.009233049834411311e-01 7.701172051249435269e-01 1.116506374010870273e+00 5.086472509036759071e-01 6.145766366717142493e-01 7.977561032649471695e-01 6.072782265328935392e-01 1.136830726081778264e+00 6.758547036162212418e-01 7.391044291180688397e-01 7.574570386692247581e-01 7.334074944098439852e-01 6.591587325502611394e-01 9.582117102919164298e-01 5.452089807451749870e-01
1.145616221712879357e+00 5.149873053410215507e-01 7.827631906338586854e-01 5.835731336586307272e-01 6.013625637857533679e-01 1.197709414479376067e+00 9.335531620297277122e-01 7.392624675922461197e-01 4.656415398489627822e-01 1.000106267571349461e+00 1.166259811839373439e+00 8.808142976705891636e-01 7.179877608996894089e-01 9.257820064901618462e-01 1.251102246796783612e+00 7.622559068020164919e-01 7.863628225043171049e-01 1.105862941378440878e+00 6.866799912789682825e-01 7.647233803942505848e-01 1.142976723410366047e+00 5.038893560981134723e-01 6.232882552978776802e-01 7.992759261071299415e-01 5.972250559390857028e-01 1.128339478332620160e+00 6.813352559247334295e-01 7.464021585089442024e-01 7.743520115023483363e-01 7.314981842936241208e-01 6.511753357701002276e-01 9.540401717186651753e-01 5.460717464555040479e-01
1.141635743971485706e+00 5.136545534412176872e-01 7.813282985159368810e-01 5.904248147144466330e-01 5.965974067636096168e-01 1.183540520399465557e+00 9.792957511080200295e-01 7.717480567452736917e-01 4.400061864711897197e-01 1.002344694398300540e+00 1.177685026941791779e+00 8.890518606200744633e-01 7.107675342505611615e-01 9.423420234840174103e-01 1.278426412406648005e+00 7.914552855159828759e-01 8.103260212279141950e-01 1.104269916008429053e+00 6.771979018750831081e-01 7.625572267108813307e-01 1.176841217572881515e+00 4.965746025046095524e-01 6.267169936034000521e-01 8.018560878076739229e-01 5.807108001073070236e-01 1.132843236487599103e+00 6.662839599328859164e-01 7.484738230994234520e-01 7.977902959644869174e-01 7.317828287010564869e-01 6.507396035638673970e-01 9.671211685266941638e-01 5.485978165579502575e-01
1.138460865029993219e+00 5.126803809758706532e-01 7.807874594786060607e-01 5.977976116976635446e-01 5.965008232578272729e-01 1.171530515292081853e+00 1.026070647976980332e+00 7.948766825034745409e-01 4.248821438455688826e-01 1.002207045954678133e+00 1.196314762272179477e+00 8.981368440127500685e-01 7.034699749527760781e-01 9.522278837608666446e-01 1.300118030166690364e+00 8.149515462022233203e-01 8.351562189337350395e-01 1.101239720661803423e+00 6.743196145784732254e-01 7.625712478745021450e-01 1.214878203443443327e+00 4.867668980945579205e-01 6.231621118006512861e-01 8.083978055111673555e-01 5.596124070527161987e-01 1.149868561055009897e+00 6.484111034401605078e-01 7.432287646235928857e-01 8.274811710854870217e-01 7.339332393141621003e-01 6.529708868688733903e-01 9.992987360919434181e-01 5.525314549377281503e-01
