# Supplementary material for: Molecular mechanisms of native ligand selectivity in catecholamine G protein-coupled receptors
Source: Nat Commun. 2026 Apr 23;17:4112. doi: 10.1038/s41467-026-71361-8 (PMC13150006; doi:10.1038/s41467-026-71361-8)
Supplement: Supplementary file 8 — Source Data 2 [file 41467_2026_71361_MOESM8_ESM.zip › SourceData/FigS15/strings4apo_WT/string54.txt]

8.907468250784592589e-01 4.949635836528399335e-01 8.483069601500281554e-01 6.351511339931236177e-01 6.339996650768449094e-01 1.072157551318772883e+00 8.415290289873744722e-01 6.626106879937812000e-01 5.539139273810191888e-01 1.480503884127145842e+00 1.047088815326949085e+00 8.496521689205648320e-01 8.457517473392808238e-01 1.213344435469935867e+00 1.536154406068494849e+00 7.329434851890843650e-01 7.357085464004391451e-01 9.586202516617341463e-01 6.672218765158423048e-01 8.179856754066339164e-01 1.230905994243974400e+00 4.987153447169695442e-01 6.187688370737187693e-01 7.865589773154693098e-01 5.540836636279617977e-01 1.801616481241348211e+00 6.047163526708390080e-01 7.247542715009860359e-01 6.539189056959107127e-01 7.256985605311124798e-01 6.876240389148378096e-01 1.437887768234842989e+00 5.286679570462086142e-01
8.856843280398165597e-01 5.060626171258172379e-01 8.347087957531279523e-01 6.455600637998522018e-01 6.268435849377540503e-01 1.069926997490490139e+00 8.219629008922824109e-01 6.641308492283419795e-01 5.486711656752769617e-01 1.460262060730062927e+00 1.038657161690232922e+00 8.469050329108227526e-01 7.987050135077897739e-01 1.173394760658467373e+00 1.514274153208553075e+00 7.359738060020790673e-01 7.359407841697390706e-01 9.398064146726151646e-01 6.832771004503779277e-01 8.203645065411980797e-01 1.229973809053372502e+00 5.113298424492205285e-01 6.145904672330311236e-01 7.603207791776198654e-01 5.436296654733150380e-01 1.777885018211303514e+00 6.127625636146543098e-01 7.236374606623597883e-01 6.583487203326080506e-01 7.194299386670179874e-01 6.959031817098721984e-01 1.430656384635586420e+00 5.282949250025074095e-01
8.866998759952141596e-01 5.075666675751113743e-01 8.109756203450060319e-01 6.431810908641848457e-01 6.179378079245176902e-01 1.066488733679785028e+00 8.141149355117068831e-01 6.690315564156341654e-01 5.591096386754331737e-01 1.424952814714351312e+00 1.029042255303658226e+00 8.312321441380011722e-01 7.634937145406842651e-01 1.132180734963350588e+00 1.474925743848279680e+00 7.246263034906759160e-01 7.387902895114621948e-01 9.104841593334099814e-01 6.994920204439953881e-01 8.112141833891224341e-01 1.212781071340338412e+00 5.111527965289139885e-01 6.073075082203700514e-01 7.275274452077298282e-01 5.343776296373838886e-01 1.739468958256696896e+00 6.161734938634322312e-01 7.153401526877962713e-01 6.554217934853260319e-01 7.181240995206560340e-01 6.981094976760169324e-01 1.408153511410263903e+00 5.259891558764889785e-01
8.800784211017412817e-01 5.065493117847217341e-01 7.923142989575928663e-01 6.322890300997253687e-01 6.172875082058489893e-01 1.058082669158202149e+00 8.061234977729002660e-01 6.693603920228357040e-01 5.739439250462492481e-01 1.402908307965371693e+00 1.027185590662071712e+00 8.151313951056040619e-01 7.490261169222387494e-01 1.103516887960740434e+00 1.454393060042707519e+00 7.099098976429105701e-01 7.314605943303684743e-01 9.088579393012705676e-01 7.059348207006612697e-01 7.880853734206911820e-01 1.203411827800155542e+00 5.000435247765847580e-01 6.000731831321980403e-01 7.197615691426106910e-01 5.425928819965235572e-01 1.706652324796680276e+00 6.061009537318737816e-01 7.006588283509637138e-01 6.608540731470800011e-01 7.113481768202473132e-01 6.946607160117612700e-01 1.383358618203428536e+00 5.253747770611183476e-01
8.674686704826932715e-01 5.056082543470893365e-01 7.720666218385272561e-01 6.058625328595688142e-01 6.195731920965388273e-01 1.074493136559514284e+00 8.110268509575255802e-01 6.703511324427453566e-01 6.042465492389624826e-01 1.385948007926508740e+00 1.019663450794356052e+00 8.277268025630611925e-01 7.183353029146102298e-01 1.083435900313901579e+00 1.439040298524155936e+00 7.060262138939988885e-01 7.247320085600380546e-01 9.194002769327372926e-01 7.206715644268948395e-01 7.749310320065908586e-01 1.200850473792572926e+00 4.954665637272689938e-01 6.009612165795040761e-01 7.041338011519430173e-01 5.748699085385089447e-01 1.684117771053867063e+00 6.019306655792698857e-01 7.003218630273344569e-01 6.676332547408022622e-01 7.125495887738757528e-01 7.116600922386214778e-01 1.370527743905808116e+00 5.318957373329952221e-01
8.527679640323554411e-01 5.088733090941879311e-01 7.751286187339677669e-01 5.945686379687031842e-01 6.156736912153121244e-01 1.064684471934816967e+00 8.306421422380234620e-01 6.729059490534557986e-01 6.087186749745531200e-01 1.411871161912257922e+00 1.016677435800401597e+00 8.244228641152504533e-01 6.910344881464101086e-01 1.124576477161898902e+00 1.444887473719584259e+00 7.093378786793209656e-01 7.191423931661329316e-01 9.081853894668449056e-01 7.276135231208207266e-01 7.641445804746730408e-01 1.219046581364831905e+00 5.100206147530630396e-01 6.062375367382384361e-01 7.210146750727305376e-01 5.861398524429783929e-01 1.671219836223222899e+00 6.132121748204438783e-01 7.099068951653072501e-01 6.552164326141040052e-01 7.024006008624306130e-01 6.924004741118582329e-01 1.368535110642158603e+00 5.351706873103968531e-01
8.739165310395120567e-01 5.168491396924035364e-01 8.107705091857331237e-01 6.063660464506887005e-01 6.175945620654241797e-01 1.076454900596274467e+00 8.343946390800228707e-01 6.761613882544406096e-01 5.938718664970613625e-01 1.418140976488855953e+00 1.034555943306489256e+00 8.446483581229067283e-01 6.719473539594804645e-01 1.132999421048754396e+00 1.424105772041472928e+00 7.052398923116266483e-01 7.194546081447742436e-01 9.474637451721488191e-01 7.442304704184433684e-01 7.710126694270680314e-01 1.219387164894883302e+00 5.151595876751743353e-01 6.085485488644338803e-01 7.348532589187960484e-01 5.962301354722344682e-01 1.624693996770377957e+00 5.977135236925393835e-01 7.088569310217542885e-01 6.389632136068990054e-01 6.878248962666893007e-01 6.959762212154612104e-01 1.338025441689887796e+00 5.329363253616851148e-01
9.393637622658862485e-01 5.257471727445116594e-01 8.481654420664516136e-01 6.170536366567170861e-01 6.187272072587202132e-01 1.126557385610312823e+00 8.251825657159488348e-01 6.858421908251201016e-01 6.012413856441738425e-01 1.404860381068146813e+00 1.067320879396242983e+00 8.689421439705345973e-01 6.744337736623734481e-01 1.124551825466610921e+00 1.414486748683871253e+00 7.110153623417697633e-01 7.047934787446323845e-01 9.908216967947920395e-01 7.398375920049757859e-01 7.732380274426313704e-01 1.226143699945171139e+00 5.121703214757800104e-01 6.103443168544712139e-01 7.243546706818430048e-01 6.027059311883127268e-01 1.582903282473948403e+00 5.997588591160532001e-01 7.067354708185640266e-01 6.383235820338489797e-01 6.842309055827234809e-01 6.993809137828161937e-01 1.311112276808383603e+00 5.337228809079654912e-01
1.030210536051904935e+00 5.262685243927828216e-01 8.499029237122199820e-01 6.191772944370615983e-01 6.167161954120126133e-01 1.185220165414788251e+00 8.190046382099608335e-01 7.018980902294044144e-01 5.875681839073760848e-01 1.329755922793118827e+00 1.108047006565692216e+00 8.662417382274697486e-01 6.687162072091089593e-01 1.088478069314873453e+00 1.386133879043297767e+00 7.167039270787768368e-01 6.928226195645635910e-01 1.021397718313797665e+00 7.407439175063016412e-01 7.672929498427788486e-01 1.221061504525882135e+00 5.121468364386992933e-01 6.085557181451366482e-01 7.122607362582527024e-01 5.986376051000673604e-01 1.496021513366498024e+00 6.118456868902690804e-01 7.012094300345703690e-01 6.455808726564593591e-01 6.876398927127220784e-01 6.909488537701530264e-01 1.245305574358148037e+00 5.331660623206863070e-01
1.077554755976937173e+00 5.228448481905586531e-01 8.198689379979858805e-01 6.107568698732963597e-01 6.134273794860737317e-01 1.218151774884264960e+00 8.135042509246406262e-01 7.040345300905777037e-01 5.750294093650681893e-01 1.228222931270598783e+00 1.129022218380266729e+00 8.621593117284688246e-01 6.615586646632622969e-01 1.028908546974774296e+00 1.339214818330394463e+00 7.176622121189721870e-01 6.996779668218946480e-01 1.035695911440172257e+00 7.423213630073068892e-01 7.727421217885110938e-01 1.193280964271071332e+00 5.175983609024905618e-01 6.052988598380728558e-01 7.007041914852194520e-01 5.914660247458052300e-01 1.405328428921440720e+00 6.208736385504727284e-01 6.981936164561765024e-01 6.473626928621123433e-01 6.935461222496610567e-01 6.711488168445846059e-01 1.172899226418377516e+00 5.318900991086281671e-01
1.114173851343151167e+00 5.198562954459933216e-01 8.037607735199677750e-01 5.904507341326665770e-01 6.120807945358767155e-01 1.236832059330232658e+00 8.049017162293742311e-01 6.933567577535248994e-01 5.721354262004958446e-01 1.128111581201648228e+00 1.140555795329938116e+00 8.676058201188254770e-01 6.743145142906832312e-01 9.686078094096892688e-01 1.278071346052173096e+00 7.147325051249814321e-01 7.064997403005871535e-01 1.059060090606989357e+00 7.339674631619312883e-01 7.765402311387805678e-01 1.149598000068729364e+00 5.241621978982240471e-01 6.012266471240448329e-01 7.107565382799364562e-01 5.864927688717410659e-01 1.308079475754613030e+00 6.246519573403512826e-01 7.014493332709234030e-01 6.623090281415781044e-01 7.014059505333467559e-01 6.634074941847811768e-01 1.091919242824836767e+00 5.315728957751725270e-01
1.132564380307560015e+00 5.138170127487213801e-01 7.936377049494705016e-01 5.769238495914309484e-01 6.116957061960179853e-01 1.239514637007981257e+00 7.984112571153215709e-01 6.898023940473529958e-01 5.595098861759869591e-01 1.049294802855445186e+00 1.139805158068393887e+00 8.701703691668833951e-01 6.945321655994983745e-01 9.265446150840394024e-01 1.226196171358117759e+00 7.133456739207602038e-01 7.154254020400523384e-01 1.073364115583293810e+00 7.311833145651078780e-01 7.678060523537457716e-01 1.102132176589254220e+00 5.281150361003484894e-01 6.005717627720362772e-01 7.523518471874828251e-01 5.923948170390418433e-01 1.226356460341178067e+00 6.255336866213110358e-01 7.072283319063609186e-01 6.892426278578518417e-01 7.068146711642501190e-01 6.706449313327443873e-01 1.016729156296549030e+00 5.367477000850475743e-01
1.137316292299348719e+00 5.090142405777040580e-01 7.844920921612685838e-01 5.832504477944024934e-01 6.131171369286387840e-01 1.237569150157623143e+00 8.086563624161916541e-01 6.963599782340702538e-01 5.357333480516429658e-01 9.954592031019434684e-01 1.136937955476063911e+00 8.714171115611947238e-01 7.028585676188633391e-01 8.980824772659630195e-01 1.196467457881557728e+00 7.188239466064905159e-01 7.262653061081019157e-01 1.072169718180661979e+00 7.301754242942999351e-01 7.565770915413049247e-01 1.067758161842149223e+00 5.245626161292795686e-01 6.039475878060303060e-01 7.745813438731624645e-01 6.174023919281488304e-01 1.181896095583284900e+00 6.328816451402815568e-01 7.212223894404076185e-01 7.110139585990696842e-01 7.113711789018242193e-01 6.753852778394715539e-01 9.755823090366521066e-01 5.458832460910801876e-01
1.149357379760221676e+00 5.108427830937554148e-01 7.896453637830571637e-01 5.817961650296883391e-01 6.142957502994754737e-01 1.233644780220587878e+00 8.433028226571687158e-01 6.876692752331833303e-01 5.063824704637072127e-01 9.768861715971234316e-01 1.145199004486586736e+00 8.777865049060027403e-01 6.972368143615575997e-01 8.863680934502804476e-01 1.195577210391159051e+00 7.284450188366237144e-01 7.421425346331649298e-01 1.086551684541849472e+00 7.213668759158660126e-01 7.694808535139826544e-01 1.072812758561093816e+00 5.210701955155503384e-01 6.092897566873936022e-01 7.630243807804035772e-01 6.252966066188734295e-01 1.147692640224393212e+00 6.594045700586486092e-01 7.387925777159952689e-01 7.360022595661973588e-01 7.190135383803771818e-01 6.580895057992868225e-01 9.567146059821078907e-01 5.471077795231071850e-01
1.148724723036564033e+00 5.158224894396573612e-01 7.858092625243489060e-01 5.671903939490796631e-01 6.086428345910690485e-01 1.226284767550389621e+00 8.817583298438937955e-01 7.025197291887959050e-01 4.942988251602753458e-01 9.900957081180559172e-01 1.155274711099886442e+00 8.853803912153145328e-01 6.994602081544190053e-01 8.941188021656254481e-01 1.219682539058688509e+00 7.405312354099489180e-01 7.676010942395726788e-01 1.098541148515898902e+00 7.121948167532239360e-01 7.760270292970987693e-01 1.111650396303144328e+00 5.158600970180697853e-01 6.154528480666147106e-01 7.818636162217997843e-01 6.032917962803714396e-01 1.133857222433111378e+00 6.762392608350391576e-01 7.397909050491022764e-01 7.612654811822767709e-01 7.256732184898820881e-01 6.431549685686189788e-01 9.591302931428276057e-01 5.435922737081377853e-01
1.142191536806856700e+00 5.164987178272055779e-01 7.786964229089640144e-01 5.712509703482698820e-01 6.028266397740268401e-01 1.211473604494540668e+00 9.282485553674353351e-01 7.402282950764824676e-01 4.825183972201471660e-01 9.954357103873845425e-01 1.163967178351098086e+00 8.871973459055211286e-01 6.996952398584292965e-01 9.052128824564529275e-01 1.239390843300264056e+00 7.608266681455553293e-01 7.928246994655415714e-01 1.095310478978596791e+00 6.946468351401881014e-01 7.726335924111391584e-01 1.143364622497503369e+00 5.053007179314389363e-01 6.208694334412186988e-01 7.990402768000294254e-01 5.883213758962668738e-01 1.134569717710431913e+00 6.751689822069518732e-01 7.408843087798326899e-01 7.828733834787212631e-01 7.307311649853774904e-01 6.395870935516511091e-01 9.703301302368779746e-01 5.445827263115560202e-01
1.140307386470557960e+00 5.148669861772764422e-01 7.791819554262978675e-01 5.800114310066278867e-01 5.971693919725947763e-01 1.190543504294019117e+00 9.757024698316699718e-01 7.699413295860288997e-01 4.559474606607629710e-01 9.997545318674557757e-01 1.177600540573685572e+00 8.900415731872887148e-01 7.001349680900331718e-01 9.283556163201903688e-01 1.268178998005592861e+00 7.886334312034068983e-01 8.137131988096453217e-01 1.094556520464270211e+00 6.785305921493721693e-01 7.689797282605304041e-01 1.176950802198564849e+00 4.964339803353302050e-01 6.246036616985226608e-01 8.045683094277253922e-01 5.746951240077734502e-01 1.143414597961559087e+00 6.613166512248761508e-01 7.429923953995616337e-01 8.061192398052121622e-01 7.311274335185944384e-01 6.453283814107044769e-01 9.822189027318596333e-01 5.474778556553785425e-01
1.138460865029993219e+00 5.126803809758706532e-01 7.807874594786060607e-01 5.977976116976635446e-01 5.965008232578272729e-01 1.171530515292081853e+00 1.026070647976980332e+00 7.948766825034745409e-01 4.248821438455688826e-01 1.002207045954678133e+00 1.196314762272179477e+00 8.981368440127500685e-01 7.034699749527760781e-01 9.522278837608666446e-01 1.300118030166690364e+00 8.149515462022233203e-01 8.351562189337350395e-01 1.101239720661803423e+00 6.743196145784732254e-01 7.625712478745021450e-01 1.214878203443443327e+00 4.867668980945579205e-01 6.231621118006512861e-01 8.083978055111673555e-01 5.596124070527161987e-01 1.149868561055009897e+00 6.484111034401605078e-01 7.432287646235928857e-01 8.274811710854870217e-01 7.339332393141621003e-01 6.529708868688733903e-01 9.992987360919434181e-01 5.525314549377281503e-01
