# Supplementary material for: Molecular mechanisms of native ligand selectivity in catecholamine G protein-coupled receptors
Source: Nat Commun. 2026 Apr 23;17:4112. doi: 10.1038/s41467-026-71361-8 (PMC13150006; doi:10.1038/s41467-026-71361-8)
Supplement: Supplementary file 8 — Source Data 2 [file 41467_2026_71361_MOESM8_ESM.zip › SourceData/FigS15/strings4apo_WT/string129.txt]

8.907468250784592589e-01 4.949635836528399335e-01 8.483069601500281554e-01 6.351511339931236177e-01 6.339996650768449094e-01 1.072157551318772883e+00 8.415290289873744722e-01 6.626106879937812000e-01 5.539139273810191888e-01 1.480503884127145842e+00 1.047088815326949085e+00 8.496521689205648320e-01 8.457517473392808238e-01 1.213344435469935867e+00 1.536154406068494849e+00 7.329434851890843650e-01 7.357085464004391451e-01 9.586202516617341463e-01 6.672218765158423048e-01 8.179856754066339164e-01 1.230905994243974400e+00 4.987153447169695442e-01 6.187688370737187693e-01 7.865589773154693098e-01 5.540836636279617977e-01 1.801616481241348211e+00 6.047163526708390080e-01 7.247542715009860359e-01 6.539189056959107127e-01 7.256985605311124798e-01 6.876240389148378096e-01 1.437887768234842989e+00 5.286679570462086142e-01
8.557288470359271093e-01 4.987285230891788101e-01 8.084016148679203928e-01 6.482347433345199139e-01 6.284230822036975805e-01 1.050781815775881700e+00 8.104924675905150755e-01 6.719095353053295971e-01 5.560739153519751454e-01 1.439406355553219274e+00 9.940840716934847832e-01 8.359209344244186157e-01 8.303512790738745153e-01 1.156257977730430930e+00 1.491530521728568370e+00 7.226118156111146495e-01 7.556318273207593972e-01 8.997060733311371683e-01 6.830664255289704556e-01 8.104502602311850490e-01 1.183986023289625766e+00 5.148298836906599618e-01 6.176873745017178452e-01 7.698054730680052860e-01 5.427782726543850522e-01 1.779514022674011375e+00 6.138714716586430864e-01 7.168984209107549521e-01 6.636177017627413743e-01 7.154428008867200761e-01 6.903123770707443319e-01 1.419365858500496680e+00 5.290618116920798863e-01
8.640495156418847023e-01 5.078536961482223999e-01 7.938054847575580775e-01 6.463117113384279078e-01 6.304978016167022137e-01 1.039558669055938855e+00 7.962668923146800637e-01 6.755918704224556093e-01 5.663313626011574620e-01 1.400217963299147383e+00 9.751746507198929548e-01 8.084724638947545783e-01 8.098101652481711765e-01 1.119762286934713913e+00 1.461520802503911032e+00 7.080112402420951634e-01 7.657306431913254441e-01 8.752194359411202829e-01 6.960013558351603180e-01 8.182748336344318751e-01 1.156063362152754292e+00 5.150449524513672772e-01 6.067370534456012487e-01 7.654971428005570289e-01 5.414562686150362625e-01 1.744322304254434464e+00 5.930548382680015385e-01 7.154898557573532436e-01 6.683217576742767063e-01 7.020264561528442027e-01 7.055350102708635163e-01 1.386596949926925060e+00 5.269220479874799912e-01
8.652552449342788554e-01 5.163961535506498279e-01 7.982993789548880059e-01 6.428591057689475585e-01 6.404883538589234426e-01 1.005083857464570407e+00 8.004217026985616101e-01 6.716835496964357333e-01 6.062668502061268061e-01 1.426424447155463904e+00 9.859412571965150418e-01 7.813134679028974627e-01 7.919869386342434092e-01 1.123386062121888518e+00 1.476823650076510841e+00 6.959487328029820841e-01 7.563824153887601653e-01 8.926342981233992280e-01 7.127224763191091217e-01 8.047471063606237429e-01 1.193190572004543260e+00 5.162369150219392466e-01 6.041982463714992146e-01 7.486076226245039766e-01 5.540969892136498043e-01 1.738881103635327996e+00 5.900350981579429721e-01 7.018951392511547649e-01 6.723070285361515408e-01 6.880774083620947446e-01 7.246670839272990605e-01 1.392738571033496298e+00 5.402501208284828937e-01
8.306387921207605274e-01 5.163790279779605363e-01 7.880416070398515993e-01 6.306821264657269666e-01 6.328069496092767476e-01 9.820419139469824810e-01 8.030143142595468353e-01 6.811760959739414645e-01 6.321442851177098143e-01 1.450944865808291739e+00 9.796622482229760953e-01 8.007875775828972031e-01 7.397963460170092764e-01 1.127299199757291870e+00 1.473586772186508798e+00 7.110366559107462736e-01 7.354875785309671343e-01 9.012696859424511597e-01 7.204406364354930536e-01 7.951472077317237597e-01 1.221338467970851216e+00 5.215311274981029310e-01 6.109992529578421872e-01 6.978818940514387448e-01 5.823550256770784195e-01 1.732997679845462713e+00 6.010872369179118824e-01 7.127402530662969582e-01 6.596441349849295754e-01 6.881656739238508624e-01 7.245404261200070195e-01 1.406835918138901631e+00 5.376748838062076485e-01
8.070719572759016414e-01 5.195432007288044440e-01 7.811441661932344571e-01 6.282355988295690308e-01 6.193715414933292918e-01 9.805320474121413943e-01 8.059479838155612086e-01 6.977343425294937340e-01 6.278602046972400208e-01 1.431519658534582629e+00 9.716096714039771376e-01 8.220107606155406810e-01 6.728409252266859264e-01 1.125197142087961399e+00 1.439139077605066541e+00 7.241424715847778470e-01 7.164997892694684456e-01 8.754909154280952066e-01 7.296132513764689298e-01 7.899957819684008120e-01 1.199038959365645418e+00 5.148125535661512986e-01 6.131204920654704793e-01 7.028275534114951650e-01 6.027264930308012802e-01 1.701118691660796323e+00 6.082396097614597430e-01 7.217415658581721738e-01 6.537062921405857319e-01 6.891625873664147806e-01 6.905151103252549216e-01 1.385425642326113538e+00 5.318835338334740870e-01
8.019903028172846726e-01 5.264958641244076309e-01 7.926785112780058151e-01 6.390603941968349133e-01 6.171834071233170960e-01 9.668362604576439256e-01 8.043664361920678241e-01 7.007973603681861841e-01 6.288361394654589098e-01 1.418129285000180984e+00 9.761073459839392230e-01 8.119685022302942645e-01 6.408624486787357633e-01 1.115118066142751108e+00 1.409219964099033495e+00 7.167128406942573360e-01 7.079599310846600435e-01 8.503772075909650230e-01 7.491381052366876681e-01 7.729771593396012053e-01 1.177147743734221041e+00 5.102243614339925237e-01 6.120641050886048706e-01 7.458571557223687698e-01 6.083388624989056748e-01 1.669910897056454013e+00 6.097639630173933289e-01 7.080692521055645949e-01 6.686535020056627587e-01 6.747287312327406861e-01 6.721032590301232457e-01 1.361325419360786881e+00 5.417250601041824210e-01
8.170045634412861357e-01 5.210159934628392220e-01 8.313400069091726463e-01 6.408350511070731725e-01 6.125561042299105807e-01 9.738845516300618232e-01 7.864358074068006355e-01 6.844460303391682876e-01 6.157053173472092356e-01 1.412776646995868912e+00 9.885818566043035327e-01 8.182320794033594025e-01 6.718159890719581639e-01 1.076265596529122570e+00 1.368502962873920703e+00 7.138679181702786147e-01 7.177981992694048019e-01 8.583911527171129707e-01 7.546319771989202785e-01 7.750038558311053150e-01 1.153929295838435509e+00 5.209060014326121202e-01 6.120820947382333843e-01 7.595631371156884581e-01 6.051991415956675668e-01 1.647011939681408021e+00 5.850127263816193857e-01 7.124500030484212099e-01 6.854459567706719936e-01 6.581985190340926550e-01 7.103299312798417864e-01 1.350276618640090076e+00 5.387350894394811185e-01
8.662337529806307668e-01 5.263123297165535064e-01 8.711782394393955409e-01 6.422692779085290571e-01 6.087274762855198196e-01 1.013386060709164482e+00 7.947521635190306633e-01 6.771516497794695111e-01 6.141507415504159351e-01 1.399491175429534939e+00 1.015469141436480260e+00 8.388013082957885835e-01 6.809016729071988294e-01 1.066886259598880837e+00 1.346827113546306798e+00 7.124693149468180886e-01 7.208247755681803648e-01 8.887219407561671725e-01 7.522000156936746729e-01 7.960417856248234170e-01 1.140738636102030412e+00 5.183677582049472932e-01 6.060296302998917639e-01 7.143872242266471329e-01 6.071280581033715595e-01 1.625580657811097396e+00 5.798288059287237672e-01 7.063076121554927589e-01 6.754269164427367800e-01 6.791585153424063437e-01 7.140393038641176249e-01 1.334649575323926474e+00 5.305535421098551696e-01
9.253964288654290549e-01 5.312062094209021312e-01 8.818362684451295230e-01 6.337895075897269637e-01 6.103305485104325578e-01 1.061942016042985326e+00 7.972700513245655207e-01 6.760254521591767540e-01 6.106724280002459038e-01 1.375948727382351633e+00 1.045566542645117059e+00 8.503263068004567327e-01 6.913288414053566644e-01 1.080454321519657812e+00 1.343016053082517480e+00 7.117691892095165951e-01 7.136847524655703934e-01 9.404333945764956626e-01 7.392096879906646656e-01 7.877395010534696818e-01 1.145114103757951751e+00 5.343725825700246235e-01 6.033048621490895158e-01 6.857576691733940910e-01 6.069717296211311064e-01 1.574853986020063878e+00 6.136103125665406388e-01 6.966178013871678898e-01 6.783222644569465443e-01 6.930785509071727413e-01 6.883295597352522277e-01 1.291251326311985803e+00 5.266302175473713820e-01
9.853411530964705234e-01 5.253442763642994784e-01 8.600503433505755080e-01 6.127367202190019402e-01 6.089564121265033103e-01 1.115935505422666951e+00 7.971102890117898188e-01 6.808405257561876978e-01 5.963161902428639749e-01 1.349768045211344969e+00 1.075408175037162906e+00 8.402846437335325103e-01 6.908872846189262340e-01 1.091604560745057295e+00 1.364159730640597257e+00 7.158702895978272807e-01 7.015371339586783384e-01 9.718895273564323034e-01 7.409913517780080117e-01 7.581846407142019961e-01 1.176984733838200237e+00 5.483077225815669031e-01 6.061606122959642962e-01 7.011518772958664769e-01 6.117458443319934158e-01 1.525647488596046042e+00 6.431957206576269792e-01 6.985501684481140172e-01 6.764023805465453343e-01 6.940344896496090099e-01 6.721267983143142111e-01 1.253322283333916154e+00 5.293293195821141550e-01
1.044010723177963396e+00 5.199846462997463892e-01 8.100122341076266830e-01 5.989491515719937986e-01 6.040093328672357931e-01 1.171855998314763836e+00 8.006193501516480904e-01 6.804976820188750608e-01 5.755548127213188092e-01 1.252838405097865371e+00 1.099282266904923588e+00 8.252483079726873338e-01 6.846032674543659491e-01 1.034750946606357358e+00 1.338664796048060213e+00 7.199579944781201446e-01 7.060392675456357292e-01 9.735117596250375538e-01 7.427908321699538963e-01 7.558852886845056629e-01 1.176016469591304459e+00 5.336690664205931967e-01 6.051301413642115046e-01 7.330099919608631387e-01 6.247817641472687145e-01 1.426676078096752232e+00 6.356813960577254452e-01 7.076126848956043602e-01 6.548651874434677778e-01 6.899959276421829824e-01 6.768001934394953789e-01 1.179813130969590729e+00 5.313978446623279783e-01
1.092375671979268104e+00 5.187644932835447920e-01 7.907849234299789698e-01 5.782057028017376643e-01 6.110595858241915090e-01 1.204394960967572148e+00 8.092094274736356674e-01 6.658332331699962081e-01 5.664766067377730030e-01 1.137611308452464831e+00 1.124549566958440661e+00 8.291018764139631569e-01 6.983368202529723900e-01 9.784475445204805499e-01 1.263570719116080765e+00 7.167160877605009972e-01 7.102314578463964079e-01 9.971566239984731572e-01 7.233635504999146315e-01 7.663916114197597551e-01 1.131421365760700848e+00 5.246496638683604274e-01 6.049839862400990809e-01 7.349386249737359655e-01 6.092086702801204900e-01 1.299727963516295270e+00 6.361901381912350439e-01 7.181372281731771556e-01 6.718886062843177909e-01 6.791074776819914227e-01 6.821425291664307000e-01 1.083049601199525869e+00 5.323521187913874408e-01
1.130297859188613696e+00 5.198557716130574047e-01 7.833780743260009283e-01 5.803448903270660431e-01 6.120704715985773037e-01 1.216150504073243432e+00 8.190063327561629691e-01 6.715818075478753313e-01 5.387118038309548496e-01 1.027402083266987676e+00 1.142809871984413528e+00 8.528418365214814889e-01 7.181474052682754738e-01 9.171884630071799327e-01 1.215954517517143119e+00 7.106399518632292578e-01 7.293904605287967469e-01 1.056721806994748158e+00 7.241730072607734936e-01 7.759464268757704231e-01 1.093633653916297854e+00 5.117917559825532203e-01 6.029143354205998007e-01 7.454657137395714894e-01 6.229480348033551440e-01 1.185840687771389401e+00 6.350239860659945279e-01 7.187292470352670826e-01 7.199469141407695005e-01 6.882117472208582054e-01 6.804247161090817286e-01 9.874975510074552876e-01 5.369133618636369176e-01
1.148913295841417437e+00 5.195245594262508648e-01 7.892208531032300911e-01 6.110373182528392455e-01 6.084881266005355283e-01 1.203436615886331218e+00 8.722167808364963415e-01 7.180699712329653428e-01 5.160321539548500258e-01 1.025390323213884569e+00 1.150644780372909404e+00 8.590530282468503698e-01 7.144305618156221449e-01 9.204982046275907992e-01 1.234607519861492086e+00 7.204022394525577688e-01 7.577726099358745859e-01 1.080602004407093641e+00 7.045510271870960572e-01 7.840256264013556464e-01 1.127211034942276813e+00 5.004460845862644947e-01 6.064269115065017424e-01 7.553900382303655459e-01 6.281644189967428016e-01 1.149788785094616017e+00 6.329440342596426294e-01 7.237492314248483716e-01 7.316200638484018359e-01 7.082965672158461068e-01 6.630211727301472679e-01 9.727299539098781533e-01 5.343051828425017247e-01
1.142684055287528810e+00 5.190403323583687722e-01 7.854211167508838853e-01 6.228776137104348187e-01 6.015634052346298111e-01 1.189174118872340369e+00 9.360519169741218226e-01 7.693036008405353954e-01 4.956426571983774676e-01 1.022998826040627529e+00 1.155431392944019642e+00 8.524408286025861869e-01 7.239563284966944456e-01 9.276808568299860225e-01 1.242020833450093509e+00 7.374897992489264364e-01 7.826053754266317775e-01 1.072945134413388679e+00 6.928957470237957494e-01 7.721902335279728913e-01 1.136516801664417597e+00 4.891461670884006963e-01 6.117640660965996124e-01 7.836077203402602720e-01 6.029167423060277642e-01 1.145669024610384223e+00 6.364791479042830602e-01 7.300016763905938788e-01 7.647820374667482213e-01 7.272290498799841574e-01 6.624325062011460208e-01 9.736239485069571042e-01 5.383452525812588707e-01
1.142752681405292403e+00 5.149852026482090173e-01 7.840722568094835587e-01 6.132902341236031729e-01 5.948272439531497868e-01 1.178123143507185944e+00 9.836248502987923192e-01 7.960661779054121201e-01 4.645189831315520990e-01 1.004393379297780609e+00 1.172598125843017147e+00 8.696196085602383441e-01 7.202293854051406985e-01 9.273571038443965131e-01 1.258848169247021032e+00 7.731359595036509935e-01 8.046511366035127288e-01 1.085784888762848066e+00 6.782729264564054672e-01 7.585590939345350225e-01 1.161754330484294995e+00 4.849832537648269271e-01 6.186703898719245753e-01 7.984541925677635099e-01 5.853315929081565061e-01 1.142944283002073513e+00 6.472593490484039869e-01 7.361556482754928465e-01 7.957165127369674185e-01 7.398502505133713880e-01 6.563755679143357114e-01 9.766986824719333660e-01 5.470597222352100442e-01
1.138460865029993219e+00 5.126803809758706532e-01 7.807874594786060607e-01 5.977976116976635446e-01 5.965008232578272729e-01 1.171530515292081853e+00 1.026070647976980332e+00 7.948766825034745409e-01 4.248821438455688826e-01 1.002207045954678133e+00 1.196314762272179477e+00 8.981368440127500685e-01 7.034699749527760781e-01 9.522278837608666446e-01 1.300118030166690364e+00 8.149515462022233203e-01 8.351562189337350395e-01 1.101239720661803423e+00 6.743196145784732254e-01 7.625712478745021450e-01 1.214878203443443327e+00 4.867668980945579205e-01 6.231621118006512861e-01 8.083978055111673555e-01 5.596124070527161987e-01 1.149868561055009897e+00 6.484111034401605078e-01 7.432287646235928857e-01 8.274811710854870217e-01 7.339332393141621003e-01 6.529708868688733903e-01 9.992987360919434181e-01 5.525314549377281503e-01
