# Supplementary material for: Molecular mechanisms of native ligand selectivity in catecholamine G protein-coupled receptors
Source: Nat Commun. 2026 Apr 23;17:4112. doi: 10.1038/s41467-026-71361-8 (PMC13150006; doi:10.1038/s41467-026-71361-8)
Supplement: Supplementary file 8 — Source Data 2 [file 41467_2026_71361_MOESM8_ESM.zip › SourceData/FigS15/strings4apo_WT/string101.txt]

8.907468250784592589e-01 4.949635836528399335e-01 8.483069601500281554e-01 6.351511339931236177e-01 6.339996650768449094e-01 1.072157551318772883e+00 8.415290289873744722e-01 6.626106879937812000e-01 5.539139273810191888e-01 1.480503884127145842e+00 1.047088815326949085e+00 8.496521689205648320e-01 8.457517473392808238e-01 1.213344435469935867e+00 1.536154406068494849e+00 7.329434851890843650e-01 7.357085464004391451e-01 9.586202516617341463e-01 6.672218765158423048e-01 8.179856754066339164e-01 1.230905994243974400e+00 4.987153447169695442e-01 6.187688370737187693e-01 7.865589773154693098e-01 5.540836636279617977e-01 1.801616481241348211e+00 6.047163526708390080e-01 7.247542715009860359e-01 6.539189056959107127e-01 7.256985605311124798e-01 6.876240389148378096e-01 1.437887768234842989e+00 5.286679570462086142e-01
8.720993879338484467e-01 5.002790790921063380e-01 8.202191960559536144e-01 6.495898177630169412e-01 6.386353611901671723e-01 1.088415834356491363e+00 8.102660397047496410e-01 6.728132658346119843e-01 5.550068929122186079e-01 1.451487806147808701e+00 1.029988681904477676e+00 8.674284814268155008e-01 8.104811429348294238e-01 1.183087546534805190e+00 1.510589954197377960e+00 7.292385643587974142e-01 7.550440297582117211e-01 9.376361710001673844e-01 6.862253254356843746e-01 8.226688998099778161e-01 1.214095257821724561e+00 5.107462995837824815e-01 6.130654993048657575e-01 7.596542862762100112e-01 5.646326831938186519e-01 1.781278120789765440e+00 6.162150677504446561e-01 7.242742181155482628e-01 6.750494723203773750e-01 7.094648968033367975e-01 6.937177085676738963e-01 1.429494664242483282e+00 5.292599372549243730e-01
8.603349140444671583e-01 4.997681369260654205e-01 7.874465177017524464e-01 6.430830348483527192e-01 6.538028794890355933e-01 1.089637262823706987e+00 8.069334453661981543e-01 6.826718880923666743e-01 5.700576018341304563e-01 1.398438874095444984e+00 9.998973128491301932e-01 8.623844382745313730e-01 7.786538013544368475e-01 1.124686797250545878e+00 1.457602786409657680e+00 7.224697365770632596e-01 7.642507589996097028e-01 9.508034798831959122e-01 7.002249993117509730e-01 8.299921300540155089e-01 1.178286833164714276e+00 5.139355328853973948e-01 6.078964835935534161e-01 7.338369411243791385e-01 5.548430944818778521e-01 1.728380283387533911e+00 6.183323643966637251e-01 7.230582201138640031e-01 6.701493795545737653e-01 6.997106010686838795e-01 7.062515878961106441e-01 1.388278707151048508e+00 5.331512352279851319e-01
8.282317429718130120e-01 5.085126549227453330e-01 7.729682873097758478e-01 6.298846282806236374e-01 6.720440111822836293e-01 1.025132490682544750e+00 8.150087583237326516e-01 6.860346898319364950e-01 6.005125179712111905e-01 1.395482503970835397e+00 9.724472049641350591e-01 8.117418046980530155e-01 7.464281199881117601e-01 1.121571199537500396e+00 1.437951174083234029e+00 7.091450988040244319e-01 7.690381293051995470e-01 9.518516207463559864e-01 7.105511051809952905e-01 8.179111577561676283e-01 1.172264640781463196e+00 5.117772904435015091e-01 6.055901163287397138e-01 7.250302302256197429e-01 5.511267639080288383e-01 1.684103253628145502e+00 6.157978335593469188e-01 7.219563117954402864e-01 6.660710608858202431e-01 6.923407498804723392e-01 7.281812622549791447e-01 1.351499024531798376e+00 5.381422159556109586e-01
8.015539965235961573e-01 5.104024379744338535e-01 7.840291415844695688e-01 6.329346326738922723e-01 6.561858574619805484e-01 9.662418082576431644e-01 8.147513838812443510e-01 6.928341913803409691e-01 6.315393611668171925e-01 1.438424500114645177e+00 9.659377446688189872e-01 7.763960917875886159e-01 7.230006170505485219e-01 1.145339067603681871e+00 1.465357924169732540e+00 7.042663864504117299e-01 7.620469562166307664e-01 9.196277667224099783e-01 7.119115016911695681e-01 8.002555689862101973e-01 1.202115517943012968e+00 5.194983576579963458e-01 6.043291305843602190e-01 6.984725270493867821e-01 5.728339680792243760e-01 1.700256646385811088e+00 6.324445760538269790e-01 7.263273032699260057e-01 6.650776232577482183e-01 6.725662533426045586e-01 7.265833656249172101e-01 1.367106924485364194e+00 5.358635498807636788e-01
7.989785548728084441e-01 5.073815651091718726e-01 7.739678276426924519e-01 6.304002561693051732e-01 6.276586039156063501e-01 9.535824007277142744e-01 8.067200009921738912e-01 6.940121194214867728e-01 6.434965562430380315e-01 1.442952311737417670e+00 9.725838969619606811e-01 7.786493954720696831e-01 6.962544503293814913e-01 1.135153065398424310e+00 1.471786123086659792e+00 7.151939166559287964e-01 7.419968913314307635e-01 8.519118834981534993e-01 7.233077638987399638e-01 7.942860359717707208e-01 1.211869290046784453e+00 5.221561904424609768e-01 6.104190639926491135e-01 6.769460935659429301e-01 5.919810658504432999e-01 1.730287022651351592e+00 6.467372746018280605e-01 7.222740563270633185e-01 6.613868993783574846e-01 6.693557724751294513e-01 6.849388160496825417e-01 1.398523905980430859e+00 5.328905257156741904e-01
8.046548032816344120e-01 5.112668727188428575e-01 7.872991902800626773e-01 6.278488217917108649e-01 6.201121260007849134e-01 9.720101728132298780e-01 8.054334152017885717e-01 6.869726565394778106e-01 6.158620118207460692e-01 1.435980858371662228e+00 9.887652704225641243e-01 8.065443973142539802e-01 6.698879770227524899e-01 1.123044062373512730e+00 1.442884065588544651e+00 7.198122315428585605e-01 7.355877394886148890e-01 8.545153176989411792e-01 7.562796982914661292e-01 7.856648400066549298e-01 1.202181114202695023e+00 5.212645816893856088e-01 6.162023575899312489e-01 7.249848557065441401e-01 6.009201607973169157e-01 1.700992969610159777e+00 6.157013756235371060e-01 7.182956849793186160e-01 6.544942118333179071e-01 6.798438745656935067e-01 6.848756268615069365e-01 1.382691541465793650e+00 5.335579324927606226e-01
8.625059147338747234e-01 5.200585429469182230e-01 8.237468449265895609e-01 6.374944044281196653e-01 6.188323195397773535e-01 1.038034149823872321e+00 8.069825089572931764e-01 6.862394934066582408e-01 5.931820066023612004e-01 1.418278761384327069e+00 1.023192555508014578e+00 8.363623312413255295e-01 6.883902163959926268e-01 1.117123256953990840e+00 1.415604988985046164e+00 7.150695584177878539e-01 7.378091850175074740e-01 9.265862295729270226e-01 7.621273792442266881e-01 7.861780037511773012e-01 1.197211278966952008e+00 5.208960007526880487e-01 6.123337732229812147e-01 7.348240934402454627e-01 5.996631667892170503e-01 1.636075343612174438e+00 5.938053190371052059e-01 7.159548258452063108e-01 6.550812995598596089e-01 6.812032842769413232e-01 7.016006970565852319e-01 1.334345970175764728e+00 5.321056368414159854e-01
9.613675973550773746e-01 5.283227453387950856e-01 8.342747894111591789e-01 6.417305144379549242e-01 6.184248099010561939e-01 1.120143698706616675e+00 8.035258635649250580e-01 7.061311527361415763e-01 5.859192583367649476e-01 1.367636167902560373e+00 1.066603272178825002e+00 8.392664660843867086e-01 7.102424259513511196e-01 1.109641464786323750e+00 1.397249574581644893e+00 7.124487709314737405e-01 7.190491538287382411e-01 9.874210586954225155e-01 7.503272802431506516e-01 7.744050860162904337e-01 1.202361094657405705e+00 5.199838009127252247e-01 6.099799184031613475e-01 7.032873484161055178e-01 5.922465010125358420e-01 1.552650239288142942e+00 6.059008520982758217e-01 7.112052753639593883e-01 6.632084524709185303e-01 6.799248351425598580e-01 6.892636251960845284e-01 1.270355401096955106e+00 5.314117714156888495e-01
1.032440911725399424e+00 5.253886388496341597e-01 8.238210618423794651e-01 6.324362306562298919e-01 6.116964791567320869e-01 1.182576225466725361e+00 7.988676285999440907e-01 7.229543349308630296e-01 5.699232468172719113e-01 1.298695775442886502e+00 1.094504312408587587e+00 8.351608990458505577e-01 7.042785714505124250e-01 1.073255901102843746e+00 1.361564265931768158e+00 7.183187159828041679e-01 7.014793298752891593e-01 1.018320279440051213e+00 7.429102847156439093e-01 7.612898312882742102e-01 1.192214598985557039e+00 5.254960324731104970e-01 6.152539237145898676e-01 6.943646683755871907e-01 5.960162020216545065e-01 1.457127292479199365e+00 6.479156090683706459e-01 7.139805912515014841e-01 6.636317082725124994e-01 6.890483395405839762e-01 6.637119737784807905e-01 1.197219948238714693e+00 5.319738591148925888e-01
1.053966119607884222e+00 5.204069263563232406e-01 8.044528810924175266e-01 6.063740138121161971e-01 6.076357300255960103e-01 1.196155684415776133e+00 7.985729930982699010e-01 6.990601197566501668e-01 5.644679114472372916e-01 1.220496985640937782e+00 1.101918285891290594e+00 8.338371191894564660e-01 6.976194472334388275e-01 1.006486504645983215e+00 1.300933394546547994e+00 7.204215164542611127e-01 7.131983837635282875e-01 1.018940043419903407e+00 7.374293118344273923e-01 7.725445584408605626e-01 1.155482657259572443e+00 5.268194238696269904e-01 6.168420794677843544e-01 7.108972496334342583e-01 6.115810285614902142e-01 1.368659163152478708e+00 6.717436964579857062e-01 7.193848139236538319e-01 6.623954703412872069e-01 7.058318161229799603e-01 6.584921562686260055e-01 1.131448281887765361e+00 5.341964087712404163e-01
1.089116178320647776e+00 5.181537762670781477e-01 7.853369370341185540e-01 5.823140554423186233e-01 6.145571781811324241e-01 1.210346620715826882e+00 7.951045747911794637e-01 6.743979232740483498e-01 5.651138807847962964e-01 1.135872798621798907e+00 1.120679330597611711e+00 8.402334552112565857e-01 7.055031897309932409e-01 9.536602822115807232e-01 1.261750262286375213e+00 7.119266079895162358e-01 7.214927356573774819e-01 1.026878081961902334e+00 7.296398662504118837e-01 7.738115694226955776e-01 1.138413707192314606e+00 5.247204019248514761e-01 6.086573572311803071e-01 7.410620800997353985e-01 6.241690415303878803e-01 1.292197904269285269e+00 6.471561671915569969e-01 7.219830874455651637e-01 6.715823712645042631e-01 7.082089923638370532e-01 6.762485376716906860e-01 1.079687488994238054e+00 5.395117850316096808e-01
1.121670007581777595e+00 5.153794112822034368e-01 7.739852728681622107e-01 5.739155038296825939e-01 6.218622602747562178e-01 1.216838769265936815e+00 7.985186094024290249e-01 6.628954866297803727e-01 5.511458499835759639e-01 1.046513224533949238e+00 1.134670437491085204e+00 8.558031302560215048e-01 7.333584844752496501e-01 9.155572329505704543e-01 1.218954983818571147e+00 7.092431753877068701e-01 7.336990808361780747e-01 1.059838576350217831e+00 7.248880413697986747e-01 7.653518926893752017e-01 1.107231829043158200e+00 5.278376300909731755e-01 6.041056802854494201e-01 7.653372608078392592e-01 6.220596393023707371e-01 1.189593688861512844e+00 6.333815493742207536e-01 7.191147982684641393e-01 6.917879819888751447e-01 7.037098984772852672e-01 6.816857265419232759e-01 9.945491631474617789e-01 5.483136134410744322e-01
1.141759331924333543e+00 5.118148715202049948e-01 7.824329374248751856e-01 5.871992609429845800e-01 6.169648561433891398e-01 1.226241041813412425e+00 8.336168694489114461e-01 6.746128491501304225e-01 5.201021706615699403e-01 9.980394303565800485e-01 1.142157250103501998e+00 8.782955448117237829e-01 7.518399770312885755e-01 9.031733851899872434e-01 1.190601321526637335e+00 7.208351932016283659e-01 7.372071462519179663e-01 1.091928669231934323e+00 7.127543062214972691e-01 7.689920090257891250e-01 1.077794311343204692e+00 5.252138916268872526e-01 6.102074213738559738e-01 7.658423929376997341e-01 6.225916175348769066e-01 1.134436228453503892e+00 6.680789811710150516e-01 7.162557956230697354e-01 7.258849211841187365e-01 7.057656226973800795e-01 6.573273469628956311e-01 9.437335466716110233e-01 5.419397648319173033e-01
1.140502818353854808e+00 5.166790160291111489e-01 7.781645675649790928e-01 5.807079501219634121e-01 6.106847319409020036e-01 1.222691458145646060e+00 8.754455492926501714e-01 6.963616735096308519e-01 4.948678355852273447e-01 9.982925656019167038e-01 1.147055118491738357e+00 8.813838512580969287e-01 7.397969180022948565e-01 9.029525762255535826e-01 1.206060814364527500e+00 7.352475309875606824e-01 7.573951087845487429e-01 1.094684798840563911e+00 6.991081090605675286e-01 7.832943239663959778e-01 1.104742845233740667e+00 5.109881367964927978e-01 6.169233960545463802e-01 7.924472061567449099e-01 6.061866570949786537e-01 1.134842739246256560e+00 6.841476572457501071e-01 7.215461513739011012e-01 7.577549405264580873e-01 7.110315693405238058e-01 6.541318616265697772e-01 9.600225269872924017e-01 5.386934220027048692e-01
1.133672015186353743e+00 5.174680602138166385e-01 7.734550579598706843e-01 5.840483994523230082e-01 6.076337783967460382e-01 1.208604831175026373e+00 9.225846670441304465e-01 7.315097793729807840e-01 4.838335519445500776e-01 1.007807027718290671e+00 1.154738198717365938e+00 8.783594034826749386e-01 7.290733612059751012e-01 9.144213057390782051e-01 1.234846245472139836e+00 7.579028048925329220e-01 7.911016791769057699e-01 1.089300835610061302e+00 6.875514699517963901e-01 7.895297578299544927e-01 1.138432907813646366e+00 5.003470538030030390e-01 6.224668337504670745e-01 8.081561676723368892e-01 5.858911376933995108e-01 1.148256814438519235e+00 6.668264078771414249e-01 7.254859298686918700e-01 7.808180027809357160e-01 7.205873822807224993e-01 6.582968020111297225e-01 9.821259999855506129e-01 5.429493193772114701e-01
1.135395659787628686e+00 5.141939722156030346e-01 7.766975090349279576e-01 5.905131563411590845e-01 6.027442539268181854e-01 1.193724148084155612e+00 9.732880272910630071e-01 7.670873175831139923e-01 4.562741999421540684e-01 1.009893304714243989e+00 1.174829570685930413e+00 8.900587158283372879e-01 7.191083279896210989e-01 9.314025846913479567e-01 1.267793005899735093e+00 7.882049259092634985e-01 8.180980503891239763e-01 1.095429781889112109e+00 6.783473491079071716e-01 7.826062500875080596e-01 1.177767077295246434e+00 4.939177537544218177e-01 6.261685999609662989e-01 8.108232197716951362e-01 5.747472237673646456e-01 1.152011854235178490e+00 6.587589863066928286e-01 7.319343383658366564e-01 8.046915628498287898e-01 7.305693638141753654e-01 6.559128977355481727e-01 9.940496790014936579e-01 5.485546809577059868e-01
1.138460865029993219e+00 5.126803809758706532e-01 7.807874594786060607e-01 5.977976116976635446e-01 5.965008232578272729e-01 1.171530515292081853e+00 1.026070647976980332e+00 7.948766825034745409e-01 4.248821438455688826e-01 1.002207045954678133e+00 1.196314762272179477e+00 8.981368440127500685e-01 7.034699749527760781e-01 9.522278837608666446e-01 1.300118030166690364e+00 8.149515462022233203e-01 8.351562189337350395e-01 1.101239720661803423e+00 6.743196145784732254e-01 7.625712478745021450e-01 1.214878203443443327e+00 4.867668980945579205e-01 6.231621118006512861e-01 8.083978055111673555e-01 5.596124070527161987e-01 1.149868561055009897e+00 6.484111034401605078e-01 7.432287646235928857e-01 8.274811710854870217e-01 7.339332393141621003e-01 6.529708868688733903e-01 9.992987360919434181e-01 5.525314549377281503e-01
