# Supplementary material for: Molecular mechanisms of native ligand selectivity in catecholamine G protein-coupled receptors
Source: Nat Commun. 2026 Apr 23;17:4112. doi: 10.1038/s41467-026-71361-8 (PMC13150006; doi:10.1038/s41467-026-71361-8)
Supplement: Supplementary file 8 — Source Data 2 [file 41467_2026_71361_MOESM8_ESM.zip › SourceData/FigS15/strings4apo_WT/string83.txt]

8.907468250784592589e-01 4.949635836528399335e-01 8.483069601500281554e-01 6.351511339931236177e-01 6.339996650768449094e-01 1.072157551318772883e+00 8.415290289873744722e-01 6.626106879937812000e-01 5.539139273810191888e-01 1.480503884127145842e+00 1.047088815326949085e+00 8.496521689205648320e-01 8.457517473392808238e-01 1.213344435469935867e+00 1.536154406068494849e+00 7.329434851890843650e-01 7.357085464004391451e-01 9.586202516617341463e-01 6.672218765158423048e-01 8.179856754066339164e-01 1.230905994243974400e+00 4.987153447169695442e-01 6.187688370737187693e-01 7.865589773154693098e-01 5.540836636279617977e-01 1.801616481241348211e+00 6.047163526708390080e-01 7.247542715009860359e-01 6.539189056959107127e-01 7.256985605311124798e-01 6.876240389148378096e-01 1.437887768234842989e+00 5.286679570462086142e-01
8.801029265197279905e-01 5.003587757717274931e-01 8.257236184579500593e-01 6.276745942614145868e-01 6.422200149109016376e-01 1.081708830283755862e+00 8.291347658540635379e-01 6.683661087992676109e-01 5.606941951706155836e-01 1.465764315063950995e+00 1.024603493648984953e+00 8.675745011136027918e-01 8.073083757100810720e-01 1.181534295294767389e+00 1.524773813661056687e+00 7.244082867293496486e-01 7.390533374772115804e-01 9.766273299792403995e-01 6.813458250309657460e-01 8.417061467013274845e-01 1.236163384729042969e+00 5.060603666275499402e-01 6.098584833419851137e-01 7.710156559804031140e-01 5.478745756760564634e-01 1.789620160274512317e+00 6.057367776677263782e-01 7.194638887775217650e-01 6.598001801944860523e-01 7.144520395956290848e-01 7.002388830543627707e-01 1.439789193502794884e+00 5.291706521123058504e-01
8.639984732008292312e-01 5.029358720795432669e-01 7.949141722071016991e-01 6.323197650161015426e-01 6.436291890767313895e-01 1.082442788303969561e+00 8.206426969965083806e-01 6.821081742662481462e-01 5.851100714953424431e-01 1.428498602515693161e+00 1.008305729521377758e+00 8.677942694564738657e-01 7.669670878116879864e-01 1.137858615187634204e+00 1.487333313382719790e+00 7.148726152298128245e-01 7.406141892827515782e-01 9.679215701669321437e-01 7.017791985033035029e-01 8.268236686273447988e-01 1.217705567740188455e+00 5.120680370226682321e-01 6.021010278005332061e-01 7.375401858353460849e-01 5.475196686045111782e-01 1.751366283137957947e+00 6.011188079202696155e-01 7.191647510500116525e-01 6.715362856896294197e-01 6.994541611512754553e-01 7.125543130669946823e-01 1.415501507395367620e+00 5.299453826803046663e-01
8.367390115473111178e-01 5.016452646029565532e-01 7.688150510604230270e-01 6.361157192592854503e-01 6.364484246168310433e-01 1.049895498348693668e+00 8.172880487180567144e-01 6.863569248200188655e-01 6.221269936618543106e-01 1.409022189866925512e+00 1.000878238812784593e+00 8.434059412016244872e-01 7.347432946451590841e-01 1.117546359827223057e+00 1.462485066552937418e+00 7.125115655926034242e-01 7.374602400287675330e-01 9.266206644840925266e-01 7.230492210390191410e-01 8.052590333393464528e-01 1.203956596698587234e+00 5.158630802516948055e-01 6.024257441772494781e-01 7.067614446963871311e-01 5.633656737718852892e-01 1.728935951810024463e+00 6.060324769404636935e-01 7.189971931202968625e-01 6.827098458993144936e-01 6.904374635326915310e-01 7.208742729552540807e-01 1.399867423560636981e+00 5.306756885193258944e-01
8.209179425925440254e-01 5.069032756440390308e-01 7.648431576074494753e-01 6.267877301935746992e-01 6.226651066374506716e-01 1.023977924541614959e+00 8.131042153387004756e-01 6.808844821632569211e-01 6.395436551700650618e-01 1.419835286374812711e+00 1.000108926500113071e+00 8.319066035636252243e-01 7.066713032294935637e-01 1.118244392901417639e+00 1.463864745247830612e+00 7.123828190391798820e-01 7.297806814433380751e-01 8.873370190728618878e-01 7.435816306954439181e-01 7.963877252710294119e-01 1.212819253289918686e+00 5.255766365780636384e-01 6.083460296820297764e-01 6.847001678634855315e-01 5.862340431046465516e-01 1.732593056662693476e+00 6.156827899375815205e-01 7.095992845458629628e-01 6.789551900023802489e-01 6.923180342037195123e-01 7.100617563269677746e-01 1.408466803631112763e+00 5.314493461160249010e-01
8.181198991224115646e-01 5.158717782484825154e-01 7.978876660887129768e-01 6.223965062793682668e-01 6.182316019689981790e-01 1.020734254697702514e+00 8.003662273059186649e-01 6.762538520861894886e-01 6.329015733703120539e-01 1.439424659320083677e+00 9.936235828018231686e-01 8.530942743734344358e-01 6.921459017435254157e-01 1.105341389662761298e+00 1.443239128391935910e+00 7.102599881878356447e-01 7.175127521044528667e-01 9.089393130137635168e-01 7.648335242830037739e-01 7.834968050442613352e-01 1.213416776991506962e+00 5.313846262647667906e-01 6.121469443621034845e-01 7.217952310019374318e-01 6.036240635907544894e-01 1.700700753168134405e+00 6.077801997906169262e-01 7.062114659643520254e-01 6.691039670032793429e-01 6.789074458361130660e-01 7.045707221840670220e-01 1.391986293533205687e+00 5.341309505153031267e-01
8.719127503110266630e-01 5.237261007933725621e-01 8.401046924766859547e-01 6.350251516036194976e-01 6.232992838138351477e-01 1.061620464544383413e+00 7.858691201638838830e-01 6.847193560444162497e-01 6.200532221219821061e-01 1.433391246744971204e+00 1.020571951549700929e+00 8.669904070243298344e-01 6.949992089842033094e-01 1.107207044875785140e+00 1.410436357141403585e+00 7.138757984072624518e-01 7.136072812788616382e-01 9.655261915642651127e-01 7.635093652851596691e-01 7.719740335225179217e-01 1.211726359490572058e+00 5.211332095763507866e-01 6.114256683188972197e-01 7.419013393514113375e-01 6.080485761745064721e-01 1.627399765694907963e+00 6.011828416187304791e-01 7.092059854627262849e-01 6.591304708644732946e-01 6.751719135394613769e-01 7.069298376188091204e-01 1.344514315737168175e+00 5.362562580454722783e-01
9.508565120444114616e-01 5.296295820595279258e-01 8.627841395337589869e-01 6.410060892726643367e-01 6.216456656940834158e-01 1.114054556836707510e+00 7.892722731965922112e-01 6.993369362543425671e-01 6.075980133154736951e-01 1.407169315420166544e+00 1.070200637936623789e+00 8.620938569456171319e-01 7.082351629847841723e-01 1.121255508432153158e+00 1.402152583156871746e+00 7.173337425642338783e-01 7.118661596347368725e-01 1.001543389908549520e+00 7.446200234950908214e-01 7.661828832554588020e-01 1.216675530646993186e+00 5.135405934764277758e-01 6.116467931033507943e-01 7.069618891043027986e-01 6.074508970036215372e-01 1.569610380934642668e+00 6.143108992241136379e-01 7.022281973044819381e-01 6.544014116643264156e-01 6.863775441186045212e-01 6.930629133933581265e-01 1.298970230112732160e+00 5.362797488205163221e-01
1.018240106379898036e+00 5.282111425229130131e-01 8.577112819654217901e-01 6.393244820664906181e-01 6.164378718416340108e-01 1.158838525818323806e+00 8.086459002775439053e-01 7.149203176907056312e-01 5.858950511639562375e-01 1.353915947621420868e+00 1.106146277773083053e+00 8.466708904042825612e-01 7.156782486130748300e-01 1.103191729877249339e+00 1.384645874696908585e+00 7.209056858237407051e-01 7.074658640684323707e-01 1.014636428307433391e+00 7.310625615126822296e-01 7.659080375289761822e-01 1.211738301965332498e+00 5.184042780651588744e-01 6.137366502651244726e-01 6.787302300970665669e-01 6.037357940641443488e-01 1.498033721016239772e+00 6.419155572997513604e-01 6.949318277356636431e-01 6.513972506439023036e-01 6.932944099192582810e-01 6.704224374567208100e-01 1.238675941482719089e+00 5.343167705373921272e-01
1.057161389043373978e+00 5.201038952483345579e-01 8.277090306631682548e-01 6.230905808642572818e-01 6.123387647569396020e-01 1.186201260316998463e+00 8.191695499712819961e-01 7.111594776087425407e-01 5.709356748594661690e-01 1.276401949314139861e+00 1.120153395155789156e+00 8.314315711924995522e-01 7.118980789708705403e-01 1.055497657652745724e+00 1.347765161915720711e+00 7.265167282954900774e-01 7.177597138400035881e-01 1.007792308339809040e+00 7.309850863058879877e-01 7.809071091624467664e-01 1.192874147894668058e+00 5.267622911461349311e-01 6.152495006873778260e-01 6.906062381572990461e-01 6.096631942904771062e-01 1.421685722378509542e+00 6.569850171427153995e-01 7.041912221485138179e-01 6.509334871666951905e-01 7.023743143170154690e-01 6.619425042820633598e-01 1.178835458987131712e+00 5.319659938309738711e-01
1.089212612149184078e+00 5.166376381778834403e-01 8.101413999332410798e-01 5.975536889510344452e-01 6.114799623712088295e-01 1.206313650410753002e+00 8.124891117539405627e-01 6.921302943341711700e-01 5.642783968694142782e-01 1.195648568122161137e+00 1.135973997344119191e+00 8.355189355831598164e-01 7.197501902507237315e-01 1.007683486394552963e+00 1.313747584779372701e+00 7.263789115693904952e-01 7.321759972081987033e-01 1.018556605843385698e+00 7.333434727395646835e-01 7.878171876500469351e-01 1.166741372929569698e+00 5.268247144863340559e-01 6.138790441117463192e-01 7.223954427896677188e-01 6.215948742348090805e-01 1.358279553180588461e+00 6.394217892155567018e-01 7.156765031867629023e-01 6.635912485034467512e-01 7.163319152888832919e-01 6.758138065798626748e-01 1.124354955324874616e+00 5.320605393377177972e-01
1.116110944727229715e+00 5.143155405748630615e-01 7.975736607016755686e-01 5.821256492911033309e-01 6.130789153688652737e-01 1.223235792218407392e+00 8.057505012349992501e-01 6.782314015860196887e-01 5.608012361066284646e-01 1.105179244040612963e+00 1.142828941220346506e+00 8.524390154311279888e-01 7.284565886365558240e-01 9.517686754598299048e-01 1.268451595480739158e+00 7.236619895542057979e-01 7.390155699178051485e-01 1.043715974245845723e+00 7.369435833333815022e-01 7.811074989171579164e-01 1.126256972633791653e+00 5.268073841821452330e-01 6.099553109074637991e-01 7.527045383498296438e-01 6.177502052771728369e-01 1.284323045331378088e+00 6.226057063590471063e-01 7.160888249796573124e-01 6.816655606620791730e-01 7.282338850474703307e-01 6.886680907864549672e-01 1.056685680540569328e+00 5.354124600182714744e-01
1.132133951734061394e+00 5.119970456718403451e-01 7.840462401574695983e-01 5.852549234026190872e-01 6.171010943884025490e-01 1.232762306480817527e+00 8.202200589261469110e-01 6.751309629481617725e-01 5.524113777214556542e-01 1.020834225115563987e+00 1.135773287892134498e+00 8.705921704233423597e-01 7.475556027816903093e-01 8.989306391809122054e-01 1.213106338157625697e+00 7.203663988450865752e-01 7.416948360196209400e-01 1.071971858827003965e+00 7.276014166176444364e-01 7.783923432086048422e-01 1.078630759485174728e+00 5.245546514082697342e-01 6.058436894154450858e-01 7.811661765163686599e-01 6.095492755910777438e-01 1.198495036356584276e+00 6.253681917909998944e-01 7.193818343586687591e-01 7.103379322734423296e-01 7.243214515385707486e-01 6.865452832657533699e-01 9.819773704597600794e-01 5.397426723453863096e-01
1.152465481744390674e+00 5.130800979407152962e-01 7.890073300456842409e-01 5.882703472087043028e-01 6.163841209360220175e-01 1.231239294391353933e+00 8.490508779710524978e-01 6.802775012009179001e-01 5.153845061940444117e-01 9.857032140537835829e-01 1.145006432515457417e+00 8.832566141835832552e-01 7.374620164557582624e-01 8.800719943714484517e-01 1.194757919914993582e+00 7.219092851721500281e-01 7.465293053928730993e-01 1.097057826079165466e+00 7.094984735217572114e-01 7.797624303173085192e-01 1.080475265491460890e+00 5.164702983126817637e-01 6.105592452484316368e-01 7.848597824806908818e-01 6.132233568973713966e-01 1.147746024863418812e+00 6.496127082272640241e-01 7.325949373198205050e-01 7.412744727866841243e-01 7.051276883259401940e-01 6.626411255897183272e-01 9.553317468383948352e-01 5.429317858764245441e-01
1.155695990936622897e+00 5.197753099367624641e-01 7.891308718032244984e-01 5.906665923548822805e-01 6.120095971390747680e-01 1.234913585210263953e+00 8.808124946849094083e-01 7.113806805123960020e-01 4.984696806246319278e-01 9.863220848792638717e-01 1.161034964757527543e+00 8.927833730613629060e-01 7.148366338337522885e-01 8.938468883203906090e-01 1.215552470657920825e+00 7.332146516146412774e-01 7.673637003560739300e-01 1.108199012639357495e+00 7.117982184752190689e-01 7.759571577288894018e-01 1.111917028855061274e+00 5.093687507940765080e-01 6.188129965110823472e-01 7.899498528212512971e-01 6.054142464923900624e-01 1.139477595312689440e+00 6.676789719871331075e-01 7.358168860378897502e-01 7.635839648120827938e-01 7.208289232155233872e-01 6.502234330248840566e-01 9.665931949240413878e-01 5.453762287357936112e-01
1.147248271498417793e+00 5.219224986828147062e-01 7.820652110872472473e-01 5.986712678079423311e-01 6.056068985059479548e-01 1.228008095498640317e+00 9.265202811560648843e-01 7.498560665276738924e-01 4.906972985221066952e-01 9.827349639223681432e-01 1.164414971697640411e+00 8.978334231443857449e-01 7.141866895823433259e-01 9.115500999491531475e-01 1.232534376255662645e+00 7.525898849324752504e-01 7.962689942255171127e-01 1.108151444002442476e+00 7.035805486257544761e-01 7.785339892021925223e-01 1.128805308335749658e+00 4.996643503705048284e-01 6.229613395357758154e-01 8.035647984214586703e-01 5.907347994446249251e-01 1.130681563130161216e+00 6.654200813139831139e-01 7.414384408908556434e-01 7.902256176681407007e-01 7.384509121328574066e-01 6.505956519851607833e-01 9.647083290253998245e-01 5.481481787426397689e-01
1.145081711172738270e+00 5.179608554031738255e-01 7.828362950887686189e-01 5.987223505104866117e-01 5.974913940732798912e-01 1.203807092194384420e+00 9.739005391110059362e-01 7.773309984177385612e-01 4.638177622070655537e-01 9.860069583436902318e-01 1.176256405694136253e+00 8.989481878807294990e-01 7.062672295508666265e-01 9.315498876503922610e-01 1.261344958925293191e+00 7.813775320287157378e-01 8.207139280103384893e-01 1.104308097981111514e+00 6.878939299223517656e-01 7.751235196722899845e-01 1.162007482343459186e+00 4.907198169939844257e-01 6.247948299977361675e-01 8.048490973880081389e-01 5.749688834703889917e-01 1.135974760891383939e+00 6.523697171171152220e-01 7.455200381422849576e-01 8.110810536697290463e-01 7.418696495942410651e-01 6.529124176036452676e-01 9.738356306210447233e-01 5.509976572080057533e-01
1.138460865029993219e+00 5.126803809758706532e-01 7.807874594786060607e-01 5.977976116976635446e-01 5.965008232578272729e-01 1.171530515292081853e+00 1.026070647976980332e+00 7.948766825034745409e-01 4.248821438455688826e-01 1.002207045954678133e+00 1.196314762272179477e+00 8.981368440127500685e-01 7.034699749527760781e-01 9.522278837608666446e-01 1.300118030166690364e+00 8.149515462022233203e-01 8.351562189337350395e-01 1.101239720661803423e+00 6.743196145784732254e-01 7.625712478745021450e-01 1.214878203443443327e+00 4.867668980945579205e-01 6.231621118006512861e-01 8.083978055111673555e-01 5.596124070527161987e-01 1.149868561055009897e+00 6.484111034401605078e-01 7.432287646235928857e-01 8.274811710854870217e-01 7.339332393141621003e-01 6.529708868688733903e-01 9.992987360919434181e-01 5.525314549377281503e-01
