# Supplementary material for: Molecular mechanisms of native ligand selectivity in catecholamine G protein-coupled receptors
Source: Nat Commun. 2026 Apr 23;17:4112. doi: 10.1038/s41467-026-71361-8 (PMC13150006; doi:10.1038/s41467-026-71361-8)
Supplement: Supplementary file 8 — Source Data 2 [file 41467_2026_71361_MOESM8_ESM.zip › SourceData/FigS15/strings4apo_WT/string97.txt]

8.907468250784592589e-01 4.949635836528399335e-01 8.483069601500281554e-01 6.351511339931236177e-01 6.339996650768449094e-01 1.072157551318772883e+00 8.415290289873744722e-01 6.626106879937812000e-01 5.539139273810191888e-01 1.480503884127145842e+00 1.047088815326949085e+00 8.496521689205648320e-01 8.457517473392808238e-01 1.213344435469935867e+00 1.536154406068494849e+00 7.329434851890843650e-01 7.357085464004391451e-01 9.586202516617341463e-01 6.672218765158423048e-01 8.179856754066339164e-01 1.230905994243974400e+00 4.987153447169695442e-01 6.187688370737187693e-01 7.865589773154693098e-01 5.540836636279617977e-01 1.801616481241348211e+00 6.047163526708390080e-01 7.247542715009860359e-01 6.539189056959107127e-01 7.256985605311124798e-01 6.876240389148378096e-01 1.437887768234842989e+00 5.286679570462086142e-01
8.708199823241739024e-01 4.974714690304886111e-01 8.242453314231904526e-01 6.440350593427259795e-01 6.426226008926305688e-01 1.068767307592158433e+00 8.232330569538758303e-01 6.713021648685806309e-01 5.591536478543701616e-01 1.471117490605972300e+00 1.035631867676156670e+00 8.508428256597062589e-01 8.039533673347486475e-01 1.180415502336287226e+00 1.518885646379867671e+00 7.290563946537198525e-01 7.322043065671597351e-01 9.509994461213429062e-01 6.823612482900038856e-01 8.257443846328011983e-01 1.236490101427713206e+00 5.119822373265413562e-01 6.110760699206900792e-01 7.537669055723308364e-01 5.656520410639153118e-01 1.783542298406656901e+00 6.086421558592610692e-01 7.172054750872127737e-01 6.473706702368180466e-01 7.179195143931624834e-01 6.892463183001947824e-01 1.438457123484415234e+00 5.280042634219259678e-01
8.648877105006113064e-01 4.993744680772014277e-01 8.053422860082273260e-01 6.533101839938254551e-01 6.444165958750952550e-01 1.090781669937234577e+00 8.117218547056973543e-01 6.879151618313680272e-01 5.670327212590720034e-01 1.444234039644037848e+00 1.016608035644001706e+00 8.728749362513937848e-01 7.790760678761224911e-01 1.149312899785805975e+00 1.491342310707778340e+00 7.193279615049786857e-01 7.334900689256208528e-01 9.597651524841586124e-01 6.980569863740099246e-01 8.258248767272377000e-01 1.223380163053798153e+00 5.091286779433441545e-01 6.019945973959293095e-01 7.139458680282875225e-01 5.501505754952188409e-01 1.761582934805351996e+00 6.044599141622981620e-01 7.139652714586265381e-01 6.485906078452021717e-01 7.060045016781688609e-01 7.060384453196640875e-01 1.429283665234682532e+00 5.262832896235974944e-01
8.585361451414147416e-01 5.070557402098946342e-01 8.008447745165835352e-01 6.512059933176089777e-01 6.411402478865275700e-01 1.069161527384614008e+00 8.101879555929581977e-01 6.937838346873586026e-01 6.090684543094464498e-01 1.427596394884806275e+00 9.989726671611225406e-01 8.580650999551248104e-01 7.607162780553113901e-01 1.138994426353867606e+00 1.463163075759855936e+00 7.082402024681089259e-01 7.438725995264019453e-01 9.738317755846479518e-01 7.176525026354536596e-01 8.094804193596698560e-01 1.209348420943196167e+00 5.012791541312883181e-01 6.038530495574204737e-01 6.898335282219687503e-01 5.437564408745056976e-01 1.707035595915239012e+00 6.019960799574017862e-01 7.185111536251082009e-01 6.683422669606311484e-01 6.901525271141623064e-01 7.342545875976425052e-01 1.382724075671610153e+00 5.292113593978468034e-01
8.407581574412509307e-01 5.075891823420769500e-01 7.928690003844295342e-01 6.502806848288342767e-01 6.371740695914049901e-01 1.032536578686171103e+00 8.049162782990983978e-01 6.933434382770647941e-01 6.397732631393311387e-01 1.437834938222120273e+00 9.909704340109519727e-01 8.307107422924971951e-01 7.313312387330719311e-01 1.134284996686425906e+00 1.469190239509051699e+00 7.085201710461505042e-01 7.392778444351798539e-01 9.620331045041035090e-01 7.193960196745736724e-01 7.994857343147901974e-01 1.220875604013405669e+00 5.142405824147905369e-01 6.071027864785298878e-01 6.704713659172870655e-01 5.677934474054123770e-01 1.696685941478256243e+00 6.167506568756043750e-01 7.275715984719268725e-01 6.740660199190977586e-01 6.757825021598248272e-01 7.258242694622276669e-01 1.373190239073625918e+00 5.352138737593405970e-01
8.432254307835449492e-01 5.092694007702335268e-01 7.881700645776101855e-01 6.414526823648287746e-01 6.323362253915441045e-01 1.030363335487324505e+00 8.015049870022379341e-01 6.907769820310886155e-01 6.405530748014596210e-01 1.450681315179854547e+00 1.008550987826044132e+00 8.310231686858871036e-01 7.083449451356270687e-01 1.138662421100751221e+00 1.496047855586917663e+00 7.166110811053127971e-01 7.221904860187620123e-01 9.184303864791227845e-01 7.230225410400392683e-01 7.984327613011142910e-01 1.243226575195501171e+00 5.246936980705909637e-01 6.077549179017798231e-01 6.766016625916678739e-01 5.957039227105155321e-01 1.743168379420859893e+00 6.300197624118161199e-01 7.241521805439742332e-01 6.623005840335440819e-01 6.725464525082927025e-01 6.869209042007926591e-01 1.416510163303144054e+00 5.379647754218698230e-01
8.669957092604734239e-01 5.203422300007535251e-01 8.091539789346646749e-01 6.249587249638005604e-01 6.288590458559668583e-01 1.039483558582972034e+00 8.064761290695234841e-01 6.789939655266277185e-01 6.377317511798354932e-01 1.449848224376743211e+00 1.035245081789986088e+00 8.420550137688820325e-01 7.057490312167196134e-01 1.145298061218708252e+00 1.485398733529923243e+00 7.165204944222691719e-01 7.227174937098898022e-01 9.063827315208523583e-01 7.435784519127278669e-01 7.942174819923070173e-01 1.243170948991906721e+00 5.154528354395988554e-01 6.092605259117079841e-01 7.219792632815739131e-01 6.024759912082952029e-01 1.735019398276499203e+00 6.148344642210201716e-01 7.119608084727871988e-01 6.601263523350540119e-01 6.732364863405801980e-01 6.907207197734175352e-01 1.417206470418922448e+00 5.349204580629524086e-01
8.970603389394412597e-01 5.251125141544974451e-01 8.431188069372901328e-01 6.219882828629865745e-01 6.221456503931096504e-01 1.062090810486128856e+00 8.084270588340525254e-01 6.690017525061019432e-01 6.293881224216951731e-01 1.441204457821432916e+00 1.058441795717791845e+00 8.566664148351988972e-01 7.022514219389670576e-01 1.132369669283594060e+00 1.446894233618892134e+00 7.115271814613862711e-01 7.262896774680172030e-01 9.356183934487187770e-01 7.484275148122634391e-01 7.864815300089328387e-01 1.230112204906450346e+00 5.111358015381592956e-01 6.067795911442059875e-01 7.535288283487632244e-01 6.018052764439352220e-01 1.674601448114545921e+00 5.934261466454523459e-01 7.090311842824743582e-01 6.549950166581529620e-01 6.676670222341866134e-01 7.165735055520752184e-01 1.376428095792203266e+00 5.316013094481455425e-01
9.590554410844127631e-01 5.272012270610315632e-01 8.562152177706078282e-01 6.340124661811581408e-01 6.158710598999996844e-01 1.111026111969681596e+00 8.069093570415767358e-01 6.847986690482827932e-01 6.193603393522580935e-01 1.394070769346376526e+00 1.088997895904911140e+00 8.461988462991426596e-01 7.006030224693970965e-01 1.115402636708688444e+00 1.398843232530529557e+00 7.067675859918542969e-01 7.161589685148100903e-01 9.766591999354720111e-01 7.437818201845846078e-01 7.676941046862598705e-01 1.212948158524763009e+00 5.139812006069404138e-01 6.032244988126433949e-01 7.145078020635245997e-01 6.000028524150432530e-01 1.564520782080865535e+00 6.005513264629624981e-01 7.104770657838903603e-01 6.487880925543317856e-01 6.726798783647758295e-01 7.134263626074562881e-01 1.290256623140091818e+00 5.319931638189376866e-01
1.001592287265603565e+00 5.289676027948704284e-01 8.358917861743548894e-01 6.408587715565181586e-01 6.147302144605218954e-01 1.138806510930183036e+00 8.075978729372783604e-01 7.075695413517903987e-01 5.998607858622224676e-01 1.338966929552342311e+00 1.096812024539757235e+00 8.198018242862754601e-01 7.057642446564009742e-01 1.103658025034460533e+00 1.371150384874223249e+00 7.116382847737066086e-01 7.032201237266981764e-01 9.975355093654315608e-01 7.496136550835145185e-01 7.573934193818588900e-01 1.200660056995187075e+00 5.264878064143149183e-01 6.048765061950088784e-01 6.837145545292265814e-01 6.078369836411259275e-01 1.478763681040508038e+00 6.290191585933946339e-01 7.166670418713144697e-01 6.546949033352712499e-01 6.811082942050474820e-01 6.909378396957203128e-01 1.216119480178177614e+00 5.314602595995969736e-01
1.032662269519033060e+00 5.296852612825917461e-01 8.093135549551536689e-01 6.306989153227943179e-01 6.121470700576480128e-01 1.164626115213172941e+00 8.044514022488840066e-01 7.140521872439071771e-01 5.734790029432428327e-01 1.266975172508935099e+00 1.097777736636137202e+00 8.136009182343806323e-01 7.151356148106349231e-01 1.057125567957157841e+00 1.327010156842349131e+00 7.240684096852080254e-01 7.038519803820776355e-01 1.015622372727696732e+00 7.548532882956883183e-01 7.606596678188128902e-01 1.177229710428251419e+00 5.380024388326598572e-01 6.107467927097275373e-01 6.882596191109103811e-01 6.139397719760711913e-01 1.394152255715644273e+00 6.570832173723016867e-01 7.248460193813930363e-01 6.566490223132909199e-01 6.930498279267877093e-01 6.762815697833761686e-01 1.149855056389443853e+00 5.313185208424668904e-01
1.079212067512863582e+00 5.257222801386290945e-01 7.956326878260436830e-01 5.995541813533450393e-01 6.117824479620791456e-01 1.196676119857492004e+00 7.927851631721232195e-01 6.936692236590040750e-01 5.588960673134526491e-01 1.173485030031763854e+00 1.118734302286628290e+00 8.289260095057638944e-01 7.216958678203597710e-01 9.831062337267868489e-01 1.272143455874549911e+00 7.296804573444958253e-01 7.148505310599679863e-01 1.030878659369065531e+00 7.510978428010148811e-01 7.673007806764995387e-01 1.148635018783255246e+00 5.361818897663095385e-01 6.123515372408426805e-01 7.105273866674599592e-01 6.173260341619881686e-01 1.307082873685681434e+00 6.567326686436851801e-01 7.297041263021545321e-01 6.612890841465962621e-01 7.004372771371721873e-01 6.742910045293997179e-01 1.090162008779611780e+00 5.341822131934241824e-01
1.119207822548520914e+00 5.185284143042594440e-01 7.932853244367910062e-01 5.773559512091041013e-01 6.182341714255151777e-01 1.213788109960452388e+00 7.899738834099854223e-01 6.735514409754208565e-01 5.539850938944170800e-01 1.086611043401986887e+00 1.137098333155644569e+00 8.449282168369179891e-01 7.258155595235222801e-01 9.275444009092074227e-01 1.228322828398628497e+00 7.246888670129230103e-01 7.282652163380762822e-01 1.047770266782471982e+00 7.438071473978931092e-01 7.714958016422022169e-01 1.114961148423625037e+00 5.268384010705393639e-01 6.075583708149095985e-01 7.450457935698469036e-01 6.195270594084123505e-01 1.230168388483000363e+00 6.301312380108345934e-01 7.283330447503181260e-01 6.870210380101564596e-01 6.983913203392185798e-01 6.825871348960291796e-01 1.028575734320347879e+00 5.367102203770874880e-01
1.142113358852714811e+00 5.177595293779907459e-01 7.907992333245672523e-01 5.814870911730516401e-01 6.187757296047998734e-01 1.222199821153308497e+00 8.274949734271682678e-01 6.820122534405199666e-01 5.315999093967873623e-01 1.001393434700564633e+00 1.141232583829978386e+00 8.674337232175309831e-01 7.263042195762845488e-01 8.911265072237055662e-01 1.188767467835411429e+00 7.207800090181593067e-01 7.505819817651165904e-01 1.075053214153923520e+00 7.273376510485010105e-01 7.762239569062956424e-01 1.074994974452602392e+00 5.138169899515599992e-01 6.052080092044779258e-01 7.765504604491552110e-01 6.121183927747253506e-01 1.148300983306469236e+00 6.298330212858747057e-01 7.224668920333604527e-01 7.292078304191836891e-01 7.008000601397060825e-01 6.740645566949995393e-01 9.576780808213460894e-01 5.381809702403347329e-01
1.148921514550758305e+00 5.226792941061688680e-01 7.887663523222638862e-01 5.897234791814207622e-01 6.086187093626551636e-01 1.220868578801569626e+00 8.857926108033633561e-01 7.095670107065145116e-01 5.030967747802259638e-01 9.737851451596641894e-01 1.147616610505369339e+00 8.795863385223592346e-01 7.157494860642167334e-01 8.934618091544497265e-01 1.191925502888018018e+00 7.277211485363550558e-01 7.693654502614746260e-01 1.089435363912187871e+00 7.075235231612457820e-01 7.782504459975144728e-01 1.082669686177556434e+00 5.003199149806611956e-01 6.111871110296256404e-01 7.980028734812316671e-01 6.002836325355371816e-01 1.117879629868407720e+00 6.493544195845412093e-01 7.247744000840453671e-01 7.592027726357060136e-01 7.117249905887096384e-01 6.593299236173426614e-01 9.413493971026065665e-01 5.380475991103949029e-01
1.146821095428411708e+00 5.215701404857556733e-01 7.866111556032755470e-01 5.915111789673113130e-01 6.011922240208864565e-01 1.211498361817874958e+00 9.354213110671201203e-01 7.417629666111528186e-01 4.866027823515846062e-01 9.801254076898002765e-01 1.160435851644014971e+00 8.817365108370129878e-01 7.036597969505312689e-01 9.081113097670329148e-01 1.222371364754345935e+00 7.479095285294922180e-01 7.922263065851306019e-01 1.089739897593793749e+00 6.924960966288018493e-01 7.791425240637190885e-01 1.117029874661792377e+00 4.880549361515863493e-01 6.183156059393679627e-01 8.215399829481206950e-01 5.853225440077988173e-01 1.132194062857551753e+00 6.449770234925513712e-01 7.313120780567827772e-01 7.834473767602175842e-01 7.266902800947740992e-01 6.633514639326310025e-01 9.627951643791466951e-01 5.396791553873770964e-01
1.144600597314012091e+00 5.158915853090766390e-01 7.860139474063969622e-01 5.963124032761486504e-01 5.976357819198666599e-01 1.192361507852349067e+00 9.822559778989085055e-01 7.727383925642223872e-01 4.589985217911336512e-01 9.900514208603339306e-01 1.177993539358824782e+00 8.878434833835615603e-01 6.967719452139973235e-01 9.248264726111929956e-01 1.258253988448856164e+00 7.799368351866775573e-01 8.169684669162851076e-01 1.091666227743277817e+00 6.815968582934898157e-01 7.752780327175604613e-01 1.160802831209665431e+00 4.841760047002296452e-01 6.215681845840512754e-01 8.183376391743057976e-01 5.723268810308039800e-01 1.144820791288154060e+00 6.377659639184839468e-01 7.389054433140254119e-01 8.076901798872717642e-01 7.366308102315384243e-01 6.627165538664991917e-01 9.814200439261890896e-01 5.453363932313983753e-01
1.138460865029993219e+00 5.126803809758706532e-01 7.807874594786060607e-01 5.977976116976635446e-01 5.965008232578272729e-01 1.171530515292081853e+00 1.026070647976980332e+00 7.948766825034745409e-01 4.248821438455688826e-01 1.002207045954678133e+00 1.196314762272179477e+00 8.981368440127500685e-01 7.034699749527760781e-01 9.522278837608666446e-01 1.300118030166690364e+00 8.149515462022233203e-01 8.351562189337350395e-01 1.101239720661803423e+00 6.743196145784732254e-01 7.625712478745021450e-01 1.214878203443443327e+00 4.867668980945579205e-01 6.231621118006512861e-01 8.083978055111673555e-01 5.596124070527161987e-01 1.149868561055009897e+00 6.484111034401605078e-01 7.432287646235928857e-01 8.274811710854870217e-01 7.339332393141621003e-01 6.529708868688733903e-01 9.992987360919434181e-01 5.525314549377281503e-01
