# Supplementary material for: Molecular mechanisms of native ligand selectivity in catecholamine G protein-coupled receptors
Source: Nat Commun. 2026 Apr 23;17:4112. doi: 10.1038/s41467-026-71361-8 (PMC13150006; doi:10.1038/s41467-026-71361-8)
Supplement: Supplementary file 8 — Source Data 2 [file 41467_2026_71361_MOESM8_ESM.zip › SourceData/FigS15/strings4apo_WT/string115.txt]

8.907468250784592589e-01 4.949635836528399335e-01 8.483069601500281554e-01 6.351511339931236177e-01 6.339996650768449094e-01 1.072157551318772883e+00 8.415290289873744722e-01 6.626106879937812000e-01 5.539139273810191888e-01 1.480503884127145842e+00 1.047088815326949085e+00 8.496521689205648320e-01 8.457517473392808238e-01 1.213344435469935867e+00 1.536154406068494849e+00 7.329434851890843650e-01 7.357085464004391451e-01 9.586202516617341463e-01 6.672218765158423048e-01 8.179856754066339164e-01 1.230905994243974400e+00 4.987153447169695442e-01 6.187688370737187693e-01 7.865589773154693098e-01 5.540836636279617977e-01 1.801616481241348211e+00 6.047163526708390080e-01 7.247542715009860359e-01 6.539189056959107127e-01 7.256985605311124798e-01 6.876240389148378096e-01 1.437887768234842989e+00 5.286679570462086142e-01
8.830362682337429270e-01 4.956688513727015022e-01 8.130860694161513580e-01 6.424192400127145541e-01 6.305771368728340098e-01 1.062985414615843061e+00 8.246815756721728174e-01 6.743773656646429027e-01 5.518121882016775448e-01 1.450674321193612837e+00 1.026989585392340976e+00 8.317176374584539511e-01 8.142206800527642674e-01 1.168823358819567781e+00 1.500683312462669949e+00 7.349127287210351911e-01 7.331868656448341515e-01 9.337799468618482868e-01 6.837830064162269128e-01 8.122506954899781917e-01 1.219038246138816284e+00 5.155014474961542303e-01 6.122024004210043779e-01 7.707940986008382511e-01 5.668372201900789831e-01 1.761073127840849573e+00 6.185298615420369295e-01 7.268846411260120322e-01 6.578717702894548713e-01 7.143865533662492329e-01 6.778273724104961762e-01 1.415930652548505142e+00 5.300860778850668975e-01
8.765949634185151718e-01 4.966751206123219964e-01 7.853608805243462720e-01 6.375211003557835765e-01 6.287731032103380802e-01 1.061467645638328960e+00 8.132972293664176844e-01 6.856199338598183424e-01 5.752128212938077967e-01 1.390284974960886988e+00 1.012356720057828952e+00 8.188555927811735913e-01 7.756120698607935626e-01 1.116389586625144537e+00 1.440114837589892671e+00 7.306423997435902429e-01 7.331599120759897392e-01 9.258843061885857484e-01 7.077652302932948558e-01 8.069512731456420784e-01 1.178745476626577027e+00 5.238998182123026925e-01 6.092575923926102366e-01 7.659034641756153894e-01 5.543952290578570974e-01 1.698956416734968666e+00 6.143294905011947860e-01 7.238488068483143190e-01 6.694468829258591880e-01 7.067401671885349401e-01 6.925695138733685141e-01 1.368608240299503453e+00 5.370160107921634340e-01
8.634737020173810507e-01 5.025607935406318783e-01 7.913849993319284071e-01 6.366787477195808842e-01 6.305952842831474836e-01 1.026788767286987980e+00 8.109939665546489485e-01 6.896835721355858428e-01 6.172516053701797567e-01 1.381278412579617587e+00 1.003299015235929792e+00 7.972071109827560953e-01 7.441079483171337827e-01 1.098981452741436771e+00 1.419192872987796061e+00 7.205859457489678377e-01 7.352553084048996102e-01 9.288747820334075644e-01 7.283580655336816534e-01 7.945632349071601874e-01 1.169501903412940136e+00 5.265015221382304267e-01 6.127647964016199600e-01 7.329213556296697574e-01 5.461914551003743679e-01 1.664642454520251391e+00 6.099255253921416209e-01 7.085575636815519829e-01 6.764585693131683897e-01 7.019420873315500575e-01 7.164221495262090844e-01 1.341326273135488023e+00 5.499631974874816809e-01
8.452499542462490467e-01 5.088615786956134368e-01 8.025311767447335098e-01 6.480437110625594244e-01 6.256017743123766239e-01 9.845901357530152387e-01 8.100945693153279725e-01 6.935243843419638399e-01 6.539437167560793185e-01 1.434753066138592548e+00 9.933621642793983852e-01 7.875985952761248576e-01 7.279806234619974337e-01 1.133677273399009477e+00 1.453061448011109036e+00 7.133625921068114106e-01 7.344748229985207377e-01 9.249202050161466904e-01 7.320713637674283181e-01 7.834033594826683711e-01 1.210915667956930175e+00 5.262362327834285702e-01 6.109147080772365790e-01 6.813756365251910641e-01 5.749365797220844509e-01 1.682683477616346401e+00 6.112122436967387662e-01 6.992964425699458308e-01 6.689200133080814847e-01 6.904094498049525575e-01 7.166005714453417275e-01 1.362670465501101269e+00 5.468200096982300806e-01
8.270764257133634834e-01 5.106231103813475558e-01 7.871469580150443068e-01 6.455849580709203117e-01 6.171391544664122097e-01 9.687350157907419490e-01 8.061983401073158362e-01 6.936627116036641061e-01 6.566780083246461786e-01 1.459396446264367153e+00 9.835326315703454281e-01 7.933609935170335969e-01 7.172858462312053929e-01 1.158540262277910848e+00 1.472431094495779247e+00 7.136221286977469935e-01 7.218105999140719264e-01 8.968348769097795881e-01 7.282157915248906876e-01 7.815481506082326835e-01 1.232347598069238659e+00 5.170128978154500121e-01 6.061018836034680612e-01 6.856583199129058226e-01 6.037641914612446037e-01 1.709350392081927295e+00 6.102423059072619171e-01 7.026219313827614110e-01 6.642425747749045595e-01 6.795022630732628910e-01 6.907209472979127796e-01 1.390457267372340766e+00 5.318429361210865736e-01
7.999121706321546954e-01 5.157986484094426727e-01 7.847855126132063930e-01 6.268921116712451447e-01 6.194706994012695311e-01 9.390295541709975380e-01 8.017256075186296460e-01 6.785604804950298163e-01 6.331078292593215195e-01 1.454038251305915130e+00 9.755175930694001130e-01 7.859925894715904526e-01 6.905436525224450950e-01 1.138151635995106048e+00 1.452926282735222951e+00 7.121931021339097390e-01 7.037560677532416209e-01 8.550370740272363879e-01 7.411927437664115326e-01 7.732870636318398549e-01 1.214669060570285231e+00 5.037576583355504178e-01 6.127652508996296321e-01 7.328847096920790838e-01 6.137281926312140312e-01 1.703305438258662097e+00 6.051672093502594718e-01 6.965821113323694691e-01 6.712216072281887991e-01 6.679546127576204695e-01 6.753365517270673024e-01 1.387403371975423294e+00 5.307622380637423420e-01
8.115584539287936661e-01 5.176612939849469797e-01 8.146384670862054644e-01 6.283798722561065864e-01 6.261923357729954898e-01 9.681249867159446021e-01 8.022854007911244256e-01 6.667853295863781504e-01 5.990374868175711853e-01 1.432725773969936833e+00 9.833747095741116606e-01 8.024747438638116792e-01 6.835686739114774646e-01 1.108343413837613589e+00 1.412994163734198727e+00 7.095921879168879398e-01 7.187947217082485407e-01 8.764564957916768373e-01 7.575379258157868279e-01 7.789863438206534596e-01 1.181849608509250471e+00 5.101084261621464666e-01 6.155247309028794023e-01 7.465066501690073020e-01 6.131899959423945390e-01 1.657532976940165881e+00 5.899990256443263803e-01 7.011629843255836603e-01 6.666586408314822965e-01 6.592435593688321660e-01 7.057294999875691754e-01 1.347694844191158037e+00 5.321360388097582383e-01
8.586467219223948844e-01 5.210190405142598458e-01 8.229228094512134328e-01 6.294981453127411752e-01 6.252890830774467945e-01 1.012933196888727627e+00 8.032470646514726642e-01 6.651488614010895306e-01 5.861475950592827111e-01 1.391696806747943160e+00 9.978690039470159423e-01 8.065735173053474316e-01 6.719234805314064918e-01 1.093061523322801598e+00 1.380315953482426972e+00 7.035116642761947148e-01 7.337074483640413369e-01 9.044115538487706996e-01 7.732306256088732344e-01 7.957300836855055737e-01 1.161873880299060913e+00 5.180859876220561544e-01 6.077634876163025002e-01 6.973264262330362007e-01 6.043498536638408636e-01 1.599415191062981245e+00 5.907608845342268156e-01 7.088911842859177970e-01 6.545984588065494325e-01 6.745819400438173297e-01 7.223499297906138539e-01 1.299289895841105880e+00 5.318889141564104861e-01
9.505369719572531739e-01 5.266199943627661861e-01 8.281216085671002647e-01 6.172167450147081347e-01 6.210519549508078940e-01 1.090966873174060270e+00 7.997361034718906136e-01 6.774057189926930844e-01 5.799069565072504373e-01 1.339736212307540031e+00 1.049815261105649267e+00 8.144845606647399539e-01 6.663520734461184647e-01 1.077758772065662729e+00 1.361013214046330022e+00 7.043806411413154889e-01 7.187536930817863823e-01 9.408064680071031027e-01 7.688388401490671153e-01 7.796419683770972053e-01 1.169948901423162546e+00 5.257282525460880152e-01 6.038410874158306463e-01 6.697726545741043980e-01 6.010379679457621416e-01 1.524884221765228309e+00 6.136844978466755585e-01 7.075456268933958404e-01 6.535047356279829467e-01 6.903747789940208879e-01 7.076167863620994591e-01 1.249496850994529673e+00 5.320296743497594516e-01
1.029001913220452202e+00 5.264534949198516056e-01 8.159610670412915656e-01 6.029966649639060261e-01 6.134953320964923185e-01 1.164897729638930457e+00 8.027911768823303706e-01 6.881761092131364332e-01 5.669195880185154968e-01 1.250810496952782458e+00 1.095805870941410243e+00 8.297042239044476464e-01 6.726501659252237530e-01 1.036978932575898460e+00 1.324411328425324053e+00 7.123643132145149881e-01 7.091625062263245960e-01 9.790471936081936999e-01 7.486272755001763812e-01 7.631891734588519549e-01 1.159504963428431124e+00 5.269127539356140977e-01 6.047480139235199559e-01 6.828146433691170136e-01 6.068735863046202939e-01 1.418455757284316610e+00 6.249862214897046186e-01 7.124837601841831347e-01 6.628116787804300136e-01 6.959913300887807797e-01 6.938154589755416435e-01 1.171539831293107792e+00 5.353918504261927502e-01
1.083827718212337476e+00 5.236412630432440984e-01 7.934384952677236980e-01 5.896804046806097821e-01 6.143155752958145976e-01 1.208140288497124182e+00 8.033948823902988812e-01 6.876915621991666061e-01 5.532199658506308237e-01 1.140308243960413304e+00 1.123683927753361900e+00 8.466217067616255143e-01 6.965899573364549013e-01 9.840433437423484753e-01 1.278599145603790843e+00 7.181630454773608729e-01 7.071692993638790670e-01 1.021647278692042082e+00 7.356041247995546151e-01 7.578658155955534381e-01 1.133044301670587117e+00 5.249003713549216243e-01 6.049175285795660439e-01 7.140930436944080695e-01 6.145604387908498722e-01 1.300536562680606911e+00 6.228952314966036408e-01 7.208757674771267832e-01 6.796601784596353335e-01 6.950618990598840252e-01 6.881858463134362669e-01 1.078638395737143929e+00 5.397422661670254751e-01
1.125568830354660710e+00 5.223499012348225001e-01 7.802729503636947062e-01 5.776979432338515963e-01 6.240357336735412597e-01 1.227661822640695677e+00 8.048181645949553653e-01 6.754477107397930391e-01 5.381955274279081047e-01 1.037035676020950037e+00 1.144311078192391085e+00 8.680576766522205556e-01 7.263992360020636863e-01 9.266256915751008849e-01 1.233435247911393251e+00 7.193655433115588860e-01 7.105732302450413762e-01 1.074267992848781494e+00 7.336261666089126665e-01 7.571659960348984253e-01 1.105011879755312343e+00 5.206032213841963463e-01 6.032283824562725272e-01 7.427808614943987031e-01 6.176379386737033128e-01 1.195879833448322715e+00 6.301503348785260084e-01 7.290722512903410335e-01 7.074346017693509125e-01 6.947422349642565775e-01 6.855288661614498125e-01 9.954726189447117290e-01 5.445322589581765849e-01
1.154968532206744891e+00 5.166543614577709942e-01 7.894689934539547149e-01 5.827253552289080041e-01 6.210382571276544805e-01 1.224148097872598484e+00 8.405221287479704984e-01 6.746498010528980682e-01 5.153267628862219230e-01 9.902054781577414033e-01 1.155911155497848286e+00 8.785292363216874456e-01 7.137900887452484078e-01 8.886492797419439649e-01 1.201492236894795340e+00 7.175059314474058203e-01 7.390811408190582910e-01 1.101982237723339253e+00 7.166401109699789274e-01 7.699913824468532786e-01 1.098882773426120396e+00 5.085297022915807874e-01 6.067861811028718577e-01 7.669716051732522466e-01 6.188713988282593670e-01 1.130089599936540123e+00 6.658868062128191490e-01 7.294531236403597463e-01 7.416868392543259914e-01 7.050810539521220610e-01 6.637617030854119360e-01 9.532703361784883311e-01 5.437738061759606056e-01
1.155570172517253136e+00 5.223195201116546116e-01 7.928699769935874109e-01 5.808836294085106822e-01 6.128061560168018840e-01 1.213051547593089419e+00 8.770711463877080005e-01 6.934918401007768018e-01 5.069700129715336567e-01 1.002602535305030962e+00 1.156728950674861256e+00 8.703779110491585147e-01 6.850045066168287677e-01 9.087361506455392535e-01 1.228438219603272596e+00 7.216904117826238307e-01 7.692350817681307129e-01 1.087848154332349715e+00 7.002097035353562759e-01 7.782570019772655501e-01 1.118736587357758605e+00 4.959505689668660677e-01 6.148736053119108202e-01 7.977531825205661509e-01 6.064367359837812277e-01 1.139028515410608566e+00 6.559690022552854272e-01 7.230858818019805234e-01 7.608377989793844165e-01 7.150660486481744682e-01 6.572302032381948100e-01 9.635380001246542925e-01 5.358302935897069075e-01
1.146774737656585996e+00 5.248897554669478271e-01 7.857538508734133176e-01 5.827141754568144760e-01 6.055555110734012203e-01 1.203669240812925256e+00 9.327526028656918378e-01 7.367952064556375635e-01 4.974377531765822313e-01 9.974899599103883574e-01 1.165205029433411088e+00 8.720135347656188252e-01 6.865954865288491638e-01 9.215575031579551490e-01 1.245901065005006192e+00 7.420312571721595640e-01 7.974813598910392987e-01 1.079644217845156851e+00 6.875178775118671037e-01 7.777164555628480747e-01 1.136901546170323796e+00 4.856350468732086312e-01 6.156651674107299632e-01 7.973397050966821720e-01 5.823530025017809031e-01 1.144650617917541524e+00 6.315327960097917304e-01 7.339707165433502212e-01 7.802975765736787084e-01 7.280576087912774552e-01 6.615251347940758198e-01 9.762794751076798727e-01 5.376811734463394776e-01
1.143889035374683116e+00 5.190109171736946303e-01 7.843470879973059029e-01 5.906278730339327154e-01 5.979849131086817371e-01 1.186175319678922424e+00 9.786006324472971141e-01 7.765773882322480892e-01 4.645530487930866204e-01 9.908702411406918875e-01 1.180306212807286093e+00 8.812443522785509131e-01 6.966507259424328247e-01 9.317304376906198060e-01 1.259176444372750225e+00 7.774063610495329790e-01 8.159327471428839962e-01 1.083653973868685449e+00 6.791252262825064889e-01 7.662946532988686998e-01 1.163499038899576954e+00 4.822416324456785808e-01 6.197289301314949928e-01 8.026164673156109819e-01 5.724310669547741925e-01 1.141362825993371910e+00 6.346760853271538050e-01 7.430572518056932640e-01 8.025427112649353711e-01 7.359193732129964971e-01 6.590542024325872772e-01 9.810105750111018930e-01 5.460573441849747578e-01
1.138460865029993219e+00 5.126803809758706532e-01 7.807874594786060607e-01 5.977976116976635446e-01 5.965008232578272729e-01 1.171530515292081853e+00 1.026070647976980332e+00 7.948766825034745409e-01 4.248821438455688826e-01 1.002207045954678133e+00 1.196314762272179477e+00 8.981368440127500685e-01 7.034699749527760781e-01 9.522278837608666446e-01 1.300118030166690364e+00 8.149515462022233203e-01 8.351562189337350395e-01 1.101239720661803423e+00 6.743196145784732254e-01 7.625712478745021450e-01 1.214878203443443327e+00 4.867668980945579205e-01 6.231621118006512861e-01 8.083978055111673555e-01 5.596124070527161987e-01 1.149868561055009897e+00 6.484111034401605078e-01 7.432287646235928857e-01 8.274811710854870217e-01 7.339332393141621003e-01 6.529708868688733903e-01 9.992987360919434181e-01 5.525314549377281503e-01
