# Supplementary material for: Molecular mechanisms of native ligand selectivity in catecholamine G protein-coupled receptors
Source: Nat Commun. 2026 Apr 23;17:4112. doi: 10.1038/s41467-026-71361-8 (PMC13150006; doi:10.1038/s41467-026-71361-8)
Supplement: Supplementary file 8 — Source Data 2 [file 41467_2026_71361_MOESM8_ESM.zip › SourceData/FigS15/strings4apo_WT/string81.txt]

8.907468250784592589e-01 4.949635836528399335e-01 8.483069601500281554e-01 6.351511339931236177e-01 6.339996650768449094e-01 1.072157551318772883e+00 8.415290289873744722e-01 6.626106879937812000e-01 5.539139273810191888e-01 1.480503884127145842e+00 1.047088815326949085e+00 8.496521689205648320e-01 8.457517473392808238e-01 1.213344435469935867e+00 1.536154406068494849e+00 7.329434851890843650e-01 7.357085464004391451e-01 9.586202516617341463e-01 6.672218765158423048e-01 8.179856754066339164e-01 1.230905994243974400e+00 4.987153447169695442e-01 6.187688370737187693e-01 7.865589773154693098e-01 5.540836636279617977e-01 1.801616481241348211e+00 6.047163526708390080e-01 7.247542715009860359e-01 6.539189056959107127e-01 7.256985605311124798e-01 6.876240389148378096e-01 1.437887768234842989e+00 5.286679570462086142e-01
8.973153124121686641e-01 5.091196826676397391e-01 8.356093677623578353e-01 6.441080802970229335e-01 6.398310624630163534e-01 1.093409065144348880e+00 8.154072536151893980e-01 6.659789339552915077e-01 5.590460497480528312e-01 1.457712962614632346e+00 1.037541281860683284e+00 8.672913113051808898e-01 8.046530782557965722e-01 1.172995226364165866e+00 1.515865612028086673e+00 7.291533430015867401e-01 7.326467504012922349e-01 9.480819933705728619e-01 6.798707022365054753e-01 8.405644917695636043e-01 1.227551813501932765e+00 5.048596113841009592e-01 6.161963749931219647e-01 7.558333039411081478e-01 5.470904607231883432e-01 1.790898854034272070e+00 6.199366650992559347e-01 7.135212755876837454e-01 6.626694699550980117e-01 7.233914259428695370e-01 6.948705625671111052e-01 1.443504815052425005e+00 5.320132993227807416e-01
8.925805459397299080e-01 5.142898154485910922e-01 8.036505236991978718e-01 6.468257111501054535e-01 6.310599253307503931e-01 1.098928002856973674e+00 7.996905924470482097e-01 6.784322069225477980e-01 5.731058629502333579e-01 1.415505585429952529e+00 1.017296036004385007e+00 8.605883001197971449e-01 7.688666831671345792e-01 1.134990436173906492e+00 1.476255058313125090e+00 7.173372940055838809e-01 7.356708020830232675e-01 9.303027905343741466e-01 6.981330677382887595e-01 8.203802868850338381e-01 1.204698374465730470e+00 5.061573963379818464e-01 6.052754236744828376e-01 7.276605225027200641e-01 5.394991229234499253e-01 1.743858411065825731e+00 6.055624645804096318e-01 7.152122826926167187e-01 6.660594250926493709e-01 7.166628836076497366e-01 7.013335395392323868e-01 1.408998626688204414e+00 5.319177865808111250e-01
8.420107899801572149e-01 5.086811603547226612e-01 7.726315958663411143e-01 6.526827834802775286e-01 6.287891871563617840e-01 1.057242797402351719e+00 8.056430255207364111e-01 6.899600790500083347e-01 6.161457148452155197e-01 1.406772239734028762e+00 9.998034680909854144e-01 8.484347817138458980e-01 7.255638567963832442e-01 1.114734543502035047e+00 1.456634249654562341e+00 7.058974336202340494e-01 7.413334628006299498e-01 9.140704981703163812e-01 7.130206390611742995e-01 8.008620179602463640e-01 1.197901157751922074e+00 5.021216155996179875e-01 5.999615673914000524e-01 7.047328128765645294e-01 5.581962825217154922e-01 1.715315950882751128e+00 6.027826495521113603e-01 7.152137998392973373e-01 6.814538043594684513e-01 6.989977312406128185e-01 7.126742718603137350e-01 1.386995398307180327e+00 5.307201960516045869e-01
8.107687421761081703e-01 5.104402361052586823e-01 7.542118514544620123e-01 6.502406765712913650e-01 6.240545441776176316e-01 1.000305453576989079e+00 8.086570358654975310e-01 6.973710679406998070e-01 6.377570298824722927e-01 1.421475391182481784e+00 9.849195044385555819e-01 8.090725997900691802e-01 7.077142476893261147e-01 1.119589603380915621e+00 1.470060179712426862e+00 7.084834773265741292e-01 7.313335284605102515e-01 8.602561636199150819e-01 7.272323989875646433e-01 7.882564466315089557e-01 1.207868367700396739e+00 5.094232416495406701e-01 6.031728349384603005e-01 6.788058269728948213e-01 5.868780662324680764e-01 1.735150258328836070e+00 6.089357452434870366e-01 7.068596358933526558e-01 6.811047492423979444e-01 6.831594040998766326e-01 7.138483534028281507e-01 1.402461155997525077e+00 5.330411769271701239e-01
8.211594138857464253e-01 5.167806944429144123e-01 7.933902028809325380e-01 6.387795389090281661e-01 6.198132480603166794e-01 9.924335850642240775e-01 8.035550816554314357e-01 6.964000269721108971e-01 6.231281909438113331e-01 1.448586690059806115e+00 9.990361124733965204e-01 8.216835664121052707e-01 6.960998060331672344e-01 1.129853798105625806e+00 1.459174559668184656e+00 7.117742959151580617e-01 7.216752737837899279e-01 8.769280183071408441e-01 7.569246920355940933e-01 7.668083610105916881e-01 1.219128017270350028e+00 5.220770617734810104e-01 6.081621006324597900e-01 7.013179515652789853e-01 6.054204557315973068e-01 1.713270094689320677e+00 6.021791380113497016e-01 7.016374627472560244e-01 6.724795763609516808e-01 6.744685628647854037e-01 7.078374940655999259e-01 1.397407492248675664e+00 5.311603988763570205e-01
8.586037779018044214e-01 5.165858075746359024e-01 8.399672395420277882e-01 6.372057698960433836e-01 6.182753146762002272e-01 1.035114316955620062e+00 7.944832608623885184e-01 6.931649861301264481e-01 5.986583745178621907e-01 1.453831361807287781e+00 1.028273061390460263e+00 8.554307984745576077e-01 6.861491847352345630e-01 1.146563258735145752e+00 1.433248022281317313e+00 7.120019612030057399e-01 7.220275064774422935e-01 9.431713284933112007e-01 7.715512696084984023e-01 7.606018764756324879e-01 1.225091896736208996e+00 5.208454286311496872e-01 6.089264226951627279e-01 7.363720226810159808e-01 6.093618897427626191e-01 1.648965230775918167e+00 5.903460789690119226e-01 7.021092770779472358e-01 6.534277487302739829e-01 6.692778046435363670e-01 7.197439836906827093e-01 1.359843520980410059e+00 5.312171006100407933e-01
9.322358041829332809e-01 5.242132062964899308e-01 8.640253840127687379e-01 6.339157320150303754e-01 6.176378501690493739e-01 1.096310172012638473e+00 7.900718901988196263e-01 7.009089253549095622e-01 6.054628552183389800e-01 1.439722104758541343e+00 1.063951996603993200e+00 8.655048838989931603e-01 6.815263277179796075e-01 1.157661451607621572e+00 1.425705922735691855e+00 7.101399541015842587e-01 7.232536385549783731e-01 9.987802837012875745e-01 7.601803005003561209e-01 7.622848999727223074e-01 1.244870273491957224e+00 5.152440275275138593e-01 6.074916147899115382e-01 7.020092252316902925e-01 6.152186665616363737e-01 1.589621232820045194e+00 5.979583447383570727e-01 6.822901590090411084e-01 6.422987920675582441e-01 6.873480525936654928e-01 7.138779718093517523e-01 1.323931962288746433e+00 5.334962499066020492e-01
1.000589321690098732e+00 5.289715175139680925e-01 8.617699959561966327e-01 6.417204641516913721e-01 6.170458044643514217e-01 1.151736276137234505e+00 8.063627192683846534e-01 7.134662019784974163e-01 5.931625773294989523e-01 1.378878845336241721e+00 1.090848610167210797e+00 8.494906428207616989e-01 7.059612700001803853e-01 1.134201713378790277e+00 1.397554328217880171e+00 7.113842937831652558e-01 7.072246761631755252e-01 1.026906075660370732e+00 7.351620052732290578e-01 7.449017293448437771e-01 1.223957431685768427e+00 5.148422924540053680e-01 6.066249699777981341e-01 6.751096936510844193e-01 6.246662590103624346e-01 1.501238806012699545e+00 6.083169573264963770e-01 6.816837486939384405e-01 6.517452151594699261e-01 6.953789013486741943e-01 6.934237932365203694e-01 1.242214683777339790e+00 5.362390763034774466e-01
1.044457123962152512e+00 5.263898889803398928e-01 8.372016698306536941e-01 6.402569081559148501e-01 6.167621541520167394e-01 1.189800169821045195e+00 8.204166075560779259e-01 7.182514080781543520e-01 5.758718481229482267e-01 1.303597550890671641e+00 1.109060836981274445e+00 8.394408009388382164e-01 7.101607529534856855e-01 1.082733448437631640e+00 1.355433815909735884e+00 7.177169234085418736e-01 7.070942970298528252e-01 1.022876611422771642e+00 7.356210306393448084e-01 7.596006614320978123e-01 1.199097405994955068e+00 5.250459611796005621e-01 6.091284715207320177e-01 6.745022361232352326e-01 6.096480115381103237e-01 1.431629958176721340e+00 6.368247144136126581e-01 7.009844440663066667e-01 6.475636643782405333e-01 6.987877408545060121e-01 6.727547682945157481e-01 1.188358738057483155e+00 5.357274408291672341e-01
1.066990151011552035e+00 5.243176329386967094e-01 8.088260979618959734e-01 6.130176915010361327e-01 6.170689992920782574e-01 1.200659468306904065e+00 8.152810737455703505e-01 7.049642672153845213e-01 5.669443038354912145e-01 1.222873409237156261e+00 1.115881875396243172e+00 8.314640711145629970e-01 7.178422527500234462e-01 1.029620665678747660e+00 1.313461104883745456e+00 7.212853485948558241e-01 7.257571635825826872e-01 1.014474817164275233e+00 7.319098510468740049e-01 7.825292729531649893e-01 1.165183593816922158e+00 5.292299951906238586e-01 6.099365271570632574e-01 7.141698308263819683e-01 6.105943437595885426e-01 1.379310899526951184e+00 6.393674892621766803e-01 7.212939459562889288e-01 6.543776343686951158e-01 7.091066794061268164e-01 6.732380715785506453e-01 1.143081121992693960e+00 5.349924715746945392e-01
1.085014722965098599e+00 5.244374445081390057e-01 7.869725786590614502e-01 5.868975050786610081e-01 6.180854689305064209e-01 1.211279702806211667e+00 8.068066693025101044e-01 6.902049598699113719e-01 5.601412973036561382e-01 1.135092658992045367e+00 1.116179062053317850e+00 8.391383752867370704e-01 7.246326059250312035e-01 9.757673160045300387e-01 1.269785887586348805e+00 7.228143381201114215e-01 7.398127410213585220e-01 1.027262549793374280e+00 7.270018828912592213e-01 7.833614681014382519e-01 1.124346162659697113e+00 5.263563496669976249e-01 6.091729996545491854e-01 7.631382648171223249e-01 6.155702772962355906e-01 1.309481615651083786e+00 6.215442056484919986e-01 7.317745529295422990e-01 6.747140373938437241e-01 7.197690622964025842e-01 6.860660347018145977e-01 1.078343459714682151e+00 5.369610256626066169e-01
1.112010596773646665e+00 5.190349685040190897e-01 7.672828725136237038e-01 5.786169729058127098e-01 6.165210658116213605e-01 1.228898082809671610e+00 8.132212298046981314e-01 6.783694433730355078e-01 5.436638180575288359e-01 1.030947325504663503e+00 1.120083316852446886e+00 8.652776972556809332e-01 7.267832436941455976e-01 9.069848167027353414e-01 1.221511923578034509e+00 7.224184432645069931e-01 7.418029524466249747e-01 1.065705221601870534e+00 7.243336928516520556e-01 7.683098100765579641e-01 1.089382061112847966e+00 5.180617908123268389e-01 6.072209349452840632e-01 7.885074999818881825e-01 6.165315212409998580e-01 1.204772587509313597e+00 6.193809148839194423e-01 7.341501284879764500e-01 7.048192350183949406e-01 7.214543546235352434e-01 6.870341494195406629e-01 9.934044691408875360e-01 5.404651813107530511e-01
1.138411632680380370e+00 5.121849594606512346e-01 7.759881992876798140e-01 5.865077292377138818e-01 6.126890824206916442e-01 1.228667516183152841e+00 8.411804794244294170e-01 6.789898009568590131e-01 5.177670094680124624e-01 1.011381628611100369e+00 1.139554333015831533e+00 8.776322700306358193e-01 7.262748171648754081e-01 8.942174902629543842e-01 1.221301432635823581e+00 7.208200461647424895e-01 7.399863477666683842e-01 1.095473795760306679e+00 7.151765430247362110e-01 7.695034127727432560e-01 1.109250447910998583e+00 5.127100203963878000e-01 6.093235232152111047e-01 7.591464867695938423e-01 6.248310438162304470e-01 1.161154238904279046e+00 6.603822323532282379e-01 7.293087533966852165e-01 7.341589389905818219e-01 7.107817852731692643e-01 6.589178010805157859e-01 9.735257218965243098e-01 5.429372153908123000e-01
1.149764442311951296e+00 5.219700127196612582e-01 7.852757152053614353e-01 5.847928627594872752e-01 6.132408913400724249e-01 1.224594319938099307e+00 8.812561992270897537e-01 7.072934526454138782e-01 5.035060000012651082e-01 1.001858495029783080e+00 1.154431509494655339e+00 8.837382815773033862e-01 7.233728749069101571e-01 9.059448564145916594e-01 1.225651599158499971e+00 7.354559782415182045e-01 7.666233095970490519e-01 1.103187623606937562e+00 7.120399187805614982e-01 7.785417572819344212e-01 1.119425859336424356e+00 5.104696389701315340e-01 6.204128332107495813e-01 7.690004967350024812e-01 6.173549752747495845e-01 1.143926359638888224e+00 6.846086504078672252e-01 7.343297989245002322e-01 7.690796758287246071e-01 7.167259326493281568e-01 6.460229907573783459e-01 9.665003033015110434e-01 5.463449332654350954e-01
1.140287677597036087e+00 5.253242108702886881e-01 7.775358048969301938e-01 5.921908934174888728e-01 6.072104461336559345e-01 1.215173214058579809e+00 9.303532743677327410e-01 7.447230885411872947e-01 4.939234242089916016e-01 9.819407171459100248e-01 1.156744519201524657e+00 8.865399127938633494e-01 7.196988245410870233e-01 9.158464273044562010e-01 1.228955993225151033e+00 7.584830035023087946e-01 7.966831153089738438e-01 1.097569471074841596e+00 7.077292304348683505e-01 7.806004071996799354e-01 1.121015698381055525e+00 5.001812439011759093e-01 6.261362510323943420e-01 7.906508368137069587e-01 5.986683398550031177e-01 1.131224578585823926e+00 6.669510469736558145e-01 7.452479829482203666e-01 7.911057383466394421e-01 7.267633385537267676e-01 6.511449867031671168e-01 9.582768915772047480e-01 5.480077565728493916e-01
1.138908054598847031e+00 5.191263149484424133e-01 7.791220540327411515e-01 5.945335083291485301e-01 5.984000077753773850e-01 1.193916658785897145e+00 9.774874166043269197e-01 7.744524634187268664e-01 4.615628930719413159e-01 9.860061498205461294e-01 1.172885212905146357e+00 8.895814271748784252e-01 7.028510738414563974e-01 9.328459147434153831e-01 1.257910429612345338e+00 7.860426278720021864e-01 8.179664702187188219e-01 1.095345824927065781e+00 6.943621194107080230e-01 7.756510207243740851e-01 1.158250122353005729e+00 4.915331579601607825e-01 6.277218343400637890e-01 7.982383875678994434e-01 5.785301328522988173e-01 1.135352962434729829e+00 6.547428611686739730e-01 7.486586085183125627e-01 8.092694781959094419e-01 7.331771497048379382e-01 6.531339601866893441e-01 9.710371767562083756e-01 5.506456179852627919e-01
1.138460865029993219e+00 5.126803809758706532e-01 7.807874594786060607e-01 5.977976116976635446e-01 5.965008232578272729e-01 1.171530515292081853e+00 1.026070647976980332e+00 7.948766825034745409e-01 4.248821438455688826e-01 1.002207045954678133e+00 1.196314762272179477e+00 8.981368440127500685e-01 7.034699749527760781e-01 9.522278837608666446e-01 1.300118030166690364e+00 8.149515462022233203e-01 8.351562189337350395e-01 1.101239720661803423e+00 6.743196145784732254e-01 7.625712478745021450e-01 1.214878203443443327e+00 4.867668980945579205e-01 6.231621118006512861e-01 8.083978055111673555e-01 5.596124070527161987e-01 1.149868561055009897e+00 6.484111034401605078e-01 7.432287646235928857e-01 8.274811710854870217e-01 7.339332393141621003e-01 6.529708868688733903e-01 9.992987360919434181e-01 5.525314549377281503e-01
