# Supplementary material for: Molecular mechanisms of native ligand selectivity in catecholamine G protein-coupled receptors
Source: Nat Commun. 2026 Apr 23;17:4112. doi: 10.1038/s41467-026-71361-8 (PMC13150006; doi:10.1038/s41467-026-71361-8)
Supplement: Supplementary file 8 — Source Data 2 [file 41467_2026_71361_MOESM8_ESM.zip › SourceData/FigS15/strings4apo_WT/string103.txt]

8.907468250784592589e-01 4.949635836528399335e-01 8.483069601500281554e-01 6.351511339931236177e-01 6.339996650768449094e-01 1.072157551318772883e+00 8.415290289873744722e-01 6.626106879937812000e-01 5.539139273810191888e-01 1.480503884127145842e+00 1.047088815326949085e+00 8.496521689205648320e-01 8.457517473392808238e-01 1.213344435469935867e+00 1.536154406068494849e+00 7.329434851890843650e-01 7.357085464004391451e-01 9.586202516617341463e-01 6.672218765158423048e-01 8.179856754066339164e-01 1.230905994243974400e+00 4.987153447169695442e-01 6.187688370737187693e-01 7.865589773154693098e-01 5.540836636279617977e-01 1.801616481241348211e+00 6.047163526708390080e-01 7.247542715009860359e-01 6.539189056959107127e-01 7.256985605311124798e-01 6.876240389148378096e-01 1.437887768234842989e+00 5.286679570462086142e-01
8.712660884703564701e-01 4.996385604499593569e-01 8.141043649070300869e-01 6.452183109110888326e-01 6.481886928125756286e-01 1.088232797478227321e+00 8.191052516962206154e-01 6.729403435804467426e-01 5.583883785354409879e-01 1.451567306649995448e+00 1.027637005669371772e+00 8.576305706965373643e-01 8.074827533307028515e-01 1.174420849763240682e+00 1.516386956169380129e+00 7.309506783822504739e-01 7.469135855035795579e-01 9.403346533240868332e-01 6.866244358974060713e-01 8.085460890652178545e-01 1.220508031772586044e+00 5.102797324853411975e-01 6.136327870454190148e-01 7.564615730410189087e-01 5.531933312450425522e-01 1.789461152379780984e+00 6.149315073012054933e-01 7.227290804630046583e-01 6.643566887472353022e-01 7.147966198732390586e-01 6.964922246739583267e-01 1.438118187569070505e+00 5.314819272503724656e-01
8.406853137593996994e-01 5.011083498528465796e-01 7.812654910985064038e-01 6.479617559408259453e-01 6.634559213145861944e-01 1.071574454636518015e+00 8.077725496226451085e-01 6.856488569385906784e-01 5.827655973237293452e-01 1.430109642696292482e+00 9.969181732416285691e-01 8.493887817753542624e-01 7.825022552885048110e-01 1.143969741357892200e+00 1.494528450529069463e+00 7.194833306874159895e-01 7.498538562296087617e-01 9.480416720063641334e-01 7.014539814129989725e-01 7.957584338352400311e-01 1.209867375306515225e+00 5.134341073892755292e-01 6.080636999337055704e-01 7.327035381654171120e-01 5.558022425350501727e-01 1.764934090580932091e+00 6.128133602014249615e-01 7.192203311741575122e-01 6.693318147104515559e-01 6.957021797175407807e-01 7.106020544856042065e-01 1.421874260347761432e+00 5.370881237431404109e-01
8.122658984174855323e-01 5.017121766127941029e-01 7.670101083411652310e-01 6.469392836029315141e-01 6.507385519579286237e-01 1.014774590844877533e+00 8.006847955869993427e-01 6.953789956075792089e-01 6.151952321300218074e-01 1.436260154286858270e+00 9.760330722620886856e-01 8.176153911697333632e-01 7.485056117440230805e-01 1.138319771684092041e+00 1.489971287666287392e+00 7.094366652082809699e-01 7.422056539065861047e-01 9.281486596026010671e-01 7.097607022990018999e-01 7.830210669404054080e-01 1.216328762868111202e+00 5.173506894947428325e-01 6.052401131377466159e-01 7.026590319585873656e-01 5.749584157823925956e-01 1.746907314072567274e+00 6.150857113816899924e-01 7.195360147218184954e-01 6.673446426550936339e-01 6.709339764379608217e-01 7.104148838272937860e-01 1.407732281480027936e+00 5.389080138119139995e-01
7.996823859288150205e-01 5.088821648127748176e-01 7.664644579731489937e-01 6.340541630390528205e-01 6.295642366414873070e-01 9.759128801652610097e-01 8.009890991141673799e-01 6.958360414385562631e-01 6.203707673946083911e-01 1.439930528471311977e+00 9.726318326307600293e-01 7.973709490698116520e-01 7.050436005606848244e-01 1.138241322488173779e+00 1.481272111167110550e+00 7.131108099845463455e-01 7.253802150588061215e-01 8.748262536422739544e-01 7.270754589159583725e-01 7.760276217801765908e-01 1.215455696611650094e+00 5.165587236543776051e-01 6.095317576509532431e-01 7.078956600754524597e-01 5.928666407599437749e-01 1.736139572473822668e+00 6.231928958300942956e-01 7.175477673684166335e-01 6.621112397651783832e-01 6.710932549810334491e-01 6.871594186307515839e-01 1.399986430078980382e+00 5.401708113229188868e-01
8.063463269401309752e-01 5.145404529080507272e-01 7.929617755300911730e-01 6.235434986335032237e-01 6.185696973680543387e-01 9.928730663338298790e-01 8.103305820149742100e-01 6.833913272144467310e-01 6.008892064917873421e-01 1.434599372035502807e+00 9.852882209287614490e-01 8.250757449239995989e-01 6.813862476102627852e-01 1.118057987641394746e+00 1.448263030589396649e+00 7.196651633941643089e-01 7.212967936650923617e-01 8.750968662107487805e-01 7.520870120592746400e-01 7.759422163564446695e-01 1.199895988311885153e+00 5.188142188047019099e-01 6.157970957335011652e-01 7.493908506939791492e-01 5.997588528585608980e-01 1.708774705153371931e+00 6.116903571887607471e-01 7.165671581343944219e-01 6.477859586718447416e-01 6.753202273002373301e-01 6.873240614549811500e-01 1.385264805595048054e+00 5.410398538607151808e-01
8.515607829827268604e-01 5.214345018887642791e-01 8.341431686806402013e-01 6.273231383515442960e-01 6.154164215950189698e-01 1.045511674783133449e+00 8.136561035658083085e-01 6.718722677767439144e-01 5.886116238204550655e-01 1.432463769468341086e+00 1.013363950280862680e+00 8.646893493929062036e-01 6.783652143193003026e-01 1.108224610381903341e+00 1.423278036657496637e+00 7.148651572835230672e-01 7.216869256157256718e-01 9.233886458234811245e-01 7.536657293587935014e-01 7.841343932429248875e-01 1.198823928274737938e+00 5.156380864682212906e-01 6.125485592413298930e-01 7.427501868078266734e-01 5.966508856594389121e-01 1.669584055804941958e+00 5.992571494564103984e-01 7.100693078060072994e-01 6.444048864387796893e-01 6.771010214612260825e-01 7.035522680710690757e-01 1.366282451185340197e+00 5.393429307672777950e-01
9.169631916937431848e-01 5.267222462618239565e-01 8.588633468734785392e-01 6.331287707687556221e-01 6.175122147228681024e-01 1.092425037810033528e+00 8.090806512368194925e-01 6.810978543621462045e-01 5.866794249537310435e-01 1.412776867628642075e+00 1.043440303843468753e+00 8.718262666926224203e-01 6.837785439348318395e-01 1.111327939741866278e+00 1.403752383306020812e+00 7.079355088184055012e-01 7.104869967125888586e-01 9.658856314855329694e-01 7.463318471442976776e-01 7.764110889971889140e-01 1.200285854226201820e+00 5.124209506837253958e-01 6.063094974514838809e-01 6.992067341238982214e-01 5.966678876891992056e-01 1.608882800042653827e+00 6.041141787203230251e-01 6.966576387462628528e-01 6.564469047263560286e-01 6.791878136965774360e-01 7.002796859199429402e-01 1.322730583174594354e+00 5.356579914698347267e-01
9.930509456164737792e-01 5.258679565715785875e-01 8.589562238059313959e-01 6.406839754928432829e-01 6.177966328923992778e-01 1.147629500094170307e+00 8.107910535452799161e-01 7.078165875695353604e-01 5.791417471772561942e-01 1.351108042976758128e+00 1.073054608558211331e+00 8.580366344642399445e-01 6.872272432873403059e-01 1.095133554764402328e+00 1.366933765649712695e+00 7.123553768127821595e-01 6.994510329169406626e-01 1.003807137916565395e+00 7.466905249696355051e-01 7.661267786337553343e-01 1.187643960436563617e+00 5.190687136857244921e-01 6.090808952261900222e-01 6.800513842714658308e-01 5.990953435141356254e-01 1.505580635688024360e+00 6.295684959090621646e-01 6.946801744568049664e-01 6.607617188646837114e-01 6.851784290603365468e-01 6.851741909410073994e-01 1.239148899514749047e+00 5.328892709277556206e-01
1.032927740705708253e+00 5.235588685953922461e-01 8.346761210482329663e-01 6.379713129140294203e-01 6.130725082564332240e-01 1.176257946246479502e+00 8.150093473377255648e-01 7.198192678107535603e-01 5.706975177340776195e-01 1.284926178203698921e+00 1.085485603437627011e+00 8.373313443886003515e-01 6.852169464848328895e-01 1.056357139995701688e+00 1.332392756795279354e+00 7.233299059169059353e-01 7.038978145754603011e-01 1.009698843116781264e+00 7.484275159103992436e-01 7.725122252174704274e-01 1.169622721547776800e+00 5.287468828289990652e-01 6.161566068139716634e-01 6.921378285295323174e-01 6.031475486709612088e-01 1.427659886626098995e+00 6.623790349117366638e-01 7.064903951954224492e-01 6.511484772305308200e-01 6.953904148841177912e-01 6.704103619492842725e-01 1.175559184020656955e+00 5.330448161394968354e-01
1.056581477165958738e+00 5.228911177654378406e-01 8.025955901410929405e-01 6.148931283764211830e-01 6.100747681311801118e-01 1.183936419111666138e+00 8.108293318716564002e-01 7.038490097263679912e-01 5.635820560972504278e-01 1.212063746884828985e+00 1.095409511695689453e+00 8.214540718599118163e-01 6.929990720795031756e-01 9.986419385800646698e-01 1.296278179557612598e+00 7.300902505653540375e-01 7.195638416043308450e-01 1.001493907682957429e+00 7.439848247365041800e-01 7.826424994837472005e-01 1.150329475083105457e+00 5.349757664225187614e-01 6.183429201035055556e-01 7.157876228769688431e-01 6.158146711686078856e-01 1.364450519495884695e+00 6.770376622597781280e-01 7.208380300968942889e-01 6.450872946371039030e-01 7.039871669296257073e-01 6.627778512509442388e-01 1.127992355922832424e+00 5.331679807732753185e-01
1.090315635596608823e+00 5.235239293056731524e-01 7.853298246285635997e-01 5.882256299555510548e-01 6.151930879221062520e-01 1.196956752884935860e+00 7.990170575734807379e-01 6.766995526321583077e-01 5.578999939061191071e-01 1.137756346173409927e+00 1.116665637881550710e+00 8.283807667625536775e-01 7.133013097258303903e-01 9.535725807597568160e-01 1.265773128728100216e+00 7.262001919420385532e-01 7.279120407146548732e-01 1.013095884908901567e+00 7.332443497085558981e-01 7.781497412959235138e-01 1.138543568555660190e+00 5.307942136053832582e-01 6.135264055269069594e-01 7.430218113304881689e-01 6.303391625373189200e-01 1.301000803971849695e+00 6.516368980519314791e-01 7.272839679634988119e-01 6.639002949517422980e-01 7.030411850785364125e-01 6.721076950747744139e-01 1.084465386014988431e+00 5.329066737056142866e-01
1.126675289581939854e+00 5.247679999092410563e-01 7.829033642556876282e-01 5.796374743681925734e-01 6.208969593393606212e-01 1.219362922196321808e+00 7.979086253857802236e-01 6.685472024085634679e-01 5.470439147343559849e-01 1.063161358039074411e+00 1.138422952511739972e+00 8.538401378838761380e-01 7.285018770783576736e-01 9.212554127821154237e-01 1.235197585690051225e+00 7.203759627120911446e-01 7.281894660442196354e-01 1.051780398912983694e+00 7.261287594119159028e-01 7.612422514487653391e-01 1.121813258238711475e+00 5.228554998546958155e-01 6.089353742816412396e-01 7.690134616235995146e-01 6.313325342606055379e-01 1.225757151148711976e+00 6.348228390191992254e-01 7.205140436493464584e-01 7.009225208903491211e-01 6.972708627383857882e-01 6.790788404192548144e-01 1.027764433214951589e+00 5.360025666611021311e-01
1.146772331279514390e+00 5.248365657280652519e-01 7.830720245776594535e-01 5.848011587407448975e-01 6.169026034923437152e-01 1.226802351356907295e+00 8.312097651275832666e-01 6.832290482944795018e-01 5.174454489853222983e-01 1.005949273968915758e+00 1.150006652616130332e+00 8.761838447174790101e-01 7.279856286866669413e-01 8.950700535313622641e-01 1.211679296036472842e+00 7.244375847938785418e-01 7.465786257284744432e-01 1.094378060679821019e+00 7.197155073785880264e-01 7.625294423692853263e-01 1.109461476171272443e+00 5.167055887727227681e-01 6.114208859377158189e-01 7.851791947139932226e-01 6.197035652716251786e-01 1.155926738215354854e+00 6.636070090466494875e-01 7.118019334450867985e-01 7.352774206109101707e-01 7.005655706358364654e-01 6.554483433111740753e-01 9.769863029120364750e-01 5.388923862766812345e-01
1.146717873504669249e+00 5.266231696827455844e-01 7.821056214345605273e-01 5.831750032649001270e-01 6.095885876981370632e-01 1.218628846545992239e+00 8.719685435774687798e-01 7.130336154408863925e-01 4.954448754508867236e-01 1.005289723909284616e+00 1.153533149646138511e+00 8.782807303553223921e-01 7.287890271069132897e-01 9.061901918637519371e-01 1.220255222167552889e+00 7.336231150269647561e-01 7.759929541007548615e-01 1.101766214610081951e+00 7.036539698300673384e-01 7.792898419938957266e-01 1.126338010827176994e+00 5.039351615994835942e-01 6.152140993222242615e-01 8.008441590587045411e-01 5.965572870004970385e-01 1.138785555810324368e+00 6.622181590664200090e-01 7.205073686335057292e-01 7.556214990089588079e-01 7.146675546080861752e-01 6.501338218563992299e-01 9.735608331078946520e-01 5.392397075303058118e-01
1.144380099176875554e+00 5.230540757427614151e-01 7.816726164146000633e-01 5.886203150967316278e-01 6.036776952815561259e-01 1.211449112588377286e+00 9.232443611964952224e-01 7.487035769840052479e-01 4.788871202184005194e-01 1.002450460314942005e+00 1.161487337248575225e+00 8.851836037493809872e-01 7.315264067433780992e-01 9.168375760993676682e-01 1.232771946762147630e+00 7.529181659441490648e-01 7.948768777566181942e-01 1.100624701141326822e+00 6.886258402832614589e-01 7.809309414216686340e-01 1.141392247914003288e+00 4.945050120883364708e-01 6.180489313136636742e-01 8.100150367475282831e-01 5.814987300638670975e-01 1.135357741123142139e+00 6.498978678710756185e-01 7.335199498658269146e-01 7.787483428130339558e-01 7.339689530137203377e-01 6.559114415754045968e-01 9.757450355404396758e-01 5.436117171592483865e-01
1.141614976684032889e+00 5.175456396311377549e-01 7.815036041624964236e-01 5.944461784581951402e-01 5.989843316156715503e-01 1.196220883613866359e+00 9.766302295216501284e-01 7.768749677540542908e-01 4.536772291404817525e-01 1.002318117361376881e+00 1.176972382197011502e+00 8.933288209251067924e-01 7.235774001253757470e-01 9.309539094907253176e-01 1.259411680411926193e+00 7.825770562906569916e-01 8.107226561413201082e-01 1.098706606123606377e+00 6.792849434125428632e-01 7.727320170372176111e-01 1.170834424337560575e+00 4.897497601215890506e-01 6.216824869716627289e-01 8.137139923846103962e-01 5.728021009331960567e-01 1.140542330257077186e+00 6.486000459447260891e-01 7.414057593793622614e-01 8.036588649316210864e-01 7.436951368727098277e-01 6.554159983464731276e-01 9.847061763140482205e-01 5.492102043015151258e-01
1.138460865029993219e+00 5.126803809758706532e-01 7.807874594786060607e-01 5.977976116976635446e-01 5.965008232578272729e-01 1.171530515292081853e+00 1.026070647976980332e+00 7.948766825034745409e-01 4.248821438455688826e-01 1.002207045954678133e+00 1.196314762272179477e+00 8.981368440127500685e-01 7.034699749527760781e-01 9.522278837608666446e-01 1.300118030166690364e+00 8.149515462022233203e-01 8.351562189337350395e-01 1.101239720661803423e+00 6.743196145784732254e-01 7.625712478745021450e-01 1.214878203443443327e+00 4.867668980945579205e-01 6.231621118006512861e-01 8.083978055111673555e-01 5.596124070527161987e-01 1.149868561055009897e+00 6.484111034401605078e-01 7.432287646235928857e-01 8.274811710854870217e-01 7.339332393141621003e-01 6.529708868688733903e-01 9.992987360919434181e-01 5.525314549377281503e-01
