# Supplementary material for: Molecular mechanisms of native ligand selectivity in catecholamine G protein-coupled receptors
Source: Nat Commun. 2026 Apr 23;17:4112. doi: 10.1038/s41467-026-71361-8 (PMC13150006; doi:10.1038/s41467-026-71361-8)
Supplement: Supplementary file 8 — Source Data 2 [file 41467_2026_71361_MOESM8_ESM.zip › SourceData/FigS15/strings4apo_WT/string117.txt]

8.907468250784592589e-01 4.949635836528399335e-01 8.483069601500281554e-01 6.351511339931236177e-01 6.339996650768449094e-01 1.072157551318772883e+00 8.415290289873744722e-01 6.626106879937812000e-01 5.539139273810191888e-01 1.480503884127145842e+00 1.047088815326949085e+00 8.496521689205648320e-01 8.457517473392808238e-01 1.213344435469935867e+00 1.536154406068494849e+00 7.329434851890843650e-01 7.357085464004391451e-01 9.586202516617341463e-01 6.672218765158423048e-01 8.179856754066339164e-01 1.230905994243974400e+00 4.987153447169695442e-01 6.187688370737187693e-01 7.865589773154693098e-01 5.540836636279617977e-01 1.801616481241348211e+00 6.047163526708390080e-01 7.247542715009860359e-01 6.539189056959107127e-01 7.256985605311124798e-01 6.876240389148378096e-01 1.437887768234842989e+00 5.286679570462086142e-01
8.938249210627384755e-01 4.972407111814371450e-01 8.261592879095162045e-01 6.428672842900926554e-01 6.346805236025077068e-01 1.057530220086965178e+00 8.138517039589945323e-01 6.729228519247408835e-01 5.540133041955334070e-01 1.447264196168738470e+00 1.036641558223043491e+00 8.193457867522554450e-01 8.204574760579756987e-01 1.174700776192681762e+00 1.497935396319543866e+00 7.366004598513972157e-01 7.322967137581433139e-01 9.325979182102674958e-01 6.804987879443675780e-01 8.069787614271048959e-01 1.210947082240775963e+00 5.103029739129245623e-01 6.142622312008926277e-01 7.691045533982823201e-01 5.630159692105434210e-01 1.750259722000923723e+00 6.138766704340297142e-01 7.278319464269941141e-01 6.667845969198959999e-01 7.072756067128820323e-01 6.792717529407528154e-01 1.400161857532403076e+00 5.350007103531249086e-01
8.890943735547751636e-01 5.027633795940349426e-01 7.991837258221449192e-01 6.476325231143209571e-01 6.333432068513477065e-01 1.056165649603287626e+00 8.021607592805194420e-01 6.879608896323750056e-01 5.701477155178035217e-01 1.394320015271222957e+00 1.018586740166774307e+00 8.049223261573970056e-01 7.805166583717452200e-01 1.120776771485847645e+00 1.448915850874177957e+00 7.319645859458819848e-01 7.378614242972313386e-01 9.231980439393359106e-01 6.998908045067945283e-01 8.013741520196531187e-01 1.182058645468555547e+00 5.237085546185930029e-01 6.119159622519625419e-01 7.645205872496474431e-01 5.486529979755969677e-01 1.698709868818972124e+00 6.156017886639483239e-01 7.258145460441063346e-01 6.743836425719363925e-01 6.966564841297315791e-01 6.894116979182097760e-01 1.364223667722540112e+00 5.391742270571103779e-01
8.622819020794171285e-01 5.113464564930759737e-01 7.864237912535788633e-01 6.521967204610928937e-01 6.414461933761775869e-01 1.024959641951477041e+00 8.043098542697925124e-01 6.974299375293626646e-01 6.050350062348552882e-01 1.382375727504947083e+00 9.966603280816390686e-01 7.833747808783702027e-01 7.510616988835792096e-01 1.099755539819587513e+00 1.431614431333269488e+00 7.192669025550285644e-01 7.442116463750902966e-01 9.201355086649467552e-01 7.219890698794397821e-01 7.919450254135639300e-01 1.173476725487721639e+00 5.317630826398882515e-01 6.127412403962644305e-01 7.409699551434352216e-01 5.478642241538806967e-01 1.677364820214139574e+00 6.119557432022153520e-01 7.178290070277084656e-01 6.833469101519066280e-01 6.915339458072543577e-01 7.106211874543275631e-01 1.349738770007774313e+00 5.473708783177128057e-01
8.360540038663731854e-01 5.170214334403866463e-01 7.870997057823280185e-01 6.592020246917690285e-01 6.402132210931472667e-01 9.712710082020346025e-01 8.008309779366120651e-01 7.005081717786042494e-01 6.396607643573876123e-01 1.409817419324719490e+00 9.747688928235983541e-01 7.585523806804500557e-01 7.398556575158260484e-01 1.129113353062388470e+00 1.437340585093552781e+00 7.109468857010301512e-01 7.343889669119033625e-01 8.926599720881448485e-01 7.320390390614253118e-01 7.820160386818902909e-01 1.178781326888396652e+00 5.352134166807167581e-01 6.092200956378932553e-01 6.849734952477491978e-01 5.741822330044559219e-01 1.678469241733557382e+00 6.071482455513594889e-01 7.199471432109010305e-01 6.747770891332642851e-01 6.786923897421719420e-01 7.175522312574216244e-01 1.348752653357479847e+00 5.436147797922719072e-01
8.266456383261352459e-01 5.174991112577363994e-01 7.808893735235853395e-01 6.535614417486840244e-01 6.249857609696047867e-01 9.518582213248587554e-01 7.996717564207798112e-01 7.022462875493550305e-01 6.450820737986185938e-01 1.421760230410300974e+00 9.684660662227595473e-01 7.708996276082719090e-01 7.194527174588198903e-01 1.135077193145831886e+00 1.432184100116280501e+00 7.158209166748500385e-01 7.176530478260279011e-01 8.638589660576471152e-01 7.329437329708007320e-01 7.784341424733302039e-01 1.185017924213269680e+00 5.246534322154474683e-01 6.073342021591919826e-01 6.847657768069174145e-01 5.939371952704673996e-01 1.685011497415457971e+00 6.120734632930217023e-01 7.202611064585152656e-01 6.607190975493748564e-01 6.742054799634655815e-01 6.880192857771891823e-01 1.361952497228370751e+00 5.322488286199931196e-01
8.051690465139343944e-01 5.195599812814311047e-01 7.846680611259949645e-01 6.355086172218762375e-01 6.238797317247565255e-01 9.488436817599930073e-01 8.088562029682084820e-01 6.843837884840787700e-01 6.241515983778457288e-01 1.408114984178859164e+00 9.597356585678484819e-01 7.884511385221572022e-01 6.960412415003801589e-01 1.092686427229739188e+00 1.391842467440838060e+00 7.167040723485006426e-01 7.170420561885576527e-01 8.578352373726764180e-01 7.522053751399396804e-01 7.789933309779576431e-01 1.161921230984303666e+00 5.111647809472823489e-01 6.121472743511165993e-01 7.357260557733505957e-01 6.044446451008436139e-01 1.660137724539131554e+00 6.022816048600152516e-01 7.119060677504942536e-01 6.660215896103662825e-01 6.760259110748693123e-01 6.840091204204490349e-01 1.349360160635751926e+00 5.325786568043350266e-01
8.465400667180558170e-01 5.222602605089485817e-01 8.099596079635960066e-01 6.313109212931087288e-01 6.221164034969731693e-01 9.959552728639736729e-01 8.104246729641731983e-01 6.740770126110091631e-01 5.990884001110734491e-01 1.370520435572531337e+00 9.796622408108406344e-01 8.019599067044813623e-01 6.790285156167906733e-01 1.077499318633741598e+00 1.354143259550988798e+00 7.117709381935116708e-01 7.189240413592038470e-01 8.856763740431567999e-01 7.754780652953817688e-01 7.848217443038194574e-01 1.135300559511939644e+00 5.134972418551492224e-01 6.093855884061261108e-01 7.179834862446574650e-01 6.033683823360129761e-01 1.604535967653125450e+00 5.808878262318307728e-01 7.079566082688013573e-01 6.622357903329604278e-01 6.861539932999491942e-01 7.108733592047254968e-01 1.302271437014389965e+00 5.331600690181542701e-01
9.283141391585163493e-01 5.266504066666913841e-01 8.335002149029485663e-01 6.232489780505744426e-01 6.192993852982399128e-01 1.070652368197553272e+00 8.057979499672995871e-01 6.762275798148168482e-01 5.900266427597612440e-01 1.345735759214850891e+00 1.033972377052384539e+00 8.211505465453189379e-01 6.730935928161286830e-01 1.079638545179190112e+00 1.353458335524522660e+00 7.104199809943252397e-01 7.122246224243699020e-01 9.293118377783573525e-01 7.828500610376474267e-01 7.770778982523608436e-01 1.153105319795226125e+00 5.196048784963943623e-01 6.047980017283279830e-01 6.847721172578203896e-01 6.006870293677828432e-01 1.562079489760606510e+00 5.852253298181784302e-01 7.026597252298245611e-01 6.593739857634308699e-01 6.957254590526816829e-01 7.104960309025838416e-01 1.275531361861296897e+00 5.331302233701787907e-01
1.011028266885958260e+00 5.300004933409292462e-01 8.311230581833174424e-01 6.059910728461228580e-01 6.173568479169097012e-01 1.144689742379769282e+00 8.059476613921715549e-01 6.804029640382975863e-01 5.806076657874004177e-01 1.287410267980360512e+00 1.084751401671858684e+00 8.310846627182923996e-01 6.840069486053336201e-01 1.060502839468692837e+00 1.338167950869581624e+00 7.137919076253259609e-01 7.078704817288066220e-01 9.736166667422417875e-01 7.612576067415042225e-01 7.668398197604376909e-01 1.162924570645025968e+00 5.241269778579117355e-01 6.045454430128003320e-01 6.745311553120292292e-01 6.029091356399800539e-01 1.471641960935933025e+00 6.094817866173430909e-01 7.053486272772238053e-01 6.617514678278589857e-01 6.996946028460028222e-01 6.999261520007890036e-01 1.209417714864958748e+00 5.319279873234780132e-01
1.061676881358149194e+00 5.281074463135083663e-01 8.019707146246392027e-01 5.927625450521797346e-01 6.181640280180968894e-01 1.179702261921484086e+00 8.105042569375985329e-01 6.852373813006440439e-01 5.711385366946376552e-01 1.187701864816776975e+00 1.105491859123902243e+00 8.307135135842440565e-01 7.022956462386363841e-01 1.018783571850494063e+00 1.293389249384210071e+00 7.174406636377266278e-01 7.092137707801797752e-01 1.006040789359724741e+00 7.332401374087895718e-01 7.646044052135273494e-01 1.139212740228720877e+00 5.219625392278520737e-01 6.065353396813293330e-01 6.872644058947454671e-01 6.077221449372649520e-01 1.337703955169645464e+00 6.211671588010562184e-01 7.128784355504739212e-01 6.684423068484857122e-01 7.011428367445304843e-01 6.922488376594408965e-01 1.100234853274613567e+00 5.315329454791875019e-01
1.101877660105707424e+00 5.260247033947664796e-01 7.814098663952596668e-01 5.832293747122986316e-01 6.227448376288162724e-01 1.199611072779449339e+00 8.104131883591828567e-01 6.824688741313180707e-01 5.571528081925558595e-01 1.075298524448848436e+00 1.120927175804893539e+00 8.416720309689980084e-01 7.214374952111193284e-01 9.659923883744490070e-01 1.238763766186380177e+00 7.198578037842001676e-01 7.108711036719960186e-01 1.045023958816831744e+00 7.245475817050455181e-01 7.614961236651383025e-01 1.098820644409561620e+00 5.176234552853004045e-01 6.066289685005876731e-01 7.111794260420990499e-01 6.120833875924318601e-01 1.204369672383852397e+00 6.140349582295572262e-01 7.194172357022070585e-01 6.841275908546238238e-01 6.975242815933163643e-01 6.888633847846707958e-01 9.869629008169619189e-01 5.350208332562367275e-01
1.142835909800334226e+00 5.232664858636972838e-01 7.831393548549426820e-01 5.824898174105833659e-01 6.258956391789934903e-01 1.222690999683625712e+00 8.156384286736136913e-01 6.770655402406217105e-01 5.286653268940252337e-01 9.789253434065602333e-01 1.144474413297024595e+00 8.714255863532190949e-01 7.231798191119913621e-01 9.020546665053451596e-01 1.197222989544336258e+00 7.213154682683531327e-01 7.208419101640688442e-01 1.094304773341402859e+00 7.293287898176137318e-01 7.598577061991285131e-01 1.068062239243384060e+00 5.151088087576428665e-01 6.053106388327939014e-01 7.388848388994871952e-01 6.219371500351729143e-01 1.116481310688213657e+00 6.166528453770401264e-01 7.302634032213467519e-01 7.104201105731604571e-01 6.948626601639587008e-01 6.829462682144088470e-01 9.153415827631075086e-01 5.407396076740089708e-01
1.157222855561730546e+00 5.157878099054279408e-01 7.908839950075328140e-01 5.951028279166368229e-01 6.212331988642232350e-01 1.223355700370032162e+00 8.458869038254178685e-01 6.924125753162337915e-01 5.119947597699008313e-01 9.923590918229606705e-01 1.155548047341560469e+00 8.779098066058149685e-01 6.924643900262771323e-01 8.932157570334846586e-01 1.217994924185405559e+00 7.194678792443824911e-01 7.374630791887623049e-01 1.097396818419026809e+00 7.186520762666862572e-01 7.705114700780110182e-01 1.107241192176180222e+00 5.132656290007227007e-01 6.083442447684178633e-01 7.506897717707466944e-01 6.277667873406660437e-01 1.130212366205332053e+00 6.468420642318206681e-01 7.400372224319916592e-01 7.233036502731531314e-01 7.053369676389027454e-01 6.635189653922255459e-01 9.505990696352533131e-01 5.397259886457168587e-01
1.153674113508598165e+00 5.201702095591035357e-01 7.906419501904716762e-01 5.914278216052519799e-01 6.118092101874598177e-01 1.208749375600296716e+00 8.835072258519559574e-01 7.128141236700795691e-01 5.033356899678461671e-01 1.018411236167481526e+00 1.152461037521519183e+00 8.672806632471425914e-01 6.890567025084737285e-01 9.070125651436855563e-01 1.234081343062422231e+00 7.270784174291784474e-01 7.592687577200271098e-01 1.087713208628970030e+00 7.040907372385371010e-01 7.700109927237840379e-01 1.137369999015910738e+00 5.011667754841178102e-01 6.158357286055236024e-01 7.857008784250376632e-01 6.091459755897398187e-01 1.133024740522917018e+00 6.570114834715051755e-01 7.370161750529649058e-01 7.471135867099666372e-01 7.172793989395914727e-01 6.543445025054728248e-01 9.724555401486849604e-01 5.392642972630081744e-01
1.149923279853767522e+00 5.215901446133238695e-01 7.884951964255080270e-01 5.920035840028630147e-01 6.010222509536782276e-01 1.199505539657758746e+00 9.312510090283209196e-01 7.515371207620445970e-01 4.919837499775433498e-01 1.012604620487357110e+00 1.163423001547027713e+00 8.694163200692114346e-01 7.091489248895260777e-01 9.187400649561963117e-01 1.244124730161107362e+00 7.462980673724499692e-01 7.881864728344389892e-01 1.089562131034838233e+00 6.896988442058358260e-01 7.677136392689272171e-01 1.149182724548091450e+00 4.889989947062483577e-01 6.183225000178085295e-01 7.972766261696387913e-01 5.874920393492274462e-01 1.133114752296965122e+00 6.479817359529269627e-01 7.416084582392140634e-01 7.703612177232936897e-01 7.316787260239189239e-01 6.612108177171063250e-01 9.768608185721351367e-01 5.397844858279999825e-01
1.147944781465196185e+00 5.179393983851774408e-01 7.879034225521730495e-01 5.960578855490031858e-01 5.959850119590002215e-01 1.185215602203663288e+00 9.754915611153456290e-01 7.838269319782298350e-01 4.618174109535757577e-01 1.007933173558803963e+00 1.180891994683663127e+00 8.813879639536434940e-01 7.111549213632443189e-01 9.331641563863085631e-01 1.266900002135715742e+00 7.790653229125394930e-01 8.113130182947634328e-01 1.094704020577283110e+00 6.809214786890301907e-01 7.610912810729951739e-01 1.179117848555426784e+00 4.854598248386067239e-01 6.222602626304540863e-01 8.032258683772363073e-01 5.750827774340130372e-01 1.138825871652325850e+00 6.461218099875576382e-01 7.477865044649473214e-01 7.964616141135999472e-01 7.408378399813699833e-01 6.587812411817041136e-01 9.866519960086519436e-01 5.464130710978014616e-01
1.138460865029993219e+00 5.126803809758706532e-01 7.807874594786060607e-01 5.977976116976635446e-01 5.965008232578272729e-01 1.171530515292081853e+00 1.026070647976980332e+00 7.948766825034745409e-01 4.248821438455688826e-01 1.002207045954678133e+00 1.196314762272179477e+00 8.981368440127500685e-01 7.034699749527760781e-01 9.522278837608666446e-01 1.300118030166690364e+00 8.149515462022233203e-01 8.351562189337350395e-01 1.101239720661803423e+00 6.743196145784732254e-01 7.625712478745021450e-01 1.214878203443443327e+00 4.867668980945579205e-01 6.231621118006512861e-01 8.083978055111673555e-01 5.596124070527161987e-01 1.149868561055009897e+00 6.484111034401605078e-01 7.432287646235928857e-01 8.274811710854870217e-01 7.339332393141621003e-01 6.529708868688733903e-01 9.992987360919434181e-01 5.525314549377281503e-01
