# Supplementary material for: Molecular mechanisms of native ligand selectivity in catecholamine G protein-coupled receptors
Source: Nat Commun. 2026 Apr 23;17:4112. doi: 10.1038/s41467-026-71361-8 (PMC13150006; doi:10.1038/s41467-026-71361-8)
Supplement: Supplementary file 8 — Source Data 2 [file 41467_2026_71361_MOESM8_ESM.zip › SourceData/FigS15/strings4apo_WT/string95.txt]

8.907468250784592589e-01 4.949635836528399335e-01 8.483069601500281554e-01 6.351511339931236177e-01 6.339996650768449094e-01 1.072157551318772883e+00 8.415290289873744722e-01 6.626106879937812000e-01 5.539139273810191888e-01 1.480503884127145842e+00 1.047088815326949085e+00 8.496521689205648320e-01 8.457517473392808238e-01 1.213344435469935867e+00 1.536154406068494849e+00 7.329434851890843650e-01 7.357085464004391451e-01 9.586202516617341463e-01 6.672218765158423048e-01 8.179856754066339164e-01 1.230905994243974400e+00 4.987153447169695442e-01 6.187688370737187693e-01 7.865589773154693098e-01 5.540836636279617977e-01 1.801616481241348211e+00 6.047163526708390080e-01 7.247542715009860359e-01 6.539189056959107127e-01 7.256985605311124798e-01 6.876240389148378096e-01 1.437887768234842989e+00 5.286679570462086142e-01
8.794080003573756521e-01 4.960407658879010806e-01 8.242621372420465553e-01 6.419526076056323305e-01 6.342511793392480168e-01 1.075607282779940332e+00 8.234750786476361384e-01 6.683542797471726526e-01 5.513861253158626186e-01 1.468330472370866779e+00 1.032245781584600675e+00 8.570151060474540117e-01 8.025057892409798166e-01 1.185350488655886103e+00 1.534549222359600007e+00 7.316897260578836271e-01 7.360308667429916740e-01 9.527766720600996386e-01 6.827376372769077273e-01 8.356967024218869833e-01 1.242914163689034401e+00 5.067495118536275989e-01 6.143781582237543004e-01 7.326213148305202871e-01 5.504301551105212909e-01 1.801026616813776071e+00 6.069179120102513592e-01 7.288643541692001460e-01 6.571221871515060542e-01 7.188914834375010887e-01 7.153867498636403699e-01 1.450188845782345748e+00 5.270848491797506252e-01
8.594452408964143864e-01 5.013679044015433295e-01 8.047584155972906661e-01 6.413092373642462762e-01 6.339926516576473992e-01 1.055114514246481061e+00 8.139258948077469080e-01 6.792760951638467937e-01 5.816809678667332895e-01 1.455605741601583292e+00 1.003129280246298993e+00 8.415399694541341180e-01 7.665458923027953508e-01 1.162149560462585329e+00 1.509791212152233886e+00 7.200386537746287230e-01 7.463065619386799465e-01 9.473886873634492778e-01 6.981163717056452223e-01 8.221657645787175950e-01 1.238414618157307912e+00 5.055201047240258649e-01 6.097687505901742133e-01 6.947138414413015495e-01 5.494611251231595883e-01 1.764209784355781796e+00 6.063077707316798515e-01 7.266936563073637112e-01 6.605819350230484055e-01 7.011533790656016008e-01 7.382826947484144586e-01 1.428026137487830916e+00 5.287764292471809346e-01
8.423140084279874262e-01 5.065991796949209647e-01 7.977846464356339595e-01 6.389237797534761398e-01 6.308234706566150374e-01 1.018213740677647694e+00 8.082523549067145430e-01 6.850108480286359880e-01 6.181752565564484492e-01 1.461028483162853941e+00 9.940285252847399500e-01 8.157853597610136287e-01 7.301241397939914890e-01 1.158542489782363072e+00 1.499606644877803374e+00 7.149788400278768163e-01 7.428458202394445653e-01 9.281587080881804619e-01 7.134491805891594041e-01 8.014332714356088294e-01 1.243753583647528194e+00 5.122484312832213948e-01 6.098760554817480584e-01 6.785190084609044048e-01 5.696999624471236201e-01 1.740714309109414160e+00 6.142748174876795364e-01 7.232051739370530807e-01 6.657566804604246880e-01 6.817100172814964942e-01 7.264601095151776988e-01 1.413095936312130263e+00 5.320041696439170575e-01
8.553593089327701238e-01 5.149492258208038242e-01 8.096710918619280939e-01 6.284594148604037978e-01 6.273328499549095660e-01 1.032008237679188589e+00 7.989252575390203281e-01 6.771735654005889282e-01 6.242664032421632037e-01 1.463625097345318204e+00 1.010957755938629132e+00 8.327922003056763556e-01 7.037643321574846844e-01 1.153007449570177201e+00 1.491562739949919170e+00 7.188263595964551333e-01 7.242019620003166125e-01 9.205397588459992564e-01 7.329074648109707990e-01 7.917583605948514958e-01 1.248782197994879661e+00 5.172054586578309632e-01 6.136024988320197826e-01 7.139644455800446821e-01 5.876602702529916122e-01 1.734604161110552267e+00 6.174858041483749505e-01 7.144467913228661482e-01 6.641654545527772013e-01 6.722528584105231797e-01 6.990327698449737559e-01 1.415439255518490480e+00 5.353244945129418397e-01
8.839164413296747291e-01 5.261372252716296494e-01 8.387524127368128912e-01 6.228578717380038876e-01 6.270119241391497455e-01 1.063833072990659989e+00 7.929761491461815304e-01 6.609669826769313250e-01 6.156974484199441155e-01 1.453587369817276986e+00 1.029961428763136899e+00 8.606864973689783982e-01 6.938508327416730292e-01 1.132769979541611738e+00 1.455680396999436077e+00 7.185076624993187444e-01 7.163747561973214939e-01 9.362776314559837498e-01 7.516738094890695887e-01 7.873494635141883302e-01 1.235058639121652035e+00 5.184060695660016593e-01 6.125661646750539813e-01 7.647816654450924068e-01 5.927949121526899789e-01 1.698553133514784541e+00 6.041601497969255608e-01 7.079410422852181473e-01 6.534364246796497966e-01 6.639503338940077048e-01 6.962020892937783589e-01 1.395881227773543065e+00 5.379478446086514154e-01
9.117585516154909087e-01 5.372281931098599195e-01 8.489524924320317467e-01 6.296359099256323422e-01 6.271200346402829862e-01 1.093396457944024291e+00 7.915994249388068615e-01 6.609992500453619746e-01 6.101975914168088488e-01 1.409865858542122652e+00 1.043013255859182253e+00 8.677417900007520224e-01 6.959271445157504399e-01 1.097629641155710933e+00 1.398081103206581410e+00 7.131008194614644191e-01 7.182875831363425556e-01 9.474601059761899036e-01 7.475912108582059012e-01 7.774014125302953770e-01 1.195802401728373709e+00 5.088518080272375066e-01 6.049277326939533905e-01 7.551981049959408665e-01 5.929469482622560239e-01 1.627738559000409424e+00 5.906947696044321239e-01 7.024752161468476030e-01 6.434420146051290645e-01 6.648974276497049418e-01 7.061375722012404044e-01 1.340072605876919454e+00 5.384192262062071910e-01
9.508455898465784095e-01 5.342622036899706828e-01 8.496968102852643367e-01 6.372514695924861305e-01 6.204823107638788304e-01 1.098348167781240781e+00 8.057469479898247133e-01 6.839263945205181772e-01 6.070116650473482700e-01 1.392074249342562631e+00 1.066151228934749229e+00 8.294701306906394622e-01 6.967762888855245640e-01 1.111692103625195660e+00 1.402997775551635407e+00 7.097358280204143499e-01 7.257042852450890091e-01 9.488778626837706121e-01 7.358769079132543300e-01 7.684287766527183594e-01 1.201658119656082047e+00 5.096614596036812550e-01 6.016278407935488071e-01 7.062047949433315486e-01 6.021578241905544138e-01 1.584283027363205143e+00 5.958895514816038297e-01 7.079118266458021003e-01 6.545875173437462058e-01 6.746665845522171745e-01 6.995583142204334637e-01 1.297507431669836064e+00 5.325303704466703980e-01
9.965199871241522400e-01 5.218297986794409038e-01 8.471549657277255285e-01 6.416078922643098092e-01 6.149112857242706731e-01 1.121263510773444105e+00 8.231293183033097094e-01 7.050091076489448660e-01 5.898487470824486101e-01 1.370474675589566704e+00 1.082471506765253721e+00 8.090719207642254052e-01 6.930710717412178479e-01 1.123739157589576765e+00 1.401331818136876572e+00 7.100185495444159001e-01 7.248867038531919826e-01 9.707828820313749718e-01 7.385950389133896232e-01 7.660934543894412085e-01 1.215104769907182636e+00 5.264721731777903813e-01 6.060102592475438144e-01 6.913926697550348832e-01 6.113507566716996910e-01 1.526376476188759490e+00 6.212312574071896520e-01 7.065830387406033530e-01 6.583247437081551912e-01 6.849636236304676995e-01 6.887977675440511982e-01 1.252493199903597532e+00 5.329739847649608286e-01
1.022143318589359362e+00 5.179733116550752081e-01 8.242567350811390581e-01 6.376227713202601288e-01 6.119484214508024156e-01 1.161819757914609230e+00 8.220898004149599370e-01 7.112005357735347033e-01 5.731807870498386581e-01 1.309511097393535550e+00 1.083366919514126003e+00 8.208573804293356480e-01 6.952298364694229349e-01 1.081216603644121976e+00 1.351734247329075211e+00 7.182104921161661659e-01 7.182667232451945827e-01 9.969710631356353270e-01 7.410696459955663506e-01 7.710906562151632615e-01 1.192260107959489668e+00 5.369699788401800511e-01 6.098376231050482987e-01 6.842020942672546457e-01 6.131997377284721384e-01 1.445999740666648048e+00 6.552332610399775881e-01 7.035824740150818934e-01 6.399087352937906648e-01 6.995367477934661959e-01 6.779717097147889282e-01 1.195685147053079156e+00 5.352183420545261194e-01
1.051074423407448277e+00 5.205673242045291138e-01 8.049929704116840501e-01 6.144806935507554080e-01 6.093778773442141139e-01 1.188390282278167787e+00 8.085479570433484753e-01 6.970909008877493873e-01 5.666943891128716215e-01 1.239225706097096813e+00 1.097592614823990065e+00 8.294523973618126433e-01 6.992777759965909112e-01 1.023195578034674202e+00 1.307938353479515259e+00 7.286168879744007176e-01 7.152095248795300453e-01 1.018851332766010254e+00 7.444259218088131735e-01 7.789141728828026245e-01 1.173989042630822599e+00 5.396686701963935295e-01 6.112920805008068559e-01 6.942104138624880516e-01 6.169339721758112516e-01 1.370701627003711565e+00 6.687393852223488810e-01 7.154018484248635401e-01 6.315125338360497720e-01 7.107346449260610877e-01 6.671977197832220652e-01 1.144169459237679209e+00 5.313843064809478101e-01
1.088220718725698477e+00 5.220076464018432727e-01 7.937418437572987262e-01 5.902981023359724633e-01 6.140017920443736621e-01 1.209707635147752036e+00 7.967575791495276061e-01 6.758712967427382701e-01 5.626527549804363204e-01 1.155732496320241998e+00 1.119605176621150999e+00 8.412987494838806146e-01 7.032139865867156336e-01 9.671997809993078121e-01 1.266201231237201741e+00 7.268674297730370881e-01 7.127962151295964555e-01 1.037545642738085361e+00 7.417930549478404245e-01 7.764090988147064332e-01 1.151213071546228761e+00 5.316903398885681753e-01 6.095579107164783572e-01 7.239445283922567587e-01 6.207978667815622353e-01 1.294435493528974357e+00 6.478163918261963250e-01 7.216486416352780875e-01 6.507951233856698048e-01 7.127535730882947895e-01 6.732821097136251209e-01 1.089809378025620390e+00 5.318733368119963334e-01
1.125170620687901524e+00 5.231178215996139524e-01 7.868338657303843853e-01 5.813575759446804048e-01 6.190671139663788125e-01 1.227766254969170800e+00 8.018033218165442344e-01 6.661513971234088727e-01 5.491158269517318891e-01 1.066220426759368234e+00 1.138459775124913920e+00 8.628744057118926669e-01 7.137972476588595461e-01 9.214208987050552802e-01 1.230928022925087628e+00 7.220182389413112301e-01 7.226938480952880273e-01 1.064543221663588612e+00 7.318306538366565750e-01 7.727987807894669547e-01 1.124045822297272013e+00 5.253900979926576786e-01 6.071139782236200100e-01 7.513235170145184938e-01 6.253111237248151211e-01 1.213304430840139503e+00 6.330585444406975348e-01 7.227460319308469661e-01 6.975870808146645841e-01 7.125236265293565241e-01 6.754865924403234967e-01 1.025846169978335665e+00 5.360080783868752530e-01
1.147554868985041443e+00 5.221032916087517961e-01 7.874623279800191389e-01 5.929527546308919206e-01 6.150981404829716226e-01 1.231029291845089801e+00 8.386754840949308676e-01 6.875916269856343632e-01 5.178735699717893493e-01 1.017371323626558244e+00 1.147331693043954548e+00 8.835111391559515859e-01 7.157981688076539006e-01 9.091519083493850850e-01 1.221948536869744917e+00 7.241748254416897623e-01 7.442600353531834134e-01 1.093423289218663275e+00 7.183082400257743139e-01 7.731157401237772619e-01 1.119190723869722959e+00 5.210070366730980007e-01 6.094932227450073903e-01 7.660860689852990735e-01 6.215312079824456548e-01 1.145246568134013820e+00 6.572314687374014586e-01 7.226290903903848095e-01 7.454354604817736707e-01 7.146239871273560862e-01 6.535353005368221835e-01 9.735072983860895146e-01 5.398197164789926283e-01
1.148503905489848709e+00 5.234249704330142805e-01 7.868650543553497023e-01 6.004532126015885707e-01 6.085221876170087141e-01 1.225388889207167820e+00 8.840957388139737416e-01 7.228659408009997511e-01 4.956604866186916647e-01 1.011516506481572319e+00 1.152541785410507780e+00 8.875988621760302344e-01 7.024863520730083577e-01 9.134693980545749437e-01 1.229512833883276368e+00 7.332244532339641241e-01 7.629289424105444306e-01 1.100701315321169105e+00 7.070993300968166917e-01 7.680661707492548729e-01 1.136336062945406011e+00 5.034953357721915213e-01 6.144087433151512734e-01 7.971341011088894923e-01 6.044046930098561088e-01 1.123941329142236434e+00 6.642971245005740988e-01 7.225537160969510708e-01 7.635731271252338415e-01 7.195761051392175478e-01 6.446859703671883324e-01 9.678882308518262922e-01 5.383944325381182505e-01
1.143203427717030873e+00 5.224672235450076307e-01 7.843387196565171360e-01 5.992862446211213445e-01 6.034989496838757406e-01 1.211064009817520493e+00 9.352348856890174700e-01 7.542763135368136806e-01 4.761148191188215861e-01 1.004661968721770604e+00 1.162081998644476588e+00 8.880076362118041189e-01 6.963633367254730144e-01 9.191656370913328100e-01 1.239962260025544882e+00 7.561403667805461914e-01 7.918857702648733898e-01 1.097969288378441988e+00 6.914897316573513919e-01 7.699320832517815294e-01 1.152192686260735677e+00 4.905675248035420988e-01 6.181440338864805373e-01 8.130060676250145946e-01 5.899327687583697521e-01 1.123352427933022479e+00 6.494495274578164778e-01 7.289934381500497995e-01 7.848076626874294082e-01 7.289159981747871386e-01 6.502970074147980117e-01 9.742291964730643850e-01 5.394031498736033825e-01
1.140241562694555899e+00 5.175201876856275751e-01 7.824307054440167164e-01 5.949705610312120418e-01 5.991054103144421994e-01 1.189949879657786980e+00 9.821488717777774324e-01 7.761933934371292310e-01 4.514985244352021643e-01 1.000450130527171133e+00 1.177789662102086021e+00 8.912075047087845148e-01 6.966277450461534348e-01 9.326274000169721967e-01 1.263889283391167906e+00 7.858516742842373004e-01 8.174628471439145949e-01 1.097440152278792436e+00 6.805806579326136863e-01 7.701281134136055417e-01 1.178276308265715278e+00 4.873958404531954502e-01 6.212122086813053334e-01 8.105796628402062165e-01 5.770143758405104073e-01 1.129992252990572377e+00 6.440851591692211553e-01 7.368837701640378324e-01 8.070437566251534856e-01 7.354868418126614404e-01 6.526101633148583270e-01 9.812737471021791835e-01 5.454245790562017859e-01
1.138460865029993219e+00 5.126803809758706532e-01 7.807874594786060607e-01 5.977976116976635446e-01 5.965008232578272729e-01 1.171530515292081853e+00 1.026070647976980332e+00 7.948766825034745409e-01 4.248821438455688826e-01 1.002207045954678133e+00 1.196314762272179477e+00 8.981368440127500685e-01 7.034699749527760781e-01 9.522278837608666446e-01 1.300118030166690364e+00 8.149515462022233203e-01 8.351562189337350395e-01 1.101239720661803423e+00 6.743196145784732254e-01 7.625712478745021450e-01 1.214878203443443327e+00 4.867668980945579205e-01 6.231621118006512861e-01 8.083978055111673555e-01 5.596124070527161987e-01 1.149868561055009897e+00 6.484111034401605078e-01 7.432287646235928857e-01 8.274811710854870217e-01 7.339332393141621003e-01 6.529708868688733903e-01 9.992987360919434181e-01 5.525314549377281503e-01
