# Supplementary material for: Molecular mechanisms of native ligand selectivity in catecholamine G protein-coupled receptors
Source: Nat Commun. 2026 Apr 23;17:4112. doi: 10.1038/s41467-026-71361-8 (PMC13150006; doi:10.1038/s41467-026-71361-8)
Supplement: Supplementary file 8 — Source Data 2 [file 41467_2026_71361_MOESM8_ESM.zip › SourceData/FigS15/strings4apo_WT/string42.txt]

8.907468250784592589e-01 4.949635836528399335e-01 8.483069601500281554e-01 6.351511339931236177e-01 6.339996650768449094e-01 1.072157551318772883e+00 8.415290289873744722e-01 6.626106879937812000e-01 5.539139273810191888e-01 1.480503884127145842e+00 1.047088815326949085e+00 8.496521689205648320e-01 8.457517473392808238e-01 1.213344435469935867e+00 1.536154406068494849e+00 7.329434851890843650e-01 7.357085464004391451e-01 9.586202516617341463e-01 6.672218765158423048e-01 8.179856754066339164e-01 1.230905994243974400e+00 4.987153447169695442e-01 6.187688370737187693e-01 7.865589773154693098e-01 5.540836636279617977e-01 1.801616481241348211e+00 6.047163526708390080e-01 7.247542715009860359e-01 6.539189056959107127e-01 7.256985605311124798e-01 6.876240389148378096e-01 1.437887768234842989e+00 5.286679570462086142e-01
8.961277225691162140e-01 5.042529215360834760e-01 8.355556575406419828e-01 6.453934129038788603e-01 6.287612752002700311e-01 1.085061091730253446e+00 8.171258437765512861e-01 6.610867066405514691e-01 5.510547831626552151e-01 1.452378381884766201e+00 1.046553482207937202e+00 8.632067909041106768e-01 8.116873887218908346e-01 1.165613568256439025e+00 1.509491218608647323e+00 7.299726744908315856e-01 7.554129533042301947e-01 9.847557154442431182e-01 6.859509656088570440e-01 8.214829509721887080e-01 1.229595165152723268e+00 5.075328085659960298e-01 6.166768488296908712e-01 7.662632621723532989e-01 5.681789683731061080e-01 1.763227266985412767e+00 6.293258866436189924e-01 7.194669283067693932e-01 6.618012927803621492e-01 7.142388083246257180e-01 6.886549452720582831e-01 1.416329673510250631e+00 5.302906093630100903e-01
8.836599567724550131e-01 5.040638255114904265e-01 8.084812610552785106e-01 6.506757720719755778e-01 6.328596292006686275e-01 1.080679428446104762e+00 8.035195456527958191e-01 6.668929849924427611e-01 5.533543721656257741e-01 1.424632627937608920e+00 1.025386637684265523e+00 8.556587308813381476e-01 7.686218589971416382e-01 1.126937010052566857e+00 1.467585883125388069e+00 7.223142913405371512e-01 7.667841131892817463e-01 9.839004587827656634e-01 7.062404485895337203e-01 8.201163523177521508e-01 1.216996340868648829e+00 5.168040858160496409e-01 6.106590662002711056e-01 7.393478832833084713e-01 5.610089429695144236e-01 1.710314571667620687e+00 6.370703992306773200e-01 7.217777873271354894e-01 6.639122278789056919e-01 7.079693147956038768e-01 6.869992598796809125e-01 1.383288056648459330e+00 5.317886121590665871e-01
8.508899990771848776e-01 4.985063504867887074e-01 7.794936422471632209e-01 6.564520609275401597e-01 6.325636445938891406e-01 1.051714920718561652e+00 8.059431201977922399e-01 6.928975097778329317e-01 5.890772589945862947e-01 1.412766932357959693e+00 1.003629872082433261e+00 8.277666366475948667e-01 7.384080960961930673e-01 1.104812635390361564e+00 1.442589524281294278e+00 7.158323131932922134e-01 7.647968617305737071e-01 9.385474186481352898e-01 7.071724630408708911e-01 8.094720236654109335e-01 1.204084993179026508e+00 5.151588476797078764e-01 6.078594726408403925e-01 7.214880967283033852e-01 5.569489786047351343e-01 1.695784375074266936e+00 6.289878942970199560e-01 7.216200675118294994e-01 6.719830428185177285e-01 7.062641142706955755e-01 6.787771816590301155e-01 1.378188305888131904e+00 5.319151189720662254e-01
8.586186659054808601e-01 5.052206697843625305e-01 7.805397664693359827e-01 6.593254983556822157e-01 6.171740415878819164e-01 1.057449882115366169e+00 8.013120243914816365e-01 7.061559480088306362e-01 6.354961720716281182e-01 1.413707897239857125e+00 1.027025351304449163e+00 8.302285436770835414e-01 7.130461179407181493e-01 1.107203807366880399e+00 1.452899403384860788e+00 7.211130994255076088e-01 7.477014881485608555e-01 9.211109485311077538e-01 7.028319491298449240e-01 7.988071413734008086e-01 1.220419851836412883e+00 5.133540476844310474e-01 6.118222176726119121e-01 6.949931606459434086e-01 5.829848677323477002e-01 1.704602857389400983e+00 6.240338520600242633e-01 7.086911554692568727e-01 6.829976356592721842e-01 7.033979629727676874e-01 6.793031836231238074e-01 1.393236245730108180e+00 5.341975543587064168e-01
8.973024041621255886e-01 5.149613528039724830e-01 8.002779722641809590e-01 6.443280443554287862e-01 6.103725376550230841e-01 1.092719801069463648e+00 7.958611009548488546e-01 6.953479435349732007e-01 6.544596806143321288e-01 1.424190125268731233e+00 1.063599215435340861e+00 8.520677666370063408e-01 6.938838650731485869e-01 1.121795890620993719e+00 1.472130852417396163e+00 7.251411963256922943e-01 7.247780641561312187e-01 9.351010598924802686e-01 7.019370100449078276e-01 7.895923957397418258e-01 1.251566968817355185e+00 5.129283054355654459e-01 6.137592448442531490e-01 6.903610151873771361e-01 6.000736774445414312e-01 1.707081573104275662e+00 6.233085323491487362e-01 6.959671432190008833e-01 6.831200908651238191e-01 6.993479879363416751e-01 6.770870672227737863e-01 1.406248335090044765e+00 5.394319529368439836e-01
9.286177202353744775e-01 5.209887509791407689e-01 8.200696301892228535e-01 6.196620633429060776e-01 6.120216179652852029e-01 1.122844098422168369e+00 7.986762910407843030e-01 6.834134097854863699e-01 6.618832849605662538e-01 1.443462476816776974e+00 1.091304303475654214e+00 8.683591754828151599e-01 6.876606859872126387e-01 1.130451242841918447e+00 1.493335282348585924e+00 7.229000867639324701e-01 7.045498314847619126e-01 9.418775750261145774e-01 6.962849740908074736e-01 7.766858204538552579e-01 1.282029445780866528e+00 5.063503073074636651e-01 6.141173999750108026e-01 7.236097595350421408e-01 6.052918736915953168e-01 1.721340811235040569e+00 6.244143454257816694e-01 6.865832381791772132e-01 6.788866099489364592e-01 6.934552099219527532e-01 6.644875211605231202e-01 1.429772181504499695e+00 5.447497843214859081e-01
9.116823422746738181e-01 5.156798777858017102e-01 8.152408881627700721e-01 6.143413458916499037e-01 6.130621700902629811e-01 1.127927724102773199e+00 8.133740949236015760e-01 6.824966037125291818e-01 6.323089408684668955e-01 1.448469462386457351e+00 1.081710008817142965e+00 8.711745750618200557e-01 6.906701628709774887e-01 1.127282977746720816e+00 1.486091866888860968e+00 7.209741329177801195e-01 7.034910864601273683e-01 9.470655096698367137e-01 7.199929698237758080e-01 7.656315271870790529e-01 1.278643212040257549e+00 5.089808738788306197e-01 6.175052427240956820e-01 7.607292008880571776e-01 6.043738165146844699e-01 1.708410335025301263e+00 6.112146861200339343e-01 7.042330954461566428e-01 6.570520071685261865e-01 6.868297880734652860e-01 6.846317209326034936e-01 1.421638889373304737e+00 5.413599059832975291e-01
9.366660298725393297e-01 5.235371981013795528e-01 8.332290989445000351e-01 6.244017732883472283e-01 6.121426017051718738e-01 1.149392639097274182e+00 8.155155691967874709e-01 6.859109876588340704e-01 6.256366447105029538e-01 1.406920022895663536e+00 1.078681749321999117e+00 8.864621062088137160e-01 6.994917472924438995e-01 1.114768108083447284e+00 1.433878835784476724e+00 7.209728620086028883e-01 7.002709739102613851e-01 9.941846476358298101e-01 7.276618673013099947e-01 7.657591207282791190e-01 1.238942277091318545e+00 5.107972553154471740e-01 6.145294633675754126e-01 7.270172413251169141e-01 6.112539988606839891e-01 1.617932623450140106e+00 5.948832802597263658e-01 7.103116035285412799e-01 6.548923051720222377e-01 6.729905607090547193e-01 6.942851293765681664e-01 1.342296907590440069e+00 5.367277110712330712e-01
1.016930312794326330e+00 5.340784903979600706e-01 8.460102763624888222e-01 6.150923529406556733e-01 6.119237021727204073e-01 1.193020094137897669e+00 8.222291369803420569e-01 6.862448496874964388e-01 6.084854926031955102e-01 1.338314347171747354e+00 1.113081448168014687e+00 8.906844272937228801e-01 7.040967146885193095e-01 1.077280725441184250e+00 1.390623964059193751e+00 7.141182981568070520e-01 7.016441484045009558e-01 1.027175919229166956e+00 7.291037231905961313e-01 7.716523497171109414e-01 1.223993276220751492e+00 5.103382482964829991e-01 6.056170656574491051e-01 7.055128054860729803e-01 6.207370046335485281e-01 1.524465223210103693e+00 5.990655141706460185e-01 6.991891105742411572e-01 6.593114641782291674e-01 6.753318422540663946e-01 6.837480365982866459e-01 1.274015530574355015e+00 5.334832231072098585e-01
1.093172983927281905e+00 5.344799252307920190e-01 8.382123413910163023e-01 6.031732001559659828e-01 6.107122210524784656e-01 1.232366156062365103e+00 8.266806531377791645e-01 6.893377509914553336e-01 5.767712719093567308e-01 1.239562194672092721e+00 1.147434056212658815e+00 8.859350221856481244e-01 7.103307185049988481e-01 1.011959437370596904e+00 1.334466344219247480e+00 7.059206834470207470e-01 7.139657530266425578e-01 1.046520868858444864e+00 7.350846248910957170e-01 7.779660828001351280e-01 1.202757420096184582e+00 5.117011943428504406e-01 5.971450858934566064e-01 7.022022210268634712e-01 6.216806014787210621e-01 1.414690573286353947e+00 6.065733695136600323e-01 7.006383449921494977e-01 6.563132838984222506e-01 6.894324662715795027e-01 6.771292549242949876e-01 1.196571459550435756e+00 5.289496702007875362e-01
1.144079565229332962e+00 5.287727944478858300e-01 8.284649364876836009e-01 5.947560697851187461e-01 6.121835926465011291e-01 1.252822198011441790e+00 8.162448988389693350e-01 6.932841660298491027e-01 5.610205079432015740e-01 1.122009026065765358e+00 1.160463361939581439e+00 8.864193851706918537e-01 7.208507531414157787e-01 9.413766082808459057e-01 1.260287975487688339e+00 7.019743054533358340e-01 7.270691731473697406e-01 1.067661204308242517e+00 7.292986942858841193e-01 7.801737566883616415e-01 1.149597550917364819e+00 5.126525074694336936e-01 5.914604478652789599e-01 7.129392814320678617e-01 6.202207447159301390e-01 1.295985157593147363e+00 6.090584977668933586e-01 7.100285190644095579e-01 6.592836206193062321e-01 7.028825520672287164e-01 6.761441538869853440e-01 1.098582964532784700e+00 5.281620616182336470e-01
1.162815171221490917e+00 5.214116308011823575e-01 8.140800184360157399e-01 5.856637992920260549e-01 6.182119424358510917e-01 1.258046187065265276e+00 8.091787169026561921e-01 6.940176092118616191e-01 5.490813425444047713e-01 1.024967965867010555e+00 1.155084229099879511e+00 8.920370214845849688e-01 7.338951521919477861e-01 8.941420242453448353e-01 1.204924375058286312e+00 7.055062089957436777e-01 7.372453050303564570e-01 1.086790048283624355e+00 7.200577294255768868e-01 7.738340365890883366e-01 1.092407170727029753e+00 5.142256148624084755e-01 5.939740976324756616e-01 7.504618126455462335e-01 6.209569424829718409e-01 1.210496026635118572e+00 6.152900596064768690e-01 7.156459321111825478e-01 6.783620424173181229e-01 7.132334379499967181e-01 6.795475078096184784e-01 1.016397902081129345e+00 5.330262810108499227e-01
1.155674614938846823e+00 5.154374936516747940e-01 7.927295384858797922e-01 5.819728738696660075e-01 6.197625741824176471e-01 1.252267958766988931e+00 8.318595132556950711e-01 6.933344822523402895e-01 5.196459245633134882e-01 9.870552481565206815e-01 1.150182596204177399e+00 8.962488174245742956e-01 7.394573403023037006e-01 8.908982483414733533e-01 1.205194076447290819e+00 7.196958850828086840e-01 7.430589629208288471e-01 1.104317982946139365e+00 7.124269075249697325e-01 7.669497344650297865e-01 1.082029747525043328e+00 5.120956690764711938e-01 6.067626889235049337e-01 7.767720165855446224e-01 6.147296854745590844e-01 1.168419846536910445e+00 6.377186206378901989e-01 7.267381815152774704e-01 7.124704433763788813e-01 7.240394990091061356e-01 6.742424706026700632e-01 9.725146052579514144e-01 5.405451644432581748e-01
1.149845323050505463e+00 5.148170064526343959e-01 7.841155585909704850e-01 5.825096381517614885e-01 6.130348861173525732e-01 1.231013483501360195e+00 8.857257328198101520e-01 7.052092872962866243e-01 4.835960752324392486e-01 9.911983447836089089e-01 1.156379168268743873e+00 8.888008189580378637e-01 7.317048986535356070e-01 9.104237508560819592e-01 1.230106154830450604e+00 7.333241812748986233e-01 7.564561850669641041e-01 1.112025893900670415e+00 7.047841353856980628e-01 7.730259689533452994e-01 1.109111965892473073e+00 5.051473458671538186e-01 6.163380339973124622e-01 7.882018205377789855e-01 6.084642942004018229e-01 1.149348845650719486e+00 6.709716076957722430e-01 7.411186659469831683e-01 7.423515010443988427e-01 7.310805438986898164e-01 6.592025165819084265e-01 9.572860354355616774e-01 5.421031373067324299e-01
1.142741817241854640e+00 5.149908664152742510e-01 7.785887769099382183e-01 5.852249041701245158e-01 6.047194709200690577e-01 1.211872841116363286e+00 9.392069951415601414e-01 7.370323943233861863e-01 4.629281639996521980e-01 9.927667555116466147e-01 1.165106102678540090e+00 8.893845523557120103e-01 7.286152594392862891e-01 9.260041121476674242e-01 1.246781025839051038e+00 7.580142954000663735e-01 7.844226332059319740e-01 1.110687246104544501e+00 6.951840899884114133e-01 7.720424457722666611e-01 1.136263474977321497e+00 4.992382690285436797e-01 6.257263283028979828e-01 8.105242183375861442e-01 5.950421197854610655e-01 1.139701590412097509e+00 6.876411749238834359e-01 7.451512554617880646e-01 7.736465883697558610e-01 7.317585340922931891e-01 6.461733348567076929e-01 9.593756569056909322e-01 5.411961700015354149e-01
1.140981811207272267e+00 5.139142931601035080e-01 7.806121657301590133e-01 5.882810189126275180e-01 5.975641368378548091e-01 1.190323878069606822e+00 9.832096676635999621e-01 7.693338191111700475e-01 4.399454433690126454e-01 9.984031715262129403e-01 1.178238317515233335e+00 8.922665347698588434e-01 7.178952336390967970e-01 9.432570465200330601e-01 1.278307405270713293e+00 7.910347317438108927e-01 8.094585879068549872e-01 1.103776332028118201e+00 6.819574799219494388e-01 7.661727475588119285e-01 1.171716809294437001e+00 4.932573270987119507e-01 6.295429098019895697e-01 8.146420063636585773e-01 5.780871875915254421e-01 1.145476024153375461e+00 6.718733355603934143e-01 7.457402730453291939e-01 7.993841363080542717e-01 7.355480553624152984e-01 6.474840348794018707e-01 9.711410500739890983e-01 5.453193861425600364e-01
1.138460865029993219e+00 5.126803809758706532e-01 7.807874594786060607e-01 5.977976116976635446e-01 5.965008232578272729e-01 1.171530515292081853e+00 1.026070647976980332e+00 7.948766825034745409e-01 4.248821438455688826e-01 1.002207045954678133e+00 1.196314762272179477e+00 8.981368440127500685e-01 7.034699749527760781e-01 9.522278837608666446e-01 1.300118030166690364e+00 8.149515462022233203e-01 8.351562189337350395e-01 1.101239720661803423e+00 6.743196145784732254e-01 7.625712478745021450e-01 1.214878203443443327e+00 4.867668980945579205e-01 6.231621118006512861e-01 8.083978055111673555e-01 5.596124070527161987e-01 1.149868561055009897e+00 6.484111034401605078e-01 7.432287646235928857e-01 8.274811710854870217e-01 7.339332393141621003e-01 6.529708868688733903e-01 9.992987360919434181e-01 5.525314549377281503e-01
