# Supplementary material for: Molecular mechanisms of native ligand selectivity in catecholamine G protein-coupled receptors
Source: Nat Commun. 2026 Apr 23;17:4112. doi: 10.1038/s41467-026-71361-8 (PMC13150006; doi:10.1038/s41467-026-71361-8)
Supplement: Supplementary file 8 — Source Data 2 [file 41467_2026_71361_MOESM8_ESM.zip › SourceData/FigS15/strings4apo_WT/string56.txt]

8.907468250784592589e-01 4.949635836528399335e-01 8.483069601500281554e-01 6.351511339931236177e-01 6.339996650768449094e-01 1.072157551318772883e+00 8.415290289873744722e-01 6.626106879937812000e-01 5.539139273810191888e-01 1.480503884127145842e+00 1.047088815326949085e+00 8.496521689205648320e-01 8.457517473392808238e-01 1.213344435469935867e+00 1.536154406068494849e+00 7.329434851890843650e-01 7.357085464004391451e-01 9.586202516617341463e-01 6.672218765158423048e-01 8.179856754066339164e-01 1.230905994243974400e+00 4.987153447169695442e-01 6.187688370737187693e-01 7.865589773154693098e-01 5.540836636279617977e-01 1.801616481241348211e+00 6.047163526708390080e-01 7.247542715009860359e-01 6.539189056959107127e-01 7.256985605311124798e-01 6.876240389148378096e-01 1.437887768234842989e+00 5.286679570462086142e-01
8.999975106269277880e-01 5.065886853477319374e-01 8.392787205596872191e-01 6.427044204614890122e-01 6.233131651694034936e-01 1.080341421569789961e+00 8.166242819600744163e-01 6.637833766313979700e-01 5.508440723407206363e-01 1.456146521425786933e+00 1.047100898285965309e+00 8.491609087246206888e-01 8.048202956894037197e-01 1.170726118900915935e+00 1.518885517260601947e+00 7.376485105884210691e-01 7.473341095630540165e-01 9.436509543119420140e-01 6.746001955647609183e-01 8.243542270974207886e-01 1.231829274163311227e+00 5.038544499884652916e-01 6.152622270674277249e-01 7.555501709967189505e-01 5.448713145766878041e-01 1.784459598927058632e+00 6.115168029387157977e-01 7.266888750137172615e-01 6.581055343517474565e-01 7.206352439283446598e-01 6.945667198725402613e-01 1.436055798162129360e+00 5.301546842462093734e-01
8.928969674985524074e-01 5.116297019821438585e-01 8.161483627459867884e-01 6.461665998293232294e-01 6.163754454954036843e-01 1.072021869997517696e+00 8.053772032813226733e-01 6.681659242163724421e-01 5.548084310948968589e-01 1.419507650215673600e+00 1.029940396101679978e+00 8.358932712764498563e-01 7.702848426456357922e-01 1.123217682330794220e+00 1.475515288543823411e+00 7.300996459616034828e-01 7.521799564871683996e-01 9.092245956297566600e-01 6.877593108313359016e-01 8.211137280037645869e-01 1.206193287463991792e+00 5.108504173776228230e-01 6.075646151491972402e-01 7.254639892578957916e-01 5.366391337760110236e-01 1.749164953094679120e+00 6.160671218830853224e-01 7.263649976456392210e-01 6.666260369849645873e-01 7.170440991439955836e-01 7.017504346399016102e-01 1.414225417320017275e+00 5.296542468211640209e-01
8.753687185902092605e-01 5.103700434027735877e-01 7.887401375683608107e-01 6.362549053946298105e-01 6.149504226180608768e-01 1.066216217772233410e+00 8.088491093034129165e-01 6.763497517409010618e-01 5.780684448176431900e-01 1.373884353390811608e+00 1.017442558268034869e+00 8.228387234039749032e-01 7.409543996092191609e-01 1.083031783252426550e+00 1.420716260753917659e+00 7.135280213189466592e-01 7.387015535488887785e-01 8.902481216144956244e-01 6.987684122348929439e-01 7.999491746902245293e-01 1.165236750705095359e+00 5.135698947131764891e-01 6.018154155120984949e-01 7.169681064019670647e-01 5.430944733672481428e-01 1.693334931752303874e+00 6.172644069198665040e-01 7.173553457264727484e-01 6.797526280127249576e-01 7.127006567405427262e-01 7.074017814467035148e-01 1.366920272341000775e+00 5.288809138642123209e-01
8.603269310108470069e-01 5.129500916266317434e-01 7.784449948274234643e-01 6.119335948723803043e-01 6.174370587193305226e-01 1.068054536955573397e+00 8.108547219177973941e-01 6.756167679747221433e-01 6.093043361698632365e-01 1.369097747305803914e+00 1.022765271862400738e+00 8.258086960327272186e-01 7.038959020054419424e-01 1.089843861804336456e+00 1.413469663932879872e+00 7.140763962964820077e-01 7.220174988090343193e-01 9.036220543572232033e-01 7.105587173102713150e-01 7.815907309377631007e-01 1.170229187759651790e+00 5.138344993124922544e-01 6.077069784610991121e-01 7.138678457446741010e-01 5.727675718633012947e-01 1.664024312517887072e+00 6.201671869716547381e-01 7.093993847095603211e-01 6.810337302728379782e-01 7.040488290570728891e-01 7.041057956257292805e-01 1.346602384204885983e+00 5.311446428571355849e-01
8.566948886858547496e-01 5.189412782304996252e-01 8.032958492202205703e-01 6.098567855469946286e-01 6.191587809264611497e-01 1.067318819105252059e+00 8.122820737112043110e-01 6.777660663971720734e-01 6.077818508649774909e-01 1.403553233667858890e+00 1.026759541305995560e+00 8.431680476001092162e-01 7.059679695854669257e-01 1.122417715925765336e+00 1.418456726269316182e+00 7.152241676941778481e-01 7.167625965695562096e-01 9.291000721942668239e-01 7.303447899313075808e-01 7.735494254528241242e-01 1.188709054847291613e+00 5.180223482376165034e-01 6.115913301796619406e-01 7.238496644131291458e-01 6.000812918143317853e-01 1.647232055696824071e+00 6.104723982753279543e-01 7.090571987466967041e-01 6.454723596327671675e-01 6.892034174936446655e-01 6.944542244705992351e-01 1.342046736087354919e+00 5.350694322816869075e-01
8.952158791612151445e-01 5.245670256337726656e-01 8.408209348938757710e-01 6.238047839470676204e-01 6.173954817132075723e-01 1.103384390882755417e+00 8.103566418639582825e-01 6.875850827284535338e-01 6.116446166320471667e-01 1.406175069623835316e+00 1.047630622807439460e+00 8.704157100486209497e-01 7.277718611166920093e-01 1.114435703555569868e+00 1.408225722151233761e+00 7.125541691170563796e-01 7.098767538393834231e-01 9.695167411226338627e-01 7.259783282928454762e-01 7.728850366369889313e-01 1.188302050744707072e+00 5.142207519022521378e-01 6.108090972211670522e-01 7.252409612085675139e-01 6.068014304874449483e-01 1.618686497529379764e+00 6.006054082329358446e-01 7.073989587615889807e-01 6.225918774647598575e-01 6.778604202303900594e-01 6.914779695367097023e-01 1.321739443857314455e+00 5.381610339060114434e-01
9.767174906833048231e-01 5.278393438213003774e-01 8.725227733722400458e-01 6.250236370654420615e-01 6.169048981641875873e-01 1.162416527975511871e+00 8.109438717907674343e-01 6.914456144377733038e-01 6.043892037234135373e-01 1.379280963981681873e+00 1.080331017701919860e+00 8.832848202081570177e-01 7.241631184049450720e-01 1.100667357025422621e+00 1.382401649633397733e+00 7.104904201525935603e-01 6.921081562753192973e-01 1.020000354291040079e+00 7.207526447805658876e-01 7.636896794678810219e-01 1.192373333112469735e+00 5.114105396236001688e-01 6.079798207298482415e-01 7.206973876192843687e-01 6.045852634055903785e-01 1.539143459044996165e+00 6.073260099447486127e-01 7.003858567522819323e-01 6.302493594948086475e-01 6.781122582650257469e-01 6.926197238290270342e-01 1.265782189081732012e+00 5.364775812874539307e-01
1.041420523413320032e+00 5.250384762370854386e-01 8.570638490221790251e-01 6.195699342383474972e-01 6.146453111649989864e-01 1.204469640342429093e+00 8.114484306474738506e-01 6.967730632688212689e-01 5.770698653200998507e-01 1.309879652548019635e+00 1.102478086669233859e+00 8.696155869243795689e-01 6.890976583995238602e-01 1.076769034573334061e+00 1.348406786279916503e+00 7.138795113931355463e-01 6.937515383113062040e-01 1.032557130971306858e+00 7.290762368972317775e-01 7.642102735768351307e-01 1.189889999445425062e+00 5.167083978010514889e-01 6.072513215750209303e-01 7.058425949533233545e-01 5.961730734105188390e-01 1.442043727553031340e+00 6.251720791016257550e-01 6.894216347036427051e-01 6.429738581568725797e-01 6.876699816208424743e-01 6.867189537229013707e-01 1.197393115869657798e+00 5.343941601863004820e-01
1.080470659638264275e+00 5.213220575344822416e-01 8.196911771630651655e-01 6.143415147531456899e-01 6.098130739685491131e-01 1.222976048617031797e+00 8.089797507715946745e-01 7.022244584012806712e-01 5.666490011445455277e-01 1.215122580618084758e+00 1.117293709008356561e+00 8.558449734611752735e-01 6.792486480027292162e-01 1.020330738358750544e+00 1.311421051398586890e+00 7.174757469801620324e-01 7.088223912214528522e-01 1.025264977529566357e+00 7.300798620098319924e-01 7.745921129155441953e-01 1.171213036981907152e+00 5.216613535556970938e-01 6.059846239087417485e-01 6.879406701202397389e-01 5.931194754174826667e-01 1.366401957487456631e+00 6.344657478088444602e-01 6.935628575624179781e-01 6.367488973915107486e-01 6.940742662098940974e-01 6.704051103926531585e-01 1.141394292420360834e+00 5.355945213801142080e-01
1.109542277054602621e+00 5.180875977874045413e-01 7.921332369715413657e-01 5.971282365473123965e-01 6.097165528670808188e-01 1.221696977116283556e+00 8.058617596744654943e-01 6.935334473987699866e-01 5.608537697574721426e-01 1.118823800881875385e+00 1.126540040443851254e+00 8.463265933560673027e-01 6.911341922353991807e-01 9.568935285953299452e-01 1.261185798116732037e+00 7.165284973413501568e-01 7.136402137634969556e-01 1.035772738389558523e+00 7.270888084766590209e-01 7.702691135381580789e-01 1.136952183964621499e+00 5.280233528678379695e-01 6.027578495450033325e-01 7.142002757726675366e-01 5.986061407320130145e-01 1.284963296582281922e+00 6.326120649437851906e-01 7.120276284668648481e-01 6.483279424415171466e-01 7.002861745678647942e-01 6.615994361786411426e-01 1.073237762285586427e+00 5.366171911585065901e-01
1.124210789402931843e+00 5.164184985977858799e-01 7.852745678968834353e-01 5.867301156655800876e-01 6.152015440949064606e-01 1.219436542340701868e+00 8.037545642995691519e-01 6.866581210831421700e-01 5.528324164989020240e-01 1.042997558380730716e+00 1.122216712669729999e+00 8.483482505983566124e-01 7.023649301898617914e-01 9.211486639357459039e-01 1.210637440153366384e+00 7.202161593652001148e-01 7.195083317955329738e-01 1.058784968810873250e+00 7.257175766041292775e-01 7.648020601129026375e-01 1.087636079894090502e+00 5.350042304941046156e-01 6.064686315424313579e-01 7.711515648547097035e-01 6.046968682318495381e-01 1.209637349129410344e+00 6.272057770392875931e-01 7.204580905694876192e-01 6.835151585803576069e-01 7.068896987641406504e-01 6.628047787579701700e-01 9.987044379628777779e-01 5.452384644929720858e-01
1.129414177687914300e+00 5.159802369881840711e-01 7.762641336681114224e-01 5.876219154457420490e-01 6.183557780844918250e-01 1.229030754936735637e+00 8.223733187777716447e-01 6.964290621731912267e-01 5.261664577528670783e-01 9.817989713703759724e-01 1.121982826628953100e+00 8.637625722032932218e-01 7.048570298757824704e-01 8.977569940722949227e-01 1.184172361378874605e+00 7.265744243231245791e-01 7.404187575299290280e-01 1.068144865186583914e+00 7.269942299370569794e-01 7.654821437707099996e-01 1.048795556305555765e+00 5.296041362047689827e-01 6.107743650345927033e-01 7.829865249671310590e-01 6.192628768293588770e-01 1.160166079140149353e+00 6.382220855635519774e-01 7.312700943506695861e-01 7.202537830033700628e-01 7.179749263998622677e-01 6.598820196288934792e-01 9.486958465061349211e-01 5.600550094718618199e-01
1.140923864086119899e+00 5.166371287364421860e-01 7.841499463488993404e-01 5.762560981230980817e-01 6.166743933237041064e-01 1.234709693385980467e+00 8.521895600944700000e-01 6.886184224184584979e-01 4.844434981348309521e-01 1.008869648751666181e+00 1.141471200419907461e+00 8.766800983538383107e-01 7.055918182708919018e-01 9.129350554123802919e-01 1.238892983168209838e+00 7.256145883147244735e-01 7.532462491532257998e-01 1.085427779843277651e+00 7.173404129316387490e-01 7.787393986823748504e-01 1.096207809207534911e+00 5.248889084001119310e-01 6.116478829097634629e-01 7.746857195618992442e-01 6.301581875807934496e-01 1.185918904288657316e+00 6.659487427428407713e-01 7.302481364116437668e-01 7.489545610085163174e-01 7.291951294668079786e-01 6.522633587005624012e-01 9.783616406184306724e-01 5.518476604193817137e-01
1.145286975113706029e+00 5.211995842746706131e-01 7.860412812054267118e-01 5.666354561173140292e-01 6.103720836901589397e-01 1.225961928186064975e+00 8.836687165100916008e-01 7.049790186693283278e-01 4.809861984150140546e-01 1.047167913275580453e+00 1.160975022860882833e+00 8.808460742374908392e-01 6.978159077565093682e-01 9.224509558623511518e-01 1.270204309895320627e+00 7.345625298841347295e-01 7.646152203335256914e-01 1.094639380080640878e+00 7.060429292643699561e-01 7.727658033408271177e-01 1.162582962600760217e+00 5.142605837579081740e-01 6.151798971024924345e-01 7.943131307119059015e-01 6.190267367527425568e-01 1.187122519448545077e+00 6.815687932202684207e-01 7.340646850724248385e-01 7.567309230528914687e-01 7.340394118698143622e-01 6.447309976267761034e-01 1.014006049624230021e+00 5.420673885452048646e-01
1.141206956393250538e+00 5.216072845431416471e-01 7.806819883761036971e-01 5.722520372118162779e-01 6.045124106610950676e-01 1.203733521856299227e+00 9.278304949214226660e-01 7.394675391705024525e-01 4.757035885048838675e-01 1.047884813645657998e+00 1.170074939691233107e+00 8.792119368499317078e-01 6.908083332770401652e-01 9.277152626143662095e-01 1.272930309747426270e+00 7.606072882122506540e-01 7.852121677235475161e-01 1.093402400129282803e+00 6.936017060407790868e-01 7.644245507912119653e-01 1.194726097654915886e+00 5.034401287227793231e-01 6.204636632989860567e-01 8.053286608346303943e-01 6.027403881068681413e-01 1.162459746614783906e+00 6.784527871055586745e-01 7.435151756841422710e-01 7.694159575131583884e-01 7.357046095731409885e-01 6.427892119212071931e-01 1.015213008696139285e+00 5.461673464039434878e-01
1.138095329287698076e+00 5.174561781204909394e-01 7.780330989697140653e-01 5.807596491206236111e-01 5.982490471122372533e-01 1.185863349636684383e+00 9.757386663451971254e-01 7.679643841849814745e-01 4.504453152073419897e-01 1.032501847371290804e+00 1.180494745737770357e+00 8.863287068543643787e-01 6.949654976653529825e-01 9.416777822133951537e-01 1.287542409625377138e+00 7.894609053331032023e-01 8.098965241463061959e-01 1.095718334030573171e+00 6.837799178138558309e-01 7.631190088639947522e-01 1.212051776104871248e+00 4.951472962186148630e-01 6.236504340035543548e-01 8.077729992107791634e-01 5.825838680033867956e-01 1.155041863632674914e+00 6.628228380114401519e-01 7.452900421747497006e-01 7.954180632125552597e-01 7.350705034610462985e-01 6.465903700525076347e-01 1.009448948933307610e+00 5.493501353098764195e-01
1.138460865029993219e+00 5.126803809758706532e-01 7.807874594786060607e-01 5.977976116976635446e-01 5.965008232578272729e-01 1.171530515292081853e+00 1.026070647976980332e+00 7.948766825034745409e-01 4.248821438455688826e-01 1.002207045954678133e+00 1.196314762272179477e+00 8.981368440127500685e-01 7.034699749527760781e-01 9.522278837608666446e-01 1.300118030166690364e+00 8.149515462022233203e-01 8.351562189337350395e-01 1.101239720661803423e+00 6.743196145784732254e-01 7.625712478745021450e-01 1.214878203443443327e+00 4.867668980945579205e-01 6.231621118006512861e-01 8.083978055111673555e-01 5.596124070527161987e-01 1.149868561055009897e+00 6.484111034401605078e-01 7.432287646235928857e-01 8.274811710854870217e-01 7.339332393141621003e-01 6.529708868688733903e-01 9.992987360919434181e-01 5.525314549377281503e-01
