# Supplementary material for: Molecular mechanisms of native ligand selectivity in catecholamine G protein-coupled receptors
Source: Nat Commun. 2026 Apr 23;17:4112. doi: 10.1038/s41467-026-71361-8 (PMC13150006; doi:10.1038/s41467-026-71361-8)
Supplement: Supplementary file 8 — Source Data 2 [file 41467_2026_71361_MOESM8_ESM.zip › SourceData/FigS15/strings4apo_WT/string301.txt]

8.907468250784592589e-01 4.949635836528399335e-01 8.483069601500281554e-01 6.351511339931236177e-01 6.339996650768449094e-01 1.072157551318772883e+00 8.415290289873744722e-01 6.626106879937812000e-01 5.539139273810191888e-01 1.480503884127145842e+00 1.047088815326949085e+00 8.496521689205648320e-01 8.457517473392808238e-01 1.213344435469935867e+00 1.536154406068494849e+00 7.329434851890843650e-01 7.357085464004391451e-01 9.586202516617341463e-01 6.672218765158423048e-01 8.179856754066339164e-01 1.230905994243974400e+00 4.987153447169695442e-01 6.187688370737187693e-01 7.865589773154693098e-01 5.540836636279617977e-01 1.801616481241348211e+00 6.047163526708390080e-01 7.247542715009860359e-01 6.539189056959107127e-01 7.256985605311124798e-01 6.876240389148378096e-01 1.437887768234842989e+00 5.286679570462086142e-01
8.684870978837602173e-01 4.964604301515398999e-01 8.234707304553245955e-01 6.259368997096456111e-01 6.340967315347322275e-01 1.072265674257592671e+00 8.168788635990085201e-01 6.433231994303927337e-01 5.485030992139035000e-01 1.464016775165805084e+00 1.023309265345541785e+00 8.490493236129739163e-01 8.129810418001979233e-01 1.184766884192230751e+00 1.511330400732264767e+00 7.384163580495943791e-01 7.188702791517298518e-01 9.562703549400477510e-01 6.838864549239330737e-01 7.972004914534609465e-01 1.221427573815258905e+00 5.098883259225480691e-01 6.205928734721781748e-01 7.886937417328769850e-01 5.482804049941020219e-01 1.769291822509474699e+00 6.171272684587153501e-01 7.359919024011941646e-01 6.599880969070150982e-01 7.137967096051635041e-01 6.690575120729995717e-01 1.420799837545606792e+00 5.335890761287273021e-01
8.430081376841173091e-01 5.017015590247797530e-01 7.992174926022340697e-01 6.313762938552398563e-01 6.292080204903705010e-01 1.056098276217235954e+00 7.992056598655410404e-01 6.482990250494082840e-01 5.552210233751485591e-01 1.435617641793738297e+00 9.968939362447608588e-01 8.360612430900149494e-01 7.725280656183034500e-01 1.145654994881581956e+00 1.463208039166292940e+00 7.351019664034674772e-01 7.104966302683811685e-01 9.468645388945022834e-01 7.113403204641826072e-01 7.829546114437708759e-01 1.198064096306581838e+00 5.143513343351059364e-01 6.167911705446913473e-01 7.762700077242041807e-01 5.472440455599173470e-01 1.711643103467403559e+00 6.075901115079060943e-01 7.407017066983860865e-01 6.781688312351112913e-01 7.048648974767703912e-01 6.630804969492987144e-01 1.380847063423366938e+00 5.350495767266264524e-01
8.171113364230732090e-01 5.042576994746832408e-01 7.780548264573386996e-01 6.429373463032685976e-01 6.273335500835094392e-01 1.011249780331941128e+00 7.891646586177567535e-01 6.656924725010489041e-01 5.922977951054066992e-01 1.410871303105955210e+00 9.697840883626921427e-01 8.016860617644884224e-01 7.394037775471387075e-01 1.122966135150417877e+00 1.418197504563293743e+00 7.293386531998975464e-01 7.095121034975063745e-01 9.223191976807512127e-01 7.274045129000543675e-01 7.761645887477863770e-01 1.171802005061381102e+00 5.130457307536162581e-01 6.119773034320497018e-01 7.531541482846040303e-01 5.550859419900818770e-01 1.663724403388015638e+00 5.970332085211307316e-01 7.385898558918292389e-01 6.886565883032533808e-01 6.960754556533191861e-01 6.802774985232213911e-01 1.342975403971204518e+00 5.318435477875240736e-01
8.076122796268604409e-01 5.096238726649808815e-01 7.715195485598913550e-01 6.555019016875076598e-01 6.272139106106733308e-01 9.592264766576863444e-01 7.837635204956052704e-01 6.835353959218086750e-01 6.277424743381651018e-01 1.402801496488904398e+00 9.555375157070271630e-01 7.639457261329267723e-01 7.189390719271765429e-01 1.127123767038368252e+00 1.408244741238764419e+00 7.176779618348373413e-01 7.094899628765183319e-01 8.876410075840833747e-01 7.270552816778393934e-01 7.713479804893736969e-01 1.162364908624822668e+00 5.175615509300061090e-01 6.041841922947445154e-01 7.216912175351394287e-01 5.797806878184985635e-01 1.652329288928336304e+00 6.020778415700915875e-01 7.343729384923938230e-01 6.836828507117218567e-01 6.755970675412661386e-01 6.961537951695111470e-01 1.329837468216348739e+00 5.292929595365662987e-01
8.251213310466519735e-01 5.143101600072089719e-01 8.066073794756490889e-01 6.557929290469383110e-01 6.213659099799468954e-01 9.549171838498259346e-01 7.874315022209559256e-01 6.854557351072498861e-01 6.434663429012894564e-01 1.426264431018096079e+00 9.775438973027844591e-01 7.797641451599393037e-01 6.932051493567475964e-01 1.141561725212464573e+00 1.418036807386001463e+00 7.122399752072013923e-01 7.045585777084512058e-01 8.837697560777393324e-01 7.216286042240862564e-01 7.612228879766202994e-01 1.180841911176620629e+00 5.224358008325012959e-01 6.013874989028726858e-01 7.164081637739406760e-01 6.011407062429808823e-01 1.659280202351563371e+00 6.132743536581365396e-01 7.240370545350087728e-01 6.748779113875646996e-01 6.666330148624591834e-01 6.847448104457176665e-01 1.343664613330967317e+00 5.354764744485122074e-01
8.600599807116365847e-01 5.171556107443822103e-01 8.364701892029513530e-01 6.447306283775945390e-01 6.188856941641303067e-01 1.005869927437876621e+00 7.909858776055090912e-01 6.753885677289084288e-01 6.284447057602329245e-01 1.437461671404315799e+00 1.015035227031501730e+00 8.218333515296913916e-01 6.844830339010378184e-01 1.138224875663379265e+00 1.416554044337674512e+00 7.179488602227478422e-01 7.144438028009574282e-01 9.142722033577428409e-01 7.230845161815688815e-01 7.717397426478525002e-01 1.199413642920400980e+00 5.294529613139489221e-01 6.080768996934877713e-01 7.543169609881450466e-01 6.022110955932666876e-01 1.648444647601860380e+00 6.187776152015104225e-01 7.235590755175272948e-01 6.671734550134510444e-01 6.813927438820390758e-01 6.662070703573489405e-01 1.348853177989227881e+00 5.374432393103678596e-01
8.976349178925672190e-01 5.253001517711908264e-01 8.367743354829371150e-01 6.423758932770131658e-01 6.213868799036081914e-01 1.055256511534796493e+00 7.833742273631583153e-01 6.703509201196118372e-01 6.110752495396992723e-01 1.409949288506048948e+00 1.038097233102355910e+00 8.373165349524219758e-01 6.814571678633066787e-01 1.122653980573440347e+00 1.398909964395593564e+00 7.196844481765642954e-01 7.315411347727635016e-01 9.306696802437004479e-01 7.220804645034235580e-01 7.977221284683012614e-01 1.192832444614789100e+00 5.420394201400254852e-01 6.107286071563526875e-01 7.805317009866886702e-01 6.122448438121401715e-01 1.610906736387797356e+00 6.433652065326552760e-01 7.281417673775072430e-01 6.554692643135313634e-01 6.918556655565153424e-01 6.571560116320495082e-01 1.321285487294519001e+00 5.295505161102478375e-01
9.360393201172230171e-01 5.331292460609862172e-01 8.076960010339815366e-01 6.438981586746486130e-01 6.267419411754814318e-01 1.095798281287851728e+00 7.844577387901657817e-01 6.788061993136466077e-01 5.911428969544866296e-01 1.353822793823556969e+00 1.049780671654541919e+00 8.290006558947266013e-01 6.758584006019193735e-01 1.089775355670260959e+00 1.377416221347791181e+00 7.175802665812109904e-01 7.428264875465887540e-01 9.279199134736001442e-01 7.390893669696853019e-01 8.069646102661540699e-01 1.179235103787126038e+00 5.458048594375193296e-01 6.072907458131833192e-01 7.323655891053226785e-01 6.095759580015247536e-01 1.562618315400529090e+00 6.821658476389325099e-01 7.252496825486648424e-01 6.494790334398650167e-01 6.870985461887527679e-01 6.512138508560685324e-01 1.282334237870970561e+00 5.264988456032904107e-01
9.952115081220831438e-01 5.292814989308429752e-01 7.953338424915122884e-01 6.297643777670863807e-01 6.232176708801008269e-01 1.154136324632269339e+00 8.032433415318649406e-01 6.885980232864964412e-01 5.739126719623628414e-01 1.304482200625768584e+00 1.075493510332366842e+00 8.320716326267723062e-01 6.788480712074680401e-01 1.057421497924429188e+00 1.361510774270334512e+00 7.219438186598168272e-01 7.367862909725900744e-01 9.525076890346809710e-01 7.508455695156583953e-01 7.952882703029680034e-01 1.188831300029375093e+00 5.474852995507147879e-01 6.116099028810900728e-01 6.835495755378749871e-01 6.052612026689658808e-01 1.499059924726540816e+00 7.083508083224120400e-01 7.244391554389399968e-01 6.470673253332507313e-01 6.787051861858218738e-01 6.477919277866799330e-01 1.245147509859512391e+00 5.344298532371728472e-01
1.044350743485878974e+00 5.233853370230452384e-01 7.897319939287523738e-01 6.081510622171766300e-01 6.191502109657013309e-01 1.182710063558588098e+00 8.124528072137652268e-01 6.778149672416898808e-01 5.717289103638940606e-01 1.242492317735065077e+00 1.096930665000526606e+00 8.228623624088605704e-01 6.812052645575543686e-01 1.034557123767340991e+00 1.336694222796474651e+00 7.318273962002401767e-01 7.263319417961989766e-01 9.845298651622396147e-01 7.430843785999492468e-01 7.922548433413391100e-01 1.183878245686797559e+00 5.408316712577184715e-01 6.168867762539579358e-01 7.040011737513164336e-01 6.120881785548235587e-01 1.394761017062791097e+00 7.015387818270366616e-01 7.394632050491010133e-01 6.439019174254313471e-01 6.806972667931155963e-01 6.677128344343734589e-01 1.161624080205329701e+00 5.392928633235192226e-01
1.091496980876039746e+00 5.180519113503185835e-01 7.836532030703426965e-01 6.191942317919305605e-01 6.180377572592843372e-01 1.196456026880254875e+00 8.273229777426970299e-01 6.931092467402015789e-01 5.685567499052934792e-01 1.148764990199215186e+00 1.128344274918720469e+00 8.241851207061866580e-01 7.030166483035800162e-01 9.942270773999717370e-01 1.298822538958077644e+00 7.352411453319511736e-01 7.164999713820490168e-01 1.013177160026692558e+00 7.426007657240387694e-01 7.846295126928628516e-01 1.155898377406207933e+00 5.352786188454898841e-01 6.114717377419192079e-01 7.071878469280993285e-01 6.101782523709223804e-01 1.298157803027673918e+00 6.830153935397480502e-01 7.343137563805266499e-01 6.577294686700517756e-01 6.933371287166300023e-01 6.899159464819993870e-01 1.073686192721210908e+00 5.375275111401461858e-01
1.129828347721429704e+00 5.173965876603732195e-01 7.861202055321577786e-01 6.174956025513399505e-01 6.178057618444693366e-01 1.212866937375279841e+00 8.419458349234593131e-01 7.065344707477543285e-01 5.505960675108050317e-01 1.060846441019069664e+00 1.150801576824465045e+00 8.449666682900536241e-01 7.205027445984454326e-01 9.500864434164530969e-01 1.252896486223068706e+00 7.351692180599508353e-01 7.190712483663763699e-01 1.052014791205261979e+00 7.385305174536331840e-01 7.731166407528956563e-01 1.119720196358908737e+00 5.382008607795037980e-01 6.130318535804449853e-01 7.149533371589759101e-01 6.128540997165327076e-01 1.214894474376626343e+00 6.940378326074593263e-01 7.269983467344489636e-01 6.969316918909750358e-01 6.995547478849948320e-01 6.697996614755393763e-01 1.001510274280521084e+00 5.359279351172749895e-01
1.147343218199717851e+00 5.235358778847168937e-01 7.901988446775998209e-01 5.976135336924824903e-01 6.196801936575994096e-01 1.205883287988483321e+00 8.804262987912414573e-01 7.122609822514522904e-01 5.232460391740160199e-01 1.013367135139300990e+00 1.156124021186813788e+00 8.544324307237121108e-01 7.186651197937370394e-01 9.217027266918563777e-01 1.227472008920321045e+00 7.398479083939335510e-01 7.397466431320541824e-01 1.075671316809617473e+00 7.221229576287094831e-01 7.764611033155248698e-01 1.108358198943338646e+00 5.263084816745152716e-01 6.227550544649637088e-01 7.531145170400301847e-01 6.162504998864375416e-01 1.156112522341591786e+00 6.993924685761137017e-01 7.268254211857617664e-01 7.371171243028940001e-01 6.975049525892236257e-01 6.536797215749133860e-01 9.641786768621584125e-01 5.370982858909324476e-01
1.152259877889502571e+00 5.276681719495033285e-01 7.928091786772044625e-01 5.942342994994580518e-01 6.200927471312753791e-01 1.181971612872238397e+00 9.484089735033749413e-01 7.423264886950448060e-01 4.996685613692962713e-01 1.003354310901483526e+00 1.163199449517003936e+00 8.521664764891324628e-01 7.193651540348963147e-01 9.149923185301598316e-01 1.235086402776694126e+00 7.513125823833959327e-01 7.632510784775237145e-01 1.079350404346357761e+00 7.029405582078824821e-01 7.844994940632163960e-01 1.129043417732331633e+00 5.010022081923403148e-01 6.259779635696554045e-01 7.725318501141922312e-01 6.074399461258904731e-01 1.137489390490309171e+00 6.749994148423070772e-01 7.230312827734636238e-01 7.610375218963228994e-01 7.019305111678411091e-01 6.686969127544069025e-01 9.646249618465642106e-01 5.379071386540775768e-01
1.152256212573455674e+00 5.227406214787635452e-01 7.927882840064971459e-01 5.994988735344095598e-01 6.159232619781748186e-01 1.164958200835019442e+00 1.005308397710813262e+00 7.806003473569831375e-01 4.772646506027074520e-01 9.994319056586897787e-01 1.175242610455779824e+00 8.591750594421990739e-01 7.254657273289666364e-01 9.216511367379941477e-01 1.253101542656174683e+00 7.711502629800105479e-01 7.895566458936100762e-01 1.085993666280644643e+00 6.886685888485042373e-01 7.815115637014947714e-01 1.156938872060897072e+00 4.838221053694096718e-01 6.236696810123606438e-01 7.680658739136040358e-01 5.910485218853238631e-01 1.132441108606132563e+00 6.509972144936284622e-01 7.240613510259571450e-01 7.828871273382569385e-01 7.136688736769154495e-01 6.781908688016882181e-01 9.702987602170124459e-01 5.397174031773890324e-01
1.146157691042990701e+00 5.158487970255901667e-01 7.873890995269861026e-01 6.001406180479209596e-01 6.070784903077872663e-01 1.162005375286963460e+00 1.029180782399767402e+00 7.973307200609290879e-01 4.505141986864971138e-01 9.986537463973387263e-01 1.186245530826237182e+00 8.766445560161469919e-01 7.188744606716047647e-01 9.355031802836930588e-01 1.275855151455682623e+00 7.953310383447571574e-01 8.169001447469106392e-01 1.093932785251254147e+00 6.791093957917200274e-01 7.726060557391527528e-01 1.187428483389381562e+00 4.802014318047978514e-01 6.228430176010396613e-01 7.797957663449037735e-01 5.743118060031237038e-01 1.137024400911012645e+00 6.433398492470128183e-01 7.328854370647304162e-01 8.065375469448363699e-01 7.249014831517526236e-01 6.706199628082986086e-01 9.824980952959087022e-01 5.455716349506444240e-01
1.138460865029993219e+00 5.126803809758706532e-01 7.807874594786060607e-01 5.977976116976635446e-01 5.965008232578272729e-01 1.171530515292081853e+00 1.026070647976980332e+00 7.948766825034745409e-01 4.248821438455688826e-01 1.002207045954678133e+00 1.196314762272179477e+00 8.981368440127500685e-01 7.034699749527760781e-01 9.522278837608666446e-01 1.300118030166690364e+00 8.149515462022233203e-01 8.351562189337350395e-01 1.101239720661803423e+00 6.743196145784732254e-01 7.625712478745021450e-01 1.214878203443443327e+00 4.867668980945579205e-01 6.231621118006512861e-01 8.083978055111673555e-01 5.596124070527161987e-01 1.149868561055009897e+00 6.484111034401605078e-01 7.432287646235928857e-01 8.274811710854870217e-01 7.339332393141621003e-01 6.529708868688733903e-01 9.992987360919434181e-01 5.525314549377281503e-01
