# Supplementary material for: Molecular mechanisms of native ligand selectivity in catecholamine G protein-coupled receptors
Source: Nat Commun. 2026 Apr 23;17:4112. doi: 10.1038/s41467-026-71361-8 (PMC13150006; doi:10.1038/s41467-026-71361-8)
Supplement: Supplementary file 8 — Source Data 2 [file 41467_2026_71361_MOESM8_ESM.zip › SourceData/FigS15/strings4apo_WT/string315.txt]

8.907468250784592589e-01 4.949635836528399335e-01 8.483069601500281554e-01 6.351511339931236177e-01 6.339996650768449094e-01 1.072157551318772883e+00 8.415290289873744722e-01 6.626106879937812000e-01 5.539139273810191888e-01 1.480503884127145842e+00 1.047088815326949085e+00 8.496521689205648320e-01 8.457517473392808238e-01 1.213344435469935867e+00 1.536154406068494849e+00 7.329434851890843650e-01 7.357085464004391451e-01 9.586202516617341463e-01 6.672218765158423048e-01 8.179856754066339164e-01 1.230905994243974400e+00 4.987153447169695442e-01 6.187688370737187693e-01 7.865589773154693098e-01 5.540836636279617977e-01 1.801616481241348211e+00 6.047163526708390080e-01 7.247542715009860359e-01 6.539189056959107127e-01 7.256985605311124798e-01 6.876240389148378096e-01 1.437887768234842989e+00 5.286679570462086142e-01
8.889963852415356804e-01 5.053007962393661900e-01 8.268224207450182162e-01 6.391025134658872009e-01 6.393531468569800813e-01 1.073956846071868032e+00 8.061360873364502577e-01 6.711128567411623891e-01 5.582430127018813693e-01 1.462587948570845287e+00 1.037004465148654297e+00 8.467061518352106964e-01 7.944004901269954289e-01 1.169641323890970419e+00 1.501751705587328178e+00 7.316134465374239948e-01 7.265982097303584908e-01 9.672010520807856615e-01 6.808024196860117394e-01 7.859769066934961801e-01 1.240941632151429941e+00 5.087644360004454080e-01 6.157078406401760295e-01 7.706289909577526132e-01 5.344847072757793471e-01 1.743418112171582601e+00 6.111084859620923293e-01 7.247610490365963276e-01 6.646377417504149010e-01 7.216169157616755259e-01 6.637509586327702271e-01 1.416973251677357881e+00 5.324212617366774758e-01
8.746354994044537312e-01 5.129380692108151951e-01 7.986303738132082275e-01 6.321024028125792338e-01 6.347954541588111121e-01 1.068922248256540142e+00 7.864890186361505053e-01 6.769225395214619745e-01 5.894551325824375354e-01 1.414971647295752089e+00 1.018947689816749325e+00 8.359393024745096490e-01 7.478913508239684038e-01 1.119175391013589982e+00 1.438329867040723631e+00 7.174290591834227016e-01 7.241654593939640394e-01 9.699485957202532704e-01 7.011627170914390694e-01 7.806955700262692144e-01 1.211270108507777055e+00 5.093836478704331094e-01 6.056364377022276368e-01 7.738722956394387120e-01 5.319026244326211517e-01 1.669451832332929708e+00 6.068271696216256395e-01 7.187632240048106302e-01 6.874077130815273717e-01 7.169058612088383686e-01 6.675044229023017195e-01 1.363406037945030791e+00 5.319723039086550198e-01
8.449513127834129556e-01 5.107100645589482957e-01 7.767364376100217571e-01 6.340011502187494763e-01 6.347448891875910881e-01 1.012655507698372093e+00 7.855941296172940236e-01 6.800598341441098649e-01 6.291479168830985680e-01 1.393686432164799260e+00 9.933149814730628524e-01 7.904658295012990665e-01 7.261285257492894329e-01 1.096378526019624156e+00 1.401942605731554714e+00 7.127772069822435608e-01 7.381907967721635933e-01 9.415951014722548917e-01 7.198003523941192139e-01 8.053391499123745412e-01 1.182445469702011920e+00 5.092314415778017578e-01 6.030095358097432579e-01 7.564489022779665728e-01 5.517605932538156566e-01 1.628594380349960069e+00 6.147839717632276324e-01 7.242644057685109216e-01 6.981507872228958078e-01 7.071538303712940898e-01 6.957323441320721891e-01 1.322364753767767631e+00 5.303633467508750421e-01
8.079601129413579441e-01 5.089402181684016258e-01 7.546966458686703572e-01 6.420858746602730038e-01 6.371604561589305771e-01 9.329879838572205930e-01 7.913362791231016713e-01 6.875896443517579559e-01 6.403656925778413722e-01 1.396807989569781805e+00 9.603279640062429845e-01 7.321491324717894766e-01 7.133783508261610784e-01 1.091459048090080763e+00 1.402062058037696568e+00 7.196604814505934700e-01 7.481624311597145915e-01 8.830294384206853753e-01 7.411282929858322710e-01 8.199225286613334163e-01 1.171469763311564938e+00 5.191387292411335785e-01 6.087660747839753750e-01 7.182066523098544764e-01 5.773203090653014069e-01 1.627189762754286395e+00 6.333052401729224457e-01 7.364358032044828750e-01 6.871687300621874828e-01 6.992207190570175479e-01 7.034762729632429989e-01 1.312923398527821472e+00 5.304159678621829244e-01
7.734539299044818073e-01 5.103385693921493882e-01 7.338339505617872405e-01 6.424165700901462994e-01 6.281448495293937562e-01 8.798950286742174276e-01 8.038863518414367526e-01 6.919359563973807026e-01 6.207970784483889393e-01 1.388792093964895003e+00 9.275478719387669768e-01 6.977127354011283256e-01 6.888553921364888311e-01 1.085707329505429808e+00 1.401631399144453782e+00 7.243214679280532975e-01 7.384109807471485043e-01 8.213748934555556991e-01 7.708384923342034289e-01 8.040775861664205548e-01 1.151984297554477399e+00 5.344872259357620337e-01 6.137141639303487217e-01 7.145612642788037316e-01 6.071288448233079782e-01 1.631519944907883435e+00 6.415578543342037587e-01 7.379935610020299519e-01 6.718229973604095129e-01 6.940301024732571378e-01 6.831918547303635902e-01 1.304753718068627055e+00 5.332204796950763548e-01
7.724774867263445310e-01 5.082545357072176806e-01 7.425958363287610275e-01 6.393248218680310790e-01 6.163825360089085770e-01 8.897445202922007468e-01 8.086355959739091048e-01 6.778389789661289910e-01 5.984742102268647557e-01 1.381184060485805665e+00 9.278813982399004567e-01 7.098920785406632739e-01 6.601048258185443496e-01 1.086225843598757512e+00 1.384731946231139599e+00 7.265634607735085293e-01 7.215672232352532411e-01 8.147462246075173331e-01 7.812947312721876258e-01 7.740144260872915405e-01 1.135946457675401255e+00 5.440397830417079694e-01 6.151721828906808742e-01 7.713929562210184443e-01 6.275098978042360498e-01 1.609651529391661562e+00 6.378894293909398439e-01 7.311240238843470518e-01 6.711284286511745023e-01 6.842444244937200271e-01 6.661240944722767177e-01 1.282877204944521843e+00 5.390507331567454541e-01
8.018157004145358702e-01 5.217159297182398792e-01 7.657942724542854407e-01 6.313489055709999853e-01 6.196448608776501388e-01 9.162420506119587360e-01 7.826618185965100727e-01 6.677159258976693712e-01 5.871251392159605453e-01 1.389449526977855953e+00 9.548356575996721496e-01 7.140057624233184796e-01 6.666689781373312806e-01 1.102411190746072078e+00 1.366482997390092269e+00 7.342143683656053854e-01 7.199870982995687507e-01 8.274508514778310397e-01 7.448818900511210428e-01 7.846234481114978676e-01 1.144245947027243471e+00 5.634129401414071925e-01 6.187765072839815916e-01 8.030145207867047663e-01 6.238216624987852343e-01 1.570902300934625462e+00 6.581940183761805230e-01 7.480399206992598415e-01 6.528811871309754267e-01 6.766743584723002858e-01 6.536556920484241084e-01 1.264144079917417063e+00 5.367735839205910464e-01
8.593234831504398263e-01 5.270759098849979729e-01 7.954922259136931739e-01 6.376688768912402994e-01 6.194569129501981131e-01 9.817464728357067072e-01 7.783643814593974586e-01 6.765375805147006982e-01 5.980281727392644520e-01 1.378345094825657036e+00 9.922113541172278284e-01 7.455958131934585786e-01 6.741154650264320480e-01 1.096966118404367974e+00 1.352486564786165246e+00 7.365692094969663595e-01 7.342246149732575278e-01 8.671653681508432188e-01 7.346102480185211503e-01 7.991423274373459229e-01 1.151159222066038490e+00 5.612996716401272845e-01 6.166157621910419717e-01 7.390326389442384292e-01 6.237095068924184416e-01 1.538186247849518962e+00 6.778024664454779247e-01 7.408200305720384904e-01 6.580231496636067545e-01 6.830889348727200439e-01 6.560094157910718593e-01 1.249209244697734977e+00 5.271155195377333902e-01
9.333713270965411368e-01 5.242583176973266701e-01 8.140184927734601672e-01 6.266285846904302570e-01 6.157737297374188401e-01 1.059470988891004994e+00 7.897472255037203404e-01 6.825112791597183204e-01 5.958360910950856182e-01 1.346378200615328868e+00 1.025648943791830803e+00 7.776570268246397744e-01 6.891878359199150594e-01 1.068951268864394510e+00 1.336813178686209858e+00 7.366408360773107900e-01 7.275922654443524040e-01 9.161787730101533800e-01 7.375820781174233787e-01 7.923501142721212087e-01 1.156110357695194768e+00 5.579237126514300371e-01 6.166318196488803638e-01 6.862669220684195492e-01 6.190329383333256219e-01 1.496918127470881821e+00 7.088295818113135027e-01 7.219942713633916709e-01 6.596758582885816624e-01 6.916095160618391802e-01 6.451058874350910077e-01 1.226240103630405365e+00 5.320832187103442523e-01
1.005194734830013426e+00 5.213124443946237641e-01 8.028948941128740691e-01 5.976066957720254091e-01 6.169191020421166405e-01 1.133176608966185217e+00 7.903057672663985622e-01 6.681523256514222409e-01 5.839165759577198411e-01 1.272371015636482694e+00 1.050291608048563585e+00 7.981513674441165218e-01 6.941122984046679267e-01 1.026886602899953704e+00 1.308373385300829916e+00 7.393576063536458909e-01 7.204574799062597457e-01 9.636964219697743417e-01 7.320556775704061270e-01 7.847338950114937095e-01 1.148883718132192699e+00 5.508786528025111373e-01 6.201553390220171380e-01 7.066479407897749976e-01 6.234245422423030369e-01 1.416809739866991436e+00 7.237311006031525995e-01 7.227683445034263077e-01 6.444493297361433282e-01 6.903676812913571714e-01 6.464672167610910902e-01 1.167516774064015772e+00 5.427705384831114088e-01
1.068409492365117286e+00 5.189557433586476920e-01 7.915650434644150302e-01 5.899510896777705460e-01 6.187904275261406628e-01 1.188977247597711395e+00 7.896487494903949855e-01 6.576399718872782962e-01 5.742627162614121206e-01 1.170923032433202948e+00 1.088825218837823572e+00 8.209972645813994330e-01 6.935731017745196958e-01 9.963482804497001410e-01 1.272209205426896750e+00 7.389832600660848350e-01 7.180430448858086123e-01 9.942605343312398425e-01 7.261743074025588385e-01 7.852722371269885704e-01 1.127071680338593840e+00 5.372798669090795842e-01 6.156717304428632742e-01 7.384101801916757024e-01 6.296569815032703188e-01 1.318210346744816519e+00 6.993783746818483804e-01 7.348262871913202599e-01 6.359278228443486780e-01 6.898057894251369282e-01 6.824113333095737088e-01 1.089183332785857772e+00 5.423551431176958371e-01
1.127617503162727131e+00 5.186315578885395405e-01 7.957085650549710065e-01 5.971505620397078440e-01 6.164840129499188359e-01 1.238407164976036423e+00 8.128644536861419079e-01 6.687426949232943008e-01 5.548188558721462993e-01 1.071051708053605278e+00 1.143329270036562706e+00 8.643110221255992931e-01 7.045345061582647395e-01 9.503808845997396837e-01 1.234450556395840781e+00 7.354012514632373154e-01 7.138952303060034366e-01 1.044572737982841781e+00 7.361522433416883837e-01 7.760916293683878253e-01 1.109952828899216648e+00 5.392744029711040721e-01 6.085674772989183579e-01 7.374862640048274187e-01 6.250755589081433694e-01 1.230420072057552883e+00 6.903520809453842499e-01 7.302149823185242195e-01 6.752751201953490767e-01 6.968535511698521479e-01 6.932038590678084589e-01 1.027689547931334157e+00 5.409001696774112800e-01
1.145260054832086816e+00 5.246528459028320102e-01 7.945607403494380216e-01 5.905293136310911795e-01 6.214951726278001853e-01 1.225491381126013080e+00 8.504418861895020054e-01 6.825109553561485853e-01 5.351247451128855470e-01 1.013611962564065383e+00 1.147147346886733033e+00 8.662549875788635445e-01 7.120639439476394994e-01 9.140409924246507556e-01 1.213538465449287562e+00 7.362442762546242969e-01 7.314310262073360214e-01 1.073679534779788280e+00 7.203631868843204389e-01 7.755396318462119964e-01 1.088882177403907692e+00 5.335415299258099431e-01 6.142401092690954467e-01 7.611877070237234033e-01 6.247833412048774404e-01 1.170226375915295103e+00 7.019471377380327448e-01 7.212054021216481869e-01 7.258923879125269707e-01 6.958440401068984871e-01 6.520126687725843473e-01 9.756212505043976302e-01 5.452413436812735270e-01
1.157017123132803027e+00 5.337021998507737175e-01 7.942394618170037779e-01 5.903197259283415876e-01 6.232501343910480385e-01 1.221157901073069985e+00 9.233878351512303517e-01 7.173979058053359115e-01 5.055717363946251597e-01 9.987821144993818123e-01 1.154379471486313147e+00 8.780581534130684762e-01 7.169846088605248413e-01 9.019635628194314636e-01 1.227628453100339856e+00 7.434145546654818970e-01 7.530956253006779733e-01 1.093339121604438358e+00 6.964943176454960749e-01 7.841784600030214936e-01 1.108751243148424104e+00 5.047992715162600286e-01 6.185278860693826930e-01 7.722461442450613278e-01 6.300893894889728619e-01 1.155434117815629769e+00 6.749343077871212682e-01 7.165995005835120724e-01 7.525629605232175834e-01 7.053242946388912360e-01 6.448218949180872794e-01 9.736088126254606179e-01 5.456857585348554585e-01
1.143062628321428464e+00 5.266386141389418629e-01 7.788315170812514232e-01 5.900206493786165352e-01 6.165045423444567296e-01 1.211398048250447168e+00 9.965102644925107889e-01 7.584615009928880047e-01 4.792423226344160181e-01 1.017790048645671019e+00 1.160002191491891210e+00 8.794714760065607262e-01 7.185077551794907258e-01 9.164733213146840640e-01 1.258242559953346884e+00 7.579040531750589338e-01 7.724475704651638797e-01 1.098590819269745777e+00 6.872457850994401207e-01 7.779720570255347356e-01 1.153627216286239765e+00 4.823615711457952537e-01 6.191876227750283679e-01 7.766697418712189549e-01 6.127048140893197603e-01 1.159169170805268267e+00 6.535714627616587835e-01 7.176281365851024940e-01 7.617736744253642556e-01 7.152796770034914875e-01 6.534537353598397491e-01 9.921037489054950198e-01 5.428187519239202619e-01
1.131756551736267991e+00 5.155652037219368156e-01 7.712204871413286256e-01 5.968712545259300395e-01 6.075082165680079083e-01 1.185705230477726024e+00 1.032409879371605443e+00 7.888934272818362015e-01 4.530079018298342475e-01 1.018388851689200125e+00 1.172755202716976974e+00 8.794677239210368924e-01 7.142234532074648312e-01 9.348856032233090474e-01 1.282597483302495123e+00 7.839106134941457027e-01 8.066343622109525269e-01 1.098803146462978386e+00 6.788476544979493710e-01 7.728882202303237747e-01 1.187966198069782431e+00 4.774004983932234603e-01 6.210290812445359299e-01 7.893004966258623245e-01 5.844175447399684309e-01 1.158658497286142008e+00 6.426263083774776952e-01 7.261013929583610693e-01 7.894629222697033821e-01 7.259312761339294928e-01 6.568901169201446510e-01 9.978692339388386401e-01 5.456341946361560336e-01
1.138460865029993219e+00 5.126803809758706532e-01 7.807874594786060607e-01 5.977976116976635446e-01 5.965008232578272729e-01 1.171530515292081853e+00 1.026070647976980332e+00 7.948766825034745409e-01 4.248821438455688826e-01 1.002207045954678133e+00 1.196314762272179477e+00 8.981368440127500685e-01 7.034699749527760781e-01 9.522278837608666446e-01 1.300118030166690364e+00 8.149515462022233203e-01 8.351562189337350395e-01 1.101239720661803423e+00 6.743196145784732254e-01 7.625712478745021450e-01 1.214878203443443327e+00 4.867668980945579205e-01 6.231621118006512861e-01 8.083978055111673555e-01 5.596124070527161987e-01 1.149868561055009897e+00 6.484111034401605078e-01 7.432287646235928857e-01 8.274811710854870217e-01 7.339332393141621003e-01 6.529708868688733903e-01 9.992987360919434181e-01 5.525314549377281503e-01
