# Supplementary material for: Molecular mechanisms of native ligand selectivity in catecholamine G protein-coupled receptors
Source: Nat Commun. 2026 Apr 23;17:4112. doi: 10.1038/s41467-026-71361-8 (PMC13150006; doi:10.1038/s41467-026-71361-8)
Supplement: Supplementary file 8 — Source Data 2 [file 41467_2026_71361_MOESM8_ESM.zip › SourceData/FigS15/strings4apo_WT/string329.txt]

8.907468250784592589e-01 4.949635836528399335e-01 8.483069601500281554e-01 6.351511339931236177e-01 6.339996650768449094e-01 1.072157551318772883e+00 8.415290289873744722e-01 6.626106879937812000e-01 5.539139273810191888e-01 1.480503884127145842e+00 1.047088815326949085e+00 8.496521689205648320e-01 8.457517473392808238e-01 1.213344435469935867e+00 1.536154406068494849e+00 7.329434851890843650e-01 7.357085464004391451e-01 9.586202516617341463e-01 6.672218765158423048e-01 8.179856754066339164e-01 1.230905994243974400e+00 4.987153447169695442e-01 6.187688370737187693e-01 7.865589773154693098e-01 5.540836636279617977e-01 1.801616481241348211e+00 6.047163526708390080e-01 7.247542715009860359e-01 6.539189056959107127e-01 7.256985605311124798e-01 6.876240389148378096e-01 1.437887768234842989e+00 5.286679570462086142e-01
8.794736835755023741e-01 4.997705770895452537e-01 8.366998662750990690e-01 6.449620207950031991e-01 6.307760837388710629e-01 1.065281338748601536e+00 8.071106222815332965e-01 6.729655389813962163e-01 5.506634497819347107e-01 1.477415192442296243e+00 1.031250192408301736e+00 8.541720094188307577e-01 8.127695084644389611e-01 1.184303586598359992e+00 1.511001863869058770e+00 7.303689903471090039e-01 7.171411114350489946e-01 9.585331800449208295e-01 6.772245178142797251e-01 7.816912877582888886e-01 1.238857238945769046e+00 5.102849457566810409e-01 6.161942553528426680e-01 7.679154306299199595e-01 5.460314804814615508e-01 1.769265164326958573e+00 6.261700069272667646e-01 7.188484574483106071e-01 6.682820426691395976e-01 7.177392748445808879e-01 6.605616445060081832e-01 1.435324848787747687e+00 5.322967834501365347e-01
8.763271627698911992e-01 5.142527973286205034e-01 8.226630195039236204e-01 6.526443508023938023e-01 6.269489889122656923e-01 1.071799539690371450e+00 7.857965355644336292e-01 6.884249913431230716e-01 5.634328690899887970e-01 1.455164579125592272e+00 1.035217674499967710e+00 8.583992981742207817e-01 7.491252198079555447e-01 1.146617980226147360e+00 1.474749437659675477e+00 7.273207468972496814e-01 7.087209303841996988e-01 9.738359016802274892e-01 7.023462638382125256e-01 7.683361717620137421e-01 1.243319565951703787e+00 5.113117520232737245e-01 6.117095297134007570e-01 7.443714104418915900e-01 5.660433240068539762e-01 1.708193096237707209e+00 6.130905883505939347e-01 7.071153756810302227e-01 6.691776440125253300e-01 7.081802023233555454e-01 6.635489868403584568e-01 1.400834685045691419e+00 5.357523013212951435e-01
8.618300241670967532e-01 5.124932591614351773e-01 8.348466081210784706e-01 6.520322806975711316e-01 6.223639601516470776e-01 1.065645951803474878e+00 7.807614015034073374e-01 6.854005009815821170e-01 6.193804566373413145e-01 1.459968278287081311e+00 1.024605628791624978e+00 8.620684680772804365e-01 6.988975035747905240e-01 1.129850997360466902e+00 1.453799494560731098e+00 7.283811098270260853e-01 7.280253121840859487e-01 9.811352362347288691e-01 7.196294859522720522e-01 7.958056261957098254e-01 1.238062635311938386e+00 4.999768620455309343e-01 6.138032756913830434e-01 7.367496331082433736e-01 5.708251861697061225e-01 1.671704129555689811e+00 6.011127026696712061e-01 7.151750690374510944e-01 6.741229032877216198e-01 7.001791473912664099e-01 6.971933603926306899e-01 1.371564858960665267e+00 5.330760564450849337e-01
8.402841455423251116e-01 5.122090434892220268e-01 8.243272859877546210e-01 6.410274782996692178e-01 6.201382247787391444e-01 1.002207654823404459e+00 7.855182794018205072e-01 6.793409030355674894e-01 6.567736242424206949e-01 1.461513453559535769e+00 9.846623469284493391e-01 8.168397539764175042e-01 6.999706100972507006e-01 1.127255619111548812e+00 1.443116514777153192e+00 7.227473524773063707e-01 7.489404582398202503e-01 9.365989040129252263e-01 7.293872885613778001e-01 8.149147716372922012e-01 1.216872510935423257e+00 5.029528666096495515e-01 6.157778277722211202e-01 7.165962217646562049e-01 5.813288279019153126e-01 1.664059798586186245e+00 6.242697855648845495e-01 7.305592442417703225e-01 6.631556481729100616e-01 6.837324235562920460e-01 7.028929353136633695e-01 1.353912186862340050e+00 5.307141118636842236e-01
8.179951556738511709e-01 5.144635841175176916e-01 7.956174538664222418e-01 6.339359279377068113e-01 6.152801455423170252e-01 9.552546714790381976e-01 7.959688596979863640e-01 6.761649246977476935e-01 6.347385760736818927e-01 1.431084158189932953e+00 9.695678680465308341e-01 7.712838437430340477e-01 6.932643392386249603e-01 1.122471759850038220e+00 1.428027467662630778e+00 7.218098376458451648e-01 7.324424172046787307e-01 8.801252921839809451e-01 7.514178633628673110e-01 8.025076197003591094e-01 1.186549361627627919e+00 5.181588577575354515e-01 6.161191693795445845e-01 7.324923089276679233e-01 5.978760709699726394e-01 1.653442079479241489e+00 6.376294983420983664e-01 7.251065048773972510e-01 6.596296294869551380e-01 6.779450722833746390e-01 6.872399650049879627e-01 1.332363376078522510e+00 5.360748602723974798e-01
8.157081351407677872e-01 5.167916592288384070e-01 7.823498933682122569e-01 6.267948478703850856e-01 6.143909489225373166e-01 9.513885284216563321e-01 7.877053647211115228e-01 6.667429000284944562e-01 5.938589097467150690e-01 1.396349819583463381e+00 9.820158411978908708e-01 7.585958540274763129e-01 6.655803902348924606e-01 1.111820382954723074e+00 1.388630337401507653e+00 7.329034406994472395e-01 7.180977599299990244e-01 8.558504116898419944e-01 7.470970520985196206e-01 7.851913053297723266e-01 1.163379365940917953e+00 5.255253433795709084e-01 6.202198706355649405e-01 7.915690861758637453e-01 6.098916540323977564e-01 1.608676252659368533e+00 6.422219910849850111e-01 7.155162458608289588e-01 6.491635805415895133e-01 6.824066997386983857e-01 6.623814900840192532e-01 1.301096066616124647e+00 5.450099629951123958e-01
8.022178318908594896e-01 5.166092493810048314e-01 7.645331813529296916e-01 6.380722078524089236e-01 6.136196476182991244e-01 9.540444419735403248e-01 7.843890021358786990e-01 6.801808284409442962e-01 5.916649995851706034e-01 1.361979757387650203e+00 9.609120245332376520e-01 7.512960862117448180e-01 6.659260725895982391e-01 1.083557658757433373e+00 1.330146484714214372e+00 7.301483602534353246e-01 7.193980323911361996e-01 8.500223359273356705e-01 7.289822608580572849e-01 7.807505486732022604e-01 1.122113918589515036e+00 5.392379176101292915e-01 6.158644202317562488e-01 7.440581700142708810e-01 6.074334439234168048e-01 1.548261899332901370e+00 6.668782316995718329e-01 7.261608783294216662e-01 6.535113482137638874e-01 6.974208332922111619e-01 6.423805144742071871e-01 1.254482751519093719e+00 5.380004915615828054e-01
8.470629374792914001e-01 5.190243236343907718e-01 7.779378658702089666e-01 6.379376170864239359e-01 6.113971046054170744e-01 9.995305645152163798e-01 7.954716759135899151e-01 6.881702947556807004e-01 5.858511191026317677e-01 1.331008345785064995e+00 9.788281668742321306e-01 7.671432220233723731e-01 6.711547152807878502e-01 1.069593071800985395e+00 1.296641115466791838e+00 7.243693970561823070e-01 7.106623622242275173e-01 8.768830967493830286e-01 7.297570834346319701e-01 7.772474660967855220e-01 1.104575807633952689e+00 5.595215735189215112e-01 6.083509465648516690e-01 6.779685795455246966e-01 5.975912541927559385e-01 1.496962994650721690e+00 7.017543388560470996e-01 7.145659107541706412e-01 6.611701072231662701e-01 6.990668136438885627e-01 6.374078924538058022e-01 1.216765662783735769e+00 5.301648689994149510e-01
9.343885458619096696e-01 5.224012585263423381e-01 8.131916258430977873e-01 6.302655414724468441e-01 6.098249060631757423e-01 1.082241308077563913e+00 8.088599237639483297e-01 6.934008505044592097e-01 5.741233480807559353e-01 1.305590144602206903e+00 1.030657769109022848e+00 8.029528344868372969e-01 6.720670661764571729e-01 1.055263265819217144e+00 1.289603664887257750e+00 7.242676617262776562e-01 7.078690979534741912e-01 9.309119530279947874e-01 7.321909177868034524e-01 7.754272028180890786e-01 1.119159351342519093e+00 5.649500556008731911e-01 6.084947395710696982e-01 6.579013576940478947e-01 6.033272929872602885e-01 1.455050750056256836e+00 7.182217273296405136e-01 6.957844949119980082e-01 6.601334720656683031e-01 6.928433022710789313e-01 6.372314339172497899e-01 1.195604211448369814e+00 5.303462663642766195e-01
1.021330220790726884e+00 5.249249678367757799e-01 8.278636265491717827e-01 6.081030847896042868e-01 6.124277720079081000e-01 1.156230544562250273e+00 8.059400681900299457e-01 6.882738237289559580e-01 5.715799079501008295e-01 1.280683644177728953e+00 1.081369205890327478e+00 8.249153508980033855e-01 6.812702539832324877e-01 1.045987752515963320e+00 1.314256927826217058e+00 7.268247092392324804e-01 7.010815180489452514e-01 9.839958486370687929e-01 7.186896649839272788e-01 7.707918691732374983e-01 1.158654971480266083e+00 5.537508094311360818e-01 6.080641951883433149e-01 6.960326425903785585e-01 6.177411960833842919e-01 1.427394585809113492e+00 7.193068548156670294e-01 6.967161568501658575e-01 6.472941146197737083e-01 6.914696163743559998e-01 6.392006466998882974e-01 1.183030539649461366e+00 5.345881955211133629e-01
1.063413294409665255e+00 5.291530769643147947e-01 7.986520713012099648e-01 5.874034115920638843e-01 6.207318395993290938e-01 1.181195607870337838e+00 7.983988352329911553e-01 6.737036775007828604e-01 5.723663037200976689e-01 1.215414127936444100e+00 1.107325388298297408e+00 8.206321728078778133e-01 6.965239423820872577e-01 1.028711413958516063e+00 1.322274827208311576e+00 7.319884015897873963e-01 6.966396097533340548e-01 9.998699432844184720e-01 7.097937289787098480e-01 7.724105217243943944e-01 1.169526051621432750e+00 5.488899753726951269e-01 6.066192197670547959e-01 7.388115615408893389e-01 6.215863952324273134e-01 1.378175194108215873e+00 7.116775577886116366e-01 7.164503368128333216e-01 6.451927533418625460e-01 6.984839910822665532e-01 6.531823423073017665e-01 1.140655764525146720e+00 5.391098929254172223e-01
1.110255057855518146e+00 5.328127359406529262e-01 7.828222614458997253e-01 5.888076088547178344e-01 6.237265433827339223e-01 1.210619248305984108e+00 8.182731468068501490e-01 6.749667084773000036e-01 5.568330127721977663e-01 1.094062726217076120e+00 1.140628438129653865e+00 8.421613873721047749e-01 7.088689523685501870e-01 9.729588320728425055e-01 1.273062582583050606e+00 7.349873318349730011e-01 7.187679158120179324e-01 1.035146551872154763e+00 7.228233406112041237e-01 7.826418510968052855e-01 1.135199782548587777e+00 5.512419568129887093e-01 6.119477467275361571e-01 7.411734723283744941e-01 6.176933103429751437e-01 1.255288757475542916e+00 7.032238804670760679e-01 7.223929322428050970e-01 6.818956488452027065e-01 7.026074608184502690e-01 6.556216868736035597e-01 1.042397921381424286e+00 5.421767228189287025e-01
1.147577893062039278e+00 5.344441373677845109e-01 7.891989713192865130e-01 5.959548283066642416e-01 6.218798170328160291e-01 1.226081939145011734e+00 8.514159673896122271e-01 6.897200034109340905e-01 5.350122644451803522e-01 1.016033695866144004e+00 1.161606351261853520e+00 8.714772021317988004e-01 7.283886428783123979e-01 9.237664470497113367e-01 1.234157411761940937e+00 7.321432480022849187e-01 7.433736759452200804e-01 1.087856965696494926e+00 7.191896151580288166e-01 7.886865530362100474e-01 1.111714303994323361e+00 5.351171021126756022e-01 6.154597497056635280e-01 7.448872776504487092e-01 6.168048569582065266e-01 1.158528953710205034e+00 6.873294164389911476e-01 7.226153812281638222e-01 7.334923718400843118e-01 7.118609915650505604e-01 6.361177530459233287e-01 9.688793100087952359e-01 5.404370070940536230e-01
1.153921113327935011e+00 5.359511591771608519e-01 7.889831668443982871e-01 6.068287159027858646e-01 6.221358557764669062e-01 1.218123440576903249e+00 9.107783794032794367e-01 7.200390728999062073e-01 5.040033267896300018e-01 9.863135879533037054e-01 1.165443707888853098e+00 8.787275825629592418e-01 7.372193705735660130e-01 9.036636979918111212e-01 1.220248188254615895e+00 7.424467528358124069e-01 7.597675310502596258e-01 1.099455384879981734e+00 7.015944782402632196e-01 7.910599568659841818e-01 1.105405745632150882e+00 5.037768307116917699e-01 6.228645563766745941e-01 7.380588644750292193e-01 6.104329489348976345e-01 1.123827701695523373e+00 6.511782100225349534e-01 7.250657246592936422e-01 7.624179780741378032e-01 7.226447098422933424e-01 6.505450161619138472e-01 9.458410701058506120e-01 5.405237275773178141e-01
1.149817672931487067e+00 5.254363528588797960e-01 7.873715411127930608e-01 6.120227893832080879e-01 6.135641808466277825e-01 1.200795002526084732e+00 9.716656602906070805e-01 7.576726327434288866e-01 4.792813215071643484e-01 9.806279172180091264e-01 1.170410389015482666e+00 8.770532763405751719e-01 7.258718084608618559e-01 9.107368092335245136e-01 1.227743913885858573e+00 7.612455426034845374e-01 7.813276278778418238e-01 1.098168531687934601e+00 6.886992582533548735e-01 7.784487791123513301e-01 1.120497433084283179e+00 4.793254369528855974e-01 6.266755279561000425e-01 7.457856938553841797e-01 5.880139631076103379e-01 1.115432952015066759e+00 6.355233912775670735e-01 7.275904568712961984e-01 7.699477467669642028e-01 7.239655754075328131e-01 6.651695015056140470e-01 9.450043105436000124e-01 5.423940285241279913e-01
1.144524411494061145e+00 5.172043773887334828e-01 7.849014301594094967e-01 6.086571305524222097e-01 6.056824706226031640e-01 1.180097716591351098e+00 1.020883219798643271e+00 7.857212628014385025e-01 4.556405497037767649e-01 9.863536505135467314e-01 1.183550935555253592e+00 8.821347537438417596e-01 7.178111764405796791e-01 9.277441069536161988e-01 1.258500006276554117e+00 7.876001535128509534e-01 8.176162872602362741e-01 1.099399836082121773e+00 6.785691598204685038e-01 7.727604311694044048e-01 1.161548998097582164e+00 4.760675416672998095e-01 6.248270599472869336e-01 7.827672728867763885e-01 5.710314112137627740e-01 1.127333484670074437e+00 6.332590982949407588e-01 7.355051869732086578e-01 7.935394726470166304e-01 7.338737869519839085e-01 6.654619297316365367e-01 9.647085631555214480e-01 5.462259811766845274e-01
1.138460865029993219e+00 5.126803809758706532e-01 7.807874594786060607e-01 5.977976116976635446e-01 5.965008232578272729e-01 1.171530515292081853e+00 1.026070647976980332e+00 7.948766825034745409e-01 4.248821438455688826e-01 1.002207045954678133e+00 1.196314762272179477e+00 8.981368440127500685e-01 7.034699749527760781e-01 9.522278837608666446e-01 1.300118030166690364e+00 8.149515462022233203e-01 8.351562189337350395e-01 1.101239720661803423e+00 6.743196145784732254e-01 7.625712478745021450e-01 1.214878203443443327e+00 4.867668980945579205e-01 6.231621118006512861e-01 8.083978055111673555e-01 5.596124070527161987e-01 1.149868561055009897e+00 6.484111034401605078e-01 7.432287646235928857e-01 8.274811710854870217e-01 7.339332393141621003e-01 6.529708868688733903e-01 9.992987360919434181e-01 5.525314549377281503e-01
