# Supplementary material for: Molecular mechanisms of native ligand selectivity in catecholamine G protein-coupled receptors
Source: Nat Commun. 2026 Apr 23;17:4112. doi: 10.1038/s41467-026-71361-8 (PMC13150006; doi:10.1038/s41467-026-71361-8)
Supplement: Supplementary file 8 — Source Data 2 [file 41467_2026_71361_MOESM8_ESM.zip › SourceData/FigS15/strings4apo_WT/string275.txt]

8.907468250784592589e-01 4.949635836528399335e-01 8.483069601500281554e-01 6.351511339931236177e-01 6.339996650768449094e-01 1.072157551318772883e+00 8.415290289873744722e-01 6.626106879937812000e-01 5.539139273810191888e-01 1.480503884127145842e+00 1.047088815326949085e+00 8.496521689205648320e-01 8.457517473392808238e-01 1.213344435469935867e+00 1.536154406068494849e+00 7.329434851890843650e-01 7.357085464004391451e-01 9.586202516617341463e-01 6.672218765158423048e-01 8.179856754066339164e-01 1.230905994243974400e+00 4.987153447169695442e-01 6.187688370737187693e-01 7.865589773154693098e-01 5.540836636279617977e-01 1.801616481241348211e+00 6.047163526708390080e-01 7.247542715009860359e-01 6.539189056959107127e-01 7.256985605311124798e-01 6.876240389148378096e-01 1.437887768234842989e+00 5.286679570462086142e-01
8.887709703866061295e-01 5.018270133193992733e-01 8.336809481069668015e-01 6.365654509422550289e-01 6.398652246820759615e-01 1.073128919280383897e+00 8.097226326420992049e-01 6.603241712806612318e-01 5.536294098276409725e-01 1.466472397241991299e+00 1.028991737056325073e+00 8.463983791612215146e-01 8.057201233231396920e-01 1.186084436574693424e+00 1.512478513516878342e+00 7.308427111237033591e-01 7.498428008003116263e-01 9.656328751222872375e-01 6.804850439618411739e-01 8.016710586578181807e-01 1.234903972652514836e+00 4.997586770753342233e-01 6.196398372182561065e-01 7.688799387982824252e-01 5.495928190185656037e-01 1.768927412959606427e+00 6.213817175602397436e-01 7.328521363488954554e-01 6.635490239675705393e-01 7.099207279955476180e-01 6.713170604429412602e-01 1.425839864074458507e+00 5.298593975579996007e-01
8.935352237451675839e-01 5.116327115789571778e-01 8.300724658991621707e-01 6.393648309462012236e-01 6.320227560242350773e-01 1.086009090827415147e+00 7.951794290134284182e-01 6.581147072112478735e-01 5.601482392372703067e-01 1.440781123112987894e+00 1.031521920253830826e+00 8.621078868381500948e-01 7.582038420003901491e-01 1.157748907188611120e+00 1.475708547044250807e+00 7.277780308092464123e-01 7.516017426612923158e-01 9.775823319616544493e-01 6.996383651928238523e-01 7.898733856329775982e-01 1.224677299139024678e+00 5.017667249238504379e-01 6.160335469144355702e-01 7.598555626159859688e-01 5.568197076028460479e-01 1.718024967433101846e+00 6.294595644720892835e-01 7.391264207228592786e-01 6.784607299893901100e-01 7.005844701295469434e-01 6.739550176651936120e-01 1.393752378313727114e+00 5.302850777021702600e-01
9.044635178749516058e-01 5.150843579070537581e-01 8.421201597141800832e-01 6.438802489240118554e-01 6.265062027595296179e-01 1.106777664284210649e+00 7.921981171584152603e-01 6.596868419222808866e-01 5.903230414662854475e-01 1.433657315620140205e+00 1.045481906100815372e+00 8.876012521639532471e-01 7.213802254477402753e-01 1.141507082580765164e+00 1.451725045620027910e+00 7.247383100408804069e-01 7.471587169586896282e-01 9.984303022724918542e-01 7.154311749666373288e-01 7.878808298117160325e-01 1.224064613489048048e+00 5.019632739268251598e-01 6.114998103584878830e-01 7.528509529540612366e-01 5.745879172325164541e-01 1.679748737883914878e+00 6.203503401850098964e-01 7.349327835443280055e-01 6.901543125907044773e-01 6.952324440207446887e-01 6.914070652442397824e-01 1.372636708007443751e+00 5.307069444318447404e-01
9.057933112668403730e-01 5.153125067655336400e-01 8.548872049364487635e-01 6.468016506736957716e-01 6.423430999200008262e-01 1.116095480469972978e+00 7.908335310247061045e-01 6.640494721776870612e-01 6.339646318697058636e-01 1.451041242502752127e+00 1.050887833561849227e+00 9.026455767916942152e-01 6.987987224724455659e-01 1.141671119062161566e+00 1.459368325373791908e+00 7.235715382695483422e-01 7.462581771171385991e-01 1.013376364571284771e+00 7.289072396928774067e-01 7.964427738139596702e-01 1.239538422517373562e+00 5.035108324713147843e-01 6.130523987440811284e-01 7.381700799179159445e-01 5.950949301639402167e-01 1.677154659388208735e+00 6.025244175892401355e-01 7.256628132991267410e-01 6.887905785078747289e-01 6.861848039477275174e-01 7.139084808464148946e-01 1.376394110618887945e+00 5.315351628422567698e-01
9.051429468501334119e-01 5.288411978754804510e-01 8.537743477127821556e-01 6.370480838693751702e-01 6.467563246881642414e-01 1.112944103428702425e+00 7.981355302551402797e-01 6.691353658837088103e-01 6.189970613170892033e-01 1.436085380913558529e+00 1.057663190695798283e+00 8.876446838803114803e-01 6.929320917976394822e-01 1.135480817991153080e+00 1.461528415551490490e+00 7.223665724043415448e-01 7.446121039832653832e-01 9.785208891407110032e-01 7.423639021009762473e-01 7.999868434243031512e-01 1.225902126101871659e+00 5.168953866321405188e-01 6.160725031192804124e-01 7.475103689698335829e-01 6.025218491168111701e-01 1.676655530180410691e+00 6.064980865991130843e-01 7.235029414332480036e-01 6.638601977513629571e-01 6.710758714567610639e-01 6.985618385802345731e-01 1.364361560134570661e+00 5.309456123126924387e-01
9.259356562223419740e-01 5.332109471915980059e-01 8.506504913141244018e-01 6.332443147481064960e-01 6.291514102043032075e-01 1.134183008188793584e+00 7.970611753600287397e-01 6.720396299788461425e-01 6.019914765804723622e-01 1.403401475292985978e+00 1.065740082667762101e+00 8.837989305167400778e-01 7.017301919013824163e-01 1.114710028173703904e+00 1.417056828603929119e+00 7.250481301876264828e-01 7.531791919704464711e-01 9.654585677618146011e-01 7.357356797687604200e-01 8.038978913637375712e-01 1.199562655032453851e+00 5.279791396345173693e-01 6.118351623124079763e-01 7.561057448313737162e-01 6.018364985811968104e-01 1.626798514562765696e+00 6.387155168134236449e-01 7.207464763689462872e-01 6.530233170259905906e-01 6.731333293054284628e-01 6.669819237743210838e-01 1.330008004592075022e+00 5.289639007123123626e-01
9.431547191617978276e-01 5.346114888427945244e-01 8.278477227006693084e-01 6.321670706565619691e-01 6.288601460039664470e-01 1.150466580440350439e+00 7.913910676174495951e-01 6.750003529636114941e-01 5.953109503846235606e-01 1.354399240214475775e+00 1.058126977277241254e+00 8.737053095097486732e-01 7.029882356323515769e-01 1.089973030862358749e+00 1.372520745148937404e+00 7.336882347543988159e-01 7.576574961665710761e-01 9.622212675845867036e-01 7.336781163858669963e-01 8.043152162358718771e-01 1.169800719725541782e+00 5.409630207106460587e-01 6.152237895047973915e-01 7.240289277984490734e-01 6.000484921073633293e-01 1.564459401170845698e+00 6.792935691345718396e-01 7.263373217568824813e-01 6.575914248321997890e-01 6.774797104883496512e-01 6.540124069564636766e-01 1.282088124369106241e+00 5.279873184985064416e-01
9.775407010408126984e-01 5.321384969026415890e-01 8.046132545567725725e-01 6.190207104714700037e-01 6.259832283062133351e-01 1.178993894605742332e+00 7.900193677422732152e-01 6.732471701431439470e-01 5.850667598562842020e-01 1.293430825660553118e+00 1.059758418596444818e+00 8.656386284672735743e-01 7.027273564415816853e-01 1.059469914928695022e+00 1.334408551784582286e+00 7.369827450765751298e-01 7.454856193946515219e-01 9.670624635667390834e-01 7.351961536044936407e-01 7.849226574913569232e-01 1.147952160987510295e+00 5.441154672598313979e-01 6.193148108469287427e-01 6.963055895688343711e-01 6.026941222687011157e-01 1.495539167688779481e+00 7.054770050842903428e-01 7.290827603251915923e-01 6.683952639333726742e-01 6.788760540899148044e-01 6.489590829006843808e-01 1.230424001868134720e+00 5.318177199397692290e-01
1.021027987236203138e+00 5.299573010394702521e-01 7.886570046968602865e-01 5.917315098008586460e-01 6.207024922713205717e-01 1.204663218394825819e+00 7.944231880829539794e-01 6.582569687715470463e-01 5.805451014670015564e-01 1.239395253467134417e+00 1.069667988664601443e+00 8.549034792308527475e-01 7.060154689644427828e-01 1.035817245117732543e+00 1.310458873954357450e+00 7.317782990531326304e-01 7.275608738157931521e-01 9.762385066296808134e-01 7.331092450792592308e-01 7.629636249708000584e-01 1.145327486863313204e+00 5.336416977170813647e-01 6.181265731776756089e-01 7.094066364139937075e-01 6.131715293542188139e-01 1.424205233020366057e+00 7.143109782004785080e-01 7.265654386202898829e-01 6.634250718036899253e-01 6.814607283281418626e-01 6.428613775850621215e-01 1.180871454992327596e+00 5.379291888269148725e-01
1.061628922855147650e+00 5.310005194841656007e-01 7.752288193390820537e-01 5.699553986027807717e-01 6.209583903698601137e-01 1.218403614835248172e+00 8.045849243106322213e-01 6.452340141695837028e-01 5.797633196615590290e-01 1.179205082247713809e+00 1.088723579302214084e+00 8.456523179567454473e-01 7.070008112081088703e-01 1.014180219720762555e+00 1.289808488793910746e+00 7.259408576496571008e-01 7.163650471918541207e-01 9.924431297530661444e-01 7.290561101106129982e-01 7.600857784015396801e-01 1.148114752746114631e+00 5.219196537845179895e-01 6.108144104661981100e-01 7.448941138085878322e-01 6.184366815156623343e-01 1.339186926472946570e+00 7.085495462727007254e-01 7.251676878254164071e-01 6.505852797121995934e-01 6.875194371496216039e-01 6.470663379207681754e-01 1.119716281328541507e+00 5.410314284283255226e-01
1.102596351946501851e+00 5.309433108525307698e-01 7.742271674455876163e-01 5.783316254338531914e-01 6.234538909695110931e-01 1.236183950236935836e+00 8.190100962334672108e-01 6.621925254052110077e-01 5.684825432772961928e-01 1.110484937651873061e+00 1.127951888797094737e+00 8.597673941598001912e-01 7.123463767766822219e-01 9.809713795884291709e-01 1.262623823768155296e+00 7.295690877279243924e-01 7.163025040706141322e-01 1.031574239010704330e+00 7.272394378155839778e-01 7.730571503994481120e-01 1.145619031173180424e+00 5.253958677267214217e-01 6.077883704683914035e-01 7.601081797930100414e-01 6.120613233429538225e-01 1.251962862958277967e+00 6.936237967883839284e-01 7.284289683129192561e-01 6.575292461182020709e-01 6.907735090091119412e-01 6.660339788885973888e-01 1.057843443384764770e+00 5.437375609194475823e-01
1.134737247249292924e+00 5.308274519551337001e-01 7.867658530121631744e-01 5.929708860715782182e-01 6.221949634964072384e-01 1.242501655854211684e+00 8.414005072680237340e-01 6.864338551961801649e-01 5.439896131392643053e-01 1.061255763235069649e+00 1.155828193581198482e+00 8.759828612309380480e-01 7.169185041885636211e-01 9.483356867963101955e-01 1.242389496777829727e+00 7.362884871956214550e-01 7.290253732360290062e-01 1.072801935457116329e+00 7.198511761935496578e-01 7.842158995985610836e-01 1.139692292534009166e+00 5.328119405749831561e-01 6.114249264688872421e-01 7.697128164943690676e-01 6.099938960384552189e-01 1.191389118642977252e+00 6.934447849799297847e-01 7.364265052293170744e-01 6.870310685176163057e-01 6.935599268171956933e-01 6.678151691793293709e-01 1.013906586306472013e+00 5.467834355033103222e-01
1.152778262696508182e+00 5.330904796539439605e-01 7.938768833184423057e-01 6.000172626116186958e-01 6.224842932745077162e-01 1.225763330912508664e+00 8.922601400923697579e-01 7.159677657063499012e-01 5.129339036063486068e-01 1.025578854389023631e+00 1.162496308330007722e+00 8.735941731199543536e-01 7.163901310009332946e-01 9.200690844949688252e-01 1.228715991528959828e+00 7.439432278494577666e-01 7.488473704675900899e-01 1.094717970686887254e+00 7.033709651794196605e-01 7.854712661005048835e-01 1.133588894249884182e+00 5.248674227775150802e-01 6.155268379814774482e-01 7.866135019800089001e-01 6.103998815525950583e-01 1.142077538262320058e+00 6.935600601357386763e-01 7.456554593365731787e-01 7.221667540800221774e-01 7.030252992502369347e-01 6.615625102736324425e-01 9.753038058075342853e-01 5.485595262139757455e-01
1.149283560928038739e+00 5.321696901420749359e-01 7.902213932844838196e-01 6.086949238909177273e-01 6.228590432635670027e-01 1.202470839072764752e+00 9.539762275074139541e-01 7.576213640079244582e-01 4.902597715933981748e-01 1.019299292438252680e+00 1.160787592418209391e+00 8.658225908435209783e-01 7.194384881684918742e-01 9.107784414015684948e-01 1.231448735854907550e+00 7.550887138630054674e-01 7.616969983269268329e-01 1.092602637753797623e+00 6.899518882653056240e-01 7.721923140439184152e-01 1.140361352148442142e+00 5.029301015245496442e-01 6.187627195242001443e-01 7.869036151641913834e-01 6.049324894607158720e-01 1.130747760435642180e+00 6.730991979219652643e-01 7.460686098466096094e-01 7.443805204338909132e-01 7.133389665979068539e-01 6.675728752854416248e-01 9.695889325454515317e-01 5.477962515091554518e-01
1.142816796720674155e+00 5.252385985286006642e-01 7.838933236883810496e-01 6.132613483100486373e-01 6.167957111060782260e-01 1.185741249123591690e+00 1.000257017582869112e+00 7.925868290051943932e-01 4.683541415618894810e-01 1.015936358987185928e+00 1.168569101489412843e+00 8.699905130155465294e-01 7.213620371988245239e-01 9.171461059417134187e-01 1.250208843527004676e+00 7.713117127594939504e-01 7.758252531646141481e-01 1.091924507622155094e+00 6.827365484303319354e-01 7.592327526838269502e-01 1.162252385875713223e+00 4.829830689496381613e-01 6.197774284949701951e-01 7.825905400790706956e-01 5.929555429927263477e-01 1.135846308889842726e+00 6.491504662378273505e-01 7.404809546667262543e-01 7.666573038946552510e-01 7.214369091026856529e-01 6.756316910580607571e-01 9.797711344756733221e-01 5.444706939979027105e-01
1.139992592620587608e+00 5.161393602760416810e-01 7.809086618148365355e-01 6.062920676037941714e-01 6.058709444670505873e-01 1.174395401905742764e+00 1.022896721634584560e+00 8.033842882457630230e-01 4.448486379015632042e-01 1.006832621218127999e+00 1.183645498751405345e+00 8.836118876493117558e-01 7.145225036461340107e-01 9.329496872761166015e-01 1.275803573893292686e+00 7.947488937693412137e-01 8.057656370805884594e-01 1.096381640919353417e+00 6.766978440098498915e-01 7.564705888719632787e-01 1.190412843657136177e+00 4.781029861563030892e-01 6.212371880283785730e-01 7.899069723704208457e-01 5.751049417716579404e-01 1.142682819486429580e+00 6.400874687909352545e-01 7.395312738779573625e-01 7.988514501560244341e-01 7.281048128040533696e-01 6.716323501403588248e-01 9.900219078937263495e-01 5.455922740156047279e-01
1.138460865029993219e+00 5.126803809758706532e-01 7.807874594786060607e-01 5.977976116976635446e-01 5.965008232578272729e-01 1.171530515292081853e+00 1.026070647976980332e+00 7.948766825034745409e-01 4.248821438455688826e-01 1.002207045954678133e+00 1.196314762272179477e+00 8.981368440127500685e-01 7.034699749527760781e-01 9.522278837608666446e-01 1.300118030166690364e+00 8.149515462022233203e-01 8.351562189337350395e-01 1.101239720661803423e+00 6.743196145784732254e-01 7.625712478745021450e-01 1.214878203443443327e+00 4.867668980945579205e-01 6.231621118006512861e-01 8.083978055111673555e-01 5.596124070527161987e-01 1.149868561055009897e+00 6.484111034401605078e-01 7.432287646235928857e-01 8.274811710854870217e-01 7.339332393141621003e-01 6.529708868688733903e-01 9.992987360919434181e-01 5.525314549377281503e-01
