# Supplementary material for: Molecular mechanisms of native ligand selectivity in catecholamine G protein-coupled receptors
Source: Nat Commun. 2026 Apr 23;17:4112. doi: 10.1038/s41467-026-71361-8 (PMC13150006; doi:10.1038/s41467-026-71361-8)
Supplement: Supplementary file 8 — Source Data 2 [file 41467_2026_71361_MOESM8_ESM.zip › SourceData/FigS15/strings4apo_WT/string261.txt]

8.907468250784592589e-01 4.949635836528399335e-01 8.483069601500281554e-01 6.351511339931236177e-01 6.339996650768449094e-01 1.072157551318772883e+00 8.415290289873744722e-01 6.626106879937812000e-01 5.539139273810191888e-01 1.480503884127145842e+00 1.047088815326949085e+00 8.496521689205648320e-01 8.457517473392808238e-01 1.213344435469935867e+00 1.536154406068494849e+00 7.329434851890843650e-01 7.357085464004391451e-01 9.586202516617341463e-01 6.672218765158423048e-01 8.179856754066339164e-01 1.230905994243974400e+00 4.987153447169695442e-01 6.187688370737187693e-01 7.865589773154693098e-01 5.540836636279617977e-01 1.801616481241348211e+00 6.047163526708390080e-01 7.247542715009860359e-01 6.539189056959107127e-01 7.256985605311124798e-01 6.876240389148378096e-01 1.437887768234842989e+00 5.286679570462086142e-01
8.910192516659296569e-01 4.950123969194655249e-01 8.289437187279737884e-01 6.442371357407866705e-01 6.389835201563727196e-01 1.084889050170866787e+00 8.212918784907613512e-01 6.620540874012170729e-01 5.611889611902549646e-01 1.469974116215846838e+00 1.035493485738206765e+00 8.505327564725096989e-01 8.387805904826193260e-01 1.193527392671215326e+00 1.522917530062516178e+00 7.421808929323608917e-01 7.272643994311558391e-01 9.612504906278461769e-01 6.730214594387767812e-01 8.002393964582825703e-01 1.241301677930061631e+00 5.176103641627459728e-01 6.193778852786564482e-01 7.805505685048468312e-01 5.431361661225431181e-01 1.791985898274911060e+00 6.339078855175882543e-01 7.332170961397852516e-01 6.570966299841923819e-01 7.328782428844389241e-01 6.717688619395788541e-01 1.450519803574018773e+00 5.382637502183507117e-01
8.818707443079604191e-01 5.019608772747641279e-01 8.006628929220942492e-01 6.545683557278089149e-01 6.366258099925490299e-01 1.099605048071203406e+00 8.000667635368564623e-01 6.626041947538214849e-01 5.737343366450358140e-01 1.445890788139466032e+00 1.024217448751622683e+00 8.526270692418825847e-01 8.065961001175157019e-01 1.157264423521654484e+00 1.497864790971980886e+00 7.409829983580599189e-01 7.181905473581635668e-01 9.578186305580083104e-01 6.925290409316289253e-01 7.825714233063534309e-01 1.242971246753539205e+00 5.340296848351702153e-01 6.147494849104140346e-01 7.645960688117647841e-01 5.450921163378528167e-01 1.762568008511987028e+00 6.582552876460068259e-01 7.377119386717099214e-01 6.674274629020698901e-01 7.302255192506017512e-01 6.634749442714688028e-01 1.443413984133630423e+00 5.436609915308368013e-01
8.717636807869182380e-01 5.096036535567569636e-01 7.902473914723195936e-01 6.598301654306962805e-01 6.322720519443540965e-01 1.109380771914599162e+00 7.914135618993529686e-01 6.665515383878359845e-01 5.916377130456766942e-01 1.418733673271739937e+00 1.019189946885865616e+00 8.589640374074618556e-01 7.720305082428449150e-01 1.122916696409543169e+00 1.462737460782609134e+00 7.280176810739772408e-01 7.149612715566966425e-01 9.539626875176941967e-01 7.115196601747537652e-01 7.752733199828777400e-01 1.219596233596869750e+00 5.283594286835487930e-01 6.080309326816101256e-01 7.482234167589764118e-01 5.588996428536789907e-01 1.721773567603590793e+00 6.525485738362869492e-01 7.309085769880152572e-01 6.785049323183121039e-01 7.135593798348848216e-01 6.747192692155609128e-01 1.410262391538287030e+00 5.395939512170919716e-01
8.778054843751483816e-01 5.132893642331561868e-01 8.137110791149289035e-01 6.597272562053916323e-01 6.306767007030552596e-01 1.097808375992466834e+00 7.920841027057947681e-01 6.740270628066541425e-01 6.170546764593709543e-01 1.415138409937026776e+00 1.015592636676677651e+00 8.589664763868332109e-01 7.377680445119280117e-01 1.122563271766063187e+00 1.438076326913778180e+00 7.191315355184951796e-01 7.300149128479804794e-01 9.462940627578684261e-01 7.233422360684692576e-01 7.782357619534890913e-01 1.196256674545780774e+00 5.212613118896837205e-01 6.071423905625593642e-01 7.395311511067331756e-01 5.741744199419760442e-01 1.682733829389542635e+00 6.309368749691307565e-01 7.298650184762661697e-01 6.725455796043374734e-01 6.904952878212747835e-01 6.873985198060436064e-01 1.369952828804000600e+00 5.329180760394743865e-01
8.880501370634499292e-01 5.182147885192238679e-01 8.597590352592059393e-01 6.486570866506311539e-01 6.238456418777790224e-01 1.078316792608298824e+00 7.902715057418915334e-01 6.726962892397114757e-01 6.201438486694177410e-01 1.445222089924064868e+00 1.029715439479777839e+00 8.655050243528986664e-01 6.970543917931010247e-01 1.142852922596796494e+00 1.433770827363904043e+00 7.220998629891141052e-01 7.397780773783647623e-01 9.556005162407643638e-01 7.319265964658865364e-01 7.933180338583675217e-01 1.207812474626948740e+00 5.286647878668992995e-01 6.108917999875936866e-01 7.594285196891671363e-01 5.960629358089384322e-01 1.652788461309973922e+00 6.257724671083937373e-01 7.316516997615197804e-01 6.630722846395504799e-01 6.819672541545525046e-01 6.837146225377008779e-01 1.349463614013111101e+00 5.312377296405953464e-01
9.078760434021787562e-01 5.238785215074690527e-01 8.776540064378475225e-01 6.335860064327831775e-01 6.226661347615171094e-01 1.078167111233649944e+00 7.821334973859024320e-01 6.700112414245638082e-01 6.110492942733020127e-01 1.433066364584571817e+00 1.035712197623161801e+00 8.648806812425055002e-01 6.871934479209499402e-01 1.132899738554789870e+00 1.397634697973396012e+00 7.319101018245143253e-01 7.317638424272485675e-01 9.740057089698660464e-01 7.387158658107080278e-01 8.005626993867145380e-01 1.195408427647895122e+00 5.509035289247186107e-01 6.126710203234563279e-01 7.563607163376182552e-01 6.025795810363225868e-01 1.590488802267103763e+00 6.625324399865848424e-01 7.271761958709631601e-01 6.583512684255868885e-01 6.884329220053402310e-01 6.621645539315823559e-01 1.303508929621807422e+00 5.315507797886751540e-01
9.397161428091943547e-01 5.276484038872576443e-01 8.661947283682568388e-01 6.223125891800306286e-01 6.216837409984856677e-01 1.094151841360861077e+00 7.855431791586326984e-01 6.720355630619055942e-01 5.965503723470311215e-01 1.389560087768630936e+00 1.037108585319860499e+00 8.486689849728838997e-01 7.009892578555144693e-01 1.108833989006378307e+00 1.368356574353391863e+00 7.332488073416791874e-01 7.151906783370169940e-01 9.729761876301811219e-01 7.457164917452830943e-01 7.886637268581382365e-01 1.173463763998857878e+00 5.599837174944561902e-01 6.129094516065779485e-01 7.212916736347929625e-01 6.043243402799107766e-01 1.546198248461146729e+00 6.936876985054799549e-01 7.156293889423673837e-01 6.569645650402315962e-01 6.925886781668946224e-01 6.448348851414078542e-01 1.264846258106729238e+00 5.321463226827680693e-01
9.893651973172464809e-01 5.258508549969580503e-01 8.330708266716793098e-01 5.999084503813921776e-01 6.189042716413726275e-01 1.127542523673848107e+00 7.918931425243412869e-01 6.664288602717572951e-01 5.815751585991134620e-01 1.330837101155089464e+00 1.057443517638716024e+00 8.261934573664726500e-01 7.117669570332528783e-01 1.080538532462077983e+00 1.359697811435880865e+00 7.329678708109017560e-01 7.054217126236690394e-01 9.715273278997333950e-01 7.468185150076238621e-01 7.725746407907408964e-01 1.177472827970744262e+00 5.562775385618090596e-01 6.146278523345179989e-01 7.106488298865308861e-01 6.096951169895541423e-01 1.493099499480172287e+00 7.015421713730681796e-01 7.140592531583527247e-01 6.480985230198349489e-01 6.887651472625703208e-01 6.448570899978198767e-01 1.225942539461439384e+00 5.365063655894860561e-01
1.040180681409946351e+00 5.236042764574544428e-01 7.952131413635047386e-01 5.824622617578236738e-01 6.196304465113893212e-01 1.171966516021508697e+00 7.978951739568267421e-01 6.633142811483667689e-01 5.708077008272466335e-01 1.248497216747824101e+00 1.086138834945511222e+00 8.227591991353940815e-01 7.065545128347714421e-01 1.049765776016233332e+00 1.341843973450777439e+00 7.372688136825451544e-01 7.058606737528575481e-01 9.858175765941021851e-01 7.448963718483345708e-01 7.702605567020053279e-01 1.183419003692647076e+00 5.508777784363152463e-01 6.160754170578238709e-01 7.277136453848034314e-01 6.072275609577162392e-01 1.399593543193040190e+00 6.952126474716499027e-01 7.276382687698271790e-01 6.447076154169162354e-01 6.873951412249404980e-01 6.580777098395657054e-01 1.161303291401237114e+00 5.398890623088704599e-01
1.080634512024965410e+00 5.255891455229494413e-01 7.728741495978034282e-01 5.820216780847849991e-01 6.249949350199675013e-01 1.207191975121291172e+00 8.068445444738556738e-01 6.701828769171919165e-01 5.610906997351777781e-01 1.154278253568843615e+00 1.115646271843888426e+00 8.402369350846013996e-01 7.021697406075245729e-01 1.010134416502699306e+00 1.301222927026356224e+00 7.375556674419129211e-01 7.098107639690138804e-01 1.021008339440316215e+00 7.451692576989354944e-01 7.752690985477590502e-01 1.170162439351726036e+00 5.456589765242749746e-01 6.149699682301128512e-01 7.445038863488265823e-01 6.012041820542648463e-01 1.287559713033830988e+00 6.933291069620252101e-01 7.348800690117183176e-01 6.657658773730592561e-01 6.923130804656735249e-01 6.665544152324137661e-01 1.082559723139658647e+00 5.399711666123914178e-01
1.118496733722740055e+00 5.276126706419325130e-01 7.757979297585769762e-01 5.888373972637509501e-01 6.282930269149719082e-01 1.228663717454341331e+00 8.189565637438751544e-01 6.764928693201647247e-01 5.531474058291451223e-01 1.076022371811160561e+00 1.147530723139143394e+00 8.633830049381525651e-01 7.017089019937046146e-01 9.682637096060465742e-01 1.259458710343050791e+00 7.370211707436444826e-01 7.243424415000208061e-01 1.062227544794889456e+00 7.368892732173598636e-01 7.855936359476255459e-01 1.148483131951638203e+00 5.436066330620238363e-01 6.145269659466918721e-01 7.573274032516973397e-01 6.051714254226040479e-01 1.197395187977666753e+00 6.996684773199165486e-01 7.369632355254736034e-01 6.950093303977170622e-01 6.968138680319833078e-01 6.661200351395019092e-01 1.016707671126825474e+00 5.403315668042257824e-01
1.150440029242769890e+00 5.266108319477653676e-01 7.901884012943993785e-01 5.974382788040210057e-01 6.277476001906748815e-01 1.234652600110224485e+00 8.437471567655858706e-01 6.858413545169405046e-01 5.430231296287546527e-01 1.025583636119709929e+00 1.166280672211722935e+00 8.771752029695034647e-01 7.008879874515623332e-01 9.305338702906749138e-01 1.230727816132810348e+00 7.465500174522886612e-01 7.506036046243947935e-01 1.091613516476485746e+00 7.222698120957804502e-01 8.017984346115538674e-01 1.130579568872880358e+00 5.455233680961252274e-01 6.223160698217157227e-01 7.777014268652268081e-01 6.154756223688315764e-01 1.145243125939031881e+00 7.020503401937221444e-01 7.484765347064542551e-01 7.087271449198093709e-01 7.075505304628999514e-01 6.613370180498108208e-01 9.746107562708580252e-01 5.436173248723126239e-01
1.156511738893036378e+00 5.257089046885637940e-01 7.901186086447095080e-01 5.961574922113546116e-01 6.222911838316063093e-01 1.222831589140956243e+00 8.920557595473044277e-01 7.020966982076199958e-01 5.108358933296187621e-01 1.019905811280734209e+00 1.165085552907201727e+00 8.738937910715227630e-01 7.128044518784176775e-01 9.087097338944054581e-01 1.236500450224298664e+00 7.425336700830112990e-01 7.818329311516807323e-01 1.104292807138743893e+00 7.056602433842801281e-01 8.058413860519193506e-01 1.142896281262165692e+00 5.272794338232511535e-01 6.248297673162035437e-01 7.926408136826670336e-01 6.263835542042948124e-01 1.132666889060621074e+00 6.795189063497798498e-01 7.507479468731297345e-01 7.317703139961226899e-01 6.995054429354539138e-01 6.474530119462340583e-01 9.713392584702553734e-01 5.479599787272417810e-01
1.146338025519480386e+00 5.202824286477593096e-01 7.803898489958563944e-01 5.934141105886769907e-01 6.199750803344202810e-01 1.211666933993733597e+00 9.320053785915987099e-01 7.215351751651271073e-01 4.901589400175228040e-01 1.027979417303887644e+00 1.165022978187120195e+00 8.723080401990009891e-01 7.220377782851035153e-01 9.106029385103460161e-01 1.257179256116950139e+00 7.337353132181162474e-01 7.993322001795540865e-01 1.100766757971346488e+00 6.950794086658549364e-01 7.988713169029509897e-01 1.164572627443109631e+00 5.041545232819868438e-01 6.159989318936591740e-01 7.960222583119026529e-01 6.136824445063615574e-01 1.147043240107955331e+00 6.524863088310848269e-01 7.408794498242999849e-01 7.550299599223049274e-01 6.979338794836530413e-01 6.571295276921880202e-01 9.914290551113106309e-01 5.420352628313575005e-01
1.139177869044557312e+00 5.145181907576718006e-01 7.747612495852567172e-01 5.993738360981543112e-01 6.172149812580001171e-01 1.196116262118826601e+00 9.808965559208782103e-01 7.541403292506474454e-01 4.684200663160750788e-01 1.030325591913219263e+00 1.166948365961640199e+00 8.770492144224079079e-01 7.257243005505840117e-01 9.168252876259797013e-01 1.278221389881376790e+00 7.500547400143409149e-01 8.184103810618352792e-01 1.101265955145173780e+00 6.847404288846153930e-01 7.933408849478209568e-01 1.189525151409853043e+00 4.918486974911357446e-01 6.164156920877592594e-01 8.061140772945267763e-01 5.905102433940586648e-01 1.160950799619854701e+00 6.387314613208989744e-01 7.414946194181241124e-01 7.758512356789715181e-01 7.165689020476373461e-01 6.642084592612680360e-01 1.008434551446795613e+00 5.392727058841910726e-01
1.137098720539761576e+00 5.120956550941806462e-01 7.758366035525566806e-01 6.014250996931710391e-01 6.083748052532640394e-01 1.181595767481969927e+00 1.013658036608360957e+00 7.808047382216570798e-01 4.450921450857890926e-01 1.019634758659030416e+00 1.178997970924392513e+00 8.872021905367970529e-01 7.176992076174238955e-01 9.327178403262686990e-01 1.292907342057782571e+00 7.824514966311644226e-01 8.306557711699978919e-01 1.101849970782726063e+00 6.777046935619029933e-01 7.800161194812379462e-01 1.207016143905569994e+00 4.873832269932560357e-01 6.201147703355874841e-01 8.106688682791866052e-01 5.707406034338713408e-01 1.160714757095815841e+00 6.397872861953601831e-01 7.434420829223478133e-01 8.016297890865162756e-01 7.308072251999757629e-01 6.616190741921558205e-01 1.009607709134634490e+00 5.439173006492750151e-01
1.138460865029993219e+00 5.126803809758706532e-01 7.807874594786060607e-01 5.977976116976635446e-01 5.965008232578272729e-01 1.171530515292081853e+00 1.026070647976980332e+00 7.948766825034745409e-01 4.248821438455688826e-01 1.002207045954678133e+00 1.196314762272179477e+00 8.981368440127500685e-01 7.034699749527760781e-01 9.522278837608666446e-01 1.300118030166690364e+00 8.149515462022233203e-01 8.351562189337350395e-01 1.101239720661803423e+00 6.743196145784732254e-01 7.625712478745021450e-01 1.214878203443443327e+00 4.867668980945579205e-01 6.231621118006512861e-01 8.083978055111673555e-01 5.596124070527161987e-01 1.149868561055009897e+00 6.484111034401605078e-01 7.432287646235928857e-01 8.274811710854870217e-01 7.339332393141621003e-01 6.529708868688733903e-01 9.992987360919434181e-01 5.525314549377281503e-01
