# Supplementary material for: Molecular mechanisms of native ligand selectivity in catecholamine G protein-coupled receptors
Source: Nat Commun. 2026 Apr 23;17:4112. doi: 10.1038/s41467-026-71361-8 (PMC13150006; doi:10.1038/s41467-026-71361-8)
Supplement: Supplementary file 8 — Source Data 2 [file 41467_2026_71361_MOESM8_ESM.zip › SourceData/FigS15/strings4apo_WT/string249.txt]

8.907468250784592589e-01 4.949635836528399335e-01 8.483069601500281554e-01 6.351511339931236177e-01 6.339996650768449094e-01 1.072157551318772883e+00 8.415290289873744722e-01 6.626106879937812000e-01 5.539139273810191888e-01 1.480503884127145842e+00 1.047088815326949085e+00 8.496521689205648320e-01 8.457517473392808238e-01 1.213344435469935867e+00 1.536154406068494849e+00 7.329434851890843650e-01 7.357085464004391451e-01 9.586202516617341463e-01 6.672218765158423048e-01 8.179856754066339164e-01 1.230905994243974400e+00 4.987153447169695442e-01 6.187688370737187693e-01 7.865589773154693098e-01 5.540836636279617977e-01 1.801616481241348211e+00 6.047163526708390080e-01 7.247542715009860359e-01 6.539189056959107127e-01 7.256985605311124798e-01 6.876240389148378096e-01 1.437887768234842989e+00 5.286679570462086142e-01
8.784336296526927823e-01 4.929738690664136058e-01 8.290350599692111189e-01 6.462351011792228928e-01 6.420868754903749087e-01 1.087818525758312838e+00 8.090752512445086309e-01 6.690797110371066170e-01 5.587622290563798444e-01 1.453202814892053940e+00 1.020599447913221658e+00 8.542464179630571142e-01 8.105607403441223990e-01 1.192007720342833643e+00 1.497796387933225448e+00 7.373988019051186393e-01 7.400169767070552407e-01 9.767990172246131531e-01 6.734795601708721824e-01 8.067947536963445687e-01 1.210004357055279867e+00 5.115402232504389080e-01 6.172489208472171640e-01 7.704680600559841164e-01 5.517568738603073619e-01 1.749622055490922978e+00 6.270858413825349809e-01 7.313573102331121234e-01 6.687318344543186077e-01 7.144440862375908141e-01 6.677759790553667862e-01 1.399478454633182656e+00 5.358536501315313005e-01
8.569260122398232316e-01 4.994028061314947919e-01 8.040153541987877794e-01 6.560607932086858218e-01 6.425026939492322064e-01 1.084663204893013155e+00 7.860845437254250223e-01 6.780395122027997878e-01 5.693620383595781043e-01 1.439574748772696866e+00 9.965444477087400665e-01 8.475398529010116366e-01 7.689799089901689921e-01 1.167104104500069628e+00 1.467373686944870359e+00 7.398777039762046703e-01 7.413084838828802869e-01 9.809478782884983872e-01 6.883176675580497950e-01 7.970103433458247677e-01 1.206623162123791504e+00 5.232645211311626188e-01 6.176393031736668870e-01 7.567889632987332416e-01 5.585075467488613832e-01 1.698742237477404604e+00 6.419014460971305125e-01 7.474434606696732653e-01 6.798484048285065029e-01 6.901296379808697923e-01 6.611733397220754815e-01 1.367962743666715220e+00 5.417861783463389092e-01
8.395222429285155163e-01 5.130421886899936279e-01 7.928816512735942235e-01 6.560521195063084843e-01 6.338682250422930098e-01 1.062804254834508910e+00 7.899065255200966584e-01 6.832083646447832948e-01 5.873591613798854194e-01 1.456513817358279006e+00 9.933278686105047051e-01 8.370122448954325778e-01 7.437838748040249692e-01 1.149907060597354258e+00 1.466425816059934606e+00 7.371031146933633149e-01 7.378224403733470993e-01 9.714780228697278419e-01 7.064282946593744006e-01 7.947998348549637493e-01 1.231987578082463175e+00 5.253005899008148516e-01 6.194793507024974888e-01 7.537542320480508096e-01 5.737778002392470711e-01 1.682193200555844426e+00 6.322193757514932289e-01 7.629985705865665047e-01 6.790034844211942922e-01 6.632172520203196697e-01 6.774937074154276928e-01 1.369256192200254629e+00 5.414907189378761476e-01
8.575240073465631996e-01 5.141802032630824471e-01 8.233377661283263205e-01 6.459769262097885267e-01 6.418228004289199262e-01 1.085788154445982867e+00 7.887726725466355227e-01 6.767393161517042399e-01 6.173557484306364529e-01 1.469992309228983940e+00 1.005990962042491166e+00 8.719751711469698741e-01 7.380020515343486132e-01 1.136075084063485896e+00 1.462861351638772289e+00 7.321033187475706194e-01 7.385990712655486901e-01 1.005594967405064155e+00 7.111542983756041769e-01 7.930608679174044884e-01 1.242238075552598353e+00 5.216821999795492326e-01 6.152504947172783289e-01 7.470662696596470642e-01 5.768547368312900714e-01 1.684956168614624161e+00 6.099088348346184407e-01 7.463043812965013402e-01 6.774285502563817118e-01 6.657898223096991863e-01 6.840844126272412895e-01 1.384357332082084779e+00 5.372433673620843342e-01
8.894140449011223026e-01 5.226938048478527721e-01 8.550982017156616433e-01 6.365254858568302199e-01 6.494155140235584600e-01 1.106578792208144479e+00 7.893259942804149443e-01 6.758643555401523395e-01 6.367798359897541838e-01 1.455689038268400903e+00 1.018949985649300283e+00 9.002281684242410265e-01 7.254513412172794995e-01 1.129437738995426432e+00 1.444703767923366300e+00 7.286152505818465075e-01 7.413269638199777578e-01 1.010271177827466227e+00 7.158198309589027808e-01 7.937699719017321520e-01 1.224034797988772905e+00 5.226265036186150681e-01 6.119844979448947342e-01 7.377127292292867677e-01 5.836870183625547659e-01 1.674585118930691952e+00 6.051917705040971152e-01 7.278664619117621859e-01 6.686391827871565052e-01 6.870861050409000637e-01 6.971268474248026870e-01 1.376841365645571136e+00 5.332351162429873614e-01
8.937532837638176852e-01 5.299936857137421686e-01 8.579920640581811808e-01 6.333003770739529248e-01 6.314913579550464062e-01 1.090486597402310576e+00 7.977506869498350861e-01 6.679154323025333628e-01 6.270522092494579258e-01 1.432639165035156870e+00 1.029074130030589895e+00 8.897007947295927366e-01 6.885608617046712343e-01 1.120552778210387901e+00 1.420865862655300127e+00 7.262060946962284325e-01 7.443116147690798101e-01 9.700439697715405041e-01 7.366381113039934814e-01 7.995791883174450110e-01 1.205297528480808289e+00 5.295512253056363638e-01 6.126108761981693407e-01 7.580715186787669868e-01 6.069550296710493065e-01 1.652258145941324807e+00 6.140516026126477955e-01 7.310243097556099467e-01 6.520362326606342629e-01 6.890337907744776835e-01 7.032452635752999281e-01 1.357563295475334497e+00 5.339953041951548407e-01
8.947534354555571889e-01 5.278863289283197702e-01 8.526521192670885041e-01 6.351315309445706436e-01 6.234459573403635657e-01 1.073814682183440228e+00 7.936403330496749620e-01 6.600080891410989858e-01 6.179361479121452394e-01 1.402623631877900401e+00 1.026189304888803333e+00 8.631011220238884452e-01 6.855152427471924437e-01 1.118979727342372277e+00 1.386330701860930548e+00 7.330345822395872846e-01 7.515222242331321967e-01 9.534417458066604123e-01 7.441385043580532876e-01 8.132966181863250377e-01 1.174919091412847116e+00 5.537009978376357111e-01 6.137749260636010673e-01 7.585307964945188219e-01 6.093188158951604594e-01 1.606372477168685586e+00 6.563436316689781336e-01 7.354671329927102708e-01 6.404961691739327057e-01 6.885073127553236194e-01 6.814928332178949999e-01 1.315518369169863089e+00 5.317482710790571998e-01
9.183581012353312367e-01 5.267061665042863661e-01 8.549121970823244654e-01 6.390310289783004416e-01 6.285242882598306435e-01 1.072127650226549989e+00 7.948522607523390571e-01 6.749946423799353390e-01 6.115760673209975629e-01 1.363369599887680472e+00 1.028488122053687448e+00 8.505079994970481394e-01 6.940846657584953672e-01 1.112733497448499698e+00 1.352768171195777747e+00 7.347791315935791046e-01 7.448087362776982800e-01 9.540404741508208275e-01 7.521641792842432839e-01 8.125156096054617638e-01 1.140731934367613665e+00 5.665141209892970986e-01 6.117708125111719353e-01 7.081209467488482900e-01 6.088536037365015474e-01 1.568128804546804478e+00 6.943005683926646299e-01 7.263622950922097310e-01 6.471778973870931928e-01 6.899207249920816798e-01 6.538608735645857761e-01 1.276725154848752597e+00 5.278899494971909245e-01
9.583651153708883097e-01 5.238509886952051886e-01 8.539113203657171525e-01 6.202420219347857255e-01 6.276599002362047708e-01 1.097260482432879991e+00 7.992791753126237131e-01 6.879217447875838332e-01 5.858401028591047055e-01 1.330501567100752514e+00 1.045400395712910546e+00 8.378832626338840184e-01 6.968987070915410031e-01 1.092911144424564052e+00 1.328977500803216749e+00 7.220202169637700562e-01 7.249007657254805670e-01 9.627313270551873803e-01 7.565656178437948354e-01 7.879209253862915485e-01 1.134296825833056577e+00 5.516470614521080673e-01 6.081135574573187652e-01 6.805362626019515471e-01 6.117674612256820410e-01 1.514740890237434634e+00 6.949985093711754658e-01 7.048040224959289946e-01 6.508943586193373099e-01 6.869975052977022045e-01 6.412933533970700539e-01 1.236845394392827480e+00 5.281264290148919294e-01
1.015479694221953721e+00 5.233017227982371677e-01 8.405227880336048063e-01 5.939911383257938660e-01 6.208714171366066514e-01 1.153277990823684984e+00 7.974020155377028463e-01 6.846475107737145516e-01 5.740490193698819521e-01 1.296125624860318348e+00 1.076979994280500508e+00 8.342881632080905163e-01 6.922138700877096262e-01 1.070538000345226504e+00 1.329027534323136361e+00 7.235363496766852309e-01 7.139232474247626525e-01 9.795105371637750080e-01 7.508085741654049183e-01 7.736010758992929448e-01 1.157015180256412812e+00 5.373786445021584424e-01 6.128614866426727037e-01 6.982515922445260426e-01 6.156314126916661023e-01 1.458871206090873951e+00 6.856886283083900580e-01 7.072650669861827444e-01 6.415941352494567429e-01 6.957063626569344184e-01 6.456726898256337499e-01 1.201003633081925814e+00 5.312593988743596896e-01
1.063761463935669616e+00 5.209241259072588948e-01 8.117585709985795095e-01 5.756837692256419059e-01 6.195496694031237261e-01 1.200972772643072339e+00 8.038735542976233051e-01 6.732198842292114183e-01 5.695003408074281737e-01 1.228201226945306646e+00 1.113748862797095507e+00 8.440372804909833659e-01 6.979600366464469019e-01 1.033399611578470045e+00 1.326063458537276585e+00 7.272062872776333675e-01 7.093835025128834015e-01 9.956974750451681455e-01 7.459806750377219187e-01 7.794763434647953293e-01 1.170530396961120045e+00 5.350060257822122356e-01 6.119194194300477951e-01 7.174918597240028673e-01 6.084979875286692375e-01 1.404100062435256646e+00 6.738828656504445291e-01 7.236858173658358151e-01 6.374825546224206496e-01 7.074056745219046149e-01 6.612375983069381791e-01 1.165488737735049130e+00 5.331352141377055931e-01
1.106434740693618801e+00 5.219186315181055802e-01 7.922740620060072514e-01 5.821606594485646546e-01 6.209150195343327017e-01 1.224856189023704411e+00 8.198296977455482581e-01 6.817227311202950224e-01 5.585121606173534259e-01 1.127550743837484770e+00 1.143529171674728007e+00 8.581384239900713418e-01 7.097254086110693638e-01 9.786567687592905296e-01 1.288088641344566021e+00 7.268909821216319456e-01 7.125785640216178995e-01 1.025928420793258189e+00 7.422877388118399589e-01 7.781473639920881702e-01 1.150834515050821016e+00 5.345703745096571646e-01 6.084184300636609199e-01 7.220496764801851430e-01 6.002213365315250959e-01 1.301722449444344898e+00 6.509178018098586982e-01 7.293724653139135317e-01 6.671594928976188887e-01 7.037362562717560666e-01 6.685575494339848213e-01 1.086849391916560492e+00 5.339515561475732808e-01
1.136058099602603511e+00 5.236131520051101607e-01 7.824672004166937089e-01 5.923956203491131944e-01 6.258474915953140538e-01 1.224945618470307807e+00 8.524480071886895161e-01 7.031565710022702476e-01 5.324917921231497875e-01 1.058317226776828157e+00 1.165571908207051033e+00 8.703086447026028294e-01 7.230468147933206691e-01 9.403363968368321224e-01 1.273217620690495488e+00 7.256314204052582983e-01 7.334452484237587999e-01 1.074964077086611569e+00 7.311514025314397314e-01 7.738209188258987625e-01 1.149556919954866308e+00 5.265616976711706698e-01 6.087324729789234112e-01 7.436098238809960570e-01 6.012067458953391785e-01 1.207492035547595322e+00 6.515320986656756297e-01 7.316856058450269540e-01 7.074631728801440422e-01 6.977200512083399087e-01 6.588420782732151704e-01 1.012608856481763242e+00 5.339914365526147177e-01
1.140027406727077919e+00 5.225777486624479939e-01 7.750196611337731856e-01 5.985106645887886545e-01 6.279949024683890713e-01 1.203695351397638502e+00 9.181832842846916476e-01 7.309730118547929090e-01 4.947154614763514813e-01 1.039621179148626284e+00 1.168293428718109261e+00 8.716278793364458100e-01 7.421887045413713135e-01 9.215704365562579214e-01 1.281222586445274203e+00 7.333997690738522923e-01 7.707296757078258009e-01 1.095525235981066547e+00 7.117244175718334676e-01 7.713738270708850875e-01 1.162426460196186451e+00 5.102277250633524552e-01 6.129229680230534605e-01 7.708927021018010528e-01 5.946163661976088255e-01 1.170938064643614052e+00 6.509341720141625931e-01 7.323970701489157520e-01 7.367375898290573488e-01 7.017188063586133895e-01 6.573996724738970787e-01 9.845128889680390127e-01 5.333129900714405069e-01
1.133961111429771629e+00 5.171800492060709686e-01 7.708213331871111018e-01 6.063632873881996677e-01 6.208170600143513296e-01 1.183970525710903665e+00 9.770779163341919427e-01 7.669851666861565720e-01 4.686392731820995250e-01 1.033553425048036711e+00 1.165817984477629299e+00 8.741742860494449152e-01 7.458982983104085474e-01 9.261367976306299488e-01 1.290681978994746126e+00 7.523356123475519741e-01 7.998327312173809656e-01 1.095369254842355700e+00 6.908904583153497869e-01 7.703400561851384554e-01 1.176947716308187619e+00 4.952868343549474694e-01 6.174417270048503381e-01 7.851377192355655232e-01 5.827978939234786937e-01 1.172254920412446166e+00 6.385569671857461715e-01 7.375209268730648082e-01 7.599799256559629512e-01 7.164750057828529473e-01 6.584618238706185789e-01 9.907301777359773798e-01 5.342290323196486890e-01
1.135326314349130339e+00 5.129268834080141781e-01 7.750896140947189927e-01 6.055660389874338856e-01 6.089356602238655825e-01 1.171470071188481121e+00 1.011581350259266987e+00 7.881697228415556200e-01 4.452935621261374100e-01 1.018877937768218223e+00 1.175316236599400765e+00 8.828559808720557456e-01 7.240216296495615156e-01 9.377858677620585226e-01 1.296770409476886154e+00 7.818604019562899188e-01 8.222920925979794182e-01 1.096669186839981602e+00 6.768373340289777218e-01 7.668273031319858823e-01 1.195616927634662430e+00 4.877468598039891301e-01 6.204842260477839710e-01 7.997220395846360574e-01 5.707366405916147745e-01 1.163850204006052325e+00 6.373989540553064437e-01 7.423745609993509520e-01 7.909101088142134195e-01 7.301857013555591580e-01 6.554072292609207651e-01 9.956377843907868730e-01 5.419696075375456390e-01
1.138460865029993219e+00 5.126803809758706532e-01 7.807874594786060607e-01 5.977976116976635446e-01 5.965008232578272729e-01 1.171530515292081853e+00 1.026070647976980332e+00 7.948766825034745409e-01 4.248821438455688826e-01 1.002207045954678133e+00 1.196314762272179477e+00 8.981368440127500685e-01 7.034699749527760781e-01 9.522278837608666446e-01 1.300118030166690364e+00 8.149515462022233203e-01 8.351562189337350395e-01 1.101239720661803423e+00 6.743196145784732254e-01 7.625712478745021450e-01 1.214878203443443327e+00 4.867668980945579205e-01 6.231621118006512861e-01 8.083978055111673555e-01 5.596124070527161987e-01 1.149868561055009897e+00 6.484111034401605078e-01 7.432287646235928857e-01 8.274811710854870217e-01 7.339332393141621003e-01 6.529708868688733903e-01 9.992987360919434181e-01 5.525314549377281503e-01
