# Supplementary material for: Molecular mechanisms of native ligand selectivity in catecholamine G protein-coupled receptors
Source: Nat Commun. 2026 Apr 23;17:4112. doi: 10.1038/s41467-026-71361-8 (PMC13150006; doi:10.1038/s41467-026-71361-8)
Supplement: Supplementary file 8 — Source Data 2 [file 41467_2026_71361_MOESM8_ESM.zip › SourceData/FigS15/strings4apo_WT/string248.txt]

8.907468250784592589e-01 4.949635836528399335e-01 8.483069601500281554e-01 6.351511339931236177e-01 6.339996650768449094e-01 1.072157551318772883e+00 8.415290289873744722e-01 6.626106879937812000e-01 5.539139273810191888e-01 1.480503884127145842e+00 1.047088815326949085e+00 8.496521689205648320e-01 8.457517473392808238e-01 1.213344435469935867e+00 1.536154406068494849e+00 7.329434851890843650e-01 7.357085464004391451e-01 9.586202516617341463e-01 6.672218765158423048e-01 8.179856754066339164e-01 1.230905994243974400e+00 4.987153447169695442e-01 6.187688370737187693e-01 7.865589773154693098e-01 5.540836636279617977e-01 1.801616481241348211e+00 6.047163526708390080e-01 7.247542715009860359e-01 6.539189056959107127e-01 7.256985605311124798e-01 6.876240389148378096e-01 1.437887768234842989e+00 5.286679570462086142e-01
8.822332698818255992e-01 4.923961590084167117e-01 8.322663498485495248e-01 6.423875303027678507e-01 6.476773812794485163e-01 1.103890658836934824e+00 8.106931784215171133e-01 6.712170443389302577e-01 5.534111394599585676e-01 1.468190555510048956e+00 1.026853711729742491e+00 8.667596240911009664e-01 8.122219734614735120e-01 1.190462308925436030e+00 1.518220240370566465e+00 7.415912866215467192e-01 7.215080548950719708e-01 9.905891422202813823e-01 6.762686451401408450e-01 7.936183668785031786e-01 1.232613305053210428e+00 5.071687713188111069e-01 6.205903897888079834e-01 7.664854014857037656e-01 5.565673437173012106e-01 1.769465117280697886e+00 6.261780996523768072e-01 7.261286823345600716e-01 6.664101634269261609e-01 7.193782492403033579e-01 6.685014788614930259e-01 1.425124776704192797e+00 5.368230221016374593e-01
8.591768134193570328e-01 4.980118112197966518e-01 8.091284659573303450e-01 6.507956100112026743e-01 6.472227662591859554e-01 1.110372772603810176e+00 7.915327567278258591e-01 6.813512023769742187e-01 5.633086621995910814e-01 1.459452618646880806e+00 1.004931096821728209e+00 8.724141836618372059e-01 7.655299348644050150e-01 1.158934731559065678e+00 1.493479225331731719e+00 7.437446822146844827e-01 7.117689740126377229e-01 9.971637975704110701e-01 6.940081194894744954e-01 7.793462487641548142e-01 1.236210291965753383e+00 5.180990203066319078e-01 6.217002485006645207e-01 7.464760145059866625e-01 5.628551915424788721e-01 1.733041330473458208e+00 6.424117042050363491e-01 7.392243152279449614e-01 6.771288086509680282e-01 6.954431223175192578e-01 6.634744804055621170e-01 1.410262202346660443e+00 5.424178376337521756e-01
8.391995559504036306e-01 5.085130191297876356e-01 7.991078854963356015e-01 6.538202759967596256e-01 6.332218566793554881e-01 1.089110824160862023e+00 7.983446018449074089e-01 6.855642780699979788e-01 5.878116756835809475e-01 1.460712515380375720e+00 9.978950191589576191e-01 8.670215819680643365e-01 7.367812843983618798e-01 1.135327017460517229e+00 1.473405574814525831e+00 7.349250615738165404e-01 7.151242879164144695e-01 9.774001295756299390e-01 7.097273922748087438e-01 7.875285562127093408e-01 1.238138711165887029e+00 5.226778359892491066e-01 6.200915514372347115e-01 7.405549787508300952e-01 5.695130279770972415e-01 1.712839627991628255e+00 6.364809614132237447e-01 7.538990474144233733e-01 6.809627635440713700e-01 6.677300153787913972e-01 6.806651478049369208e-01 1.401918098737443108e+00 5.391674710208275156e-01
8.618667020456538541e-01 5.085067814281112319e-01 8.249325309369983650e-01 6.512753576542817946e-01 6.461208430147542536e-01 1.110737402806319496e+00 7.945395481589642150e-01 6.860913106005788187e-01 6.253747490535304099e-01 1.459291625759525868e+00 1.004324834693359536e+00 8.901734935182400443e-01 7.418374745166868012e-01 1.122398940054000427e+00 1.453995616763751997e+00 7.282128153533523607e-01 7.229338602436428118e-01 1.005628047277184134e+00 7.090924404275125159e-01 7.909587258233514717e-01 1.230918232076881891e+00 5.162661919423729984e-01 6.160718879461745123e-01 7.384501470135422796e-01 5.725094975376483486e-01 1.691876166237875401e+00 6.211854004374014471e-01 7.374537808066650157e-01 6.882342511946969443e-01 6.729231907299804138e-01 6.934191256954052029e-01 1.392296277757114176e+00 5.320536787124160449e-01
8.839697122770624471e-01 5.243196669980219049e-01 8.428857432924234949e-01 6.506430386596840920e-01 6.434522004964040587e-01 1.080087118145517389e+00 8.036845256306655028e-01 6.906175336888541461e-01 6.272903605776662950e-01 1.448777847724702861e+00 1.007461442978070165e+00 8.758979856396968966e-01 7.287259641485790418e-01 1.129443577499633422e+00 1.441914782860734157e+00 7.274066244230295020e-01 7.463769304600663679e-01 9.690815944798405468e-01 7.203899401682948289e-01 8.032107195142840217e-01 1.214119261955850959e+00 5.195391279564474107e-01 6.164451950200116048e-01 7.352892451057009282e-01 5.924516147270553201e-01 1.673186764932117487e+00 6.253502314085401803e-01 7.241077177475910842e-01 6.701545985231593949e-01 6.855831364043993847e-01 7.080949772845475110e-01 1.369989125778637407e+00 5.338343749364500290e-01
8.740331330830826140e-01 5.273467492605274920e-01 8.423455735801145261e-01 6.396617144635101671e-01 6.312868057750162798e-01 1.058772252347162546e+00 8.040772859359153202e-01 6.704990679009488197e-01 6.099773126919674215e-01 1.427152817872525237e+00 1.005305865451757708e+00 8.627876428477727622e-01 6.912743559133557314e-01 1.120179421642963691e+00 1.412308938249832835e+00 7.238141301938281202e-01 7.591205416728937783e-01 9.395012886471887370e-01 7.462259379425021377e-01 8.138632133888787923e-01 1.188447473769257190e+00 5.290066783968503383e-01 6.132404372874505905e-01 7.623692320919374099e-01 6.067653564887987017e-01 1.646924392719497643e+00 6.145293404415109739e-01 7.265629924791180416e-01 6.414444124264200298e-01 6.839379700677182816e-01 7.014847729944714283e-01 1.344616847454218611e+00 5.328720534241104811e-01
9.024386714115094632e-01 5.258832479122221848e-01 8.577286402744879190e-01 6.392859349701560667e-01 6.282552090688811042e-01 1.074887531511131256e+00 8.016327822446329687e-01 6.692056602369877982e-01 5.940919173769649841e-01 1.400946435995489736e+00 1.023539505399758021e+00 8.662089827831004341e-01 6.864627408525332264e-01 1.127762265497842753e+00 1.385902018884655806e+00 7.318658261751306293e-01 7.570981781782113451e-01 9.602606081735832744e-01 7.469503537308300745e-01 8.207345968071185771e-01 1.170511304709817457e+00 5.564754609017528164e-01 6.118227127683055766e-01 7.374103177785567009e-01 5.984981399665805224e-01 1.599960553514934380e+00 6.602104330400028198e-01 7.264576963474445037e-01 6.243986587997323312e-01 6.960840465785725906e-01 6.819637589208285000e-01 1.306348888042314416e+00 5.237617365541495928e-01
9.469792283028247715e-01 5.228246128989004760e-01 8.595220103904482878e-01 6.345937353684580895e-01 6.267390829936579921e-01 1.108140178076508997e+00 8.061864146025539135e-01 6.865151123794507315e-01 5.856915697620297401e-01 1.363596176121222969e+00 1.047497421552150421e+00 8.692903327637441224e-01 6.890917243900939182e-01 1.117423283306110404e+00 1.365260031948008601e+00 7.321173840010962719e-01 7.441442255879817669e-01 9.860538249138555145e-01 7.432009768829689333e-01 8.033987856859257093e-01 1.163178031018475611e+00 5.650161350130475935e-01 6.105223342443578671e-01 6.861092729668872847e-01 6.000884784531942406e-01 1.554859659549028716e+00 7.004727831025396867e-01 7.172589447299512200e-01 6.412939498886632839e-01 7.025665436553484300e-01 6.537488483495752511e-01 1.272531580679677976e+00 5.251194646600862992e-01
9.863523318021506503e-01 5.224775604580126354e-01 8.377155214966346408e-01 6.168945230077447217e-01 6.255139003517562468e-01 1.136887335378238717e+00 8.060788014077430175e-01 6.983498327934518635e-01 5.756462013220813301e-01 1.315740123548247320e+00 1.064729516755482885e+00 8.493348129988274042e-01 6.876664991944185790e-01 1.079021625153083086e+00 1.338014133672404515e+00 7.227337428062663438e-01 7.272461309525928286e-01 9.894846984883586272e-01 7.424757842664105878e-01 7.738961461385981400e-01 1.160470882677806292e+00 5.500222531528220493e-01 6.104050407396035549e-01 6.745463047869079132e-01 6.075049521792887930e-01 1.492639451015085328e+00 7.012808922204013529e-01 7.084013485566952317e-01 6.466779286593922205e-01 6.990086472452722299e-01 6.407458762399707020e-01 1.229348277992561078e+00 5.327799582846548532e-01
1.035603563168128183e+00 5.223633822566338125e-01 8.063644932495442896e-01 5.944711123480793669e-01 6.225256629007250853e-01 1.166439722307850424e+00 7.946884324730869587e-01 6.916449975746385981e-01 5.740737057187410564e-01 1.255291841206688463e+00 1.091563549777073927e+00 8.235343268695438645e-01 6.863958746199644301e-01 1.042230677345384438e+00 1.328751899241537693e+00 7.234358836880633303e-01 7.176093746010276941e-01 9.929827956331596095e-01 7.476051085855293099e-01 7.701271777828920806e-01 1.169399131632969935e+00 5.363580729442616324e-01 6.151272846545019490e-01 6.950603661772176700e-01 6.119082611094385227e-01 1.417931733238720682e+00 6.906967668645196401e-01 7.182771920134177757e-01 6.339087799993157191e-01 6.977200130995306893e-01 6.494179959272473601e-01 1.171332314925231266e+00 5.338981779342115708e-01
1.087152797869629595e+00 5.202568494516355280e-01 7.906296112370192475e-01 5.923189277127024477e-01 6.187757138581242433e-01 1.209886945616576837e+00 8.048132291438631070e-01 6.874688048193600132e-01 5.677106130271444284e-01 1.164313311123193140e+00 1.132738911475950738e+00 8.428312306176057866e-01 7.042651039215473974e-01 9.950576330228260158e-01 1.303210515463081087e+00 7.252965316781965210e-01 7.150655404789019176e-01 1.017845682149729480e+00 7.482089339169126774e-01 7.722872023742467507e-01 1.161325261678880505e+00 5.340780095093011770e-01 6.104665275169145477e-01 7.031466549419317369e-01 6.032114994542591146e-01 1.324427639771478926e+00 6.655318917616487306e-01 7.268584454867104139e-01 6.552921002796741057e-01 6.978683143577346648e-01 6.657664916476571104e-01 1.102698532504675200e+00 5.357650279847747665e-01
1.132835831550788708e+00 5.205199107654987500e-01 7.859768534825333219e-01 6.040371792863888922e-01 6.194625951754922921e-01 1.231352753522785504e+00 8.237889916326214257e-01 6.887004305283155325e-01 5.527520167243287208e-01 1.064435932463099865e+00 1.166817456573067791e+00 8.664915090990961133e-01 7.100517460552642213e-01 9.498362064886192169e-01 1.273548094122533225e+00 7.278445288063868368e-01 7.176374392695387128e-01 1.062756310792732695e+00 7.375542448098199033e-01 7.734932862176421287e-01 1.141720181064872275e+00 5.368597901128768779e-01 6.103437421760489201e-01 7.195378964880323469e-01 6.058781816097162931e-01 1.221474738791259895e+00 6.558161919108316251e-01 7.312546690705763464e-01 7.006247612059000041e-01 6.915578416361631842e-01 6.625100749202711414e-01 1.019582431219345997e+00 5.413942008890917368e-01
1.150352533489944262e+00 5.240124851940636264e-01 7.868279945735909831e-01 6.044577506692515589e-01 6.238653866183180297e-01 1.206561002496122859e+00 8.539928125629059341e-01 7.008546231454511055e-01 5.295560156054122114e-01 1.015448095570600451e+00 1.163898439124391615e+00 8.596895326131238635e-01 6.994134146919239736e-01 9.196519346452496357e-01 1.251540770220667786e+00 7.326875608669621842e-01 7.406469944183941001e-01 1.078247684727754008e+00 7.161501367903626569e-01 7.745111930146788559e-01 1.125007672353891097e+00 5.266201619898236430e-01 6.157651523200594612e-01 7.522213833361199864e-01 6.123117353171161348e-01 1.153170927601784523e+00 6.696934184632159504e-01 7.312940118583037830e-01 7.184997216324122693e-01 7.008554266772064612e-01 6.468715927417493239e-01 9.597320067704792068e-01 5.449488881054065370e-01
1.138231592671968606e+00 5.293607644509085164e-01 7.735921508852692252e-01 5.961023668518069529e-01 6.243722052950210211e-01 1.192321977906142472e+00 9.118222629055718897e-01 7.263091855138021913e-01 4.955278682452307071e-01 1.023452194836644402e+00 1.165214640113196642e+00 8.580119909076018292e-01 7.279725828797970477e-01 9.111228125557939705e-01 1.267598811031562134e+00 7.383854056296262902e-01 7.627637482013475134e-01 1.087002564104045499e+00 7.093580037189648468e-01 7.640247937372747211e-01 1.147857522236553462e+00 5.118363309846507558e-01 6.202695982975743316e-01 7.651177755116429502e-01 5.969310870883483000e-01 1.155681501811113510e+00 6.671640478828734233e-01 7.254258262474336805e-01 7.444188817668315750e-01 6.953699667625364844e-01 6.508072963240841835e-01 9.717173398034153475e-01 5.407839173930899523e-01
1.128113501476158298e+00 5.202124084429535777e-01 7.652586905967397879e-01 6.033144806030276142e-01 6.183118763496342485e-01 1.171602971194099174e+00 9.723700453220890383e-01 7.614265096968595437e-01 4.734334944914634913e-01 1.025246956281412825e+00 1.159705297266207635e+00 8.565961679872271528e-01 7.406531211333079456e-01 9.187526011092375100e-01 1.283147771772326973e+00 7.536981538599442088e-01 7.855459873781427405e-01 1.088788795343541782e+00 6.951749175746755327e-01 7.644424002575809229e-01 1.165682809648846519e+00 4.993089733487564574e-01 6.224744759086068280e-01 7.859774471502227744e-01 5.849575078683983964e-01 1.165780771669401750e+00 6.451846393013623837e-01 7.329341712855981239e-01 7.615855184884487983e-01 7.083734562210513008e-01 6.578318805780585254e-01 9.812065061330493831e-01 5.406837888770988920e-01
1.129608816386775239e+00 5.138263568224067379e-01 7.692505062686695316e-01 6.044257938228473348e-01 6.079004154541233218e-01 1.163897323364736058e+00 1.011442121811525041e+00 7.857076481707077065e-01 4.485664763969112179e-01 1.015363949260807974e+00 1.171099653472995161e+00 8.716093258543702316e-01 7.282467777582251056e-01 9.341377904641365859e-01 1.293251982587587445e+00 7.825026164806565543e-01 8.121590081586551602e-01 1.093597633282796577e+00 6.818354252018735684e-01 7.647510327812920838e-01 1.188674577615162598e+00 4.906574603627485986e-01 6.233911115268084835e-01 8.019666683362814963e-01 5.722718488697017269e-01 1.161111046605803443e+00 6.396080551737530762e-01 7.400623847110642251e-01 7.912883429960028137e-01 7.239518151981461092e-01 6.573506373219752952e-01 9.888531238306460525e-01 5.456256803335628458e-01
1.138460865029993219e+00 5.126803809758706532e-01 7.807874594786060607e-01 5.977976116976635446e-01 5.965008232578272729e-01 1.171530515292081853e+00 1.026070647976980332e+00 7.948766825034745409e-01 4.248821438455688826e-01 1.002207045954678133e+00 1.196314762272179477e+00 8.981368440127500685e-01 7.034699749527760781e-01 9.522278837608666446e-01 1.300118030166690364e+00 8.149515462022233203e-01 8.351562189337350395e-01 1.101239720661803423e+00 6.743196145784732254e-01 7.625712478745021450e-01 1.214878203443443327e+00 4.867668980945579205e-01 6.231621118006512861e-01 8.083978055111673555e-01 5.596124070527161987e-01 1.149868561055009897e+00 6.484111034401605078e-01 7.432287646235928857e-01 8.274811710854870217e-01 7.339332393141621003e-01 6.529708868688733903e-01 9.992987360919434181e-01 5.525314549377281503e-01
