# Supplementary material for: Molecular mechanisms of native ligand selectivity in catecholamine G protein-coupled receptors
Source: Nat Commun. 2026 Apr 23;17:4112. doi: 10.1038/s41467-026-71361-8 (PMC13150006; doi:10.1038/s41467-026-71361-8)
Supplement: Supplementary file 8 — Source Data 2 [file 41467_2026_71361_MOESM8_ESM.zip › SourceData/FigS15/strings4apo_WT/string260.txt]

8.907468250784592589e-01 4.949635836528399335e-01 8.483069601500281554e-01 6.351511339931236177e-01 6.339996650768449094e-01 1.072157551318772883e+00 8.415290289873744722e-01 6.626106879937812000e-01 5.539139273810191888e-01 1.480503884127145842e+00 1.047088815326949085e+00 8.496521689205648320e-01 8.457517473392808238e-01 1.213344435469935867e+00 1.536154406068494849e+00 7.329434851890843650e-01 7.357085464004391451e-01 9.586202516617341463e-01 6.672218765158423048e-01 8.179856754066339164e-01 1.230905994243974400e+00 4.987153447169695442e-01 6.187688370737187693e-01 7.865589773154693098e-01 5.540836636279617977e-01 1.801616481241348211e+00 6.047163526708390080e-01 7.247542715009860359e-01 6.539189056959107127e-01 7.256985605311124798e-01 6.876240389148378096e-01 1.437887768234842989e+00 5.286679570462086142e-01
8.761964908126680385e-01 4.977604423042582549e-01 8.175712375603754190e-01 6.445815372049493730e-01 6.370535094837571632e-01 1.069010951278981825e+00 8.085829954833188005e-01 6.649883924335064922e-01 5.587158187891014816e-01 1.463968504545730021e+00 1.016191207417145748e+00 8.538506816492493767e-01 8.305480283419476306e-01 1.179349903206132311e+00 1.513591520074114349e+00 7.405502639606762472e-01 7.283459935494959181e-01 9.611006075529939796e-01 6.797657393441108864e-01 7.923608441045411066e-01 1.233416393043146542e+00 5.171767964293245701e-01 6.179019382866166588e-01 7.692768799918885403e-01 5.375037217497232733e-01 1.796945337165349432e+00 6.427072791041802402e-01 7.307246882987514791e-01 6.635576896402500813e-01 7.244887596707523247e-01 6.683099755705038669e-01 1.454817831297194219e+00 5.362187073315776153e-01
8.567559924465669718e-01 5.073241951148524942e-01 7.886504071468504184e-01 6.581736662715496067e-01 6.328772717142567839e-01 1.058494909802051520e+00 7.807950845825049058e-01 6.688157010719325557e-01 5.728293727841436977e-01 1.438745446362459379e+00 9.962065908865694874e-01 8.447314810341229885e-01 7.943049027194126754e-01 1.137588722555741727e+00 1.475272705481132318e+00 7.369596002733511675e-01 7.294621460996162376e-01 9.525072802545772044e-01 7.013075829590185162e-01 7.776910415827592571e-01 1.222873405111060352e+00 5.279676791057699159e-01 6.130175404632569602e-01 7.543385416610264294e-01 5.403940984048525298e-01 1.751822659316906172e+00 6.642868426604623400e-01 7.278308021094254121e-01 6.847320425589704662e-01 7.101820630719297700e-01 6.625682812938773480e-01 1.429951457889583999e+00 5.377932376452428942e-01
8.495448942689036720e-01 5.161964099097955394e-01 7.921871197078104165e-01 6.659936006638574879e-01 6.303798213946392170e-01 1.059403031986101640e+00 7.761334170159625012e-01 6.720628092284719468e-01 5.941940741847042684e-01 1.429362960937992533e+00 1.003012563171074900e+00 8.412911784566676765e-01 7.586761701528674795e-01 1.120242263116285386e+00 1.446428732432156083e+00 7.234323894544851807e-01 7.352914414826420275e-01 9.508124876762028554e-01 7.154373424104445434e-01 7.812968532065143190e-01 1.208940097359339383e+00 5.205640414167587160e-01 6.070524438106178478e-01 7.494554069805378083e-01 5.617855311996974299e-01 1.697202207218372116e+00 6.508396595252033956e-01 7.174396572053952648e-01 6.982698183977722461e-01 6.913960390012140467e-01 6.803407081691905667e-01 1.384392005847884244e+00 5.321998543679543614e-01
8.709893346434374184e-01 5.178043971711591142e-01 8.330228383389487457e-01 6.616000694016175299e-01 6.420995146830006384e-01 1.084198221570888743e+00 7.810442668232425723e-01 6.754195526282142925e-01 6.209314245561338153e-01 1.443495270324427260e+00 1.019598140363079830e+00 8.701550354126663667e-01 7.279229204831086930e-01 1.134772721064164713e+00 1.440933893841717106e+00 7.138215204986353424e-01 7.366727975723361688e-01 9.731664225498711795e-01 7.177249408625668847e-01 7.828126637650697495e-01 1.209680128670863608e+00 5.114327789800929835e-01 6.041909615186294991e-01 7.429525999281433313e-01 5.814319877617972754e-01 1.679162326091619750e+00 6.262551033877973294e-01 7.155930280987761183e-01 6.813140841149415428e-01 6.818393245744130970e-01 7.047872882331369659e-01 1.373750861320836680e+00 5.281160421861289533e-01
8.916259891728364195e-01 5.202047048787471484e-01 8.649718291955417193e-01 6.403522188833535855e-01 6.269314279641504672e-01 1.061834342466131842e+00 7.913589367654686457e-01 6.650928525189618856e-01 6.094204414075568010e-01 1.452018032120488300e+00 1.033836450243414307e+00 8.689808796136313518e-01 6.850677799949094204e-01 1.148503312093585915e+00 1.442714321846296999e+00 7.165364238756263271e-01 7.542470507321317186e-01 9.613953095961347284e-01 7.276987415717899310e-01 8.038542722292132403e-01 1.215864921770139384e+00 5.251413406385267990e-01 6.076263940182627943e-01 7.690587063189677774e-01 6.078281422452027627e-01 1.657144118967672330e+00 6.210028140579971767e-01 7.276694507977575777e-01 6.620209626957807014e-01 6.823019097505588215e-01 6.954244730073690928e-01 1.353582924245204433e+00 5.274682491057012257e-01
8.991819124290538756e-01 5.222700701540429202e-01 8.883265314074506591e-01 6.312109005701511677e-01 6.228822516479001203e-01 1.066697544448198975e+00 7.853228197136062905e-01 6.609378743807369228e-01 6.043529807133418696e-01 1.453126774921007947e+00 1.034306798190872900e+00 8.789369187040170228e-01 6.665672856651554401e-01 1.143709648190115225e+00 1.411886014175309567e+00 7.320412901396504690e-01 7.627214207682312397e-01 9.733249407041106860e-01 7.283547657021295363e-01 8.250686793758829074e-01 1.205395525010952706e+00 5.475982930940626048e-01 6.139241697334966164e-01 7.725169767327999537e-01 6.146977636342737528e-01 1.605892789569509649e+00 6.572389136566459955e-01 7.385677463116971930e-01 6.620972134643126061e-01 6.869617651038157913e-01 6.726016694320429146e-01 1.317211658243157668e+00 5.321654296347202440e-01
9.223310023227924148e-01 5.273051947253960536e-01 8.819079273947854070e-01 6.299451640239137618e-01 6.240526811563926746e-01 1.082236966307700499e+00 7.870659634861423282e-01 6.740132516522476802e-01 6.018939650362664651e-01 1.410257363775295314e+00 1.030866087596971514e+00 8.637697267026565040e-01 6.793287523684293783e-01 1.121792788668158236e+00 1.367481373143678791e+00 7.386265546562702511e-01 7.493225998616589445e-01 9.683229697713784390e-01 7.329364692196870257e-01 8.180001741999939346e-01 1.172137592022683084e+00 5.636736092040872670e-01 6.150337744393743478e-01 7.222693432667360858e-01 6.076706394567190639e-01 1.557006184825067363e+00 6.976646854287009702e-01 7.299782779899107732e-01 6.603378480491814972e-01 6.959348277138031058e-01 6.479055790437412421e-01 1.276076407893647291e+00 5.326820420860443051e-01
9.502728534593071208e-01 5.264555268956100376e-01 8.516410752830652076e-01 6.221173258714852716e-01 6.211762402840379504e-01 1.094928881322511760e+00 7.929611683099201391e-01 6.859435241643048187e-01 5.946903475943053907e-01 1.365079401752347099e+00 1.037704925804195710e+00 8.291828429846941351e-01 6.969641382624190973e-01 1.093025084026857385e+00 1.345834359242157774e+00 7.317875248459898563e-01 7.232466044943132166e-01 9.522635499684878324e-01 7.406861507875048822e-01 7.780865849290704572e-01 1.161437773986133015e+00 5.594452320016162217e-01 6.133304667908036079e-01 6.970880813151878463e-01 6.076608109375534195e-01 1.525673338108840094e+00 7.100804115701311314e-01 7.093760484746045591e-01 6.552959749136951784e-01 6.979364179188397577e-01 6.378142738158855130e-01 1.253398812593175204e+00 5.306271023668057696e-01
1.005502641077468340e+00 5.206606420389191525e-01 8.175708225731737055e-01 5.903644238986609505e-01 6.167096568983856386e-01 1.136681554564625607e+00 7.900761396125933755e-01 6.684863889866700104e-01 5.926279663274716114e-01 1.305989499254342379e+00 1.058722843824770443e+00 8.075399762174830798e-01 7.059594983539564383e-01 1.071367310915134041e+00 1.343875917244791385e+00 7.353688553941852835e-01 7.163786680177843813e-01 9.642316553284344671e-01 7.309471976973821450e-01 7.695268310269112177e-01 1.171732001581173410e+00 5.501966112294205402e-01 6.180682333471907430e-01 7.191182126475574865e-01 6.217597699597655625e-01 1.457894708746422019e+00 7.112344177509482002e-01 7.203441780101643710e-01 6.385979267974231099e-01 6.908378381680423397e-01 6.409099783066606326e-01 1.199679036712997471e+00 5.354501395942635744e-01
1.050215263657498621e+00 5.153002424960637651e-01 7.848309439997178671e-01 5.713408926529274234e-01 6.203599757029624184e-01 1.178775575320515800e+00 7.989340605172906562e-01 6.538051706087242287e-01 5.946892308642122149e-01 1.217960447750524589e+00 1.076145764717399311e+00 8.139672913393876108e-01 7.109971384484295998e-01 1.038674749900382333e+00 1.318734313795585589e+00 7.375688193759735167e-01 7.146438143252252795e-01 9.947385056716343543e-01 7.288962282957531791e-01 7.803349352395096972e-01 1.163863172601657059e+00 5.431377215292642058e-01 6.158362567645825347e-01 7.409949471576724456e-01 6.132888076708575831e-01 1.354636722841570551e+00 6.864183855732327588e-01 7.334920558954003411e-01 6.393371219135954853e-01 6.884162826466267981e-01 6.648795762991134284e-01 1.117503742446825710e+00 5.357436581689155597e-01
1.092707264911483733e+00 5.212464678868324874e-01 7.702703606373955125e-01 5.810428103323209692e-01 6.273333586533289541e-01 1.216124403102833984e+00 8.127629087860082091e-01 6.646411751939972357e-01 5.789565712642109618e-01 1.121058272981600323e+00 1.117011168932429133e+00 8.456401248185738684e-01 7.156011184558785931e-01 9.880733659267938451e-01 1.275384762882901812e+00 7.390132214152208556e-01 7.084087123453648438e-01 1.040413251456007160e+00 7.382950954297321511e-01 7.808808368080414342e-01 1.152775536641777565e+00 5.391316473518344976e-01 6.126270156337959572e-01 7.454751485860610094e-01 5.995265404149621169e-01 1.244787962520685243e+00 6.791712509836196343e-01 7.334304285103344645e-01 6.701766673950139142e-01 6.922309363860049691e-01 6.674084668781343765e-01 1.044850190659450284e+00 5.361629968441521399e-01
1.144430169729480307e+00 5.303382886724359313e-01 7.903879776314423067e-01 5.848867945881989217e-01 6.262545929829828051e-01 1.247670471586719065e+00 8.229267305519475384e-01 6.683152873347145695e-01 5.565243099832042351e-01 1.046441289769626470e+00 1.170270360303340862e+00 8.818221743711327498e-01 7.140030305777030906e-01 9.463376334977714466e-01 1.243345539881621775e+00 7.405770452476598820e-01 7.201974982378707146e-01 1.084128968254891134e+00 7.303148987226825151e-01 7.835343125209881521e-01 1.140129791089242728e+00 5.340265974898388279e-01 6.139653912099342081e-01 7.547309528703363135e-01 6.082833391985670302e-01 1.168378586529054797e+00 6.884464696224871227e-01 7.378282961139747131e-01 6.996407898306885587e-01 6.939943206900552886e-01 6.620755418549801874e-01 9.954372662091014456e-01 5.367564846049760474e-01
1.172455054076003478e+00 5.272294235325341027e-01 8.081217112975555006e-01 5.805273453333338329e-01 6.227810890937176547e-01 1.235572380955763494e+00 8.671098232023121133e-01 6.748650393772714917e-01 5.251042863322201715e-01 1.006464406668057698e+00 1.179917470918197209e+00 8.834668013686783894e-01 7.106498950966927408e-01 9.114273869211906298e-01 1.229937717591628843e+00 7.390732244051686495e-01 7.624839319887564137e-01 1.099725768753387234e+00 7.032931652711643666e-01 7.972154205553160233e-01 1.126778595467056832e+00 5.269621747120284416e-01 6.174424864804800572e-01 7.809123110065806506e-01 6.201050028951364812e-01 1.129440979240095455e+00 6.731463648236217789e-01 7.461326506489025512e-01 7.188781279645132249e-01 6.928509284825568049e-01 6.646926960834850240e-01 9.620318445513343919e-01 5.353433853502691520e-01
1.151640529003401525e+00 5.237959174448921784e-01 7.873012988913687948e-01 5.917904193706060578e-01 6.230135207649856177e-01 1.193230356444935802e+00 9.264492808795330436e-01 7.085000269830636910e-01 4.884158171495214251e-01 1.023557539978486863e+00 1.156216577365542397e+00 8.639704311006943804e-01 7.347556612820529409e-01 9.064685081104594255e-01 1.248650536911174891e+00 7.388211107623513518e-01 7.874135478926542753e-01 1.096843371345260554e+00 6.898511299898250071e-01 8.101133497323714794e-01 1.148963260306426371e+00 5.130304439388677640e-01 6.215380083792998445e-01 7.884329936473757350e-01 6.128385945061918250e-01 1.130778774590838642e+00 6.549227247138641461e-01 7.468127577500117686e-01 7.346856035925386497e-01 6.956967067616293132e-01 6.534328118171641719e-01 9.665362525723775189e-01 5.376681277300654482e-01
1.138485379966609701e+00 5.187599204489989901e-01 7.768012579161420739e-01 6.052593080514150348e-01 6.195454836715300617e-01 1.163523525162151628e+00 9.848797692871669174e-01 7.563780818772825043e-01 4.641117947254684295e-01 1.035740551603311355e+00 1.151065509983524526e+00 8.608520717181223914e-01 7.570164477339131892e-01 9.180971998610096829e-01 1.270074551290533149e+00 7.476688262478486946e-01 7.993391865387657891e-01 1.095908965636154697e+00 6.801399107918850717e-01 7.997540106177241093e-01 1.174057113604119795e+00 4.958955167487968940e-01 6.226223288232229924e-01 7.869963745917538667e-01 5.951834110331033489e-01 1.136153681516229863e+00 6.365001962910362687e-01 7.470105973102851848e-01 7.608707379508513613e-01 7.126981644676163574e-01 6.613104996598550001e-01 9.753874566704310300e-01 5.378935577963523951e-01
1.138330517030336386e+00 5.146003390717999171e-01 7.784615515335511216e-01 6.071648691977791223e-01 6.104529651918081390e-01 1.160443486526550272e+00 1.017928109636462741e+00 7.879135453020804647e-01 4.443522634077505806e-01 1.025180650528639603e+00 1.169005580721033111e+00 8.777215271241709527e-01 7.401476474423799301e-01 9.348170776411223182e-01 1.288694011946257545e+00 7.796861170209187231e-01 8.141465259151898781e-01 1.101135170644340855e+00 6.760902290207950749e-01 7.793787797545744800e-01 1.199520563951808283e+00 4.892689925520286032e-01 6.236175836187494159e-01 7.939553416082226756e-01 5.733675964640383427e-01 1.142676936030871948e+00 6.358236508597743253e-01 7.485918441027032966e-01 7.920341216032801279e-01 7.306074331091456653e-01 6.619779319034297949e-01 9.874808748111795209e-01 5.440230550548810218e-01
1.138460865029993219e+00 5.126803809758706532e-01 7.807874594786060607e-01 5.977976116976635446e-01 5.965008232578272729e-01 1.171530515292081853e+00 1.026070647976980332e+00 7.948766825034745409e-01 4.248821438455688826e-01 1.002207045954678133e+00 1.196314762272179477e+00 8.981368440127500685e-01 7.034699749527760781e-01 9.522278837608666446e-01 1.300118030166690364e+00 8.149515462022233203e-01 8.351562189337350395e-01 1.101239720661803423e+00 6.743196145784732254e-01 7.625712478745021450e-01 1.214878203443443327e+00 4.867668980945579205e-01 6.231621118006512861e-01 8.083978055111673555e-01 5.596124070527161987e-01 1.149868561055009897e+00 6.484111034401605078e-01 7.432287646235928857e-01 8.274811710854870217e-01 7.339332393141621003e-01 6.529708868688733903e-01 9.992987360919434181e-01 5.525314549377281503e-01
