# Supplementary material for: Molecular mechanisms of native ligand selectivity in catecholamine G protein-coupled receptors
Source: Nat Commun. 2026 Apr 23;17:4112. doi: 10.1038/s41467-026-71361-8 (PMC13150006; doi:10.1038/s41467-026-71361-8)
Supplement: Supplementary file 8 — Source Data 2 [file 41467_2026_71361_MOESM8_ESM.zip › SourceData/FigS15/strings4apo_WT/string274.txt]

8.907468250784592589e-01 4.949635836528399335e-01 8.483069601500281554e-01 6.351511339931236177e-01 6.339996650768449094e-01 1.072157551318772883e+00 8.415290289873744722e-01 6.626106879937812000e-01 5.539139273810191888e-01 1.480503884127145842e+00 1.047088815326949085e+00 8.496521689205648320e-01 8.457517473392808238e-01 1.213344435469935867e+00 1.536154406068494849e+00 7.329434851890843650e-01 7.357085464004391451e-01 9.586202516617341463e-01 6.672218765158423048e-01 8.179856754066339164e-01 1.230905994243974400e+00 4.987153447169695442e-01 6.187688370737187693e-01 7.865589773154693098e-01 5.540836636279617977e-01 1.801616481241348211e+00 6.047163526708390080e-01 7.247542715009860359e-01 6.539189056959107127e-01 7.256985605311124798e-01 6.876240389148378096e-01 1.437887768234842989e+00 5.286679570462086142e-01
8.919860257551206484e-01 5.027809918296926028e-01 8.275996385839023972e-01 6.384220234113661130e-01 6.378014732424975852e-01 1.084734771227175321e+00 8.066016439685547157e-01 6.522771520636372333e-01 5.575678588636788779e-01 1.455454070787645549e+00 1.030195983704515816e+00 8.500667440629851024e-01 8.035109185893030137e-01 1.175446094004964026e+00 1.505931698536656427e+00 7.300974564118197785e-01 7.558384339998271972e-01 9.672026349975811899e-01 6.822110625184142352e-01 8.036256266883942123e-01 1.227146982519900842e+00 5.044734021646579691e-01 6.190846915974668185e-01 7.660703587605286469e-01 5.479258505612411012e-01 1.759965698458338501e+00 6.191492689485167400e-01 7.367172027140861390e-01 6.691151851039498499e-01 7.113571072356758007e-01 6.666967811267190402e-01 1.415949901244457410e+00 5.341803721585370868e-01
9.025592752631690363e-01 5.143271032346494742e-01 8.289783373726148374e-01 6.441003567648482253e-01 6.324096502783695950e-01 1.113269673188950870e+00 7.864165968491027003e-01 6.502397699048400037e-01 5.661397524283591220e-01 1.440500362335173756e+00 1.036928340120389258e+00 8.733588026175022057e-01 7.576640591968674121e-01 1.149219868951059764e+00 1.479987707233916705e+00 7.233486522433747457e-01 7.553279177656480048e-01 9.925485455719388339e-01 7.015681350407835248e-01 7.830623667542300215e-01 1.230656094571701997e+00 5.072340034093377747e-01 6.135288066248960615e-01 7.578032037299438084e-01 5.556510074928642240e-01 1.713370553970686494e+00 6.247706074082939320e-01 7.345272390525638961e-01 6.878128446092965920e-01 6.955956912005576420e-01 6.621009516911140480e-01 1.390107119881833109e+00 5.355943339614540610e-01
9.127299345219005433e-01 5.126595968552792870e-01 8.457806941315346716e-01 6.502371580744101820e-01 6.268548975553913660e-01 1.131837968915681003e+00 7.842305978247934295e-01 6.603527466061469564e-01 6.045415574033062844e-01 1.446730111721152845e+00 1.057613429145121575e+00 9.020203033631823963e-01 7.183408073677336469e-01 1.138882403702967672e+00 1.465976456341713252e+00 7.217707928522058003e-01 7.446309894119276240e-01 1.007841635439266526e+00 7.215680212360842116e-01 7.835725758917191364e-01 1.242469653933531815e+00 5.087482594515623235e-01 6.113463105001503139e-01 7.479752392078633516e-01 5.750920104490797602e-01 1.690550449388251497e+00 6.046897351853591784e-01 7.302474905909710490e-01 6.938382734878735247e-01 6.849028932134241243e-01 6.846691905435060566e-01 1.386520526559428701e+00 5.344730063057615554e-01
8.895033639914493584e-01 5.113193225695024102e-01 8.431877125190295752e-01 6.498177282349868467e-01 6.429421398102648233e-01 1.105891641719000562e+00 7.924916354509462524e-01 6.742009186605754101e-01 6.337381868502856008e-01 1.455918042882949903e+00 1.051760918845328963e+00 8.958647590393551408e-01 6.905835712018698613e-01 1.144481243016624017e+00 1.477658486917981850e+00 7.259371108820826812e-01 7.391513926284088987e-01 9.809359218578365125e-01 7.403804029400053999e-01 7.993247115216883802e-01 1.243550388290876940e+00 5.146257862717018572e-01 6.178939365134078487e-01 7.303307444055348041e-01 5.905593358490685008e-01 1.701833192635348269e+00 5.899987187268685984e-01 7.359788507806606095e-01 6.794567958830949328e-01 6.749431086097715804e-01 7.133541650662167388e-01 1.390400774574215736e+00 5.302696026526746431e-01
8.828084720062709945e-01 5.194941262355486922e-01 8.412871018941314727e-01 6.326632305260496691e-01 6.312351335841043243e-01 1.080923980984357602e+00 8.124356813449467030e-01 6.768879086671534262e-01 6.153498534795877051e-01 1.431434191029856695e+00 1.042490053246728943e+00 8.637553015994605676e-01 6.738456859015827805e-01 1.132029698437210241e+00 1.455801230378538591e+00 7.197925021374919075e-01 7.404314025620883921e-01 9.372078003638137922e-01 7.431434881182864549e-01 7.991299399858678987e-01 1.214936009339238954e+00 5.147351851464606609e-01 6.155213941667375677e-01 7.404737783744171908e-01 6.135642538396948176e-01 1.675649673285056984e+00 5.810888107263051383e-01 7.360924504959820425e-01 6.683053534590631672e-01 6.727675930954363226e-01 7.052255244654402899e-01 1.361214965189866621e+00 5.286423331681261439e-01
9.031002546412393306e-01 5.239719112646482602e-01 8.569087724406118101e-01 6.299008502643088647e-01 6.167326959422395616e-01 1.103785193116725738e+00 8.055535414559319429e-01 6.698182701795714067e-01 5.982957733699243441e-01 1.416408732441411633e+00 1.052512997809581741e+00 8.689178692029747575e-01 6.787022830466007406e-01 1.118627705010334594e+00 1.411573306728750143e+00 7.160632526433855505e-01 7.515071426806554378e-01 9.463800015348851069e-01 7.373493347599197056e-01 8.021319513687545921e-01 1.196465076856185084e+00 5.273787726074976590e-01 6.107121773602516290e-01 7.727857662506802949e-01 6.164862760205320757e-01 1.622809468740633365e+00 6.053385826672376124e-01 7.214644750305523324e-01 6.555656385570736155e-01 6.663296519649429817e-01 6.833991785690284315e-01 1.328742057007256339e+00 5.305229216394008462e-01
9.124483302618089375e-01 5.312054661382584753e-01 8.408021007146695425e-01 6.402541979771008140e-01 6.314120834206441435e-01 1.125301769775989058e+00 7.908943797174570189e-01 6.714276535106225019e-01 5.935955551150489118e-01 1.385666595178603355e+00 1.045544211281216551e+00 8.735195589723785403e-01 6.934045204897195669e-01 1.104995646530694264e+00 1.382613696622695176e+00 7.246246274906226192e-01 7.612471790324499832e-01 9.554884641894574315e-01 7.322399275029629617e-01 8.117853690592077287e-01 1.173371416597235317e+00 5.433200789765105787e-01 6.122660395236445563e-01 7.532212884483411308e-01 6.061222391908404061e-01 1.587670227006928281e+00 6.621767173401976736e-01 7.167538614817685616e-01 6.410229656726786907e-01 6.749650344608089103e-01 6.631437482728508304e-01 1.299034194429170785e+00 5.312441506999938667e-01
9.359614089387033875e-01 5.344292578396617754e-01 8.073360540774848770e-01 6.321766729829978448e-01 6.366156592317091523e-01 1.140579310536252278e+00 7.947012098166014171e-01 6.758116305070285268e-01 5.868034043872505379e-01 1.321672049694875950e+00 1.040507158031724666e+00 8.578755800572925860e-01 7.029980414591980864e-01 1.074153886861488827e+00 1.347207048129301254e+00 7.325120056298423110e-01 7.571136631992554378e-01 9.455876839354555585e-01 7.331296546114794976e-01 8.030854554643409582e-01 1.142459290076198064e+00 5.468031670395459010e-01 6.141146577201938017e-01 7.120068683201963289e-01 6.027254418020794313e-01 1.537047267297573239e+00 6.963903519037712986e-01 7.199513518410015633e-01 6.464165556725516293e-01 6.900207563509369590e-01 6.520696692549461382e-01 1.255570720109812299e+00 5.321445401272202336e-01
9.909787660671020015e-01 5.315461276350286202e-01 7.825607429734570131e-01 6.060441892617952631e-01 6.297783877186053925e-01 1.174245499896663825e+00 8.023348252198355679e-01 6.718176577794796600e-01 5.804751142112248852e-01 1.246354052179824201e+00 1.057719472531611027e+00 8.468509459061218658e-01 7.099029990818953584e-01 1.033881318773836044e+00 1.308074785707975973e+00 7.360749851220116380e-01 7.415133189578703155e-01 9.557107651772055457e-01 7.342587730620521169e-01 7.785136749602994399e-01 1.132523793333721329e+00 5.415218950183944280e-01 6.147421104823382887e-01 7.008867926876819476e-01 6.038743434412869870e-01 1.446775567504748672e+00 7.103179481014550989e-01 7.229613615140711991e-01 6.566655646102427246e-01 6.919473240379830914e-01 6.528941565025484506e-01 1.194189925941405939e+00 5.360082813627297105e-01
1.055532974370809729e+00 5.283029569946786630e-01 7.747470043708667431e-01 5.855671567091385032e-01 6.231587185684455132e-01 1.213288440227670240e+00 8.035861851386179033e-01 6.639901295779404578e-01 5.817177480409817525e-01 1.181384638168911927e+00 1.089911836492792441e+00 8.515469963059842939e-01 7.082073984439438696e-01 9.962007001344375112e-01 1.285078968092202345e+00 7.361737716562052336e-01 7.264188339564086050e-01 9.928934595754331793e-01 7.250710962519316682e-01 7.674330386653707148e-01 1.149077790989983416e+00 5.286114554866055970e-01 6.123903525909571988e-01 7.235397117125776933e-01 6.129671341739223456e-01 1.347532818976206137e+00 7.055281896301750511e-01 7.293330739542291941e-01 6.521538974735578975e-01 6.915696820848493687e-01 6.583066380973029430e-01 1.133103179315478659e+00 5.420272283751872422e-01
1.114164072634684199e+00 5.271807681021503100e-01 7.791125177556610382e-01 5.841694222825676297e-01 6.228778318827913330e-01 1.241758918125573263e+00 8.060325525741746100e-01 6.692626292276678823e-01 5.695268755309965680e-01 1.109276498059254212e+00 1.138512580403450380e+00 8.675500884911349075e-01 7.052417767782253044e-01 9.609740907961359380e-01 1.265712737962024104e+00 7.366047781245785853e-01 7.127189229049741837e-01 1.047640442214678780e+00 7.250524541371163867e-01 7.718196899569234048e-01 1.159214873155612890e+00 5.273846037412628363e-01 6.102485218207762685e-01 7.558713508550493065e-01 6.158729709559807031e-01 1.250300357332302159e+00 6.909427806404579986e-01 7.340896501341788172e-01 6.584846305179454795e-01 6.926400285709238824e-01 6.733777818318982256e-01 1.064889483131805648e+00 5.437864584176270721e-01
1.156419458549251766e+00 5.310103288085401552e-01 7.972393648076039341e-01 5.998985641694349891e-01 6.229037460176987118e-01 1.246026836661934034e+00 8.280761101920578460e-01 6.910717653326345911e-01 5.457858724031903197e-01 1.051766176452336499e+00 1.181960538052200471e+00 8.810427838840830805e-01 7.125988466451028680e-01 9.368816454453600118e-01 1.254415760965895021e+00 7.390878174901075459e-01 7.206179493591293728e-01 1.095273638102199465e+00 7.272396125619806639e-01 7.786393438709058312e-01 1.155269722998727433e+00 5.389438714228570459e-01 6.146708106244760383e-01 7.804454549267390018e-01 6.155594974157375665e-01 1.193905760309892816e+00 6.945787991943042083e-01 7.421553996455615421e-01 6.924191032183787398e-01 6.968583886313440834e-01 6.656001286529565908e-01 1.016208796612228626e+00 5.465034709669621682e-01
1.161261670650350242e+00 5.302088655403504047e-01 7.949519586747183508e-01 5.980026063523333768e-01 6.252275774629081351e-01 1.219796486172977534e+00 8.740279927216106914e-01 6.984234967591568255e-01 5.209626508566574943e-01 1.014812713512114772e+00 1.169581911723422518e+00 8.656562237160948525e-01 7.042908274394468204e-01 9.123612779236845993e-01 1.238084354446078006e+00 7.420297878895135701e-01 7.571079800954978456e-01 1.087270550173185413e+00 7.055550966753902919e-01 7.956497958967118089e-01 1.132918271175780367e+00 5.358440367598169551e-01 6.218754935045137655e-01 7.938037390665407811e-01 6.148790575385700841e-01 1.166499265326426116e+00 6.933393727374401738e-01 7.453341165511693234e-01 7.178816563195596911e-01 7.122453470095178041e-01 6.653646468842062678e-01 9.856143181536922704e-01 5.507727079099606904e-01
1.151359038885267694e+00 5.321586816136022469e-01 7.863976156325670486e-01 6.117873413738847965e-01 6.232838335783372763e-01 1.197558942187589848e+00 9.400638083359406094e-01 7.427885882222466929e-01 4.888115285277855326e-01 1.011862965088786259e+00 1.150949069406996816e+00 8.615643572091418179e-01 7.140031240899553655e-01 9.058358620895926583e-01 1.230021111287290303e+00 7.525713660976836028e-01 7.714982121533996429e-01 1.090152881277565378e+00 6.984100126164932698e-01 7.785908628595702430e-01 1.130169735967814226e+00 5.125604096550164801e-01 6.275120937569990121e-01 8.009197456459613562e-01 6.103120606356647881e-01 1.136963260992977398e+00 6.776557165454987208e-01 7.451021241770605652e-01 7.359570213752140155e-01 7.124549973997316155e-01 6.474359009395765918e-01 9.640398879831545420e-01 5.489641198418556689e-01
1.143541613253871159e+00 5.269813726021720379e-01 7.824952542423636581e-01 6.084851957055334992e-01 6.178928097634602823e-01 1.180426991821605487e+00 9.923132600891102495e-01 7.768488226339154146e-01 4.617545274081573115e-01 1.012595460698234140e+00 1.155757241852359396e+00 8.671337299714840796e-01 7.209739463006270555e-01 9.181220808493949503e-01 1.244501464425159964e+00 7.572935608747505265e-01 7.817758969846158035e-01 1.092111182179397177e+00 6.869597837439227472e-01 7.651752941753907633e-01 1.142629736935923290e+00 4.834712658197473645e-01 6.222652090477087672e-01 8.034672879512645416e-01 6.016783111629167013e-01 1.126746030818453592e+00 6.446151061390521519e-01 7.360925858273328348e-01 7.589750125364522759e-01 7.137881883350244427e-01 6.555469089785868064e-01 9.591062263930365539e-01 5.424847218112779368e-01
1.140611058788872256e+00 5.146905442330651503e-01 7.812260599839800923e-01 5.995002193509633148e-01 6.072151051246555964e-01 1.169193983015856420e+00 1.025729621277131409e+00 7.950510805626723743e-01 4.429508465727964861e-01 1.008615293705173332e+00 1.174943363564897814e+00 8.811795795548622579e-01 7.171639838694452429e-01 9.363226320126634139e-01 1.273775749706187455e+00 7.834930439853559081e-01 8.128106863018073058e-01 1.096333049018857642e+00 6.784557184520789708e-01 7.643788170807389593e-01 1.177370031836405762e+00 4.754962064299636526e-01 6.211834905460863476e-01 8.047104088627423657e-01 5.828393498866041300e-01 1.136561970325497661e+00 6.330903579501410139e-01 7.350255364870744712e-01 7.926675156651168397e-01 7.276665791084753199e-01 6.606179411100904231e-01 9.750765216304188021e-01 5.450831309135762970e-01
1.138460865029993219e+00 5.126803809758706532e-01 7.807874594786060607e-01 5.977976116976635446e-01 5.965008232578272729e-01 1.171530515292081853e+00 1.026070647976980332e+00 7.948766825034745409e-01 4.248821438455688826e-01 1.002207045954678133e+00 1.196314762272179477e+00 8.981368440127500685e-01 7.034699749527760781e-01 9.522278837608666446e-01 1.300118030166690364e+00 8.149515462022233203e-01 8.351562189337350395e-01 1.101239720661803423e+00 6.743196145784732254e-01 7.625712478745021450e-01 1.214878203443443327e+00 4.867668980945579205e-01 6.231621118006512861e-01 8.083978055111673555e-01 5.596124070527161987e-01 1.149868561055009897e+00 6.484111034401605078e-01 7.432287646235928857e-01 8.274811710854870217e-01 7.339332393141621003e-01 6.529708868688733903e-01 9.992987360919434181e-01 5.525314549377281503e-01
