# Supplementary material for: Molecular mechanisms of native ligand selectivity in catecholamine G protein-coupled receptors
Source: Nat Commun. 2026 Apr 23;17:4112. doi: 10.1038/s41467-026-71361-8 (PMC13150006; doi:10.1038/s41467-026-71361-8)
Supplement: Supplementary file 8 — Source Data 2 [file 41467_2026_71361_MOESM8_ESM.zip › SourceData/FigS15/strings4apo_WT/string328.txt]

8.907468250784592589e-01 4.949635836528399335e-01 8.483069601500281554e-01 6.351511339931236177e-01 6.339996650768449094e-01 1.072157551318772883e+00 8.415290289873744722e-01 6.626106879937812000e-01 5.539139273810191888e-01 1.480503884127145842e+00 1.047088815326949085e+00 8.496521689205648320e-01 8.457517473392808238e-01 1.213344435469935867e+00 1.536154406068494849e+00 7.329434851890843650e-01 7.357085464004391451e-01 9.586202516617341463e-01 6.672218765158423048e-01 8.179856754066339164e-01 1.230905994243974400e+00 4.987153447169695442e-01 6.187688370737187693e-01 7.865589773154693098e-01 5.540836636279617977e-01 1.801616481241348211e+00 6.047163526708390080e-01 7.247542715009860359e-01 6.539189056959107127e-01 7.256985605311124798e-01 6.876240389148378096e-01 1.437887768234842989e+00 5.286679570462086142e-01
8.713495774379274028e-01 5.021271558137193614e-01 8.353599102191975323e-01 6.406226654846115531e-01 6.353916967847517139e-01 1.063831564113232320e+00 8.105765899077227443e-01 6.689754376474130737e-01 5.537772297790901632e-01 1.467632178377629160e+00 1.020778431930451591e+00 8.561603409784738217e-01 8.092501872779120919e-01 1.177506399643285295e+00 1.498720475623128046e+00 7.321990486699899714e-01 7.150793017429519782e-01 9.471730378037831466e-01 6.786748239931864601e-01 7.833446199639461094e-01 1.219330098279374885e+00 5.133813322995208761e-01 6.174910500212106301e-01 7.632325400499262447e-01 5.461242237872359073e-01 1.768358195832751889e+00 6.338254081564458353e-01 7.224958413022148918e-01 6.757576693946054647e-01 7.193486208895739642e-01 6.579453946377535889e-01 1.430302197125797647e+00 5.307287859689302500e-01
8.638327588436625071e-01 5.123679385992767621e-01 8.167944631312475945e-01 6.492178354146653785e-01 6.266853774281062606e-01 1.076183184760456379e+00 7.876775377369810149e-01 6.806417183123727455e-01 5.620303037456798601e-01 1.440231474241060461e+00 1.023482166836628737e+00 8.672342996404878157e-01 7.524735321920104081e-01 1.141424566679963837e+00 1.457732054338762184e+00 7.223677365060198197e-01 7.028034425836722221e-01 9.531335725052068053e-01 6.997767038814576290e-01 7.669525099211502717e-01 1.214662892257993843e+00 5.174238817694846171e-01 6.128321175544015897e-01 7.417852850928029484e-01 5.510349333477629896e-01 1.711079907843361170e+00 6.265796908352847527e-01 7.077206665762759696e-01 6.812206060917805894e-01 7.092602573375961228e-01 6.539570437726409668e-01 1.399420820916708053e+00 5.345372773387373488e-01
8.546607700868467106e-01 5.152004869925814745e-01 8.057381984879605774e-01 6.541340875339705097e-01 6.214991876648133795e-01 1.065155560291751957e+00 7.874081899570609666e-01 6.832853080800406209e-01 5.978614421280600277e-01 1.430990297009047785e+00 1.029271621287370486e+00 8.491413087593464581e-01 7.093107979268120644e-01 1.129974426069302318e+00 1.441102951124718423e+00 7.161661260421614550e-01 7.215586995494608358e-01 9.503860043319216633e-01 7.196099702510823093e-01 7.980962236832530587e-01 1.216679969354419910e+00 5.070351177196131820e-01 6.107948636473448101e-01 7.328737735108500351e-01 5.611287542113331250e-01 1.671701806155057035e+00 6.005818303046487339e-01 7.067607216544619098e-01 6.762686579175908319e-01 7.005620908746401643e-01 6.854614556529113889e-01 1.367212724975841898e+00 5.378041298740063869e-01
8.327472264987587636e-01 5.132403282646298415e-01 8.029531149934026057e-01 6.457077208277440805e-01 6.267364461448274859e-01 1.008416940168864739e+00 7.958190358273842246e-01 6.753366032272806185e-01 6.312936301737420708e-01 1.445673684025175820e+00 9.994535501772323638e-01 8.016935669172309264e-01 6.980587112709161213e-01 1.135111044488175569e+00 1.443158460822733025e+00 7.226899364550897209e-01 7.387991351871922019e-01 9.164098033835864632e-01 7.348477658612602159e-01 8.211240772785035613e-01 1.211575079849237735e+00 5.062199155435409548e-01 6.159443288821589979e-01 7.249791298001765361e-01 5.748538740412302284e-01 1.665813659433128979e+00 6.145995284092035105e-01 7.266969120807553750e-01 6.730660108217340065e-01 6.936636523550798739e-01 6.995341480707549797e-01 1.353111686121281965e+00 5.367167461168812492e-01
8.089050998165674411e-01 5.160355763954871389e-01 7.853521664380612721e-01 6.317833673971803288e-01 6.208137446101072987e-01 9.618016021023716444e-01 8.023063717047389520e-01 6.711260461571897373e-01 6.173315609654027591e-01 1.436017639306685689e+00 9.728202329711619356e-01 7.644105944090892057e-01 6.841692959880052438e-01 1.134065800535721369e+00 1.435721578538431853e+00 7.247828537112545044e-01 7.206778052428370884e-01 8.722389911657989492e-01 7.587115982248845425e-01 7.956865932458611068e-01 1.195186868294547455e+00 5.200716605003790072e-01 6.183734060678360844e-01 7.361517397837473720e-01 6.010978677155307537e-01 1.655801555670092462e+00 6.329849050277496225e-01 7.275525684170304208e-01 6.636474351983574493e-01 6.826092262593203008e-01 6.861569992299055842e-01 1.335389788305394676e+00 5.348195114570217790e-01
7.845978557374452267e-01 5.193198241198986320e-01 7.632724874648045832e-01 6.332832360018039175e-01 6.185113959759305224e-01 9.314238241708954202e-01 7.865298922288881389e-01 6.615910152127864041e-01 5.958348658679546439e-01 1.396933609525804698e+00 9.569432611756532037e-01 7.412447886362633076e-01 6.683569992517089942e-01 1.100620110371151039e+00 1.371615217243753904e+00 7.261872079872362384e-01 7.212465869237141280e-01 8.330945869188867148e-01 7.501363218649829134e-01 7.885741974560945833e-01 1.151864768538955586e+00 5.325444821465672440e-01 6.175350861120429968e-01 7.812328418057256085e-01 6.063405993337364075e-01 1.603603568965318527e+00 6.488697713417330704e-01 7.219995538423141790e-01 6.568974593889610469e-01 6.868531102486024054e-01 6.610216803067395785e-01 1.298958456736817979e+00 5.354764973788329607e-01
7.803548132876327870e-01 5.212006449926755991e-01 7.525167564903004758e-01 6.440460136889605280e-01 6.181747971748301484e-01 9.360997776962753925e-01 7.843261148098510382e-01 6.729377328082368770e-01 6.026856659612922495e-01 1.364194278466585475e+00 9.430094446657470986e-01 7.441128853113655461e-01 6.655522859016650417e-01 1.074666189878026534e+00 1.316805745958318452e+00 7.218384976513626539e-01 7.317018667359960205e-01 8.339763718721043828e-01 7.318790987566016204e-01 7.926328403991705907e-01 1.115087613837168368e+00 5.447463891674870773e-01 6.133168562131391388e-01 7.274254353989531019e-01 6.061239143194576684e-01 1.546044260886106025e+00 6.833133814846903409e-01 7.291587683326276048e-01 6.561028220029874181e-01 7.034109562361466894e-01 6.421958493351471731e-01 1.256639801356541186e+00 5.307183289331961484e-01
8.374531233965102350e-01 5.210290853877304063e-01 7.678515504305040151e-01 6.337400438352640553e-01 6.129365630987307911e-01 9.848016223649199707e-01 7.932284328293833786e-01 6.890699058495856066e-01 5.842220452420591181e-01 1.338268496436926691e+00 9.759539513515350651e-01 7.612071406177010058e-01 6.621522744413889106e-01 1.079057568443676063e+00 1.302087974265184300e+00 7.193669255323090761e-01 7.242422912540998903e-01 8.650501667395690264e-01 7.367171878736927804e-01 7.755911243113984277e-01 1.115560977126931697e+00 5.616434997077319746e-01 6.053381346107237215e-01 6.734075225279582133e-01 6.089833898010618141e-01 1.506065653789368852e+00 7.097774872441992011e-01 7.180890261255963303e-01 6.582855449981755980e-01 7.094150487371904124e-01 6.374634036517965452e-01 1.229612649464642882e+00 5.249173014523806913e-01
9.287723808309432671e-01 5.265779150159775046e-01 8.014071701386101809e-01 6.325442607532689721e-01 6.126762243099794780e-01 1.065257508022584565e+00 8.078506505253432168e-01 7.029307304205973939e-01 5.703561523394914401e-01 1.318387673298655471e+00 1.027006674317892276e+00 7.883944704945589077e-01 6.684231374279488991e-01 1.063873281148141947e+00 1.308880560379816149e+00 7.201498848478264936e-01 7.312758625001625212e-01 9.177821610659868679e-01 7.418891899440169801e-01 7.787018644864254213e-01 1.140327885271706476e+00 5.627343156446448225e-01 6.063105500177826679e-01 6.580593045205755942e-01 6.160721268699304032e-01 1.476698081719670430e+00 7.188375216153883862e-01 7.033085214897332182e-01 6.542001977883397101e-01 6.975958116857930991e-01 6.433515769445140586e-01 1.217230877692293101e+00 5.271135416124282935e-01
1.011030693170911432e+00 5.292897590368890182e-01 8.209063870616254421e-01 6.189764057206247339e-01 6.169065305592752457e-01 1.142739656006304561e+00 8.085395171074654108e-01 6.999320225428804498e-01 5.672159389110617012e-01 1.295702429844411308e+00 1.072883545573898978e+00 8.165239820101412027e-01 6.776695559188981033e-01 1.052878305906363332e+00 1.326056521212491290e+00 7.237825351265361196e-01 7.222830895862513145e-01 9.751245815927180871e-01 7.289693515855660833e-01 7.785656229803186168e-01 1.172381945696544081e+00 5.524624907203424806e-01 6.099227399750848377e-01 6.925473395520053144e-01 6.246999657037971554e-01 1.446481092293768089e+00 7.214748149013840983e-01 7.072512453740472660e-01 6.402292212356923695e-01 6.910268847434812844e-01 6.448375152675334121e-01 1.202421495778457361e+00 5.336605160063445652e-01
1.060456348573739715e+00 5.267096854860766619e-01 8.067542349182321715e-01 5.952786625255929165e-01 6.197167129400130703e-01 1.189604282362079601e+00 8.010315035041217779e-01 6.832535714280998373e-01 5.660966307913406492e-01 1.235420418945851306e+00 1.105227526266775229e+00 8.322401058568021925e-01 6.887596104947194542e-01 1.037158746535244314e+00 1.324280401808037189e+00 7.282829332951419321e-01 7.041201746862210120e-01 1.008200190215578385e+00 7.142461490079260455e-01 7.784216505928501784e-01 1.177516918708925164e+00 5.469475044014079357e-01 6.108306100613110079e-01 7.493858882109559749e-01 6.312826939988884778e-01 1.391096261526901356e+00 7.142414797435401308e-01 7.250306321155962630e-01 6.344978368375983058e-01 6.963671743824746407e-01 6.536390427286520310e-01 1.158244946141218090e+00 5.388829995919595106e-01
1.098386981931404716e+00 5.244667327651330035e-01 7.810041806571348388e-01 5.856716857758896833e-01 6.180528507518290304e-01 1.217912616369235090e+00 8.101154155897944964e-01 6.802056063720351986e-01 5.559720365263314257e-01 1.117964445294432618e+00 1.133444825562346381e+00 8.484778083405137838e-01 7.040163246734268965e-01 9.853124241863847610e-01 1.277556151521797689e+00 7.269498617354761549e-01 7.097063967823598052e-01 1.035277350228545945e+00 7.227713464482232730e-01 7.842336048093153655e-01 1.141178983363904997e+00 5.481516431509185772e-01 6.083325372009786847e-01 7.621251022955536358e-01 6.299108792581860072e-01 1.277131562465860570e+00 7.051344289621170880e-01 7.321759453147509422e-01 6.673385358413282953e-01 7.038005276378518360e-01 6.630270089489065377e-01 1.064285732419644193e+00 5.373238637946632368e-01
1.130467876377449166e+00 5.302030120639561472e-01 7.749336526133406844e-01 5.876379287253362671e-01 6.225080336873295428e-01 1.230889784017631605e+00 8.392908306103057381e-01 6.891588571562800025e-01 5.343735772150978169e-01 1.034922746624922008e+00 1.151469179931673636e+00 8.732562484547415904e-01 7.216959667343659790e-01 9.357958720973590383e-01 1.236556888564495749e+00 7.270424348508712775e-01 7.287854988739564943e-01 1.081412560403460343e+00 7.198998045601820994e-01 7.855803451095374479e-01 1.121780266764198952e+00 5.325752856220584697e-01 6.105551201036251152e-01 7.418345338589995563e-01 6.197988461606409594e-01 1.168017934749590481e+00 6.922600905642406488e-01 7.361224921531616117e-01 7.203115992940457568e-01 7.168126013813620467e-01 6.470933744199854898e-01 9.862166582942736293e-01 5.369952688000351193e-01
1.138171944302822425e+00 5.340517615256241690e-01 7.762616128662637172e-01 5.987071129420749038e-01 6.239945249099178026e-01 1.217100712316189437e+00 9.027958867536015619e-01 7.118526379943539428e-01 5.033936145539936735e-01 1.015052050944413642e+00 1.155137490124413358e+00 8.778654939703676163e-01 7.296612351579545575e-01 9.178431575630631167e-01 1.231456217326275082e+00 7.378436359237453557e-01 7.519347251239338892e-01 1.096050727675241365e+00 6.975646262537172904e-01 7.899903905453558028e-01 1.127924409556586571e+00 5.046862968827826590e-01 6.166752998069104930e-01 7.317557967455244894e-01 6.048738394809316521e-01 1.139499869151312073e+00 6.552096332942749513e-01 7.361530445294209857e-01 7.481396372588040578e-01 7.239105104293026560e-01 6.534510208427800615e-01 9.707179517744554120e-01 5.422454583649546356e-01
1.138809865571192237e+00 5.248299164814025364e-01 7.779956369052520859e-01 6.085986575428918854e-01 6.160267831168048103e-01 1.200562582823722746e+00 9.753811060019820234e-01 7.524793985871441881e-01 4.804803808836161094e-01 1.005149891364580217e+00 1.161617117826629020e+00 8.795521811542879043e-01 7.256479081715505597e-01 9.190904930069482281e-01 1.241453602404112955e+00 7.546520584553843003e-01 7.801933560835030423e-01 1.102182341006715527e+00 6.811075937876033271e-01 7.818951107987740512e-01 1.141935188981692662e+00 4.806587440007462075e-01 6.183160558176014066e-01 7.427037929760946788e-01 5.865811036883963325e-01 1.139224177298707286e+00 6.349561254850171199e-01 7.325391804411242047e-01 7.627405717360691284e-01 7.245994321584935394e-01 6.652731394865557535e-01 9.707944323694532862e-01 5.441213480897821864e-01
1.138933596650522073e+00 5.162369861817752703e-01 7.801051826747110729e-01 6.073687072042434076e-01 6.075002257521884275e-01 1.180355314368004338e+00 1.019944147915927246e+00 7.829708063450930844e-01 4.568770287025640808e-01 1.002356920375225613e+00 1.177470675996359573e+00 8.840722484244882828e-01 7.210650293496251306e-01 9.342270499888227775e-01 1.267603839024933787e+00 7.844521590951608614e-01 8.180121328529917912e-01 1.105123979349559082e+00 6.756050736887132535e-01 7.770031358196665128e-01 1.175558738635017475e+00 4.771241290312602246e-01 6.203807147050441895e-01 7.807445656136841050e-01 5.706207868027014518e-01 1.142706198617564395e+00 6.352139479180248793e-01 7.362605664182950704e-01 7.927995450202571792e-01 7.323936724592298164e-01 6.641685199464589795e-01 9.803828141540981145e-01 5.467071067508917359e-01
1.138460865029993219e+00 5.126803809758706532e-01 7.807874594786060607e-01 5.977976116976635446e-01 5.965008232578272729e-01 1.171530515292081853e+00 1.026070647976980332e+00 7.948766825034745409e-01 4.248821438455688826e-01 1.002207045954678133e+00 1.196314762272179477e+00 8.981368440127500685e-01 7.034699749527760781e-01 9.522278837608666446e-01 1.300118030166690364e+00 8.149515462022233203e-01 8.351562189337350395e-01 1.101239720661803423e+00 6.743196145784732254e-01 7.625712478745021450e-01 1.214878203443443327e+00 4.867668980945579205e-01 6.231621118006512861e-01 8.083978055111673555e-01 5.596124070527161987e-01 1.149868561055009897e+00 6.484111034401605078e-01 7.432287646235928857e-01 8.274811710854870217e-01 7.339332393141621003e-01 6.529708868688733903e-01 9.992987360919434181e-01 5.525314549377281503e-01
