# Supplementary material for: Molecular mechanisms of native ligand selectivity in catecholamine G protein-coupled receptors
Source: Nat Commun. 2026 Apr 23;17:4112. doi: 10.1038/s41467-026-71361-8 (PMC13150006; doi:10.1038/s41467-026-71361-8)
Supplement: Supplementary file 8 — Source Data 2 [file 41467_2026_71361_MOESM8_ESM.zip › SourceData/FigS15/strings4apo_WT/string314.txt]

8.907468250784592589e-01 4.949635836528399335e-01 8.483069601500281554e-01 6.351511339931236177e-01 6.339996650768449094e-01 1.072157551318772883e+00 8.415290289873744722e-01 6.626106879937812000e-01 5.539139273810191888e-01 1.480503884127145842e+00 1.047088815326949085e+00 8.496521689205648320e-01 8.457517473392808238e-01 1.213344435469935867e+00 1.536154406068494849e+00 7.329434851890843650e-01 7.357085464004391451e-01 9.586202516617341463e-01 6.672218765158423048e-01 8.179856754066339164e-01 1.230905994243974400e+00 4.987153447169695442e-01 6.187688370737187693e-01 7.865589773154693098e-01 5.540836636279617977e-01 1.801616481241348211e+00 6.047163526708390080e-01 7.247542715009860359e-01 6.539189056959107127e-01 7.256985605311124798e-01 6.876240389148378096e-01 1.437887768234842989e+00 5.286679570462086142e-01
8.796416026424256351e-01 5.057538523598505975e-01 8.246853045056341536e-01 6.409371686891042197e-01 6.438824600604056148e-01 1.076128582171606896e+00 8.072627257694572345e-01 6.675569603166596755e-01 5.498053386390413522e-01 1.474223022356161872e+00 1.025149882462147222e+00 8.407449567139075874e-01 8.087185135135434022e-01 1.190787390713977878e+00 1.514872425216565066e+00 7.342273399522885047e-01 7.282749426757528788e-01 9.591077644135431735e-01 6.748673399056512867e-01 7.902475938034804193e-01 1.242110501216839635e+00 5.019518653647336848e-01 6.157197674377760110e-01 7.864777482150435706e-01 5.374892712109928805e-01 1.756923233613129298e+00 6.074096224333664917e-01 7.343904523682739383e-01 6.545259110122489954e-01 7.144347106023539729e-01 6.699306863811513857e-01 1.424270477449653294e+00 5.317923433200067995e-01
8.719470931777298928e-01 5.131605876640172870e-01 8.050485756348939592e-01 6.335983392110083878e-01 6.363856655934755358e-01 1.082018207118706776e+00 7.787536288100287418e-01 6.726589896659607160e-01 5.633633154579247293e-01 1.460663732482993415e+00 1.016501069404225799e+00 8.411532751730235180e-01 7.540741904872196866e-01 1.160497780418894509e+00 1.480252944135710180e+00 7.251630022819320898e-01 7.235819795481513994e-01 9.669172364920497476e-01 6.999627134264591044e-01 7.713810391392011967e-01 1.252509029114696748e+00 5.056236222735999153e-01 6.080631949192487617e-01 7.861866206026714154e-01 5.296022854015368653e-01 1.703471344933984888e+00 6.029866385623285918e-01 7.341150506912721418e-01 6.670078938604512286e-01 7.100281555611464013e-01 6.683867444190427776e-01 1.403451909072304549e+00 5.323297995626808943e-01
8.537968984100333669e-01 5.094858071847436776e-01 7.940261212500633325e-01 6.295455357767436588e-01 6.250500471826678783e-01 1.044366275726128279e+00 7.824507750161914243e-01 6.743504868044973843e-01 6.068205287666921244e-01 1.439385475074584475e+00 1.006771310271390885e+00 8.211497017512582319e-01 7.153531244221991159e-01 1.131366449674994668e+00 1.442778410676005540e+00 7.177035361208122799e-01 7.272080543268708563e-01 9.485473904583138216e-01 7.203021851709138224e-01 7.910807633318834853e-01 1.229420364013381173e+00 5.085079721331059455e-01 6.038697842506959290e-01 7.640146024301708305e-01 5.479405256061838925e-01 1.666189459683907526e+00 6.050399573148393939e-01 7.305980957604741866e-01 6.805392692854415060e-01 7.124212022233006314e-01 6.946095724104581759e-01 1.369213551863109224e+00 5.307474035573217508e-01
8.227569202942884852e-01 5.080273347043349208e-01 7.768007588828579335e-01 6.418763580490499665e-01 6.298978160326276221e-01 9.774631875382389090e-01 7.920756138707319982e-01 6.797422639916419485e-01 6.381908654559841354e-01 1.418877340941190335e+00 9.778134466832122396e-01 7.758857997243830962e-01 6.970628714540458848e-01 1.108102610799028831e+00 1.415902122936297136e+00 7.204957385468117037e-01 7.330545208932754964e-01 9.069865023927172754e-01 7.304642805504493186e-01 8.147960007929109238e-01 1.192130237175435648e+00 5.145721877985570680e-01 6.064408817711858246e-01 7.293249285807750226e-01 5.703162349977394241e-01 1.637627303288703651e+00 6.185027306759868226e-01 7.356965952065607217e-01 6.807903095803634619e-01 7.085438457280223146e-01 7.109803715407896352e-01 1.330903091372429126e+00 5.314051205448384607e-01
7.957261950644527460e-01 5.160539584037955319e-01 7.600308852075483568e-01 6.459503623087019530e-01 6.286914660489089091e-01 9.207639144009651666e-01 8.006184953477900601e-01 6.861126281698813889e-01 6.191089425678159008e-01 1.401413049328576799e+00 9.515346587654192057e-01 7.303234911656318884e-01 6.903585160415407485e-01 1.103174319906954137e+00 1.400015983802006758e+00 7.209692083920147265e-01 7.359855048050164550e-01 8.611183992725656156e-01 7.534172840947678251e-01 8.097307973001514059e-01 1.162575720562953441e+00 5.317569753727809934e-01 6.127598063708026288e-01 7.347115383559034152e-01 5.939557587985384579e-01 1.614518266055336326e+00 6.328392910245372871e-01 7.331524931928053990e-01 6.708850955581541209e-01 6.979889062099845498e-01 6.944079336050090756e-01 1.297026543221805550e+00 5.327368207159004498e-01
8.272338322930743448e-01 5.242639983634584944e-01 7.730466900411958608e-01 6.343947779710648049e-01 6.192818659353015454e-01 9.531495492196324637e-01 7.911160398228572754e-01 6.703278722819019375e-01 6.014461078774989700e-01 1.377367408201104482e+00 9.637057782660141125e-01 7.252331096438601188e-01 6.877420792432604735e-01 1.097386295704385839e+00 1.358327497800184691e+00 7.254698259530101279e-01 7.309058590432684355e-01 8.317042787108742674e-01 7.395016692381055634e-01 7.957940586951292028e-01 1.136038625246620803e+00 5.469728386772498840e-01 6.140283883995332204e-01 7.470412137472929315e-01 6.060117263536890508e-01 1.564490160304206068e+00 6.587352816774725284e-01 7.362378624199312771e-01 6.598189523564649273e-01 6.853287119152075002e-01 6.609461077143368168e-01 1.259978433862001701e+00 5.276523277934697109e-01
9.042369026085279593e-01 5.229847550870982964e-01 8.013530798421103496e-01 6.280382573866987173e-01 6.117422313880285234e-01 1.029463421069670481e+00 7.976661732109776581e-01 6.802802975951328657e-01 5.972040346034670488e-01 1.351305904661095347e+00 1.010298252890390991e+00 7.631197551549760982e-01 6.948606852890073515e-01 1.082803318978542650e+00 1.348524359511602322e+00 7.278896743447569317e-01 7.284244811867026659e-01 8.654539965762579889e-01 7.418421536874854061e-01 7.974221650226231972e-01 1.140837684996115708e+00 5.520595387811445542e-01 6.125010362552165688e-01 6.805919752612296092e-01 6.050843305516740989e-01 1.539501266321270379e+00 6.916371053521046530e-01 7.264075522921114025e-01 6.584792993174577447e-01 6.910553924139083426e-01 6.495915303812076491e-01 1.248776193969364012e+00 5.291974397551448828e-01
9.838435203940657514e-01 5.208722181899604342e-01 8.157736624267835079e-01 6.101826014548444865e-01 6.097497797019421073e-01 1.104264848670834853e+00 8.036998372508534771e-01 6.856334487925426213e-01 5.823455050391020960e-01 1.311884090634347411e+00 1.049427715323981491e+00 7.940640237493861164e-01 6.883916349997015738e-01 1.060976545288594863e+00 1.340346344050197480e+00 7.283207274269163367e-01 7.162614979782572222e-01 9.303255972874049373e-01 7.429087775557016160e-01 7.834886554532447533e-01 1.156230501489128537e+00 5.600917525297914867e-01 6.135715566961615908e-01 6.673035664100194220e-01 6.134443698264862022e-01 1.490855691756237000e+00 7.341171646282709240e-01 7.125285194593110605e-01 6.506875934014338947e-01 6.931814913675590217e-01 6.436172624755676086e-01 1.219471676699850571e+00 5.372113516626725316e-01
1.022763303574959037e+00 5.162083472679024343e-01 7.999416273966858393e-01 5.900776926019267732e-01 6.161986879620503510e-01 1.145066423723845483e+00 7.924805429350854080e-01 6.709236524887843833e-01 5.792612913753101278e-01 1.254092675759240549e+00 1.062830920162618265e+00 8.008144707698352516e-01 6.896853675386878102e-01 1.043331489988948979e+00 1.314834854863665914e+00 7.358316800437806338e-01 7.108353060848867644e-01 9.808773169022440008e-01 7.288978888539173751e-01 7.806464488987537864e-01 1.149200770926016579e+00 5.545360207838401223e-01 6.181642152133265400e-01 7.139778046116895815e-01 6.272501702134755108e-01 1.411292685136835923e+00 7.361051246494645373e-01 7.308657248837147069e-01 6.407184366502887141e-01 6.861677629493888597e-01 6.560077411276882264e-01 1.155315597381729953e+00 5.423342850648740221e-01
1.057921847556871464e+00 5.157667629559405942e-01 7.775288099824505528e-01 5.917252961413487222e-01 6.225732672997852379e-01 1.179578559347415512e+00 7.917832380702345407e-01 6.641455070626628432e-01 5.703143411074065305e-01 1.158326459635796946e+00 1.092628070943020724e+00 8.107807157371555995e-01 6.957897568994667603e-01 1.013443540025372736e+00 1.272129880618492637e+00 7.413872632924104478e-01 7.047097467443715901e-01 9.959886063666475442e-01 7.231866284115308074e-01 7.812231959811790638e-01 1.119568942275423140e+00 5.416492371893181224e-01 6.168868961144075014e-01 7.302999824857965283e-01 6.339694364641322855e-01 1.319728341280551165e+00 7.063490267416245860e-01 7.464262945508093328e-01 6.403262774550130265e-01 6.863023877935608974e-01 6.924969147713948558e-01 1.081322549691086543e+00 5.415145330474696594e-01
1.104154292279774463e+00 5.204347126585300298e-01 7.744379133170580243e-01 6.038057173334260286e-01 6.201775668615764348e-01 1.224203251981401674e+00 8.109177961955731373e-01 6.782264531742767666e-01 5.512233502070529312e-01 1.067940572696121748e+00 1.140905442829587280e+00 8.453843213338593232e-01 6.983913106191014242e-01 9.675192882135172923e-01 1.242570635761051534e+00 7.373907034814561889e-01 6.986241687318569538e-01 1.019730538777883222e+00 7.376606038589239578e-01 7.724749410223458179e-01 1.102131387130139917e+00 5.465199881901400270e-01 6.094741099702929432e-01 7.199710871641400445e-01 6.306848392446495755e-01 1.254855216947380780e+00 6.970731758112911347e-01 7.387958745796995297e-01 6.650207521115735210e-01 6.983837036432296586e-01 6.993721105215104927e-01 1.035828588008423701e+00 5.419337236329544449e-01
1.133793631306724503e+00 5.184287447091930900e-01 7.863082214656960112e-01 5.926274357979318674e-01 6.168593555929747785e-01 1.242477333885274149e+00 8.275980495656034552e-01 6.832542325224876256e-01 5.426683508965509661e-01 1.030237031089230371e+00 1.159888721323151239e+00 8.722442918617284713e-01 7.123113466109700642e-01 9.355068455905216629e-01 1.236279461528371648e+00 7.357374199701552930e-01 7.055842673249519414e-01 1.068410525235425235e+00 7.431471150408202053e-01 7.662059055898802207e-01 1.099764539985581324e+00 5.547326679362105661e-01 6.096563133270593848e-01 7.520930135338338429e-01 6.246959741108761843e-01 1.216570358084475556e+00 7.079553479306671671e-01 7.370104191695368012e-01 7.076348224054236358e-01 7.053196052608815547e-01 6.524948922016300390e-01 1.006966843224152752e+00 5.473884683169699672e-01
1.162204245206991393e+00 5.201427400929304889e-01 8.043228538133162520e-01 5.961240249467966157e-01 6.193646579688160125e-01 1.229456688849464241e+00 8.691743463826825389e-01 6.995175725264427546e-01 5.194076659295542298e-01 9.994718080060221999e-01 1.158826316464978357e+00 8.781245308357630286e-01 7.207989253541683405e-01 9.098820580669177982e-01 1.224525740014327679e+00 7.345258721566985116e-01 7.314686473145635137e-01 1.083590170083941873e+00 7.127753971643804309e-01 7.775653299128070239e-01 1.093260947685176232e+00 5.243828642150982766e-01 6.116431077398081229e-01 7.619711009443860261e-01 6.204915544413538431e-01 1.170238015586252844e+00 6.807113130646904597e-01 7.214349477290757928e-01 7.449329599104017596e-01 7.071471199718234457e-01 6.440543138583513239e-01 9.791242042294873160e-01 5.445153433357418082e-01
1.161387818216657264e+00 5.259820293534660518e-01 7.957578838379800734e-01 5.899049968656350229e-01 6.162426627727727313e-01 1.227905189116068829e+00 9.379116831874720894e-01 7.289312610056792874e-01 4.838556806443632397e-01 9.894342193696574750e-01 1.152945389133452903e+00 8.910951376366362808e-01 7.365103799246920380e-01 8.900864606570833004e-01 1.217127596512206811e+00 7.475071820087307861e-01 7.531213624502133275e-01 1.092134864831049601e+00 6.910534301432320614e-01 7.867588630277738693e-01 1.105118424113066489e+00 4.965634508421375437e-01 6.169035633715238554e-01 7.877248117587435372e-01 6.225519020832437356e-01 1.146374716659439352e+00 6.530012467205250637e-01 7.235561447653697797e-01 7.649603487154241765e-01 7.059893446769754943e-01 6.559312959162422185e-01 9.766425686492867797e-01 5.457201764554762136e-01
1.148198795709900688e+00 5.161763111294350725e-01 7.846367420446815899e-01 5.994849126403462014e-01 6.148303942828429181e-01 1.200618562408175549e+00 1.007553232719881731e+00 7.722290556099588033e-01 4.698850116293156187e-01 9.955133945490340919e-01 1.154779273321337563e+00 8.710411029969878927e-01 7.320444472318659024e-01 8.968264615210762569e-01 1.233252534991714500e+00 7.628385032527148502e-01 7.812815391734090342e-01 1.091077188235008544e+00 6.808012499917076576e-01 7.871462833089720723e-01 1.124087337393493202e+00 4.726451978355146188e-01 6.192952602124944805e-01 7.882297825578787887e-01 6.066844277385983197e-01 1.148497404870085559e+00 6.382883273923320999e-01 7.177832304255059581e-01 7.692483266509151374e-01 7.126860835037197583e-01 6.688804619690815745e-01 9.756397600023030137e-01 5.433335340476576070e-01
1.139435180259555480e+00 5.111079291284562620e-01 7.793806035959249812e-01 6.029346971052461646e-01 6.067531246908609566e-01 1.178566135322558273e+00 1.036829405673254545e+00 7.961024968535976853e-01 4.472315730394189059e-01 9.999370796072423184e-01 1.172771027296051205e+00 8.747947683477934611e-01 7.175186883659284698e-01 9.227638088880212308e-01 1.266523702658695960e+00 7.898535674509811200e-01 8.131712901372011304e-01 1.094628463910005900e+00 6.747142128400738237e-01 7.768936814557887427e-01 1.167628539719984815e+00 4.713945158759410003e-01 6.216259742407561628e-01 7.961680555822407968e-01 5.812451478654474535e-01 1.150133831882179658e+00 6.378367713448734877e-01 7.265116942750693418e-01 7.949326738578333940e-01 7.247156203653267736e-01 6.659144751425454256e-01 9.846181959503462755e-01 5.467285108449005948e-01
1.138460865029993219e+00 5.126803809758706532e-01 7.807874594786060607e-01 5.977976116976635446e-01 5.965008232578272729e-01 1.171530515292081853e+00 1.026070647976980332e+00 7.948766825034745409e-01 4.248821438455688826e-01 1.002207045954678133e+00 1.196314762272179477e+00 8.981368440127500685e-01 7.034699749527760781e-01 9.522278837608666446e-01 1.300118030166690364e+00 8.149515462022233203e-01 8.351562189337350395e-01 1.101239720661803423e+00 6.743196145784732254e-01 7.625712478745021450e-01 1.214878203443443327e+00 4.867668980945579205e-01 6.231621118006512861e-01 8.083978055111673555e-01 5.596124070527161987e-01 1.149868561055009897e+00 6.484111034401605078e-01 7.432287646235928857e-01 8.274811710854870217e-01 7.339332393141621003e-01 6.529708868688733903e-01 9.992987360919434181e-01 5.525314549377281503e-01
