# Supplementary material for: Molecular mechanisms of native ligand selectivity in catecholamine G protein-coupled receptors
Source: Nat Commun. 2026 Apr 23;17:4112. doi: 10.1038/s41467-026-71361-8 (PMC13150006; doi:10.1038/s41467-026-71361-8)
Supplement: Supplementary file 8 — Source Data 2 [file 41467_2026_71361_MOESM8_ESM.zip › SourceData/FigS15/strings4apo_WT/string300.txt]

8.907468250784592589e-01 4.949635836528399335e-01 8.483069601500281554e-01 6.351511339931236177e-01 6.339996650768449094e-01 1.072157551318772883e+00 8.415290289873744722e-01 6.626106879937812000e-01 5.539139273810191888e-01 1.480503884127145842e+00 1.047088815326949085e+00 8.496521689205648320e-01 8.457517473392808238e-01 1.213344435469935867e+00 1.536154406068494849e+00 7.329434851890843650e-01 7.357085464004391451e-01 9.586202516617341463e-01 6.672218765158423048e-01 8.179856754066339164e-01 1.230905994243974400e+00 4.987153447169695442e-01 6.187688370737187693e-01 7.865589773154693098e-01 5.540836636279617977e-01 1.801616481241348211e+00 6.047163526708390080e-01 7.247542715009860359e-01 6.539189056959107127e-01 7.256985605311124798e-01 6.876240389148378096e-01 1.437887768234842989e+00 5.286679570462086142e-01
8.784039771208468350e-01 4.958766692022472666e-01 8.257025237383681660e-01 6.301984939211140446e-01 6.334950998074035944e-01 1.086850604965877709e+00 8.214371010557176556e-01 6.502588125337945835e-01 5.496078829214112726e-01 1.453962252706446634e+00 1.030992467471198992e+00 8.558889435795554723e-01 8.095791720191288787e-01 1.187170454849274748e+00 1.505885878387535737e+00 7.431667068610521287e-01 7.250805872985920386e-01 9.641573238202554297e-01 6.856278463458939099e-01 7.970412781181722695e-01 1.217410637892083036e+00 5.129534972689565597e-01 6.243339332709139100e-01 7.798092324898394656e-01 5.454407091737561997e-01 1.757591940652371676e+00 6.288561441976019406e-01 7.391824881859547780e-01 6.662828623240963921e-01 7.153111053484081383e-01 6.687257492712537221e-01 1.410798699183586358e+00 5.357304972378145180e-01
8.577105870799439646e-01 5.033758036901120336e-01 8.039702254757031818e-01 6.335624557554042635e-01 6.283064957301368603e-01 1.092115271503800278e+00 8.010478617721981109e-01 6.554505465236082351e-01 5.567758588999136560e-01 1.425694013626361389e+00 1.011198041558006189e+00 8.556531484121626674e-01 7.543790074737575235e-01 1.137465705862514831e+00 1.450965465444022939e+00 7.397474576687163017e-01 7.142821282209094180e-01 9.647413759599793304e-01 7.145788310183716074e-01 7.790827374064842603e-01 1.200871274097898400e+00 5.176338571081159357e-01 6.187223348877166629e-01 7.660334122984248095e-01 5.496684989407456534e-01 1.691488789914578739e+00 6.171059784460172226e-01 7.473056494415071249e-01 6.686529925065749502e-01 7.109392364179815127e-01 6.625764019941756677e-01 1.373180658631852014e+00 5.372936144322177920e-01
8.241529349533902593e-01 5.035379206077448266e-01 7.849621967981605941e-01 6.352142771211630734e-01 6.288075947181962499e-01 1.035442283266775121e+00 7.891004139957893404e-01 6.688219224243963090e-01 6.012421722832518300e-01 1.422081974640954982e+00 9.818030716354895215e-01 8.168497095845672629e-01 7.229769000714194593e-01 1.120588326300449911e+00 1.421567741813034802e+00 7.261061740933106856e-01 7.144275851191450588e-01 9.362514439091229601e-01 7.273025940491708585e-01 7.797886946372989403e-01 1.189273187358758976e+00 5.118823270158630034e-01 6.056242894804305665e-01 7.445478550551727359e-01 5.672191563346750121e-01 1.658443924350866405e+00 6.118361480460422497e-01 7.428677430057936126e-01 6.623976506141482368e-01 7.054259344345511495e-01 6.746420379750132090e-01 1.348894110377697686e+00 5.326429911476937562e-01
7.964123658882455992e-01 5.083382082286503900e-01 7.628717088192238371e-01 6.452253533779246375e-01 6.319043067527490010e-01 9.638008465695416804e-01 7.822852266748846484e-01 6.815387234184375753e-01 6.284740948843843267e-01 1.408320908263176463e+00 9.537053882941669558e-01 7.700494598295466453e-01 7.132999676833586822e-01 1.122893129881975316e+00 1.416438030734566977e+00 7.173913401882008323e-01 7.145177265981346171e-01 8.857172760853215809e-01 7.284118755361499442e-01 7.820391229591555637e-01 1.168893256123678670e+00 5.173903295799265889e-01 6.026700168418784864e-01 7.146509600293490250e-01 5.898560259741428835e-01 1.656029358882701974e+00 6.199164215617161133e-01 7.396675515736134132e-01 6.673441998817182252e-01 6.803301566393418209e-01 6.930750222567367835e-01 1.333931926739365670e+00 5.315369550913191521e-01
8.301863689318540462e-01 5.172002592141712318e-01 8.031369540634102355e-01 6.502400595342473499e-01 6.269111754407571402e-01 9.777201448010102158e-01 7.880642885627936467e-01 6.836733377028807457e-01 6.317419933880912275e-01 1.423066055816342157e+00 9.912309121155202796e-01 7.958098895941567719e-01 6.886911735196411533e-01 1.134062257714928634e+00 1.423933552096891875e+00 7.160469995604656912e-01 7.023505109239511768e-01 8.960784326007510403e-01 7.285099992715269313e-01 7.737157561821452756e-01 1.186728192140066307e+00 5.181950689729878379e-01 6.114216794443203540e-01 7.145810898773410358e-01 6.049294648980315658e-01 1.645978841714828445e+00 6.138439127274997187e-01 7.179423028028736331e-01 6.675862119930298100e-01 6.626283703064603792e-01 6.899971101534165818e-01 1.334289368969093559e+00 5.338205472760676473e-01
8.839138326394956335e-01 5.199630324380090096e-01 8.386755324815957646e-01 6.342931379685674553e-01 6.229884013502547946e-01 1.042565963517019911e+00 7.896160762191938298e-01 6.740845096529782809e-01 6.119904473085342467e-01 1.431185178053389517e+00 1.037440424519830984e+00 8.354199946307325764e-01 6.852705093035647010e-01 1.130327970457662978e+00 1.420425604218915394e+00 7.204590484816479901e-01 7.112658808749320327e-01 9.383910318463509759e-01 7.267558827252263987e-01 7.780789815047335356e-01 1.210617240527025462e+00 5.265387533330184722e-01 6.140033781797571422e-01 7.599363088247158560e-01 6.022566158359534683e-01 1.625009531825496012e+00 6.132999333663641250e-01 7.216914318858442812e-01 6.503355385470981354e-01 6.815664665174929748e-01 6.747282328493504622e-01 1.333988268495422957e+00 5.338671005176952589e-01
9.178334966038854681e-01 5.266312368972823066e-01 8.322835202727453252e-01 6.283534216026841479e-01 6.254282823829495630e-01 1.077508470856409994e+00 7.851102623244708978e-01 6.657220039940299205e-01 5.925847681727419713e-01 1.391987659659877252e+00 1.048348904035451667e+00 8.369625032923209140e-01 6.791040277051864082e-01 1.113361157988457029e+00 1.396492335520207684e+00 7.282461309745648093e-01 7.391978958133138544e-01 9.393952358018908821e-01 7.321874105713368497e-01 8.007789122943855809e-01 1.192206071016745694e+00 5.498388743947617563e-01 6.147506174052832506e-01 7.842890752656811459e-01 6.069903999372489034e-01 1.593704363262065993e+00 6.464180959140133353e-01 7.370074412797785746e-01 6.350275152964887093e-01 6.969898888172723073e-01 6.574894714476122726e-01 1.305335797496378403e+00 5.312607154114773467e-01
9.386266664155442641e-01 5.301311933819882194e-01 7.935955620732536575e-01 6.362119325402315617e-01 6.293054275190574920e-01 1.096160465959880703e+00 7.925785915981633512e-01 6.747862803966871992e-01 5.848598938148114046e-01 1.337433862294492348e+00 1.046983270570869040e+00 8.172740371024731498e-01 6.738246596917107922e-01 1.088922094794966933e+00 1.380308884653813184e+00 7.260343080862602383e-01 7.531701817122932185e-01 9.205791778508477519e-01 7.516057045857328367e-01 8.074022841554773233e-01 1.174592250948540029e+00 5.524868047242589286e-01 6.146148856969184671e-01 7.166023125224272317e-01 6.025718050543431570e-01 1.559163409546702406e+00 6.835582231941145226e-01 7.229112299348012805e-01 6.445581217544699149e-01 6.863644247425420009e-01 6.429224616679277693e-01 1.272489551508375172e+00 5.284261204124789391e-01
1.001296411489624116e+00 5.297361871808029532e-01 7.782350398388396817e-01 6.127745708271968850e-01 6.248871004159959330e-01 1.159157164870915580e+00 8.062503048938268746e-01 6.802330718115061625e-01 5.725138223952531691e-01 1.293663578616906840e+00 1.076714408421779234e+00 8.174219884619958743e-01 6.832382938468569700e-01 1.053310564018471451e+00 1.369013606882977463e+00 7.263628824378037807e-01 7.374929945626053085e-01 9.535274390165684455e-01 7.559695208476646666e-01 7.884251816312264349e-01 1.198521818835241115e+00 5.452529244520943896e-01 6.166794223913331097e-01 6.782705774933753817e-01 6.020060533798153868e-01 1.477918377912485814e+00 7.067025086247237242e-01 7.188804325592117461e-01 6.517417861410764734e-01 6.763592749212534727e-01 6.385668386905309912e-01 1.227096175667899303e+00 5.338300603115151421e-01
1.041778806377934075e+00 5.318791744602104909e-01 7.763372626253431941e-01 5.863917653800551077e-01 6.202679778597752769e-01 1.182504877585401237e+00 8.048936103136573594e-01 6.634222199550391386e-01 5.719469790060542902e-01 1.238140946002591614e+00 1.090735212563167078e+00 8.114720517644520292e-01 6.818464189082044102e-01 1.026231215642244843e+00 1.338290443948126018e+00 7.383799762595736338e-01 7.180645427416976201e-01 9.758621754703326046e-01 7.436990730133488103e-01 7.878621697916835531e-01 1.189739170888572506e+00 5.437470591462102432e-01 6.196818650145700103e-01 7.138156780754834063e-01 6.189958269693258686e-01 1.387353419104272234e+00 7.085698552329121602e-01 7.450566805720639785e-01 6.453485654750581446e-01 6.808312080809091338e-01 6.561968249929994723e-01 1.158040173628217318e+00 5.403116061106104651e-01
1.075245150826165563e+00 5.258567031953887971e-01 7.737260897891816702e-01 5.927889232616678772e-01 6.173278906838249869e-01 1.185015440385869034e+00 8.142841666388646038e-01 6.702905943401055167e-01 5.728707265672861038e-01 1.165201103204335675e+00 1.112781596732596023e+00 8.079656801202544925e-01 7.043596879425184643e-01 1.002001315108645318e+00 1.303995223322935937e+00 7.338041921078044538e-01 7.084348484888095543e-01 9.830455462117759780e-01 7.412898702290938724e-01 7.949803854820135518e-01 1.158902602208829791e+00 5.344882596322801938e-01 6.100003797440168851e-01 7.150775340859581997e-01 6.199171918669375003e-01 1.329468986036946632e+00 6.858845651573179936e-01 7.358959158844730064e-01 6.465736707770532998e-01 6.996621514073630976e-01 6.900002985775257613e-01 1.101913214468658087e+00 5.369804428091188298e-01
1.116231957344173020e+00 5.200726874269936406e-01 7.815734245399945657e-01 6.038117854642304216e-01 6.167153846732584821e-01 1.207850276525437083e+00 8.315608174705290123e-01 6.895155537321953076e-01 5.585613758514753613e-01 1.080803999584580177e+00 1.140843494876879749e+00 8.361190647233426310e-01 7.244743075652929631e-01 9.584086972133230020e-01 1.257608882624626556e+00 7.267772325625432295e-01 7.096140445953355025e-01 1.029224286681568623e+00 7.481166319637132522e-01 7.819892928974698787e-01 1.123762138989951476e+00 5.327475071683572816e-01 6.056295104081568237e-01 7.328769279922628943e-01 6.209804162324814580e-01 1.242734936111229205e+00 6.913037313108887361e-01 7.206907479900914737e-01 6.789986317256193615e-01 7.094199077703471357e-01 6.816564099077799810e-01 1.028232249188338221e+00 5.351109391407169458e-01
1.146035338221319755e+00 5.224054341763533227e-01 7.926174872759854662e-01 5.994149746580389460e-01 6.189990432938287102e-01 1.212941817523607968e+00 8.635597207870491232e-01 7.032322297896460572e-01 5.301321793733528853e-01 1.027617072572294843e+00 1.155765365026553138e+00 8.556347065138903973e-01 7.224937317516453295e-01 9.223268571394779292e-01 1.225728499082518130e+00 7.327679723269789891e-01 7.314602379429850920e-01 1.070274249971200131e+00 7.370244028842060091e-01 7.769459050071984008e-01 1.112034552094411266e+00 5.242584099593994296e-01 6.162943976156119996e-01 7.649666477151993993e-01 6.248751904440831284e-01 1.161138491411723761e+00 7.026691787369354625e-01 7.195013939323945396e-01 7.184545861504122444e-01 7.067047374817643224e-01 6.573419921213379258e-01 9.725535962773634857e-01 5.378737322225937145e-01
1.159905177637755358e+00 5.259166684545650838e-01 8.004987414677702251e-01 6.011307830095284910e-01 6.184475488058471804e-01 1.187289518370156394e+00 9.297478378473116312e-01 7.376422889822017437e-01 4.979210960522080232e-01 1.010292188084459530e+00 1.163964077553202081e+00 8.512009846967500959e-01 7.179509539867172663e-01 9.127629279439027910e-01 1.229014995699833523e+00 7.469896812819918352e-01 7.630793191037038570e-01 1.078711024354749082e+00 7.105223723831864957e-01 7.851921801516730248e-01 1.126489119938173245e+00 5.033799213130825123e-01 6.239575233176030133e-01 7.731654194680269709e-01 6.151088203161391155e-01 1.130883309884732846e+00 6.855365363610209650e-01 7.164694662452203433e-01 7.439678698619335284e-01 7.075684358162515064e-01 6.648612935098571208e-01 9.588890544218449108e-01 5.380197202760420572e-01
1.159733141470677076e+00 5.213999087772500651e-01 8.000206914102580003e-01 6.070064380629831557e-01 6.148657677975619684e-01 1.166212298394769808e+00 9.927302648701479271e-01 7.801186486991158464e-01 4.736332940109628797e-01 1.003610244219129255e+00 1.173711875564030116e+00 8.544441385663597011e-01 7.176818616979530052e-01 9.203408668102216472e-01 1.249599058877994162e+00 7.677441389703034691e-01 7.898212343069400676e-01 1.084322098916949306e+00 6.918882873923822840e-01 7.793116936612197732e-01 1.151609833652786685e+00 4.878155955630612550e-01 6.231797259373347275e-01 7.691154913713466046e-01 5.928248824382594817e-01 1.129460822467124759e+00 6.618223166057817242e-01 7.171786950133873795e-01 7.701644717415766506e-01 7.146656802459164792e-01 6.782145351747268514e-01 9.648689512429445836e-01 5.386554782176445899e-01
1.149867463598919670e+00 5.143914844076782344e-01 7.913534188290503035e-01 6.056766332292693455e-01 6.076336840106880688e-01 1.161740481198086705e+00 1.023304849539242500e+00 8.000277298848159635e-01 4.510062222923935660e-01 1.000857503146448613e+00 1.184914707534153289e+00 8.728217466206216191e-01 7.126795492093500606e-01 9.361406648369099415e-01 1.274565811842683027e+00 7.943528715713539246e-01 8.146983859673762041e-01 1.092826775609714529e+00 6.792200466433304662e-01 7.673102943722192038e-01 1.183977734386344682e+00 4.832965081719683420e-01 6.230777506428186729e-01 7.789011025726760851e-01 5.731027608075012214e-01 1.139075151848083056e+00 6.497095909286341175e-01 7.274813354844045232e-01 8.020869294562319451e-01 7.258084077014231861e-01 6.728164326271045548e-01 9.822070432610664481e-01 5.446840641407160177e-01
1.138460865029993219e+00 5.126803809758706532e-01 7.807874594786060607e-01 5.977976116976635446e-01 5.965008232578272729e-01 1.171530515292081853e+00 1.026070647976980332e+00 7.948766825034745409e-01 4.248821438455688826e-01 1.002207045954678133e+00 1.196314762272179477e+00 8.981368440127500685e-01 7.034699749527760781e-01 9.522278837608666446e-01 1.300118030166690364e+00 8.149515462022233203e-01 8.351562189337350395e-01 1.101239720661803423e+00 6.743196145784732254e-01 7.625712478745021450e-01 1.214878203443443327e+00 4.867668980945579205e-01 6.231621118006512861e-01 8.083978055111673555e-01 5.596124070527161987e-01 1.149868561055009897e+00 6.484111034401605078e-01 7.432287646235928857e-01 8.274811710854870217e-01 7.339332393141621003e-01 6.529708868688733903e-01 9.992987360919434181e-01 5.525314549377281503e-01
