# Supplementary material for: Molecular mechanisms of native ligand selectivity in catecholamine G protein-coupled receptors
Source: Nat Commun. 2026 Apr 23;17:4112. doi: 10.1038/s41467-026-71361-8 (PMC13150006; doi:10.1038/s41467-026-71361-8)
Supplement: Supplementary file 8 — Source Data 2 [file 41467_2026_71361_MOESM8_ESM.zip › SourceData/FigS15/strings4apo_WT/string57.txt]

8.907468250784592589e-01 4.949635836528399335e-01 8.483069601500281554e-01 6.351511339931236177e-01 6.339996650768449094e-01 1.072157551318772883e+00 8.415290289873744722e-01 6.626106879937812000e-01 5.539139273810191888e-01 1.480503884127145842e+00 1.047088815326949085e+00 8.496521689205648320e-01 8.457517473392808238e-01 1.213344435469935867e+00 1.536154406068494849e+00 7.329434851890843650e-01 7.357085464004391451e-01 9.586202516617341463e-01 6.672218765158423048e-01 8.179856754066339164e-01 1.230905994243974400e+00 4.987153447169695442e-01 6.187688370737187693e-01 7.865589773154693098e-01 5.540836636279617977e-01 1.801616481241348211e+00 6.047163526708390080e-01 7.247542715009860359e-01 6.539189056959107127e-01 7.256985605311124798e-01 6.876240389148378096e-01 1.437887768234842989e+00 5.286679570462086142e-01
9.121752453672249406e-01 5.052352396886387043e-01 8.349785478521047910e-01 6.435494385976836540e-01 6.286733415683186665e-01 1.096417463823163407e+00 8.092075418684337995e-01 6.643409867585519102e-01 5.537004716828548556e-01 1.454615785856573140e+00 1.057331230592326810e+00 8.552914471810687536e-01 7.940521160081555063e-01 1.149832373508858918e+00 1.516596557230188047e+00 7.418005156935734146e-01 7.455907996580265484e-01 9.564245756193342496e-01 6.809906741536685404e-01 8.301298077709021728e-01 1.247963820737566509e+00 5.074519551085103775e-01 6.165955174650165072e-01 7.510770823848608169e-01 5.412360464802649096e-01 1.777695073348770638e+00 6.073641514660574892e-01 7.306044226362324867e-01 6.602322845778536564e-01 7.185314596200295112e-01 7.138753399299316849e-01 1.442184878413454996e+00 5.320630664949898003e-01
9.065741312520168016e-01 5.028679674819429568e-01 8.081738725005505053e-01 6.436856041949164942e-01 6.227173301419245410e-01 1.111479595437917078e+00 8.109132292800715902e-01 6.751479943379689042e-01 5.603986484264811274e-01 1.410384777222847719e+00 1.042658860299897183e+00 8.555886839319424286e-01 7.594873780534384666e-01 1.113616033559357010e+00 1.468683672531601925e+00 7.180979557073364772e-01 7.436612096766139768e-01 9.375871010644367676e-01 6.998360666313502287e-01 8.124775481221891971e-01 1.217285429622616988e+00 5.149384416826389144e-01 6.036200545239112092e-01 7.209404462669056768e-01 5.330668024477812628e-01 1.731641456330254680e+00 6.117144216856427175e-01 7.242627055293789917e-01 6.753590625418208759e-01 7.140611312432474378e-01 7.198747043439142068e-01 1.408051115695554412e+00 5.278662360523432850e-01
8.647269152333799669e-01 5.005127402278062299e-01 7.767433884695155166e-01 6.177108673538695971e-01 6.196031872547864694e-01 1.088650415419844864e+00 8.169483708088769447e-01 6.759911045085400527e-01 5.867970640827010476e-01 1.377344819369630047e+00 1.015386418849000494e+00 8.317668249853723550e-01 7.304527221048072727e-01 1.085941338531781541e+00 1.431769689526543043e+00 7.097325069751206916e-01 7.304117690223201897e-01 9.195561233733041684e-01 7.097978402885105620e-01 7.865050770448702711e-01 1.181116054737537890e+00 5.112659520674235347e-01 6.038369851058327242e-01 7.049915958404046057e-01 5.558467094765374705e-01 1.687212087547335981e+00 6.133949320396795413e-01 7.086073672446321359e-01 6.759781653176378802e-01 7.134908889584123948e-01 7.139393794451835973e-01 1.363055931289950173e+00 5.296821481875295667e-01
8.630492528804019070e-01 5.157823350436793186e-01 7.841114522052700098e-01 6.028659269273535237e-01 6.215045957219782480e-01 1.071799444960809033e+00 8.160452930854350528e-01 6.714305467976743325e-01 6.408633091746780419e-01 1.390299225704978214e+00 1.012010078840635208e+00 8.145765173331191988e-01 7.074480656947521595e-01 1.121926077725207360e+00 1.422476912293787477e+00 7.134022214185041788e-01 7.126197185747146223e-01 9.059320549825267133e-01 6.993205841128345979e-01 7.699496844263552520e-01 1.184533928784456736e+00 5.117864496606098212e-01 6.084785567969897002e-01 6.981368223870961787e-01 5.674629273718456712e-01 1.652639551319089684e+00 6.294746728077389442e-01 7.041063708548954692e-01 6.713552030523897152e-01 7.171779457050931894e-01 6.888562980373186262e-01 1.339614393001322679e+00 5.396315560382739518e-01
8.667859704830657153e-01 5.182114128654615737e-01 8.073876345834289925e-01 6.090626781684860269e-01 6.200066382040825275e-01 1.081792027037127513e+00 8.149149330811990000e-01 6.785385818823154169e-01 6.203009096657712274e-01 1.424354097470823532e+00 1.036718352789776310e+00 8.452480313594766814e-01 6.968001547442006505e-01 1.151725270868841022e+00 1.439881879205680004e+00 7.111184081638548538e-01 7.195316892080443338e-01 9.438616604331541149e-01 7.214929519615983500e-01 7.713887058786986772e-01 1.217254912750870055e+00 5.156071456229686101e-01 6.091745526128496957e-01 7.299395479223532712e-01 5.867607531531099374e-01 1.644364076098059124e+00 6.158946331021576404e-01 7.115347280357097182e-01 6.427153523114748079e-01 6.972966506591407043e-01 6.875965927411659129e-01 1.342459202780016625e+00 5.376311850306975115e-01
9.120531410270789063e-01 5.228695567633570018e-01 8.484962874939434574e-01 6.231652883282544630e-01 6.199719968971234563e-01 1.123150894089911089e+00 8.131610236205464304e-01 6.889953270772091187e-01 6.095821528901854691e-01 1.432832747266154172e+00 1.061776168320229807e+00 8.813598533922817335e-01 7.153252973927535230e-01 1.143494289887085902e+00 1.437471822808290112e+00 7.157669152255567990e-01 7.191958965241858071e-01 9.973429018686448266e-01 7.274095524595318718e-01 7.765648931496578200e-01 1.229554089364259584e+00 5.160449469239196674e-01 6.115108076428990014e-01 7.359757371213130339e-01 6.040858720112466385e-01 1.624344500317898232e+00 6.017735439890120608e-01 7.111717649650761697e-01 6.230272649662553786e-01 6.829557638744310211e-01 6.909802503741822033e-01 1.335359800295996102e+00 5.360539451196523197e-01
1.007526333670661245e+00 5.269678446605533528e-01 8.892800018333116840e-01 6.321405685550000042e-01 6.197469038343678127e-01 1.176858279742435842e+00 8.172888654248637863e-01 7.006005732276899822e-01 6.011689465577088054e-01 1.401053858891790238e+00 1.094729820436971535e+00 8.864909647208862875e-01 7.062495755140156817e-01 1.123666940859724406e+00 1.407796994651768108e+00 7.192805859953136371e-01 7.013079072304404527e-01 1.046576721837763069e+00 7.213931482913652493e-01 7.643745366770117178e-01 1.232421951941509386e+00 5.133689833067697217e-01 6.118682332337308516e-01 7.218361086314624142e-01 6.078767056818893399e-01 1.535484246268781217e+00 6.054706254307675728e-01 7.003826906912997696e-01 6.298879659546494647e-01 6.800995018303882533e-01 6.927665175812606213e-01 1.276116921919169256e+00 5.348169760771075421e-01
1.057659450671265766e+00 5.263459990728907023e-01 8.657634902952985323e-01 6.386475103478627124e-01 6.160481430651746360e-01 1.201036616590644535e+00 8.186884103282697778e-01 7.146728971572923195e-01 5.754356234308651841e-01 1.317834322980040884e+00 1.108217692922409903e+00 8.649081322243151737e-01 6.647953834388651284e-01 1.087533065825737166e+00 1.357564168741084654e+00 7.192807333403127279e-01 7.030229616816749960e-01 1.044147731202861085e+00 7.321336869762350430e-01 7.645374236755149155e-01 1.208635407390207472e+00 5.198900713964667020e-01 6.124457511581358204e-01 6.953922525542319821e-01 5.904559924185882602e-01 1.420312851722084213e+00 6.270579425733796564e-01 6.917042779016412402e-01 6.476226116738945660e-01 6.888279993174993843e-01 6.830712207811365788e-01 1.187330617989524439e+00 5.307583409457524715e-01
1.068835848302704949e+00 5.310546441499556236e-01 8.201163342747742613e-01 6.378535575124528734e-01 6.106246086981269583e-01 1.216143825344528917e+00 8.135805219267342459e-01 7.171487344076088455e-01 5.653405411458206631e-01 1.226070821961217305e+00 1.103731896885447705e+00 8.565037007616844722e-01 6.662196807216989036e-01 1.019172438003858261e+00 1.296659909384546561e+00 7.265265436351405759e-01 7.119163340950678265e-01 1.025455415641488566e+00 7.452523998351399115e-01 7.810556667111310247e-01 1.167719429362133798e+00 5.262807649434199098e-01 6.152070913178854239e-01 6.644103851872245059e-01 5.907164447811343866e-01 1.334005979972954892e+00 6.406342000809093218e-01 6.999555023934155296e-01 6.480719518754793906e-01 6.929329117748975753e-01 6.623799043559015498e-01 1.124008176906774903e+00 5.295314522341394436e-01
1.078883963775066235e+00 5.318140505360047232e-01 7.758128181067093232e-01 6.125151058072733079e-01 6.066448778841273537e-01 1.219302627281978690e+00 8.088913131473957074e-01 6.971478450791521730e-01 5.561250369517168890e-01 1.132178280025855299e+00 1.100947869683305269e+00 8.422534770139618043e-01 6.763954252669905909e-01 9.441096405173042827e-01 1.232430370577140888e+00 7.284494798359214540e-01 7.075930756820106859e-01 1.012431213220071013e+00 7.501861007311860785e-01 7.829072734824414903e-01 1.129004950183738476e+00 5.247699105521932417e-01 6.126460006514160561e-01 6.656027154192569739e-01 6.077133636377212156e-01 1.249731170278994830e+00 6.448469372925521581e-01 7.186827085200556686e-01 6.587254039793568605e-01 6.953465356181486312e-01 6.498384947019236746e-01 1.065030707691595691e+00 5.286280424958589297e-01
1.111443207764937213e+00 5.274370726556079081e-01 7.918009170208524239e-01 5.897182099616310458e-01 6.147312461701228692e-01 1.222274289563146876e+00 7.978453483519625244e-01 6.794126710359593702e-01 5.551450495961238740e-01 1.084783095755074367e+00 1.115095972407247338e+00 8.463807391392620394e-01 6.742779968924076384e-01 9.319574867975450871e-01 1.208592326928004779e+00 7.195042514914700149e-01 7.016880848153204120e-01 1.045997922833392657e+00 7.333267512021421908e-01 7.706820717646665209e-01 1.106753850344981194e+00 5.244604965188298662e-01 6.089255201876468959e-01 7.287336142305954612e-01 6.175222135387360423e-01 1.208417016518909648e+00 6.374618293277751757e-01 7.169371459250699630e-01 6.900386309275245988e-01 7.046149365963779720e-01 6.641194647755991332e-01 1.020610377016780479e+00 5.288909611390737453e-01
1.126371180690439733e+00 5.151521593034937840e-01 7.791825354012040794e-01 5.852008905667598349e-01 6.189615571031751307e-01 1.232373155942832144e+00 7.914535409678060685e-01 6.983926026933031661e-01 5.532844076148903945e-01 1.017998398033469254e+00 1.125721965441775607e+00 8.618541247755019397e-01 7.020167424570953330e-01 9.086491220428621896e-01 1.194980513024316959e+00 7.159653012680236017e-01 7.142702366193884878e-01 1.076284290137011324e+00 7.281688771521718229e-01 7.582212010958376824e-01 1.078498888523370169e+00 5.279470353064019683e-01 6.060145482824411678e-01 7.833689812137293318e-01 6.159904770256179329e-01 1.176330451049089287e+00 6.282140863428858912e-01 7.217089014543065506e-01 7.078228576372228575e-01 7.044160121127036600e-01 6.742840349496362906e-01 9.719742024687265669e-01 5.407184361608721179e-01
1.137258674586421492e+00 5.166933821840831165e-01 7.820261263555458031e-01 5.905975883962961692e-01 6.272507886325091597e-01 1.225833720581118058e+00 8.257649476438685410e-01 6.926061257043458763e-01 5.232044131026930556e-01 9.843752455597502005e-01 1.130304570115209239e+00 8.631716472756300051e-01 7.045645682702468271e-01 8.971304723982259643e-01 1.189233706450006256e+00 7.306840326494031812e-01 7.384920118154330027e-01 1.075276214741546443e+00 7.135933595862802292e-01 7.720097486509790441e-01 1.062826155257954319e+00 5.208343429742743336e-01 6.097344704003800908e-01 7.637160158147164868e-01 6.259651162030241967e-01 1.158451872823823559e+00 6.512149163217659797e-01 7.290194094149726745e-01 7.381083341414274024e-01 7.190156142933090688e-01 6.657144008044704186e-01 9.560964862353237281e-01 5.514626335033474547e-01
1.142906238696653975e+00 5.231753732502363308e-01 7.844171453368664615e-01 5.751652007509141518e-01 6.169278090835684791e-01 1.218389994388850317e+00 8.666567612310615010e-01 6.978359520099920443e-01 5.022990665534833310e-01 1.016746471971446741e+00 1.143428479181962665e+00 8.722444862444617142e-01 7.133497693552921515e-01 9.104871140876260593e-01 1.230082471426475088e+00 7.402385012602508141e-01 7.518125235653547733e-01 1.092053740917566129e+00 7.081733539236585440e-01 7.690231784083894073e-01 1.119201210658047119e+00 5.165907128827167405e-01 6.193117228067678282e-01 7.856765276377243312e-01 6.224405872468957712e-01 1.159954500710223435e+00 6.816322253583815272e-01 7.334130974108005185e-01 7.571305775618972778e-01 7.268144057580785411e-01 6.461208443369508281e-01 9.792790475711729004e-01 5.469247968688767392e-01
1.140777733822383677e+00 5.262119704637533424e-01 7.801279710095982978e-01 5.688642570889659300e-01 6.052622905487645699e-01 1.200496566858057834e+00 9.142949288430874955e-01 7.334799537316606388e-01 4.886533486269019622e-01 1.038892468704612382e+00 1.158772080273656968e+00 8.782335211735495806e-01 7.019261923357571487e-01 9.206078244416144862e-01 1.257805876927520661e+00 7.635536756948648751e-01 7.747876842623840909e-01 1.097180012480111877e+00 7.026757391662448171e-01 7.623618960742002404e-01 1.178827504217972333e+00 5.082010672780130633e-01 6.259095335881704747e-01 8.012155943564200911e-01 6.050324228724991427e-01 1.137097104534233294e+00 6.830090957673554675e-01 7.428969566217593634e-01 7.687137940345454279e-01 7.271843985902244345e-01 6.394902874861556619e-01 9.902166557875404784e-01 5.495389233093723735e-01
1.136297061216166693e+00 5.190232294444574457e-01 7.763391985999881229e-01 5.795696160956826937e-01 5.977399737405691971e-01 1.181313304235820816e+00 9.699562142972726342e-01 7.682704728908917868e-01 4.564960066598576227e-01 1.029075274787131900e+00 1.175084926805579633e+00 8.850892051094632063e-01 7.029126479596274901e-01 9.395648197700394721e-01 1.284537078233418672e+00 7.921377912798750476e-01 8.026010021690979102e-01 1.096590689138742913e+00 6.906692580016681182e-01 7.589944838144797590e-01 1.206446430096125511e+00 4.989514365754318947e-01 6.268241166822463573e-01 8.074134345145879132e-01 5.837856553315754482e-01 1.145828789608954512e+00 6.677411612051962209e-01 7.445558826128069185e-01 7.968156787478639647e-01 7.315654891429135276e-01 6.455036360313055610e-01 9.985632459641354819e-01 5.523174944086307603e-01
1.138460865029993219e+00 5.126803809758706532e-01 7.807874594786060607e-01 5.977976116976635446e-01 5.965008232578272729e-01 1.171530515292081853e+00 1.026070647976980332e+00 7.948766825034745409e-01 4.248821438455688826e-01 1.002207045954678133e+00 1.196314762272179477e+00 8.981368440127500685e-01 7.034699749527760781e-01 9.522278837608666446e-01 1.300118030166690364e+00 8.149515462022233203e-01 8.351562189337350395e-01 1.101239720661803423e+00 6.743196145784732254e-01 7.625712478745021450e-01 1.214878203443443327e+00 4.867668980945579205e-01 6.231621118006512861e-01 8.083978055111673555e-01 5.596124070527161987e-01 1.149868561055009897e+00 6.484111034401605078e-01 7.432287646235928857e-01 8.274811710854870217e-01 7.339332393141621003e-01 6.529708868688733903e-01 9.992987360919434181e-01 5.525314549377281503e-01
