# Supplementary material for: Molecular mechanisms of native ligand selectivity in catecholamine G protein-coupled receptors
Source: Nat Commun. 2026 Apr 23;17:4112. doi: 10.1038/s41467-026-71361-8 (PMC13150006; doi:10.1038/s41467-026-71361-8)
Supplement: Supplementary file 8 — Source Data 2 [file 41467_2026_71361_MOESM8_ESM.zip › SourceData/FigS15/strings4apo_WT/string43.txt]

8.907468250784592589e-01 4.949635836528399335e-01 8.483069601500281554e-01 6.351511339931236177e-01 6.339996650768449094e-01 1.072157551318772883e+00 8.415290289873744722e-01 6.626106879937812000e-01 5.539139273810191888e-01 1.480503884127145842e+00 1.047088815326949085e+00 8.496521689205648320e-01 8.457517473392808238e-01 1.213344435469935867e+00 1.536154406068494849e+00 7.329434851890843650e-01 7.357085464004391451e-01 9.586202516617341463e-01 6.672218765158423048e-01 8.179856754066339164e-01 1.230905994243974400e+00 4.987153447169695442e-01 6.187688370737187693e-01 7.865589773154693098e-01 5.540836636279617977e-01 1.801616481241348211e+00 6.047163526708390080e-01 7.247542715009860359e-01 6.539189056959107127e-01 7.256985605311124798e-01 6.876240389148378096e-01 1.437887768234842989e+00 5.286679570462086142e-01
8.871607578401933258e-01 5.079935694202700747e-01 8.428735850379852623e-01 6.422705289283363594e-01 6.340026865553530788e-01 1.090095370328929780e+00 8.170528838038895181e-01 6.620512992062229651e-01 5.478994363519176236e-01 1.467650207298251130e+00 1.034663218354182623e+00 8.714470033640008273e-01 8.143073618435145988e-01 1.186832644551149007e+00 1.517602470274767024e+00 7.321826569392260176e-01 7.590042895026396508e-01 9.946077243715255589e-01 6.841700909161934074e-01 8.193633518566851848e-01 1.233440350205914360e+00 5.157968508907363470e-01 6.165247294063139760e-01 7.698295096233854773e-01 5.565748174482921806e-01 1.768150726607572665e+00 6.245749315164128568e-01 7.262018416142639321e-01 6.660514756726546581e-01 7.262742180817803872e-01 6.889841994331695751e-01 1.418898790615698458e+00 5.297173940880325338e-01
8.742779293204158142e-01 5.108601812275527232e-01 8.143706258255336561e-01 6.495736604214146226e-01 6.421318937881080879e-01 1.094997999961092816e+00 8.013464809318791016e-01 6.698213601021976160e-01 5.496781154902011801e-01 1.433234030302841022e+00 1.009119463470647515e+00 8.689451195045949650e-01 7.709484779018355161e-01 1.143608105303874689e+00 1.466201987801448059e+00 7.247586097489542301e-01 7.693358253508159050e-01 9.975510692120935774e-01 7.043782425293425575e-01 8.228718649269758378e-01 1.211092114779644735e+00 5.195784169498989247e-01 6.113339742718352232e-01 7.337133428998640072e-01 5.489423938734326880e-01 1.705943523839985376e+00 6.197375933602033982e-01 7.237698491175239557e-01 6.850608522540574397e-01 7.148989324246609600e-01 6.939594114693021787e-01 1.376284393205923218e+00 5.279633797258067585e-01
8.460381612155212228e-01 5.030120126249554291e-01 7.834074778748909562e-01 6.560495041209181144e-01 6.429351183801013114e-01 1.058881040075287050e+00 8.057114638888779323e-01 6.881284816017332329e-01 5.846001550234851685e-01 1.412327398038773385e+00 9.918383923507034794e-01 8.287366339734004717e-01 7.441735337982385845e-01 1.113773620086373928e+00 1.431367231579006472e+00 7.173230491480018234e-01 7.680999256740032033e-01 9.549256808126823648e-01 7.034535942647291984e-01 8.182944225851900288e-01 1.191720711737420668e+00 5.146836555046966355e-01 6.094561426697064910e-01 7.168609181390529494e-01 5.495996217968257547e-01 1.676357124420269518e+00 6.164800145073251469e-01 7.222145228397053307e-01 6.903565504791778773e-01 7.055131936110828894e-01 6.825030475883199221e-01 1.357298103813606716e+00 5.266488188180633578e-01
8.445423275601675606e-01 5.045902958418428952e-01 7.742013793238375907e-01 6.577664210224649644e-01 6.312612708638215553e-01 1.037735536895051158e+00 7.967635125734212620e-01 7.026568455912373112e-01 6.329584459321653256e-01 1.401349128131867960e+00 1.016463036541439102e+00 8.092755385609514684e-01 6.968578608960179777e-01 1.104050046619574177e+00 1.434889537594027820e+00 7.190319580075474892e-01 7.537419646934357953e-01 9.205497031705436317e-01 7.024656745344534103e-01 8.061701149534427069e-01 1.201922335983515389e+00 5.169739068731306064e-01 6.112849826438899736e-01 6.915781119606347893e-01 5.719711178418915853e-01 1.673259554551157713e+00 6.185036364182152635e-01 7.152077954631749224e-01 6.874646118270113515e-01 6.956730186540242000e-01 6.712845857325805410e-01 1.359816435804305890e+00 5.319369179615086596e-01
8.788216468367379131e-01 5.114158159434706308e-01 7.916143742235280945e-01 6.368874068627312646e-01 6.265701649484783919e-01 1.065784405386064781e+00 7.904778244143292332e-01 6.952333727986559353e-01 6.537874241526053787e-01 1.404154179552905113e+00 1.052036011413726158e+00 8.243361523569898708e-01 6.775589712677283494e-01 1.104495668920960849e+00 1.445130281507488679e+00 7.203661073085297906e-01 7.198225921631746793e-01 9.222296201395467907e-01 6.978653428638077472e-01 7.848309814628786629e-01 1.221276663087016212e+00 5.135680143569614220e-01 6.138113100683646461e-01 7.044227674314444965e-01 5.766934827728933399e-01 1.671507964161250248e+00 6.200186959766152972e-01 7.047883663019613998e-01 6.888303754613018803e-01 6.898702835778969256e-01 6.673963211259991146e-01 1.366300252416893901e+00 5.375825068143884611e-01
8.873591548412100849e-01 5.115165782673040118e-01 8.080831669530684769e-01 6.195669227057790662e-01 6.197416834358211446e-01 1.085610696294079691e+00 8.031511527752465129e-01 6.841130992042132597e-01 6.334867265395685010e-01 1.418203474045520718e+00 1.054598291226747975e+00 8.391930441899093651e-01 6.958354399026064341e-01 1.111742719783396449e+00 1.446502374884544473e+00 7.188296224641513854e-01 6.992756668220354577e-01 9.314111695945883618e-01 7.141260890928037286e-01 7.634404632367409738e-01 1.226187351100239686e+00 5.124414624780689875e-01 6.173392617099874302e-01 7.569057691190799186e-01 5.892269267646625952e-01 1.671064610693837160e+00 6.104957319557646755e-01 7.119814475506367479e-01 6.803252338814097522e-01 6.881117949358670494e-01 6.795875550026562184e-01 1.372159907787922073e+00 5.377540189729368425e-01
9.247887047342934208e-01 5.230631987008114159e-01 8.366790150162626283e-01 6.181509123650572590e-01 6.175158107400179341e-01 1.112766025264230185e+00 8.193951923626490164e-01 6.864240374916187326e-01 6.249102145969853694e-01 1.408222093561955157e+00 1.058201550680643921e+00 8.590833346283890393e-01 7.079218023725334374e-01 1.109607265199907378e+00 1.422425186297941124e+00 7.152622704472899606e-01 6.999381937872923842e-01 9.699017745775265764e-01 7.235741884491316833e-01 7.684812503743020384e-01 1.217819588971236433e+00 5.088346155486368483e-01 6.114841505667222288e-01 7.436399116989125258e-01 6.142385479063684484e-01 1.619327164560814047e+00 5.957092173713978145e-01 7.095536358728772308e-01 6.706803846075701792e-01 6.829405028081880769e-01 6.923211706279499555e-01 1.334422415669913820e+00 5.356601149786736071e-01
1.005653494250114299e+00 5.299799026821615522e-01 8.438835017377536163e-01 6.172947657115753772e-01 6.166167608436008418e-01 1.174497451426407268e+00 8.304893181223679255e-01 6.949657257343645478e-01 6.139007136349935445e-01 1.359099329480840890e+00 1.096801280928069167e+00 8.708864838526385599e-01 7.100202982859167289e-01 1.082545339075390523e+00 1.398627212693194233e+00 7.080806622771979031e-01 7.078005836234474435e-01 1.014183259531575620e+00 7.291312818518262961e-01 7.833513916589500692e-01 1.225368459211969574e+00 5.103435582460246200e-01 6.059976169847632876e-01 7.172987978468536863e-01 6.221880020494023888e-01 1.543554682806222100e+00 5.978795142043672461e-01 6.918638345975051118e-01 6.727357826825438591e-01 6.774174862352083659e-01 6.929589362405385033e-01 1.285368238848828781e+00 5.326081259699662063e-01
1.080430354520380831e+00 5.314042209122838978e-01 8.376414650797872063e-01 6.146335851006113904e-01 6.083831163321565816e-01 1.233908343421580955e+00 8.326416447509928931e-01 6.941282180941242830e-01 5.906182363266873070e-01 1.279398305687336590e+00 1.145669147280073741e+00 8.834213097858665265e-01 7.127514012198405968e-01 1.039495395742673356e+00 1.365785944007967156e+00 7.096525810064636675e-01 7.187637940944835435e-01 1.062178928549994517e+00 7.366204431282263876e-01 7.907327652454246847e-01 1.226708976199909262e+00 5.187263809275896032e-01 6.018435505271546582e-01 6.881949870049990370e-01 6.161435721652439579e-01 1.455211767377972976e+00 6.113260796023957111e-01 6.941279667687232369e-01 6.751674717102363887e-01 6.829256770206875160e-01 6.934935953266072595e-01 1.227713142582582018e+00 5.279135649664534746e-01
1.138538883571994287e+00 5.325206980845271776e-01 8.392147928099669141e-01 6.031467738191462757e-01 6.061155329574270390e-01 1.262473057615821181e+00 8.247884134634149156e-01 6.870521207085508175e-01 5.747325122360348315e-01 1.171749817194240428e+00 1.173259584028247371e+00 8.930198067580619181e-01 7.165668936247658882e-01 9.786059979348276094e-01 1.303789307530102359e+00 7.105070301066579441e-01 7.245713838482793490e-01 1.091453189402589841e+00 7.308555967757821570e-01 7.885488976437293740e-01 1.185122808389617699e+00 5.216288270276711048e-01 5.945425746473681494e-01 6.855498365425855001e-01 6.133126826424931677e-01 1.348232898801938973e+00 6.167905986137809382e-01 7.119238718034830438e-01 6.754983634294814410e-01 6.954798605341858675e-01 6.942622397466476913e-01 1.139876926491114162e+00 5.258164365062488743e-01
1.171596827584079126e+00 5.298514624213441770e-01 8.399884531248329456e-01 5.879721984344097319e-01 6.135384283694492735e-01 1.271274686651030494e+00 8.132156599236894934e-01 6.838689203016887763e-01 5.670744560629326081e-01 1.071762349173096096e+00 1.170414001858295361e+00 9.001019188137631133e-01 7.266682718891206427e-01 9.207660023736706778e-01 1.235723780876138100e+00 7.061434962081020172e-01 7.304044800710908225e-01 1.098571647674288609e+00 7.210343118800185414e-01 7.830586585249434961e-01 1.119874750295825727e+00 5.185554686343905040e-01 5.918107932505799473e-01 7.296445290707078701e-01 6.235190407824704462e-01 1.254518019104317261e+00 6.122043886315013950e-01 7.193563474406199365e-01 6.748582186136571348e-01 7.053745899188816892e-01 6.931765046918788586e-01 1.052119202200675563e+00 5.274156894752661806e-01
1.173879348380988619e+00 5.232726935254681244e-01 8.222037561294547325e-01 5.785260169046291256e-01 6.191393851257684933e-01 1.278471635086640301e+00 8.061875917969134608e-01 6.813591896136464987e-01 5.541413809167117233e-01 1.004250382747722936e+00 1.157952112219662100e+00 9.112812328063623069e-01 7.438568143279685740e-01 8.901326344780646771e-01 1.192142528889670317e+00 7.114264842455368942e-01 7.407733680246203489e-01 1.113024195723720355e+00 7.159107091259951927e-01 7.747560094827103949e-01 1.075322643493906272e+00 5.179773769485290780e-01 6.011746736996791407e-01 7.802746538121568820e-01 6.299026470059191363e-01 1.187861410293148623e+00 6.213576511189382590e-01 7.178407058513260885e-01 6.855913665997102058e-01 7.162661094094540104e-01 6.847028350147725817e-01 9.922655036851359966e-01 5.325400975078099508e-01
1.155614582092595821e+00 5.203351911576925559e-01 7.962802368184467294e-01 5.801537789124694422e-01 6.216742613671399909e-01 1.254827050968223112e+00 8.271129862631468876e-01 6.818644615226040484e-01 5.244081469747307045e-01 9.871035597675557050e-01 1.145441080585185345e+00 8.982577401866718159e-01 7.478152980600120125e-01 8.977569373148253096e-01 1.193469648630461233e+00 7.200829081280930577e-01 7.466951017225137432e-01 1.116082956194494047e+00 7.096173942530492607e-01 7.725444069776520317e-01 1.072627145397102133e+00 5.162899283110711224e-01 6.080890041523193679e-01 7.892661985971859417e-01 6.189814822468104882e-01 1.151083004829209333e+00 6.438070344180086835e-01 7.286709560488637827e-01 7.253653717486229224e-01 7.234319124762441655e-01 6.701426592431086737e-01 9.576352481605290290e-01 5.405077040675499989e-01
1.148268654484949414e+00 5.170166839578513862e-01 7.850788357509268511e-01 5.803912609995525163e-01 6.139392151831035704e-01 1.224221149084312898e+00 8.746105342530734461e-01 6.949634106964890368e-01 4.902884931967531057e-01 1.002967053409306031e+00 1.155003935413693839e+00 8.844600543935757786e-01 7.417417709719578145e-01 9.161475164925637626e-01 1.230109339129708212e+00 7.277516374243884201e-01 7.582914750236073864e-01 1.112820041391448633e+00 7.076765346726788808e-01 7.745736559617042438e-01 1.111868861392631747e+00 5.114775621357794400e-01 6.096770011549036417e-01 7.956767214186459825e-01 6.041920323614025090e-01 1.145858741384567558e+00 6.764955554180756003e-01 7.411968208129066094e-01 7.627337496312216469e-01 7.248253808309620405e-01 6.547267043462468017e-01 9.563145693648451573e-01 5.411165721826360908e-01
1.145152676227144228e+00 5.147638070052857895e-01 7.833121289310450708e-01 5.878040972367652994e-01 6.036456492860573508e-01 1.203729795647157319e+00 9.278276513656218416e-01 7.390024454107064766e-01 4.658368178595753140e-01 1.014807230465410326e+00 1.165772250146116518e+00 8.850556502012640880e-01 7.376324699800604900e-01 9.309710150962799968e-01 1.263002262560169786e+00 7.517991687715305238e-01 7.820052697679563680e-01 1.107871701893063054e+00 7.051180620859791581e-01 7.700915902207031705e-01 1.150095183567546142e+00 5.032905318576998965e-01 6.173895257102967049e-01 8.131001308220429102e-01 5.937844234179578962e-01 1.152220661708196703e+00 6.867614941142718976e-01 7.427535699740661634e-01 7.806018432921961736e-01 7.319364295841553902e-01 6.470297609319705101e-01 9.694788138084896589e-01 5.418831890047559607e-01
1.143529029168779632e+00 5.148808211715630856e-01 7.838981213332334441e-01 5.914614090860039752e-01 5.980643956605645739e-01 1.183485049750294005e+00 9.773877630554242968e-01 7.751567791415028275e-01 4.400894413162357854e-01 1.009012379471887932e+00 1.178862035663258201e+00 8.882365096126758619e-01 7.196822373119192706e-01 9.422206745050230037e-01 1.284262637699976395e+00 7.866807612074325773e-01 8.046839745504368313e-01 1.102323761795489965e+00 6.937895022216598040e-01 7.639668449873571188e-01 1.178299579291143928e+00 4.952078691260772270e-01 6.245464473151790541e-01 8.185743674089310806e-01 5.791482433394934404e-01 1.146323227746496753e+00 6.704407151497417949e-01 7.421714757751072256e-01 8.002527311340396077e-01 7.360815109710875381e-01 6.494279554265443011e-01 9.725918883763231548e-01 5.468283386947165869e-01
1.138460865029993219e+00 5.126803809758706532e-01 7.807874594786060607e-01 5.977976116976635446e-01 5.965008232578272729e-01 1.171530515292081853e+00 1.026070647976980332e+00 7.948766825034745409e-01 4.248821438455688826e-01 1.002207045954678133e+00 1.196314762272179477e+00 8.981368440127500685e-01 7.034699749527760781e-01 9.522278837608666446e-01 1.300118030166690364e+00 8.149515462022233203e-01 8.351562189337350395e-01 1.101239720661803423e+00 6.743196145784732254e-01 7.625712478745021450e-01 1.214878203443443327e+00 4.867668980945579205e-01 6.231621118006512861e-01 8.083978055111673555e-01 5.596124070527161987e-01 1.149868561055009897e+00 6.484111034401605078e-01 7.432287646235928857e-01 8.274811710854870217e-01 7.339332393141621003e-01 6.529708868688733903e-01 9.992987360919434181e-01 5.525314549377281503e-01
