# Supplementary material for: Molecular mechanisms of native ligand selectivity in catecholamine G protein-coupled receptors
Source: Nat Commun. 2026 Apr 23;17:4112. doi: 10.1038/s41467-026-71361-8 (PMC13150006; doi:10.1038/s41467-026-71361-8)
Supplement: Supplementary file 8 — Source Data 2 [file 41467_2026_71361_MOESM8_ESM.zip › SourceData/FigS15/strings4apo_WT/string94.txt]

8.907468250784592589e-01 4.949635836528399335e-01 8.483069601500281554e-01 6.351511339931236177e-01 6.339996650768449094e-01 1.072157551318772883e+00 8.415290289873744722e-01 6.626106879937812000e-01 5.539139273810191888e-01 1.480503884127145842e+00 1.047088815326949085e+00 8.496521689205648320e-01 8.457517473392808238e-01 1.213344435469935867e+00 1.536154406068494849e+00 7.329434851890843650e-01 7.357085464004391451e-01 9.586202516617341463e-01 6.672218765158423048e-01 8.179856754066339164e-01 1.230905994243974400e+00 4.987153447169695442e-01 6.187688370737187693e-01 7.865589773154693098e-01 5.540836636279617977e-01 1.801616481241348211e+00 6.047163526708390080e-01 7.247542715009860359e-01 6.539189056959107127e-01 7.256985605311124798e-01 6.876240389148378096e-01 1.437887768234842989e+00 5.286679570462086142e-01
8.678966141682878943e-01 4.967718627353433503e-01 8.265172813219694437e-01 6.416419205609212861e-01 6.397842988436752698e-01 1.048779981316079635e+00 8.273619570324500794e-01 6.691886993232846192e-01 5.524353234447032523e-01 1.473706367570528863e+00 1.019834393891389634e+00 8.443431261164311419e-01 8.103525056160530982e-01 1.185259790440185590e+00 1.526939291761196804e+00 7.337552600916426027e-01 7.380516081653256677e-01 9.492887456400260771e-01 6.792155430106201486e-01 8.454817436210240178e-01 1.237896740991442091e+00 5.018509313218182388e-01 6.105009883966052708e-01 7.243495006344389253e-01 5.470987104327602601e-01 1.797630308953771294e+00 6.031325946749173106e-01 7.335276232133246532e-01 6.564940145983200193e-01 7.254939537681258654e-01 7.109531706407267171e-01 1.447601427184923573e+00 5.319873444525040629e-01
8.661724176315698243e-01 5.000937317185262243e-01 8.008798428172340111e-01 6.557304468939202380e-01 6.414114814285772903e-01 1.074876179323356995e+00 8.122303971514350796e-01 6.928191949150320772e-01 5.722600544021768654e-01 1.433416003031762198e+00 9.993642901385285660e-01 8.582743846968738932e-01 7.623783658593978885e-01 1.143104666477543940e+00 1.480447388808666664e+00 7.260011664658837516e-01 7.408879081984089954e-01 9.709635102936168272e-01 7.097764077829620266e-01 8.305150919723655045e-01 1.220328673627015803e+00 5.026545466385308192e-01 6.101122632468155560e-01 6.874294837213902332e-01 5.402268022253680080e-01 1.734405098540276802e+00 5.986822835833803813e-01 7.262560992463653609e-01 6.476818706087704713e-01 7.002493164811551818e-01 7.240735239013689206e-01 1.405855657188859853e+00 5.349972764616682808e-01
8.557793999569999199e-01 5.112278955136301262e-01 8.120316075521214483e-01 6.555876307463255337e-01 6.343577895760764696e-01 1.042805609876103823e+00 8.091480345117109119e-01 6.971278055781215954e-01 6.309774787228996651e-01 1.455942013688941827e+00 1.007836773885422810e+00 8.442613893910023704e-01 7.191456655294757860e-01 1.149716244607976723e+00 1.483163594350146663e+00 7.137074824134705953e-01 7.477087691093096122e-01 9.597986596731494791e-01 7.200800359529714312e-01 8.044020856046448786e-01 1.240918623265577558e+00 5.145154175100352667e-01 6.083715157563710507e-01 6.868406417037353773e-01 5.723089868508436373e-01 1.716724254876766720e+00 6.111622154924539752e-01 7.218267320538138687e-01 6.586093455507595618e-01 6.764133757363600674e-01 7.207096446774059473e-01 1.397920329219008551e+00 5.315734904595750265e-01
8.548941803534571005e-01 5.131531285972044110e-01 8.082226913113269573e-01 6.388288546034122106e-01 6.225261068775961304e-01 1.032249438415197895e+00 7.922888334100514074e-01 6.905393382033347960e-01 6.303703828349982441e-01 1.453333844684317810e+00 1.016807672095728199e+00 8.506994088369493889e-01 6.978385169315484138e-01 1.135187703369858525e+00 1.488157632897561866e+00 7.224378900763999134e-01 7.239994698535849871e-01 9.252785834905714601e-01 7.235188923626854063e-01 8.057369291575446901e-01 1.243621879687340170e+00 5.184787746288529453e-01 6.098872219313935528e-01 7.042116443017126803e-01 6.001406271174538620e-01 1.741479571672291060e+00 6.379544756146928730e-01 7.051059643305982449e-01 6.637636425366770787e-01 6.738259239508941345e-01 6.822147161389778836e-01 1.421292025824529848e+00 5.334047575147790043e-01
8.944649687962178408e-01 5.266657316267711053e-01 8.270011744435212808e-01 6.240286687240103047e-01 6.215094057085511770e-01 1.065183120659488170e+00 7.881902721617323193e-01 6.808697812066502042e-01 6.206794203897691986e-01 1.451190647005284218e+00 1.053501887480313481e+00 8.762580097507208787e-01 6.896841658028692867e-01 1.135197031946421964e+00 1.489949457751595263e+00 7.230501890168621326e-01 7.024282475513837776e-01 9.412077652814072604e-01 7.532882599988874883e-01 7.884082624446692167e-01 1.256300975281716026e+00 5.168056517113971404e-01 6.150948428364083620e-01 7.553142725304606842e-01 6.074236931878363999e-01 1.731090277024791568e+00 6.323733103107993525e-01 6.913126635466319003e-01 6.660297372431239760e-01 6.708735199211771638e-01 6.668667489242293689e-01 1.420844393819400864e+00 5.361142660049720288e-01
9.127788368428981780e-01 5.255519732038482772e-01 8.672855237426999597e-01 6.219576516305406200e-01 6.243204756700482250e-01 1.080170460624103601e+00 7.934461960035185113e-01 6.628436231962825387e-01 6.041422162649199290e-01 1.474933305028398145e+00 1.067258367890537407e+00 8.896867873137308536e-01 6.884435229795101696e-01 1.133930683037592591e+00 1.470109139339457194e+00 7.213928011785496475e-01 7.066765025305605796e-01 9.688007580652049366e-01 7.761230499829542273e-01 7.790719955140797959e-01 1.262576776732240447e+00 5.310215575602819094e-01 6.153457829833773873e-01 7.954796711873892701e-01 6.021738154594571402e-01 1.701693466565569857e+00 6.128325221405623857e-01 7.072336033664134991e-01 6.357581146141367823e-01 6.515925269074408499e-01 6.969415856262133335e-01 1.410833158460255810e+00 5.384677825924610861e-01
9.295016736941609237e-01 5.339887661866429269e-01 8.783663860472793461e-01 6.374190181802538158e-01 6.261741512003710097e-01 1.095752045540536734e+00 8.057230477334260677e-01 6.661314109773871506e-01 6.081379478856201448e-01 1.425696914034051188e+00 1.067303492919617680e+00 8.747215272056756419e-01 7.026513626732868723e-01 1.121368193172052052e+00 1.403484036675495261e+00 7.141848663345919945e-01 7.310555158433790224e-01 9.699127412515792246e-01 7.637263687645490240e-01 7.813303300350590286e-01 1.204219847393728005e+00 5.259485757264554806e-01 6.084770223254473143e-01 7.626006841507707579e-01 5.982484470830047307e-01 1.619292797101729464e+00 5.967020839950918365e-01 7.106382921124817509e-01 6.325025474182792706e-01 6.592925228998310905e-01 7.196530806155245763e-01 1.335345820253221349e+00 5.424099946367989533e-01
9.547778905963459906e-01 5.359840495281654738e-01 8.557686902238732518e-01 6.468519406422985618e-01 6.243838022951437861e-01 1.102722930681415470e+00 8.165492509998362181e-01 6.892306472998516176e-01 6.050093335519738380e-01 1.363996544267632283e+00 1.066996814203949651e+00 8.350960636936969328e-01 7.094453921150714049e-01 1.113399001990216908e+00 1.367736122854776637e+00 7.086708245151444041e-01 7.388461311551984823e-01 9.642762375881530623e-01 7.443255425853111396e-01 7.799448575285199414e-01 1.168418192814192125e+00 5.161560847913581052e-01 6.042905485391255604e-01 7.075277721914021711e-01 6.053251026109646160e-01 1.543927293432084458e+00 6.027321593797939636e-01 7.040485349901675072e-01 6.480772035888816562e-01 6.827421099722661424e-01 7.101494696631450720e-01 1.259760433056452467e+00 5.401423324044806185e-01
1.004477973191633122e+00 5.223728049140541341e-01 8.307387233307331753e-01 6.422393451291015243e-01 6.204705994030622618e-01 1.131815023919714669e+00 8.240156495532302561e-01 7.138514603423643523e-01 5.745159514283260105e-01 1.320352288427961263e+00 1.080522182132908293e+00 8.074286563685068030e-01 7.055708504293268790e-01 1.101044267692415257e+00 1.356381504072124100e+00 7.089907605129259771e-01 7.195548458018969917e-01 9.938858838128306061e-01 7.491948236921033288e-01 7.621479507599366876e-01 1.182047341150883391e+00 5.266598082843004791e-01 6.059592371333402117e-01 6.887830958531890868e-01 6.149483029469513529e-01 1.458356013874928525e+00 6.290197453227169833e-01 7.037635559459576307e-01 6.464983713905934071e-01 6.984345242021892108e-01 6.928704825341787110e-01 1.193987942011822012e+00 5.339439761282746000e-01
1.046723603018386406e+00 5.147989765687692731e-01 8.076462120270894163e-01 6.327630088704550015e-01 6.139823542995996863e-01 1.184144078572826997e+00 8.184088466451197030e-01 7.203518949452484277e-01 5.604119949538706180e-01 1.241732293412843191e+00 1.094698847124620844e+00 8.249361714380174515e-01 7.042369343337082643e-01 1.048445003504278716e+00 1.306112799466744079e+00 7.193507652504711469e-01 7.063945416524403109e-01 1.029089702844784293e+00 7.569855058486204546e-01 7.611214108149131352e-01 1.164579943322867184e+00 5.430514217076785055e-01 6.066777028394700899e-01 6.829475182260048571e-01 6.109519609700875264e-01 1.364421502227591176e+00 6.719020964634883075e-01 7.115457566002624246e-01 6.320783960231630694e-01 7.077235560615686705e-01 6.733326973019422290e-01 1.129813950629209307e+00 5.337794533920661166e-01
1.102304149375444631e+00 5.169925600529644560e-01 7.896365135481174802e-01 5.965026922195870718e-01 6.109808767860839263e-01 1.209919465590792775e+00 8.007112320041335218e-01 6.919554672566857745e-01 5.537238680280259784e-01 1.134316506688212378e+00 1.132989936449946944e+00 8.339532313271770247e-01 7.033704063541710294e-01 9.723919889269955208e-01 1.259009148435723757e+00 7.257756191802668955e-01 7.040389800348106908e-01 1.034934821245267589e+00 7.516021693293520878e-01 7.753530358132371125e-01 1.153597905379915023e+00 5.399596373382883341e-01 6.050546238059781867e-01 7.012119497066844342e-01 6.039011373428386786e-01 1.281786912142527379e+00 6.616320389824769110e-01 7.305565895018936162e-01 6.466339870756069308e-01 7.131906303648238854e-01 6.677083071623630683e-01 1.088124957007360338e+00 5.317717743599671421e-01
1.126542168799206323e+00 5.220567943050474780e-01 7.805996261723666674e-01 5.725347764367934023e-01 6.178937702084735806e-01 1.214515115816042101e+00 7.910502782378771025e-01 6.688539046404599064e-01 5.587015515596284176e-01 1.064799710576465275e+00 1.147856860579544058e+00 8.463889447334332905e-01 7.182258623965160904e-01 9.264177253244656463e-01 1.238698601971463864e+00 7.190445908443459100e-01 7.147684511902638871e-01 1.052866669570495572e+00 7.496320585200297870e-01 7.736545043282486711e-01 1.136825056478040885e+00 5.289634496192560098e-01 6.057436563249861683e-01 7.436215949123157198e-01 6.088414354510400806e-01 1.226063268518739591e+00 6.141394703035228941e-01 7.176752391127202424e-01 6.897161324453565667e-01 7.130317888130155435e-01 6.878705400018341187e-01 1.039714977630434634e+00 5.327939350454795608e-01
1.144989738547835145e+00 5.208486427777500039e-01 7.837071397581156784e-01 5.902866893612741528e-01 6.190855049887742378e-01 1.233963060088867580e+00 8.121842573857632752e-01 6.775826802726517828e-01 5.408114234152235911e-01 1.006743042035634916e+00 1.150454311610846769e+00 8.772779699183393953e-01 7.308035805879196101e-01 8.884303711566484685e-01 1.203279240355872082e+00 7.198273729388112718e-01 7.459781797070662579e-01 1.085687865803275587e+00 7.278428012886430931e-01 7.812785875138588132e-01 1.098972691263549351e+00 5.294968844983456435e-01 6.055953202525182766e-01 7.466783305470773291e-01 6.229466471474458533e-01 1.161123939346483391e+00 6.427767892606892630e-01 7.194770647580360778e-01 7.335891537902471393e-01 7.093049629608514373e-01 6.704093679450996435e-01 9.798976826503585924e-01 5.393405908503690060e-01
1.143750930694907408e+00 5.236234713648681982e-01 7.812132263041128288e-01 5.857001507207818536e-01 6.135816593301797184e-01 1.223829429234333466e+00 8.723791383747468986e-01 7.031010756534799011e-01 5.159854361884511631e-01 1.002882824144883500e+00 1.150379299960060830e+00 8.799880346939468190e-01 7.102955558006412984e-01 9.060372607487299224e-01 1.215360835444747822e+00 7.207365889857593189e-01 7.557248781094799694e-01 1.094364935445329312e+00 7.072303390516855304e-01 7.658453883399829465e-01 1.112141586036331065e+00 5.096968058444810712e-01 6.095446103328361342e-01 7.760330647799910109e-01 6.112057250153419830e-01 1.135283941840830702e+00 6.824656683044808547e-01 7.252701017003575501e-01 7.600034221644184074e-01 7.215316191022852488e-01 6.458390949667562886e-01 9.620301047415408258e-01 5.410550612542807114e-01
1.140606423543070624e+00 5.250733497334725275e-01 7.804545314298427794e-01 5.910451389060237259e-01 6.042383673942050004e-01 1.216904884836034206e+00 9.227014270154665354e-01 7.351600498246128046e-01 5.012435309718104026e-01 9.945448225340396409e-01 1.153406554106558790e+00 8.817721368112997338e-01 7.017334945987774297e-01 9.137051342345080540e-01 1.226217769384578160e+00 7.424594362663368141e-01 7.844927104901890935e-01 1.093284021873488498e+00 6.929978054167019730e-01 7.698292261013799376e-01 1.123185924966249472e+00 4.952198053019502555e-01 6.165870995717961378e-01 8.101999304541873670e-01 5.947401739062168069e-01 1.128725918778705761e+00 6.533609960887707402e-01 7.359940067595451829e-01 7.844892993397075687e-01 7.304285735950678538e-01 6.497504202600442591e-01 9.631775178223955791e-01 5.389684932132706718e-01
1.140233633624145204e+00 5.191277788751219591e-01 7.812179178463508622e-01 5.980560322311750943e-01 5.986747299312039639e-01 1.199415665964562283e+00 9.742459638932321475e-01 7.738919448053070971e-01 4.682829374175574433e-01 9.977900325605301157e-01 1.173960223388108570e+00 8.915785568196781252e-01 6.955059116092923155e-01 9.270732422067723411e-01 1.259862511832386733e+00 7.776251394992779176e-01 8.124362306738186490e-01 1.097175398867354712e+00 6.824495475716396697e-01 7.687440929963362812e-01 1.165166630300295880e+00 4.901880139832611727e-01 6.221577145390975172e-01 8.094226616873846369e-01 5.774456426348434368e-01 1.132983635238292708e+00 6.458677366622902483e-01 7.441298077224099972e-01 8.089617078652203697e-01 7.321668378533845445e-01 6.542481541396797384e-01 9.764150342776894975e-01 5.434973719606037701e-01
1.138460865029993219e+00 5.126803809758706532e-01 7.807874594786060607e-01 5.977976116976635446e-01 5.965008232578272729e-01 1.171530515292081853e+00 1.026070647976980332e+00 7.948766825034745409e-01 4.248821438455688826e-01 1.002207045954678133e+00 1.196314762272179477e+00 8.981368440127500685e-01 7.034699749527760781e-01 9.522278837608666446e-01 1.300118030166690364e+00 8.149515462022233203e-01 8.351562189337350395e-01 1.101239720661803423e+00 6.743196145784732254e-01 7.625712478745021450e-01 1.214878203443443327e+00 4.867668980945579205e-01 6.231621118006512861e-01 8.083978055111673555e-01 5.596124070527161987e-01 1.149868561055009897e+00 6.484111034401605078e-01 7.432287646235928857e-01 8.274811710854870217e-01 7.339332393141621003e-01 6.529708868688733903e-01 9.992987360919434181e-01 5.525314549377281503e-01
