# Supplementary material for: Molecular mechanisms of native ligand selectivity in catecholamine G protein-coupled receptors
Source: Nat Commun. 2026 Apr 23;17:4112. doi: 10.1038/s41467-026-71361-8 (PMC13150006; doi:10.1038/s41467-026-71361-8)
Supplement: Supplementary file 8 — Source Data 2 [file 41467_2026_71361_MOESM8_ESM.zip › SourceData/FigS15/strings4apo_WT/string116.txt]

8.907468250784592589e-01 4.949635836528399335e-01 8.483069601500281554e-01 6.351511339931236177e-01 6.339996650768449094e-01 1.072157551318772883e+00 8.415290289873744722e-01 6.626106879937812000e-01 5.539139273810191888e-01 1.480503884127145842e+00 1.047088815326949085e+00 8.496521689205648320e-01 8.457517473392808238e-01 1.213344435469935867e+00 1.536154406068494849e+00 7.329434851890843650e-01 7.357085464004391451e-01 9.586202516617341463e-01 6.672218765158423048e-01 8.179856754066339164e-01 1.230905994243974400e+00 4.987153447169695442e-01 6.187688370737187693e-01 7.865589773154693098e-01 5.540836636279617977e-01 1.801616481241348211e+00 6.047163526708390080e-01 7.247542715009860359e-01 6.539189056959107127e-01 7.256985605311124798e-01 6.876240389148378096e-01 1.437887768234842989e+00 5.286679570462086142e-01
8.877940205944059304e-01 5.012366180656976367e-01 8.213156287765213115e-01 6.451746945609934114e-01 6.382979087097215842e-01 1.056292877844217104e+00 8.266424478546426924e-01 6.721463904846531889e-01 5.562913449641095909e-01 1.444586183473452135e+00 1.030221228200176808e+00 8.219426627339204705e-01 8.118040573274256655e-01 1.174343007000419492e+00 1.496530773943208992e+00 7.329627003772768434e-01 7.331594170326184434e-01 9.279206848221323023e-01 6.802516505596210017e-01 8.184309207363794636e-01 1.211473062757183916e+00 5.084778461222665413e-01 6.130256546158313613e-01 7.751496830240213187e-01 5.608891864944641759e-01 1.757071954707673633e+00 6.157945084878975184e-01 7.258542413569435414e-01 6.666352434648471492e-01 7.156691282122706887e-01 6.776485545874395555e-01 1.411520283276825882e+00 5.331871519048262398e-01
8.658871551699515168e-01 5.007675903463747469e-01 7.845417171690519664e-01 6.470778896065968455e-01 6.355326462283557021e-01 1.042220934020856582e+00 8.115679672873620243e-01 6.865691950330177207e-01 5.738559220937222705e-01 1.400610218004275875e+00 1.000397587183926129e+00 7.982328324341684267e-01 7.778752049101154142e-01 1.141636642745359698e+00 1.457699531561754025e+00 7.284867504453558240e-01 7.420628399734585656e-01 9.178139405653137350e-01 7.020133384078892647e-01 8.178852754375716128e-01 1.185638550690821580e+00 5.182595343563676238e-01 6.115892782316162402e-01 7.673982364760079111e-01 5.525614023423077725e-01 1.710482705097839062e+00 6.128315414581665399e-01 7.226818961349650294e-01 6.769355288309381047e-01 7.048947112018895123e-01 6.895532258114804858e-01 1.373857991055065009e+00 5.384326729365288555e-01
8.441974533835872041e-01 5.040097048023031157e-01 7.803940265244020402e-01 6.499425813449779543e-01 6.381924816653758992e-01 1.007776565003687619e+00 8.021896382557456295e-01 6.997600318617223092e-01 6.166881447960205209e-01 1.404999899693953225e+00 9.848422599017796486e-01 7.826235581235950756e-01 7.533301176609719096e-01 1.130331708891160192e+00 1.449486728470894104e+00 7.177642337522388560e-01 7.451189270501059614e-01 9.236530675352356834e-01 7.221346849568237580e-01 8.037819410727010672e-01 1.189667727321320756e+00 5.245639779830097993e-01 6.105728860500633237e-01 7.312599243838313612e-01 5.587072644736424953e-01 1.690413020899608210e+00 6.157894867473012734e-01 7.187973499946713751e-01 6.884240704145451195e-01 6.897666871823756596e-01 7.153985615377788099e-01 1.360836236981727954e+00 5.440398808760830152e-01
8.455973396617422200e-01 5.091574125951896512e-01 7.891242273385813411e-01 6.571026098222897405e-01 6.314493972013579537e-01 9.917394604769987909e-01 7.982444968276020125e-01 7.118136657952833790e-01 6.410399389615023535e-01 1.432281593605865488e+00 9.875859944645412059e-01 7.875234658103177354e-01 7.397753446202844918e-01 1.151445209684964333e+00 1.462923300754150002e+00 7.144363773828278363e-01 7.339878893253728442e-01 9.209867762134784641e-01 7.245885015545188157e-01 7.898056824715309343e-01 1.211765789032307028e+00 5.231779761750176005e-01 6.067998469002907624e-01 6.878261017059832394e-01 5.872548536060625546e-01 1.695102584726428718e+00 6.126165869868419600e-01 7.216908967792086127e-01 6.771792805913684488e-01 6.787495380470254247e-01 7.155400424118721903e-01 1.370074030962839196e+00 5.369900603484444312e-01
8.228542455878552486e-01 5.132853929902512213e-01 7.811641888687941293e-01 6.476327614481477424e-01 6.214610244147624751e-01 9.608472571470718648e-01 7.987893629238885795e-01 7.026179379527186519e-01 6.324600848803541009e-01 1.442399870341320334e+00 9.729511130250569906e-01 7.815795495598097942e-01 7.164698831778864019e-01 1.143819632636217776e+00 1.455852861958268685e+00 7.127516634817721020e-01 7.149080625832484603e-01 8.827374421777118840e-01 7.353930660974864475e-01 7.758379277041158595e-01 1.212701390376808019e+00 5.137176360348981730e-01 6.045702254720487501e-01 7.006714787864882776e-01 6.117404687061309687e-01 1.697848005517200276e+00 6.069378701796632747e-01 7.161595290160496230e-01 6.659491113395271666e-01 6.757031872107482906e-01 6.934052322471869756e-01 1.378200996399694400e+00 5.298233161447136741e-01
8.161476788280884742e-01 5.146874299791888152e-01 8.022145011958516925e-01 6.368279237675967819e-01 6.215635616481641756e-01 9.745663393232809613e-01 8.076982554214603427e-01 6.826783125472368763e-01 5.973542841942416359e-01 1.425832214758246286e+00 9.679158296147313267e-01 7.990231075607594491e-01 6.934105215094671371e-01 1.104176076462840550e+00 1.410479295720794779e+00 7.087234196013979526e-01 7.154538786056093835e-01 8.851790206188736576e-01 7.677565429330408531e-01 7.784061185129500515e-01 1.182557314302592699e+00 5.167802212890717506e-01 6.039762104841357448e-01 7.249088406912279625e-01 6.133821653574197397e-01 1.660896485529118838e+00 5.941340485047507114e-01 7.103749833037104056e-01 6.654398073148641846e-01 6.730362805377643198e-01 7.168050310810341053e-01 1.353112440644243186e+00 5.301184152569415886e-01
8.877338713471102372e-01 5.206413970500550770e-01 8.309945055278280535e-01 6.337821037548515557e-01 6.212348442548779603e-01 1.037935983654141303e+00 8.056705698466537502e-01 6.848081646889282448e-01 5.838090283142026715e-01 1.391177425877526463e+00 1.012405356580759364e+00 8.190672009335382420e-01 6.782312901281690731e-01 1.094326269808653551e+00 1.383545120557847730e+00 7.080808308796933126e-01 7.144379200291643972e-01 9.218690706115139077e-01 7.794123316286926118e-01 7.774336652096383027e-01 1.174738884224088453e+00 5.241402054793417031e-01 6.034795573557985016e-01 6.883472478862752153e-01 6.026470028146765356e-01 1.603258573371676432e+00 5.973675614511266829e-01 7.050416008837209203e-01 6.618585452096957811e-01 6.799402976118624764e-01 7.264570549323161597e-01 1.310160788807107402e+00 5.305408919007746915e-01
9.711474176782270984e-01 5.277493416728626929e-01 8.436068105841181275e-01 6.188974873442615321e-01 6.177301246272949298e-01 1.100839619300768568e+00 8.003502522792536045e-01 6.836391302544262416e-01 5.767323717669251559e-01 1.345546774988612082e+00 1.065043562510344488e+00 8.257883579032287980e-01 6.713293295731651567e-01 1.082191199839725337e+00 1.366018256884600879e+00 7.100497598013828515e-01 7.096059412204764882e-01 9.518179808812751164e-01 7.710155816526429451e-01 7.657042296990380637e-01 1.179804856355636256e+00 5.270841505264080018e-01 6.051102101034107061e-01 6.690619817008394143e-01 5.997928973247845796e-01 1.533927864781079231e+00 6.137839882002192882e-01 7.004905013107152190e-01 6.618492603452413858e-01 6.878800464216541233e-01 7.121547885356290797e-01 1.260376401869467200e+00 5.308451654179888735e-01
1.036189100988655021e+00 5.291087992189348332e-01 8.274588623317832292e-01 6.000283476040404462e-01 6.127126904593068746e-01 1.156381073274180382e+00 8.018661124402229889e-01 6.796711261976987606e-01 5.643411234597672799e-01 1.264634695804018216e+00 1.099564765842876435e+00 8.250737323512993271e-01 6.767860207122931016e-01 1.047376556090484190e+00 1.331443779614448264e+00 7.123713434057118432e-01 7.127708724857031442e-01 9.754703774782804704e-01 7.445382732735061904e-01 7.611308278191211141e-01 1.166845853559747237e+00 5.230792525924136127e-01 6.057448801807768790e-01 6.774056358786695320e-01 6.083618486997833807e-01 1.433541320956125631e+00 6.266696085933538551e-01 7.050587351374723033e-01 6.665793415682457201e-01 6.948314866981807336e-01 6.932423553450614007e-01 1.182216448831946876e+00 5.313390152978741954e-01
1.077895104815860261e+00 5.251819232753606181e-01 8.018227648952775954e-01 5.903175723466037583e-01 6.122574895501237124e-01 1.191549693572146351e+00 8.037133955671192931e-01 6.810854831571995227e-01 5.552781038437699657e-01 1.164744144562171790e+00 1.115574220462942634e+00 8.297675822886960706e-01 6.972272129928007711e-01 1.000698805870684938e+00 1.282811243827488790e+00 7.134825510822192518e-01 7.163903574179517619e-01 1.002764176755627235e+00 7.264127393627611839e-01 7.633656997537398015e-01 1.132615926461668643e+00 5.178077825509451726e-01 6.034762869024479226e-01 6.931032905872092087e-01 6.174829119418067114e-01 1.325420516325022557e+00 6.254128203885336301e-01 7.134232141885004097e-01 6.832654754137673647e-01 6.982795067604317119e-01 6.827802479976627925e-01 1.091097440109951355e+00 5.333281991748211048e-01
1.112370547974909751e+00 5.216898191265145757e-01 7.876347870860261891e-01 5.832346277044350158e-01 6.172229616984556966e-01 1.213415489117407819e+00 8.022816136057702163e-01 6.793943287840303880e-01 5.491246460593182110e-01 1.067792958981693685e+00 1.130054333784702436e+00 8.462199003141506193e-01 7.256077220774311831e-01 9.543150604256818159e-01 1.234784706220689365e+00 7.155236598543370796e-01 7.149917317106674330e-01 1.043399864917558872e+00 7.253551187195170780e-01 7.627376222549036022e-01 1.092863352535696553e+00 5.159625236464367992e-01 6.009309418792307955e-01 7.120988019957883441e-01 6.214058569159358614e-01 1.225298087637031408e+00 6.202541421376381869e-01 7.222904811727876018e-01 7.073057940037111857e-01 6.973436394715506470e-01 6.817604023742800390e-01 1.002391290799852008e+00 5.379271742828273251e-01
1.139629207481028361e+00 5.169814267891709170e-01 7.811036785406314520e-01 5.756319437794499283e-01 6.222983151372782906e-01 1.224722640006459695e+00 8.256916105860629962e-01 6.662468782147227264e-01 5.273298929131027268e-01 9.924819691760515816e-01 1.144874030251791464e+00 8.700073507596377542e-01 7.238407094684160548e-01 9.018443712936529133e-01 1.202308399637691094e+00 7.164247971248292046e-01 7.270641756822160406e-01 1.089853879671153880e+00 7.255093216569962200e-01 7.694220980415884537e-01 1.078440400910115615e+00 5.114455839906767443e-01 6.019633473570721316e-01 7.445786332991647383e-01 6.241388769420301852e-01 1.141252805752818844e+00 6.337595402393777499e-01 7.313047707831445976e-01 7.282470210817313383e-01 7.014203203636247830e-01 6.720155929741569167e-01 9.418443430960150575e-01 5.402091815858246493e-01
1.148913088447719222e+00 5.166641310388327968e-01 7.859172800646618828e-01 5.801009686405739219e-01 6.190855776041253034e-01 1.221663306386185255e+00 8.674064414291667857e-01 6.771757971865299819e-01 5.094054287617504340e-01 1.004673944056864388e+00 1.153580675620693885e+00 8.757614700237672523e-01 6.991883732012534880e-01 8.960953103043292067e-01 1.222476402666501150e+00 7.169727516255173239e-01 7.527068375455415739e-01 1.096296017533015199e+00 7.119960681680991277e-01 7.803100840289396434e-01 1.115628221702023248e+00 5.029567339247618118e-01 6.072183886735198488e-01 7.689197455592429176e-01 6.200080441621986793e-01 1.140214842707156118e+00 6.466315618884512784e-01 7.282552787668669092e-01 7.441288704111429508e-01 7.132019187172267127e-01 6.553438147031529493e-01 9.633932440602919201e-01 5.347862970962904416e-01
1.152439400691705806e+00 5.234889886398204073e-01 7.909207869201205776e-01 5.823785555614103826e-01 6.122480441641620086e-01 1.209792689301566693e+00 9.078246652245915982e-01 7.083578987755922984e-01 4.948690485356564972e-01 1.013949360600824967e+00 1.159533263966809891e+00 8.730693724153439916e-01 6.976659415465332748e-01 9.090143608562819555e-01 1.245419050606069611e+00 7.288419276500107680e-01 7.795715758780331628e-01 1.091788374639774961e+00 6.977852817367151683e-01 7.825017905339851643e-01 1.138083721180877861e+00 4.931045025363584022e-01 6.122810602642954070e-01 7.937334119895819162e-01 6.002184784777153670e-01 1.142979689886635786e+00 6.412559114836666740e-01 7.276448131993960011e-01 7.628933351385096540e-01 7.280557465234563930e-01 6.561635612304065335e-01 9.732451749195889512e-01 5.345041843417055460e-01
1.151399404596567422e+00 5.235289188541522032e-01 7.912339087734513443e-01 5.863658333306708270e-01 6.042285660681094850e-01 1.196509955201840114e+00 9.501375376511559390e-01 7.483516646147401197e-01 4.777976436340634625e-01 1.004744666304686396e+00 1.168551284013746638e+00 8.758220511765826277e-01 7.034416312542363103e-01 9.212639740314134684e-01 1.253606982620622423e+00 7.510613556347293107e-01 8.012291994716260746e-01 1.089450204604736516e+00 6.860270450013712384e-01 7.766291398054342432e-01 1.150766070972839561e+00 4.874993657293574256e-01 6.151131866486218014e-01 8.042420798538763016e-01 5.794593923955646542e-01 1.135278672033025238e+00 6.359131205959421829e-01 7.362985208885370891e-01 7.842259674338570852e-01 7.383647933627744964e-01 6.613253297115748719e-01 9.730039596087836085e-01 5.393980685799739661e-01
1.147196347333174993e+00 5.183793170686925578e-01 7.877403510206356652e-01 5.927691405565733707e-01 5.981918762877107554e-01 1.183405683044487899e+00 9.869372038436496908e-01 7.797473246886634790e-01 4.522740280496272414e-01 9.970906417456987247e-01 1.182326604069976694e+00 8.852601903383123805e-01 7.050290000476273633e-01 9.334565871661271164e-01 1.267054683826901673e+00 7.813841011751168075e-01 8.155758214617596646e-01 1.093295058341040349e+00 6.790452490760695570e-01 7.650114303840267471e-01 1.175577271631299991e+00 4.843367023647504599e-01 6.186910249285025865e-01 8.091152438825114368e-01 5.705005462922614345e-01 1.135335609156397085e+00 6.413245390903472565e-01 7.426103530456128476e-01 8.049560850179887650e-01 7.399808104494463024e-01 6.582120834319756808e-01 9.801800038096913914e-01 5.463735485931440206e-01
1.138460865029993219e+00 5.126803809758706532e-01 7.807874594786060607e-01 5.977976116976635446e-01 5.965008232578272729e-01 1.171530515292081853e+00 1.026070647976980332e+00 7.948766825034745409e-01 4.248821438455688826e-01 1.002207045954678133e+00 1.196314762272179477e+00 8.981368440127500685e-01 7.034699749527760781e-01 9.522278837608666446e-01 1.300118030166690364e+00 8.149515462022233203e-01 8.351562189337350395e-01 1.101239720661803423e+00 6.743196145784732254e-01 7.625712478745021450e-01 1.214878203443443327e+00 4.867668980945579205e-01 6.231621118006512861e-01 8.083978055111673555e-01 5.596124070527161987e-01 1.149868561055009897e+00 6.484111034401605078e-01 7.432287646235928857e-01 8.274811710854870217e-01 7.339332393141621003e-01 6.529708868688733903e-01 9.992987360919434181e-01 5.525314549377281503e-01
