# Supplementary material for: Molecular mechanisms of native ligand selectivity in catecholamine G protein-coupled receptors
Source: Nat Commun. 2026 Apr 23;17:4112. doi: 10.1038/s41467-026-71361-8 (PMC13150006; doi:10.1038/s41467-026-71361-8)
Supplement: Supplementary file 8 — Source Data 2 [file 41467_2026_71361_MOESM8_ESM.zip › SourceData/FigS15/strings4apo_WT/string102.txt]

8.907468250784592589e-01 4.949635836528399335e-01 8.483069601500281554e-01 6.351511339931236177e-01 6.339996650768449094e-01 1.072157551318772883e+00 8.415290289873744722e-01 6.626106879937812000e-01 5.539139273810191888e-01 1.480503884127145842e+00 1.047088815326949085e+00 8.496521689205648320e-01 8.457517473392808238e-01 1.213344435469935867e+00 1.536154406068494849e+00 7.329434851890843650e-01 7.357085464004391451e-01 9.586202516617341463e-01 6.672218765158423048e-01 8.179856754066339164e-01 1.230905994243974400e+00 4.987153447169695442e-01 6.187688370737187693e-01 7.865589773154693098e-01 5.540836636279617977e-01 1.801616481241348211e+00 6.047163526708390080e-01 7.247542715009860359e-01 6.539189056959107127e-01 7.256985605311124798e-01 6.876240389148378096e-01 1.437887768234842989e+00 5.286679570462086142e-01
8.815548234661744198e-01 4.990487235275896105e-01 8.128042794709036123e-01 6.519781005467721879e-01 6.433326358118948152e-01 1.095004382548719679e+00 8.162919637080195967e-01 6.705882580631743473e-01 5.588449927889276303e-01 1.447288211138297642e+00 1.033963776889143649e+00 8.618748041509450841e-01 8.066012796289238063e-01 1.171276365628888261e+00 1.513888143768933103e+00 7.342889944610030417e-01 7.511083539950199617e-01 9.484749101007911021e-01 6.837229573170845454e-01 8.046295393878515334e-01 1.226596725622499440e+00 5.171879848669321822e-01 6.171729653871622645e-01 7.578133419606554178e-01 5.618116522840589377e-01 1.786999491892958813e+00 6.210533493629530888e-01 7.268481689575438942e-01 6.674004642145446864e-01 7.040119958614191598e-01 6.901273684947620835e-01 1.440812513138924222e+00 5.320884819468487681e-01
8.590485875453099940e-01 4.966785679385736230e-01 7.647885752358281053e-01 6.572042255983069348e-01 6.668246159418842467e-01 1.113286009208001692e+00 8.059632255797194444e-01 6.800986554742471935e-01 5.608796026197213624e-01 1.388899435242063163e+00 9.972344171819840231e-01 8.724644200495016433e-01 7.869532778472434487e-01 1.120227132401211634e+00 1.466039895168892659e+00 7.265481928766107655e-01 7.565811793059340484e-01 9.647217890627829417e-01 6.912453893825822870e-01 8.041878466871281717e-01 1.184764634603863609e+00 5.172485850242860561e-01 6.088975137469818666e-01 7.269185972322348421e-01 5.638117794030130803e-01 1.751150872022546823e+00 6.208077148458159833e-01 7.231864787430288821e-01 6.642714454951220704e-01 6.949374842685744902e-01 6.950404787692191499e-01 1.410927512618333157e+00 5.317262335954884289e-01
8.165717520159333498e-01 4.963158456130871143e-01 7.506681180648324681e-01 6.431199369755093986e-01 6.694896966644543479e-01 1.050318128101148440e+00 8.093439519009552052e-01 6.873167536299177316e-01 5.926811541345892165e-01 1.386413564506181029e+00 9.612534794812426231e-01 8.369520609806361255e-01 7.631340029629642974e-01 1.111984349721812260e+00 1.440753227307170148e+00 7.078020858550088112e-01 7.500940539452247702e-01 9.642796177030396043e-01 7.001565690337663295e-01 8.023716977118652283e-01 1.167651204610555382e+00 5.093152306280501751e-01 5.998879829269460062e-01 7.151162739347548536e-01 5.658241115959729006e-01 1.709501458445061850e+00 6.057268691947448325e-01 7.193444796048668044e-01 6.581691015158996905e-01 6.863134235616121792e-01 7.154617313495238440e-01 1.371891157665176886e+00 5.331579406754115569e-01
7.928094502706148905e-01 5.005333965069981295e-01 7.609288745493641981e-01 6.367372871682475122e-01 6.485995270302672422e-01 9.813425847044860983e-01 8.096508470710601646e-01 6.915587835627561297e-01 6.193383409920252269e-01 1.425904446092114863e+00 9.560741676905214481e-01 7.953234770344691507e-01 7.258256284006597836e-01 1.130698141732477291e+00 1.460272106270478432e+00 7.028889138608879206e-01 7.435615106308293143e-01 9.137533727794238114e-01 7.109352186691151321e-01 7.939230767034979319e-01 1.195526639345497744e+00 5.137025494789040359e-01 5.997269663975591802e-01 7.009123889141490871e-01 5.783938101509794594e-01 1.714594507821783687e+00 6.115218321837962989e-01 7.222487718291390468e-01 6.593158302528084880e-01 6.683320435128484727e-01 7.148163335102168947e-01 1.380417444747445543e+00 5.328331667615227030e-01
7.897973680558441067e-01 5.068948005897515596e-01 7.661177214586504247e-01 6.325327701588800977e-01 6.311288102458578742e-01 9.509061084779056872e-01 8.079826099502477321e-01 6.939004499999278375e-01 6.291398983458454941e-01 1.447340473521680826e+00 9.647115041212492859e-01 7.860567877827600025e-01 6.792333641780914366e-01 1.139390895968497963e+00 1.480164918857028500e+00 7.098512193646753232e-01 7.283847001199657001e-01 8.564871727915625010e-01 7.309700888023988874e-01 7.907217289648367231e-01 1.219391236360424680e+00 5.144915671730715401e-01 6.038320970413031397e-01 6.871439974454822686e-01 5.970951769734670345e-01 1.737564971089628152e+00 6.278487871107941709e-01 7.178865611105125222e-01 6.563529518784894101e-01 6.614445957193303416e-01 6.824792429896635593e-01 1.404739952092651123e+00 5.301957437316909827e-01
7.970373568613872139e-01 5.134232725623277815e-01 7.860573281585971905e-01 6.274936027026889462e-01 6.258563256821588761e-01 9.720910355444851714e-01 8.001358008972594416e-01 6.797938276188069118e-01 6.157787935769749588e-01 1.442870259857770732e+00 9.804710074050509983e-01 8.212568425681147088e-01 6.496625846640290414e-01 1.113865919886203981e+00 1.454386294073400698e+00 7.145614101505940452e-01 7.200712661622618027e-01 8.597432609351405297e-01 7.635243631278425536e-01 7.847995250475547913e-01 1.212169929842796812e+00 5.177917322336950123e-01 6.070638222138577955e-01 7.444676713531599432e-01 6.058738860872785459e-01 1.715700964449328403e+00 6.140914655624638563e-01 7.163960834438056757e-01 6.490844796326564747e-01 6.693392752992899375e-01 6.813121230564347375e-01 1.397124450520755401e+00 5.328048003053562631e-01
8.458956245411538566e-01 5.178448982320602578e-01 8.252016848761966061e-01 6.321874297950598187e-01 6.221450968856103714e-01 1.035105205220035796e+00 8.047385000200928395e-01 6.721082618709461887e-01 5.888964715620012003e-01 1.421913153053599999e+00 1.008877167971791611e+00 8.550153773633215604e-01 6.629579723542001757e-01 1.090559253301684794e+00 1.408784761660731188e+00 7.125771635813720195e-01 7.302770611201809814e-01 9.119853579229945106e-01 7.604875984524659405e-01 7.920498734579067834e-01 1.192001394965484851e+00 5.177034450658574150e-01 6.075577200603076156e-01 7.531960013995027126e-01 5.944358563656743089e-01 1.651464675822767791e+00 5.926376462080714669e-01 7.138794924694753519e-01 6.460433079910736787e-01 6.759729902988460548e-01 7.062611488499825896e-01 1.354086252411472291e+00 5.312358447490312940e-01
9.300266906150342905e-01 5.201358703443951237e-01 8.453342617925543312e-01 6.333837330762719375e-01 6.193870165437087572e-01 1.105757115795344525e+00 8.087176703526564037e-01 6.844937286525847320e-01 5.840966119184823890e-01 1.389972232108091177e+00 1.050898035175088063e+00 8.668455462328297223e-01 6.868868378572582367e-01 1.097140169292225131e+00 1.392290268788441088e+00 7.165624024166501460e-01 7.267473970238050862e-01 9.695336635932116920e-01 7.497493028439314866e-01 7.900812007180653129e-01 1.196967579886673461e+00 5.148284630339270418e-01 6.114429785431373388e-01 7.068380618254482828e-01 5.879714257075315809e-01 1.583447458565806265e+00 6.058970296309275083e-01 7.029377420845731583e-01 6.555901679587009534e-01 6.826097400856472319e-01 6.974043840690785645e-01 1.304205872676775346e+00 5.302786052184782495e-01
1.006788436149147037e+00 5.170775484308066661e-01 8.373932342475953750e-01 6.259995484687370659e-01 6.161168194634847328e-01 1.164395770074182268e+00 8.068483100644323613e-01 6.972323378685365558e-01 5.784036298070307502e-01 1.325535215742859485e+00 1.080750527449450438e+00 8.534823600495974327e-01 7.020960621060319262e-01 1.076491959693560041e+00 1.360235419499767007e+00 7.254914438335500204e-01 7.152131860000398023e-01 1.008582179330283379e+00 7.470344467946661293e-01 7.739133114107443756e-01 1.190597871427495402e+00 5.236148712896251389e-01 6.163166596326501434e-01 6.902208257572509664e-01 5.980660430390292159e-01 1.482270674585951298e+00 6.399157793855729803e-01 7.069772875742691420e-01 6.596333326214085524e-01 6.870006271395741049e-01 6.773612701097603273e-01 1.224276270526325927e+00 5.314943542073463645e-01
1.050741792103009997e+00 5.161241542885222078e-01 8.080127143777691145e-01 6.086423924155373033e-01 6.150000424847130720e-01 1.187534491454201646e+00 8.032094425408340399e-01 6.927489038265283172e-01 5.665371742972499236e-01 1.226845882396731202e+00 1.089829400076634203e+00 8.332380584832498327e-01 6.985932798213972950e-01 1.008812414366146992e+00 1.300808636516213923e+00 7.295914386784716488e-01 7.167200187015131396e-01 1.013229062632226007e+00 7.421410552853309195e-01 7.754911400751647310e-01 1.156195226674685994e+00 5.320421348342532220e-01 6.162078820033187743e-01 7.110912383622197686e-01 6.129525781260992678e-01 1.368781601175765861e+00 6.622326560480082946e-01 7.165699519735326817e-01 6.575282370411317245e-01 6.970255660047295354e-01 6.661244819058415034e-01 1.133777194849522774e+00 5.344266067152816380e-01
1.093574056356211965e+00 5.178286564226267652e-01 7.899749377063577382e-01 5.866169394445438501e-01 6.192851785271167309e-01 1.205567151129779857e+00 7.941867279667091939e-01 6.721196718148197968e-01 5.592009052670172675e-01 1.126897495575413854e+00 1.110166646437592552e+00 8.398688147235161550e-01 7.064203682852596700e-01 9.419192658334258894e-01 1.248748529473656221e+00 7.215579664827443951e-01 7.262253584463251865e-01 1.031432000565903451e+00 7.352352253301724927e-01 7.773054943239544601e-01 1.128168576453380201e+00 5.291379074431298291e-01 6.078907220997434857e-01 7.452933995149781943e-01 6.240303410490768421e-01 1.270320448926006485e+00 6.438636064608540543e-01 7.171369267039081619e-01 6.667790848316432761e-01 6.973887802770744049e-01 6.727092709840503115e-01 1.060389789910526792e+00 5.374808525402304804e-01
1.135993142983802162e+00 5.171429287511873918e-01 7.852000244202740342e-01 5.786403999475003834e-01 6.243271955506538573e-01 1.220795213977460714e+00 7.948637360874601931e-01 6.594046828872712762e-01 5.444297563697497733e-01 1.028752387088753162e+00 1.132421534345581460e+00 8.609645085644079820e-01 7.280290488754611600e-01 8.978921978225044009e-01 1.200222417030744948e+00 7.154743689444911237e-01 7.334015572864429622e-01 1.070558958685442486e+00 7.239005373345680505e-01 7.650292735263113375e-01 1.093299704447262988e+00 5.215601398965701296e-01 6.022790932882950976e-01 7.777145343283390355e-01 6.264182476750167483e-01 1.167131920767480402e+00 6.353644593272275154e-01 7.119000311755260268e-01 7.002056497936484103e-01 6.917437433972947192e-01 6.807316835884404949e-01 9.763505517245842924e-01 5.404058286937057920e-01
1.147716485395674724e+00 5.161805391812600563e-01 7.881352879009089207e-01 5.872546103987216215e-01 6.160897587554238219e-01 1.218774837630256069e+00 8.331819799725072029e-01 6.725411441833871740e-01 5.130514194119414340e-01 9.864558255089578287e-01 1.138254277139911563e+00 8.738565705297713926e-01 7.415117996136308953e-01 8.889741969405096089e-01 1.180038388990412468e+00 7.258622888718698762e-01 7.448839011866635884e-01 1.096350401070190550e+00 7.094696635001048746e-01 7.660352925358611120e-01 1.072828298230922961e+00 5.172154909721392579e-01 6.108384812151024246e-01 7.768363181895765468e-01 6.271670206010705462e-01 1.111682845798366293e+00 6.770217400385141193e-01 7.121780604844127893e-01 7.362358637656629679e-01 6.950572375992739582e-01 6.601552339095394517e-01 9.279214116251772726e-01 5.377297997445634747e-01
1.148322083550322725e+00 5.199066353581313082e-01 7.848970424565749893e-01 5.803928133679568946e-01 6.098042159498594517e-01 1.215860933140061828e+00 8.738405716443756743e-01 6.996406209953502930e-01 4.934286206913283124e-01 9.950537308841403972e-01 1.150739608366055045e+00 8.799230658239409752e-01 7.336820512564012908e-01 9.012500998300672084e-01 1.213730312096466868e+00 7.359906005013862051e-01 7.698887145200457027e-01 1.098125497829758990e+00 6.995529626764832587e-01 7.725071165862573697e-01 1.112372197363188819e+00 5.009539930290239917e-01 6.170892020492725338e-01 8.042521063992380537e-01 6.067855774922524814e-01 1.122424426961377453e+00 6.653692631346095343e-01 7.185879301113993201e-01 7.570888860009566956e-01 7.083191204180807610e-01 6.623572830778532428e-01 9.524535383757821716e-01 5.340239726872813009e-01
1.145482952798160037e+00 5.171830848600551533e-01 7.838907620230042284e-01 5.853816206822259893e-01 6.059570372397210525e-01 1.205405177644901737e+00 9.193868306080275055e-01 7.354265043785651601e-01 4.760961157625842599e-01 1.002676493212584452e+00 1.161855763072638714e+00 8.813281279376178334e-01 7.249595004312360258e-01 9.133279236985368810e-01 1.238978838281600714e+00 7.554348026605619548e-01 7.974110281044229920e-01 1.091360573018266278e+00 6.867042888851737636e-01 7.772406520912706895e-01 1.141611220353041301e+00 4.869439872606990405e-01 6.201303037862605505e-01 8.133455453883210451e-01 5.884336414236056578e-01 1.138475572741354025e+00 6.451239071158437755e-01 7.255970162424523195e-01 7.823507758283163582e-01 7.261688544401456724e-01 6.678132797168855328e-01 9.749867986189577618e-01 5.378074387934573819e-01
1.142822804838044437e+00 5.136603338584432299e-01 7.835662443229494123e-01 5.930429418014004916e-01 6.015416275378364652e-01 1.187748046002409907e+00 9.694919251329199295e-01 7.693798820038213471e-01 4.512687893409052520e-01 1.005854973447988021e+00 1.177692425436596357e+00 8.854903702897513051e-01 7.133151742645248428e-01 9.299030819472674514e-01 1.267013089422740491e+00 7.839312741010353580e-01 8.170000651871679453e-01 1.090392468685374538e+00 6.776506385598092264e-01 7.743473620004223124e-01 1.174712322032456235e+00 4.834240637634495963e-01 6.233225732448035572e-01 8.122170909550509021e-01 5.761093159913853734e-01 1.147630454654654519e+00 6.437000874698115549e-01 7.339600130870531647e-01 8.075000785164894168e-01 7.378313749065352756e-01 6.625151438678948956e-01 9.883944388617540433e-01 5.453860041660393287e-01
1.138460865029993219e+00 5.126803809758706532e-01 7.807874594786060607e-01 5.977976116976635446e-01 5.965008232578272729e-01 1.171530515292081853e+00 1.026070647976980332e+00 7.948766825034745409e-01 4.248821438455688826e-01 1.002207045954678133e+00 1.196314762272179477e+00 8.981368440127500685e-01 7.034699749527760781e-01 9.522278837608666446e-01 1.300118030166690364e+00 8.149515462022233203e-01 8.351562189337350395e-01 1.101239720661803423e+00 6.743196145784732254e-01 7.625712478745021450e-01 1.214878203443443327e+00 4.867668980945579205e-01 6.231621118006512861e-01 8.083978055111673555e-01 5.596124070527161987e-01 1.149868561055009897e+00 6.484111034401605078e-01 7.432287646235928857e-01 8.274811710854870217e-01 7.339332393141621003e-01 6.529708868688733903e-01 9.992987360919434181e-01 5.525314549377281503e-01
