# Supplementary material for: Molecular mechanisms of native ligand selectivity in catecholamine G protein-coupled receptors
Source: Nat Commun. 2026 Apr 23;17:4112. doi: 10.1038/s41467-026-71361-8 (PMC13150006; doi:10.1038/s41467-026-71361-8)
Supplement: Supplementary file 8 — Source Data 2 [file 41467_2026_71361_MOESM8_ESM.zip › SourceData/FigS15/strings4apo_WT/string80.txt]

8.907468250784592589e-01 4.949635836528399335e-01 8.483069601500281554e-01 6.351511339931236177e-01 6.339996650768449094e-01 1.072157551318772883e+00 8.415290289873744722e-01 6.626106879937812000e-01 5.539139273810191888e-01 1.480503884127145842e+00 1.047088815326949085e+00 8.496521689205648320e-01 8.457517473392808238e-01 1.213344435469935867e+00 1.536154406068494849e+00 7.329434851890843650e-01 7.357085464004391451e-01 9.586202516617341463e-01 6.672218765158423048e-01 8.179856754066339164e-01 1.230905994243974400e+00 4.987153447169695442e-01 6.187688370737187693e-01 7.865589773154693098e-01 5.540836636279617977e-01 1.801616481241348211e+00 6.047163526708390080e-01 7.247542715009860359e-01 6.539189056959107127e-01 7.256985605311124798e-01 6.876240389148378096e-01 1.437887768234842989e+00 5.286679570462086142e-01
8.930902768771371569e-01 5.060435814463050130e-01 8.385077330628544212e-01 6.479173212556108563e-01 6.472569920814990052e-01 1.092467224752899924e+00 8.104404289750685164e-01 6.636721891420580555e-01 5.574558469115243886e-01 1.450962131098027630e+00 1.027589359782600686e+00 8.691209662557290994e-01 8.198283238987540411e-01 1.162795123709694955e+00 1.503275974077624477e+00 7.337634327090430952e-01 7.419558486934889618e-01 9.675266400071300676e-01 6.837848770143433175e-01 8.339260261351776338e-01 1.210981610452458890e+00 5.086197592075263341e-01 6.160991105081489172e-01 7.457610242743533124e-01 5.427813962751862897e-01 1.770437128673411742e+00 6.186530548469071356e-01 7.244910342442740792e-01 6.610105839885738188e-01 7.233662135525480430e-01 6.916450618208618284e-01 1.419080568444558210e+00 5.309015780590887745e-01
8.816208593999856902e-01 5.089250976402733828e-01 8.105400782357576883e-01 6.540050824750804903e-01 6.464144288858627574e-01 1.098442088885014600e+00 8.005349648174719945e-01 6.769636376568990421e-01 5.765277103880739329e-01 1.407970623333650861e+00 1.007502846540043517e+00 8.746314396528899193e-01 7.807889854901088889e-01 1.114668060792229465e+00 1.453075161566576456e+00 7.231908532072519602e-01 7.494910828097914868e-01 9.654685156563216353e-01 6.986120775537125738e-01 8.261677829629737735e-01 1.183268815082092917e+00 5.118237721753721159e-01 6.085554814240310417e-01 7.177635884517027387e-01 5.351134785400237792e-01 1.718547217503335389e+00 6.069783457254910308e-01 7.294251188249090134e-01 6.661595885034293785e-01 7.093650834604012800e-01 6.982995204670853218e-01 1.383244377825457505e+00 5.287122123571097454e-01
8.416382108782229921e-01 5.058972844908747879e-01 7.781416143780567340e-01 6.574899202320110270e-01 6.367917287079902788e-01 1.060871342180218280e+00 8.054879487274033689e-01 6.873437061421207028e-01 6.144069448664958299e-01 1.391934624507305873e+00 9.889506948896558125e-01 8.538499122744582781e-01 7.400003345076408001e-01 1.101380375012355417e+00 1.425637594745901682e+00 7.153046964481019065e-01 7.469365217070236262e-01 9.332199218806812580e-01 7.161801436524607434e-01 8.077011240604992093e-01 1.171179772790618134e+00 5.107449981048034493e-01 6.054717880359463678e-01 7.111526105190877356e-01 5.471811135655036962e-01 1.688224156064636494e+00 6.006501814552169805e-01 7.255084303661958334e-01 6.754753390408241298e-01 6.940942612075413631e-01 7.042920039705423685e-01 1.362092152979586857e+00 5.283373667875816970e-01
8.107366490945465687e-01 5.084963793804726517e-01 7.626571335711677113e-01 6.496543116755274516e-01 6.262330424825592878e-01 1.005716925487440294e+00 8.066680784278194016e-01 6.860086999129254570e-01 6.376124959579143603e-01 1.413866103088561754e+00 9.816249991957175514e-01 8.193644809195967937e-01 7.092317941166662587e-01 1.111305503850086085e+00 1.440225905040990018e+00 7.146466319889961394e-01 7.320261832515609912e-01 8.805032728430537414e-01 7.327160031501832593e-01 7.892907781475361206e-01 1.191444120833315523e+00 5.148717578246154725e-01 6.071235935590312272e-01 7.071627148616785874e-01 5.720409044674271692e-01 1.704645898278261740e+00 6.052992652146216290e-01 7.114243621449889421e-01 6.777071611846319232e-01 6.853503462594093820e-01 7.055433933046066919e-01 1.381521658556633003e+00 5.296334792800901914e-01
8.115267886754549131e-01 5.147398281734298919e-01 7.907671201322621357e-01 6.291361017024442726e-01 6.212852491472355965e-01 9.749269288004162037e-01 8.000250245181047548e-01 6.754287797156117712e-01 6.197291966601556901e-01 1.454730597945502968e+00 9.919641868653835681e-01 8.104737134169495150e-01 6.953731488910886993e-01 1.125439948489013187e+00 1.455477269705092169e+00 7.147505192328710288e-01 7.175287309333735486e-01 8.642879895130395340e-01 7.558386762707132167e-01 7.690143052911089239e-01 1.219541537250136809e+00 5.234572578073556359e-01 6.092825146219185140e-01 7.339250441896643107e-01 5.972856845804715986e-01 1.717851328381446940e+00 5.939993950366271314e-01 7.062546530184923288e-01 6.658429622378723156e-01 6.788276932875829672e-01 7.141910507642310613e-01 1.404518080421129245e+00 5.288756079262039167e-01
8.631086308518522987e-01 5.203361503602459415e-01 8.361225768557525306e-01 6.241278803208315518e-01 6.216690455471125532e-01 1.021424596867531287e+00 7.956688362918308277e-01 6.738145166910284312e-01 6.046027618642816348e-01 1.450657184823502366e+00 1.026061493248267009e+00 8.354477173972170156e-01 6.875533551769860141e-01 1.135655317172143297e+00 1.431322676227910096e+00 7.149614649067899119e-01 7.210232250565400403e-01 9.195118681121654536e-01 7.645292594933282837e-01 7.723421379208966764e-01 1.222735290438625277e+00 5.201560583150302008e-01 6.087222080346603725e-01 7.389757801902802070e-01 6.101420413368486839e-01 1.654074978840021970e+00 5.822486911945632393e-01 6.987628407576476075e-01 6.519363164889568907e-01 6.807457940671425289e-01 7.152354595663559245e-01 1.363729294898830435e+00 5.335611249028937575e-01
9.299123239500173277e-01 5.255961440359820935e-01 8.520228787427177597e-01 6.323490741812947125e-01 6.210002806967036548e-01 1.091110328472143953e+00 7.993365147844677665e-01 6.840053207781302547e-01 6.051182312419761677e-01 1.410468475317362858e+00 1.061973549702542874e+00 8.485783143919610749e-01 6.850952727603977221e-01 1.136516570378685698e+00 1.407410849198771574e+00 7.167396825856795495e-01 7.205942108612797270e-01 9.713377091384849393e-01 7.527676856438744180e-01 7.767186114127432317e-01 1.217908251988892632e+00 5.145758097433135170e-01 6.078151755628417030e-01 7.049226106930233104e-01 6.144712631861681817e-01 1.575865750097958262e+00 5.921629356587722048e-01 6.835308720234680724e-01 6.503812886758406631e-01 6.887099801382122743e-01 7.011771948731360116e-01 1.303362509339455189e+00 5.398532021442832285e-01
1.002528092249346248e+00 5.290160736811003739e-01 8.474240481214077025e-01 6.411940183146518368e-01 6.199387128103549527e-01 1.166220753551123757e+00 8.089487907464518734e-01 7.018746877881608670e-01 5.925675849220504166e-01 1.351318713210634348e+00 1.096631624561983820e+00 8.533015336618035018e-01 6.892042238082106698e-01 1.115510502759927025e+00 1.383648921360521422e+00 7.200838214955878058e-01 7.068386912317181636e-01 1.008935608906473158e+00 7.401854361778748004e-01 7.633533578885742799e-01 1.213280664216225491e+00 5.211487427772824033e-01 6.086207700025996203e-01 6.731589715546519859e-01 6.139401529224809417e-01 1.493204812324762765e+00 6.210629940807068650e-01 6.749309791184064933e-01 6.532954161089463696e-01 6.955955018569622839e-01 6.825266604834840933e-01 1.240489622122997737e+00 5.413932565104778716e-01
1.050044180169187769e+00 5.260854872007123539e-01 8.233805583182672860e-01 6.403200927131897924e-01 6.170223676427309956e-01 1.210086503091084342e+00 8.201955293859367613e-01 7.129689299274106773e-01 5.713638214833930418e-01 1.284150375732569405e+00 1.116871825780843208e+00 8.483969852468438155e-01 6.913700002318570181e-01 1.063308812785681567e+00 1.351269480766170705e+00 7.263672317471088213e-01 7.053881295265816975e-01 1.012294176124397760e+00 7.340927352636490433e-01 7.652663103654473442e-01 1.202769357441296094e+00 5.372913327997711486e-01 6.086742008224995670e-01 6.727098378649088994e-01 6.065015834535338879e-01 1.430321811515831820e+00 6.581293842389788207e-01 6.919506152153755973e-01 6.442921118346612852e-01 7.020130856974367006e-01 6.667053795055629672e-01 1.198762043648721409e+00 5.360527951661512303e-01
1.065444989833882916e+00 5.229891202008266626e-01 7.982399292462466489e-01 6.280769137937342039e-01 6.164413275259770231e-01 1.210602172610077520e+00 8.259587119480820139e-01 7.089237296762364027e-01 5.656206497194766758e-01 1.204978471050453193e+00 1.116888503646994657e+00 8.344078007587364398e-01 6.991341907517377718e-01 1.009323395726551054e+00 1.303462125437377495e+00 7.263689620759777865e-01 7.211374724848775841e-01 1.003257765736496498e+00 7.249148296332439401e-01 7.784323689033842975e-01 1.158990268551044034e+00 5.368866326037499137e-01 6.056667672695964511e-01 7.139265595345151150e-01 6.052781801878176493e-01 1.376809113678487018e+00 6.495646422264730324e-01 7.160948578767640793e-01 6.544115815766233801e-01 7.107869255921414053e-01 6.712154369211442706e-01 1.147261661257851229e+00 5.312563466289547121e-01
1.078011069850680403e+00 5.246045269858424787e-01 7.800542794552205450e-01 6.089625838335173125e-01 6.191482656182440980e-01 1.210367076965442656e+00 8.220591129933432217e-01 6.984944173378281329e-01 5.643518489076074784e-01 1.124414757737946857e+00 1.113615778426363612e+00 8.330724126654740491e-01 7.126202837307893390e-01 9.625077266536246068e-01 1.256899199684568869e+00 7.246922063001188796e-01 7.341549055976342997e-01 1.011750584653515306e+00 7.223610307703575151e-01 7.797662654911887703e-01 1.110667484523503168e+00 5.292440611091981939e-01 6.047025456284980116e-01 7.610564221629433357e-01 6.050777354580321177e-01 1.313113007799944221e+00 6.215288996601461280e-01 7.301533927400953861e-01 6.764644279681263361e-01 7.185582162357325720e-01 6.843071306949966015e-01 1.081119104959749722e+00 5.310286327306028564e-01
1.107993890069544296e+00 5.262163649191888837e-01 7.674056958240078608e-01 5.871182546327109453e-01 6.214585553581400967e-01 1.220586836057536040e+00 8.174282005119107852e-01 6.825882977756136949e-01 5.480846075905637660e-01 1.034018698444498341e+00 1.120841383861370888e+00 8.555426957309074654e-01 7.424813931683831303e-01 9.084722557127704601e-01 1.213848330134687181e+00 7.228771693638542661e-01 7.423465114879268523e-01 1.054615049701167706e+00 7.241052557108201837e-01 7.736442445087012842e-01 1.076915197316479000e+00 5.228402972686820860e-01 6.064259760500512186e-01 7.848251819117723072e-01 6.043241280872797550e-01 1.208156075905713722e+00 6.120344840737012015e-01 7.408132616102857115e-01 7.027779423759613620e-01 7.201446471203371003e-01 6.865308373250001983e-01 9.884606962883397685e-01 5.347058841077524383e-01
1.141174113343448315e+00 5.204912641641833426e-01 7.810489501903268295e-01 5.860045443596340053e-01 6.195064704045405435e-01 1.223240914072352581e+00 8.372357637453907708e-01 6.774508286205823682e-01 5.138024133397094406e-01 1.013138900634915185e+00 1.146988783373639853e+00 8.782897543420470354e-01 7.486872243939999283e-01 8.980982264966397288e-01 1.214244007520128177e+00 7.190593720238210862e-01 7.434304344266542408e-01 1.096719104753288265e+00 7.109805884527271580e-01 7.807294358515911581e-01 1.099084867182826386e+00 5.215395039171878411e-01 6.112013882001900988e-01 7.615174294506107389e-01 6.158958280770479021e-01 1.146235659262046180e+00 6.512055127929158305e-01 7.353840769720677573e-01 7.241599444784773132e-01 7.142926740249778694e-01 6.635127757942735904e-01 9.539536198289529922e-01 5.398409987065551086e-01
1.153010149868700873e+00 5.224862558107297161e-01 7.908749305740857549e-01 5.852643063426403724e-01 6.149485720914812381e-01 1.223587779743526172e+00 8.844491487744268188e-01 6.991867666674629334e-01 5.029695986719796563e-01 1.009126998084979299e+00 1.163621823291803636e+00 8.850873182344419776e-01 7.230069915100607592e-01 9.041265087340712991e-01 1.224932088575616529e+00 7.337569097674589980e-01 7.655303265105500854e-01 1.103673407693979591e+00 7.019202850035259900e-01 7.890531244747748252e-01 1.123165482186528452e+00 5.126150611681455915e-01 6.198025066546493100e-01 7.896732174727438824e-01 6.159778945718944465e-01 1.143141455598414735e+00 6.724764169311354678e-01 7.318239923273104353e-01 7.524938852526636968e-01 7.222283113022022194e-01 6.490952987137721397e-01 9.711438208348890377e-01 5.448945526976572973e-01
1.148299496450558621e+00 5.225993491711253824e-01 7.867785448285662397e-01 5.919996348602943881e-01 6.069073280563613837e-01 1.219266227460579444e+00 9.380589861826509335e-01 7.373568465360968993e-01 5.008226023597122101e-01 1.000342416976179649e+00 1.163682199317805255e+00 8.905404893441325465e-01 7.281209223489832905e-01 9.134731779017579711e-01 1.233502579910165320e+00 7.556092142721017035e-01 7.951468558626590966e-01 1.100986871821328927e+00 6.929146724957614412e-01 7.885513246403632603e-01 1.135232544272357424e+00 4.983828067971542986e-01 6.238059624324506780e-01 8.142424413028075403e-01 6.001689679763630991e-01 1.140731282299180416e+00 6.549825006093488167e-01 7.403244517978507799e-01 7.857188394445824287e-01 7.283562771080108744e-01 6.529152041724957112e-01 9.775203196811609319e-01 5.466983690714365407e-01
1.142302051748319780e+00 5.166561526544188876e-01 7.831660143655297945e-01 5.948620992321713707e-01 5.984215664905438992e-01 1.198094125565744905e+00 9.813963791515368795e-01 7.703393104840680072e-01 4.704931251112801638e-01 1.008940456224943549e+00 1.173687192912787225e+00 8.934605534715196473e-01 7.156425975859630473e-01 9.339070024364793943e-01 1.264969789489470253e+00 7.837246468303823432e-01 8.177574373200994229e-01 1.096771288871889682e+00 6.823907177507914090e-01 7.794638204919037694e-01 1.174266976010447827e+00 4.910942287289889463e-01 6.263248153533098606e-01 8.125038915653530758e-01 5.812475330855658706e-01 1.149038563292991588e+00 6.449322165394798523e-01 7.459692622384938021e-01 8.101016574064364706e-01 7.339559231276983065e-01 6.562538636327117647e-01 9.926555166514358097e-01 5.483191264320873559e-01
1.138460865029993219e+00 5.126803809758706532e-01 7.807874594786060607e-01 5.977976116976635446e-01 5.965008232578272729e-01 1.171530515292081853e+00 1.026070647976980332e+00 7.948766825034745409e-01 4.248821438455688826e-01 1.002207045954678133e+00 1.196314762272179477e+00 8.981368440127500685e-01 7.034699749527760781e-01 9.522278837608666446e-01 1.300118030166690364e+00 8.149515462022233203e-01 8.351562189337350395e-01 1.101239720661803423e+00 6.743196145784732254e-01 7.625712478745021450e-01 1.214878203443443327e+00 4.867668980945579205e-01 6.231621118006512861e-01 8.083978055111673555e-01 5.596124070527161987e-01 1.149868561055009897e+00 6.484111034401605078e-01 7.432287646235928857e-01 8.274811710854870217e-01 7.339332393141621003e-01 6.529708868688733903e-01 9.992987360919434181e-01 5.525314549377281503e-01
