# Supplementary material for: Molecular mechanisms of native ligand selectivity in catecholamine G protein-coupled receptors
Source: Nat Commun. 2026 Apr 23;17:4112. doi: 10.1038/s41467-026-71361-8 (PMC13150006; doi:10.1038/s41467-026-71361-8)
Supplement: Supplementary file 8 — Source Data 2 [file 41467_2026_71361_MOESM8_ESM.zip › SourceData/FigS15/strings4apo_WT/string84.txt]

8.907468250784592589e-01 4.949635836528399335e-01 8.483069601500281554e-01 6.351511339931236177e-01 6.339996650768449094e-01 1.072157551318772883e+00 8.415290289873744722e-01 6.626106879937812000e-01 5.539139273810191888e-01 1.480503884127145842e+00 1.047088815326949085e+00 8.496521689205648320e-01 8.457517473392808238e-01 1.213344435469935867e+00 1.536154406068494849e+00 7.329434851890843650e-01 7.357085464004391451e-01 9.586202516617341463e-01 6.672218765158423048e-01 8.179856754066339164e-01 1.230905994243974400e+00 4.987153447169695442e-01 6.187688370737187693e-01 7.865589773154693098e-01 5.540836636279617977e-01 1.801616481241348211e+00 6.047163526708390080e-01 7.247542715009860359e-01 6.539189056959107127e-01 7.256985605311124798e-01 6.876240389148378096e-01 1.437887768234842989e+00 5.286679570462086142e-01
8.763608634599386882e-01 5.049297263345352560e-01 8.299700054865538634e-01 6.400717900864445475e-01 6.401044090326220015e-01 1.091484892760371528e+00 8.217518470897090532e-01 6.710873062201205830e-01 5.583543538446801291e-01 1.456440547986083356e+00 1.020937590361326919e+00 8.744134690617637595e-01 8.181657426005128908e-01 1.165180311486192055e+00 1.509366549448931227e+00 7.297532538561309901e-01 7.499353831542393545e-01 9.681409326135742566e-01 6.790191018183084903e-01 8.346183813340185553e-01 1.218474038808954552e+00 5.074971065250203361e-01 6.118944584403641640e-01 7.607474351005629742e-01 5.478975845921165710e-01 1.781991875075052967e+00 6.057252017207473971e-01 7.226893249148541587e-01 6.719579423021087017e-01 7.172882936683160349e-01 6.976054760071427330e-01 1.430866911060556079e+00 5.268256984882465632e-01
8.569378713683555304e-01 5.081746874128085789e-01 7.971875616210291060e-01 6.482665873321530325e-01 6.380748651806430471e-01 1.080410197312077880e+00 8.128256390706503076e-01 6.870658832240078562e-01 5.799988266252203983e-01 1.423794297194052261e+00 1.003015229199172520e+00 8.620889013755571595e-01 7.807198541490992794e-01 1.131851313508719148e+00 1.479005019422559464e+00 7.230516220837068797e-01 7.523144142508801924e-01 9.454705537338141674e-01 7.031546038763790696e-01 8.188249471521228395e-01 1.202142341633047673e+00 5.142644111394710782e-01 6.068768834247685318e-01 7.340452518573599150e-01 5.503779730748057375e-01 1.749221901322760786e+00 5.947698105386008960e-01 7.224590168354432240e-01 6.791862384097759886e-01 7.012869498179874483e-01 7.100700606174115137e-01 1.409028628109791903e+00 5.257296859439389847e-01
8.246521186845228168e-01 5.036702328740542134e-01 7.684659039516186230e-01 6.514303323410045587e-01 6.308810155261534991e-01 1.031247303115856440e+00 8.121252579077041789e-01 6.924624194522261966e-01 6.177774785212809538e-01 1.408091239170361497e+00 9.884384738131793968e-01 8.248728272326992794e-01 7.504610337160446676e-01 1.119162341247159631e+00 1.458390158970165551e+00 7.155554224607175717e-01 7.502835126398087473e-01 9.035086666365913510e-01 7.238582816590188873e-01 8.001947224114600576e-01 1.188618186622416362e+00 5.124428561011695749e-01 6.053087597989145197e-01 7.154014455443750142e-01 5.651232826441970891e-01 1.727592771071706945e+00 5.919656771027966835e-01 7.225959923690294939e-01 6.893153339645159416e-01 6.889768273695711098e-01 7.203479946234978559e-01 1.391073976516399746e+00 5.263621390554232837e-01
8.060428054943815646e-01 5.058805316603915969e-01 7.552899341651818643e-01 6.355050481269750584e-01 6.208793804995371701e-01 9.836748510725211725e-01 8.152220508486931472e-01 6.825169230861204417e-01 6.521196483025921697e-01 1.418331923860088883e+00 9.852539036510776782e-01 7.927083170821986879e-01 7.160326172425542923e-01 1.121377554604935600e+00 1.458088632439091814e+00 7.084865969935272290e-01 7.412981502698389180e-01 8.551396432396322078e-01 7.389135541802109852e-01 7.915133493688560895e-01 1.199357471069581127e+00 5.118176399326211934e-01 6.077616944385260123e-01 6.832661461611907461e-01 5.914552247742397295e-01 1.728307440242222048e+00 5.999938061103529119e-01 7.149587714832529306e-01 6.942253295160376592e-01 6.841763398495789295e-01 7.166202378164868714e-01 1.397873619191110528e+00 5.279712480374550987e-01
8.289641557678366635e-01 5.172518743261389496e-01 7.862359736671432620e-01 6.178697826808450255e-01 6.197127096002589264e-01 1.009698052078989550e+00 8.124488895533843458e-01 6.680363054818436730e-01 6.316765849104029051e-01 1.447250588615475175e+00 1.004625015878245042e+00 8.237892209386594722e-01 6.960999493800690274e-01 1.121144408652614999e+00 1.468862028363588479e+00 7.053458565444211681e-01 7.290454513927618896e-01 8.762735404270965978e-01 7.508163407487643548e-01 7.916280726302288295e-01 1.230814873692231970e+00 5.192007431761920255e-01 6.093087715203976407e-01 6.893288374857784451e-01 6.035935506663360206e-01 1.729317075159464423e+00 5.975471200321281762e-01 7.079058559793337535e-01 6.778627174768920849e-01 6.810405822008076537e-01 7.074051157507567078e-01 1.414997345529763972e+00 5.294604823502102597e-01
8.566890732801435426e-01 5.229287728256124534e-01 8.229106364328059309e-01 6.240525464991542037e-01 6.237383345117382127e-01 1.051723522575269021e+00 7.997650408154604040e-01 6.665341092786930544e-01 6.078646171904400486e-01 1.451063587351613560e+00 1.025270676213923204e+00 8.629480319986457815e-01 6.856686711561172931e-01 1.106914448799241280e+00 1.449537764917889104e+00 7.062773301383187263e-01 7.300212425437490049e-01 9.377850341230028475e-01 7.622673539015031308e-01 7.930917590690442776e-01 1.237840825116650167e+00 5.223986960623397957e-01 6.087214082481715582e-01 7.209155269586636772e-01 6.049943607833543346e-01 1.682768015458571798e+00 5.909670625724188220e-01 7.078117494164262169e-01 6.626811585080896183e-01 6.761196257169362900e-01 7.106446476129584244e-01 1.389806570756568327e+00 5.322034945660621963e-01
9.215499351536763362e-01 5.303981662870763669e-01 8.464892806910744305e-01 6.362099488005570347e-01 6.251389971253180633e-01 1.101638755494778854e+00 7.895642188037214071e-01 6.804128312477160101e-01 6.059533018309766206e-01 1.416039847511956218e+00 1.061493846265068708e+00 8.697062846212841869e-01 6.791396210713993575e-01 1.107905271683316650e+00 1.413126204001611042e+00 7.152118080698365299e-01 7.376561007628427147e-01 9.936564539837895449e-01 7.511598599379821772e-01 7.991808222562479802e-01 1.229768761401413002e+00 5.201961365298859441e-01 6.126830865660973791e-01 7.026701890671868123e-01 6.088902743314302812e-01 1.591975736586730195e+00 6.056059149346608717e-01 6.992449953216971492e-01 6.505213923379122853e-01 6.863078239736861708e-01 7.011071695755366484e-01 1.321963036337105324e+00 5.365540186608551698e-01
9.940726524178599144e-01 5.304064333390499097e-01 8.467078832354331119e-01 6.378750419602812194e-01 6.230291702011638844e-01 1.150551181535699019e+00 8.024618423976063175e-01 7.036124209218338477e-01 5.958813694035827169e-01 1.361218629118297940e+00 1.096147555884293023e+00 8.548188391807159947e-01 6.902376599549616687e-01 1.116833393985225964e+00 1.392683544716325494e+00 7.180736536938931991e-01 7.200386108358525217e-01 1.018305493661157746e+00 7.340610595496654955e-01 7.821804517933419465e-01 1.216362065479231536e+00 5.177616706852991024e-01 6.127597020686588181e-01 6.712654780001537924e-01 6.088922989703471345e-01 1.510158664315688126e+00 6.304259911414422657e-01 6.901215138131381321e-01 6.501962754010951473e-01 6.935085821966888719e-01 6.791071222152720299e-01 1.247625349961134500e+00 5.367669192189329364e-01
1.040348669666957937e+00 5.195570689424245936e-01 8.244905494795775613e-01 6.317097276264693750e-01 6.168022940017027222e-01 1.182094839767702688e+00 8.169483816666762710e-01 7.161145569706517389e-01 5.731411191121991155e-01 1.282308297216648407e+00 1.107566220296107629e+00 8.369917720453461385e-01 6.986513978064776698e-01 1.075615120393377255e+00 1.346432927340787344e+00 7.207944846047531495e-01 7.060128117542764370e-01 1.020149328619304407e+00 7.343875263614914051e-01 7.739539180680099495e-01 1.187015664865515463e+00 5.203541330525712771e-01 6.104515209482165305e-01 6.814315301085027698e-01 6.091210301817535644e-01 1.415726615577409309e+00 6.495211691484078509e-01 6.990803799201991131e-01 6.476531488439039030e-01 6.979161328647187634e-01 6.618765835813340548e-01 1.168577765787443434e+00 5.327789336697137390e-01
1.071001103968854729e+00 5.131900756752251214e-01 8.016198695769285454e-01 6.121372442982402351e-01 6.125121393304130413e-01 1.195923183227209030e+00 8.116970502782641095e-01 7.060428696749222466e-01 5.687608804970120113e-01 1.192202648710448232e+00 1.112410782800929310e+00 8.305268927242284160e-01 7.035714426961245938e-01 1.015929039290746960e+00 1.291267210704980739e+00 7.235667440618902546e-01 7.141634571456831893e-01 1.025487842972667929e+00 7.363025752027847481e-01 7.772076989901834931e-01 1.149357461342743525e+00 5.206797330037593596e-01 6.082315225029657491e-01 7.147761461908774816e-01 6.202634376666252836e-01 1.326876560528427840e+00 6.424306824851676589e-01 7.126435971410838288e-01 6.529543561760673409e-01 7.094623220977130940e-01 6.667002944404379905e-01 1.095833766019543187e+00 5.301265007431219534e-01
1.104268139707944130e+00 5.109264666669430799e-01 7.905561379325427573e-01 5.932730629205053008e-01 6.124129429026518023e-01 1.211064100110416764e+00 8.054839863739221562e-01 6.938044063930934868e-01 5.657427404780389635e-01 1.099190502201583541e+00 1.124210111663415557e+00 8.423037524350216465e-01 7.163601995769209863e-01 9.563741268168919341e-01 1.243380177684410670e+00 7.225317303769306365e-01 7.242523284792588001e-01 1.046730102044959532e+00 7.377452372317847562e-01 7.718651739947570700e-01 1.109915208265907838e+00 5.188249971321734488e-01 6.049499846994784713e-01 7.533563849922662037e-01 6.225531467722136281e-01 1.247679681602552604e+00 6.203893390885307779e-01 7.186587530698952397e-01 6.747775472614970793e-01 7.199202177284977910e-01 6.853979261828114788e-01 1.027134430200142834e+00 5.309520945359983424e-01
1.140187690475620519e+00 5.088755095367529790e-01 7.885108342959962213e-01 5.897141156116134653e-01 6.143151731207584509e-01 1.228087001383676657e+00 8.154382577766794427e-01 6.856179356497104083e-01 5.506170736547830735e-01 1.006500824539856787e+00 1.137948994070106634e+00 8.686978039927363282e-01 7.372652405048140123e-01 8.928435791027442558e-01 1.196513443655578435e+00 7.182778939023417575e-01 7.355865015990318279e-01 1.082071465238936714e+00 7.335765867363553960e-01 7.710334448010595088e-01 1.072507120746541309e+00 5.132919176929698901e-01 6.023993775486552460e-01 7.799642867161117321e-01 6.097442878459555793e-01 1.167838278137300012e+00 6.091391197392150847e-01 7.223883484787047005e-01 7.161943863419902856e-01 7.182888178846144056e-01 6.947285530722415725e-01 9.618875051333001247e-01 5.362773993839617948e-01
1.153021968553077592e+00 5.109072715648421692e-01 7.905013238715522528e-01 5.924364814394879053e-01 6.143666415512015755e-01 1.231868205463100496e+00 8.437867025378736896e-01 6.832200074993648453e-01 5.225240304166919314e-01 9.960603706301300875e-01 1.148955315888936957e+00 8.843072647659929730e-01 7.353491476302964625e-01 8.892407908562161012e-01 1.207645325565561034e+00 7.163900278324877302e-01 7.412759739194531017e-01 1.108027281575284295e+00 7.178675570418556751e-01 7.804571802729404206e-01 1.093657906883557240e+00 5.036581612557633481e-01 6.067683632759059975e-01 7.788600256519558895e-01 6.178704235810544843e-01 1.150067912184885355e+00 6.396053127766327950e-01 7.264315248016081084e-01 7.466952432296730668e-01 7.048840844916915982e-01 6.646131069830379934e-01 9.597996091431711951e-01 5.428887836860676330e-01
1.151871113198172036e+00 5.199022691628454318e-01 7.877985243719212161e-01 5.925229104673285230e-01 6.110443096902002935e-01 1.226717535354020949e+00 8.814277422964573727e-01 7.112245703005779518e-01 5.116307544895033477e-01 9.927884559291195732e-01 1.155098736343611154e+00 8.844417711825715012e-01 7.195805022026227071e-01 8.989919384537800040e-01 1.220191558705843393e+00 7.260466444940802955e-01 7.627986993365653001e-01 1.106080640823035033e+00 7.167260700069232326e-01 7.776221425580117641e-01 1.109902751002432186e+00 4.992653147299696004e-01 6.163928195982402158e-01 7.923788706029037954e-01 6.140560217858953562e-01 1.144213109050567612e+00 6.615275184295776878e-01 7.240565069636160089e-01 7.669859109381097495e-01 7.213994902914295793e-01 6.505100937889519708e-01 9.635746846980295377e-01 5.470111462353010046e-01
1.146690220217315481e+00 5.249927324838369325e-01 7.837163621494555032e-01 5.979702945590027463e-01 6.031286518131506735e-01 1.218524602079848584e+00 9.250377414126578213e-01 7.476017323184021013e-01 4.988060371810434379e-01 9.780433970448892955e-01 1.159511120656732786e+00 8.856595113720707735e-01 7.175194039546172187e-01 9.086724140996116361e-01 1.226276720706112267e+00 7.492606197656197509e-01 7.926072759475346619e-01 1.095642630831018982e+00 7.116215001399702755e-01 7.797202376713792127e-01 1.113949657834157225e+00 4.934933167624502293e-01 6.229371342786744759e-01 8.035091541620895672e-01 5.967991285065925577e-01 1.134338303053644248e+00 6.546888275643139021e-01 7.313469593938630720e-01 7.912919517424111815e-01 7.379225807243556812e-01 6.548361685946541000e-01 9.581551792792237787e-01 5.502532813008124135e-01
1.144023922615875266e+00 5.206223526842834737e-01 7.829991627528634091e-01 5.980765149794232682e-01 5.952408107579867380e-01 1.197489902175092880e+00 9.741822683824346019e-01 7.764984877679654840e-01 4.634040399500410357e-01 9.820406829042791497e-01 1.176304704056092554e+00 8.913283370243412218e-01 7.073658004836533841e-01 9.291816764337551549e-01 1.258537337883939733e+00 7.832144502627029770e-01 8.160610060409676514e-01 1.093403414375449412e+00 6.970642023306647950e-01 7.731103543236171882e-01 1.154278849623155745e+00 4.889086926668512745e-01 6.246815965946074245e-01 8.058994465324356149e-01 5.778658399774943000e-01 1.137692051882217559e+00 6.439795336159394035e-01 7.395563105458005104e-01 8.132624521456472966e-01 7.410452313627202692e-01 6.560240179851470899e-01 9.707380922142708757e-01 5.534058707455670190e-01
1.138460865029993219e+00 5.126803809758706532e-01 7.807874594786060607e-01 5.977976116976635446e-01 5.965008232578272729e-01 1.171530515292081853e+00 1.026070647976980332e+00 7.948766825034745409e-01 4.248821438455688826e-01 1.002207045954678133e+00 1.196314762272179477e+00 8.981368440127500685e-01 7.034699749527760781e-01 9.522278837608666446e-01 1.300118030166690364e+00 8.149515462022233203e-01 8.351562189337350395e-01 1.101239720661803423e+00 6.743196145784732254e-01 7.625712478745021450e-01 1.214878203443443327e+00 4.867668980945579205e-01 6.231621118006512861e-01 8.083978055111673555e-01 5.596124070527161987e-01 1.149868561055009897e+00 6.484111034401605078e-01 7.432287646235928857e-01 8.274811710854870217e-01 7.339332393141621003e-01 6.529708868688733903e-01 9.992987360919434181e-01 5.525314549377281503e-01
