# Supplementary material for: Molecular mechanisms of native ligand selectivity in catecholamine G protein-coupled receptors
Source: Nat Commun. 2026 Apr 23;17:4112. doi: 10.1038/s41467-026-71361-8 (PMC13150006; doi:10.1038/s41467-026-71361-8)
Supplement: Supplementary file 8 — Source Data 2 [file 41467_2026_71361_MOESM8_ESM.zip › SourceData/FigS15/strings4apo_WT/string106.txt]

8.907468250784592589e-01 4.949635836528399335e-01 8.483069601500281554e-01 6.351511339931236177e-01 6.339996650768449094e-01 1.072157551318772883e+00 8.415290289873744722e-01 6.626106879937812000e-01 5.539139273810191888e-01 1.480503884127145842e+00 1.047088815326949085e+00 8.496521689205648320e-01 8.457517473392808238e-01 1.213344435469935867e+00 1.536154406068494849e+00 7.329434851890843650e-01 7.357085464004391451e-01 9.586202516617341463e-01 6.672218765158423048e-01 8.179856754066339164e-01 1.230905994243974400e+00 4.987153447169695442e-01 6.187688370737187693e-01 7.865589773154693098e-01 5.540836636279617977e-01 1.801616481241348211e+00 6.047163526708390080e-01 7.247542715009860359e-01 6.539189056959107127e-01 7.256985605311124798e-01 6.876240389148378096e-01 1.437887768234842989e+00 5.286679570462086142e-01
8.579888102885515622e-01 4.975460482705624243e-01 8.103883642232001527e-01 6.421520360672270389e-01 6.496433630383828817e-01 1.053719837986521135e+00 8.165731799768995991e-01 6.716627051791298486e-01 5.494698083387331566e-01 1.467361884341443323e+00 1.009051974321249379e+00 8.286951730204076272e-01 8.202111673290198857e-01 1.188575707820192173e+00 1.520008393559078019e+00 7.326988208940099501e-01 7.512016821704939895e-01 9.240052741140061254e-01 6.814205830113255757e-01 8.197887239659972236e-01 1.223379327870462996e+00 5.107855028187857638e-01 6.165291727656915244e-01 7.681320896725478686e-01 5.536990589154838771e-01 1.793937113724648036e+00 6.108869743013378706e-01 7.243718315482441383e-01 6.587220672929253729e-01 7.066899645095511273e-01 6.942107166790482120e-01 1.441138917543372422e+00 5.265133483327990582e-01
8.338809561628264255e-01 4.952593539232120201e-01 7.714822909329070999e-01 6.488531567605804184e-01 6.682673129900347231e-01 1.038662204572900372e+00 8.036304385650908655e-01 6.810823335370471687e-01 5.557030023481277503e-01 1.425070385023920361e+00 9.744859509293797295e-01 8.109976907139488933e-01 8.042989205390946861e-01 1.151400293220864457e+00 1.481699581670242072e+00 7.305034613763063955e-01 7.679692797132217086e-01 9.249103518328822826e-01 6.927083907097207893e-01 8.302451846972981331e-01 1.189682129344579620e+00 5.166119194236206136e-01 6.142661746872509765e-01 7.522188273432169892e-01 5.454336474955846503e-01 1.758457670719080213e+00 6.107334124483168036e-01 7.242596449353011501e-01 6.649247585174417052e-01 6.919625752537019725e-01 6.982528084615575725e-01 1.410064286078964724e+00 5.296681494495419917e-01
8.345732563638316170e-01 5.002071115208905905e-01 7.677385181978125805e-01 6.488469097955278375e-01 6.806228636881612726e-01 1.038711844442474552e+00 8.027089873777661921e-01 6.885243580384053930e-01 5.918585221515587635e-01 1.387680222168018673e+00 9.662538366346976604e-01 8.180443585286767405e-01 7.857530427861093569e-01 1.118683328041189418e+00 1.436084283698123354e+00 7.207193094735461214e-01 7.695554121573059403e-01 9.772562797777438748e-01 7.086519740932761824e-01 8.199184313408349745e-01 1.162132521167082100e+00 5.144650523877707382e-01 6.105314606037124392e-01 7.348569686184038829e-01 5.453568105050405901e-01 1.695973350758483322e+00 6.059031468031185197e-01 7.236042148708522470e-01 6.736731584481665536e-01 6.834272594849800653e-01 7.119759079460983298e-01 1.358016667762902863e+00 5.373992553463298183e-01
8.446945670449937937e-01 5.086435894441685424e-01 7.885264408699828032e-01 6.424899729198489950e-01 6.630675661602147830e-01 1.030927090424186732e+00 8.019866830725144169e-01 6.913239329374120112e-01 6.263916458579217306e-01 1.407617888275867868e+00 9.831763271034795748e-01 8.293471551696059985e-01 7.539548296582616604e-01 1.127893473070349817e+00 1.441319950655284954e+00 7.138024880474532763e-01 7.522395539451889324e-01 9.806319555621292317e-01 7.185655015854456318e-01 7.940131044307479069e-01 1.187323920404133482e+00 5.156143091962457348e-01 6.083860044033262415e-01 7.072968139706951041e-01 5.698845313446208038e-01 1.689022430096235095e+00 6.089742371731016179e-01 7.277999994394183103e-01 6.754683052979322255e-01 6.755211188056616800e-01 7.137782645271526505e-01 1.362494675447031511e+00 5.394002302876872434e-01
8.323808786196827958e-01 5.108637158141636769e-01 7.825913546022085221e-01 6.328314016441183298e-01 6.357643541648301255e-01 9.969723192283566071e-01 8.038598483243398762e-01 6.894304714911207999e-01 6.301823812795771529e-01 1.427420350921401182e+00 9.850688017060190704e-01 8.148325833431884213e-01 7.133788848970363805e-01 1.138212863926324925e+00 1.453804296389187511e+00 7.148782143234047037e-01 7.379547627457421211e-01 9.195543692733220142e-01 7.252174623160807521e-01 7.865752422199859817e-01 1.208893636972157903e+00 5.183927996290929041e-01 6.110747866572977527e-01 6.968550570618248230e-01 5.923322932591055245e-01 1.705533958603137723e+00 6.125505358810034995e-01 7.257317635268001332e-01 6.703099982667793943e-01 6.715870670867843950e-01 6.962455411540963146e-01 1.384245843954109656e+00 5.369611242357005265e-01
8.259634942451514750e-01 5.176065348802258992e-01 7.999919665785781842e-01 6.291574495184190097e-01 6.151452370644074907e-01 9.847489090024931224e-01 8.129857479111904928e-01 6.808153831930272570e-01 6.002734833746518062e-01 1.420662998900998453e+00 9.875992690436978805e-01 8.093565973922379753e-01 6.841044417428361335e-01 1.109027488353747426e+00 1.412959738151002176e+00 7.155202051200162394e-01 7.305550758416781143e-01 8.827241422434505269e-01 7.460402842307762850e-01 7.881539532349047805e-01 1.186210396718901272e+00 5.223529562583856256e-01 6.122680754320444230e-01 7.246243845351331148e-01 6.044621290887571829e-01 1.660529338094853813e+00 6.041295560718920044e-01 7.121409247883396798e-01 6.536745248160029664e-01 6.765408446526759434e-01 6.999780409973568318e-01 1.353187039013473036e+00 5.328143480220892680e-01
8.796318923902474163e-01 5.269737000124448123e-01 8.355458118886838204e-01 6.372828718910563683e-01 6.157206385838475127e-01 1.024479267110645297e+00 8.102325438140585145e-01 6.856318627347772754e-01 5.853089640549045125e-01 1.394127854463460103e+00 1.013179090353687029e+00 8.161560867792357898e-01 7.067735865868062239e-01 1.098310691905801662e+00 1.380383832267182420e+00 7.146982907787711170e-01 7.213696298983167665e-01 9.316455205809652806e-01 7.539588674048148809e-01 7.797917566836255476e-01 1.164576772979518227e+00 5.233196674407143423e-01 6.073238137124910008e-01 7.020501877844897987e-01 6.060439954968985798e-01 1.588558066552423487e+00 6.051497195371337012e-01 6.997798079432704377e-01 6.554035681385134149e-01 6.834760502928365344e-01 7.065016973083249052e-01 1.289087853061203992e+00 5.329136351504355495e-01
9.618469291222584427e-01 5.303450120144068691e-01 8.498302741690575424e-01 6.305748352800368828e-01 6.175937966222087017e-01 1.085161315146792260e+00 7.996123384207554086e-01 6.943521414129182334e-01 5.787189006923435519e-01 1.357434483389511559e+00 1.055649106567215778e+00 8.152839145892039063e-01 7.289797991538395916e-01 1.100440294154249044e+00 1.376722772944837025e+00 7.190808436484368293e-01 7.067756508164294571e-01 9.866082241486568982e-01 7.541834054085929662e-01 7.605334421784372134e-01 1.172433743345047796e+00 5.264092405363043348e-01 6.072707480061613206e-01 6.751193323012273373e-01 6.044892972303319567e-01 1.519519730794344659e+00 6.244163705850466206e-01 6.894020218155569868e-01 6.669733251188468826e-01 6.883998552288816963e-01 6.945513924886569379e-01 1.229019471392672314e+00 5.333272661026562389e-01
1.030783243682146688e+00 5.265118160707386030e-01 8.351740060738045424e-01 6.082555269904946771e-01 6.140282015253224479e-01 1.144938828563458300e+00 7.919005218596897322e-01 6.924037674607959048e-01 5.734954723543477240e-01 1.296009166010535507e+00 1.092718022074325779e+00 8.118023562553656758e-01 7.144480839802789252e-01 1.066449863702173761e+00 1.355192888650598393e+00 7.228207865145404032e-01 7.004064117900513642e-01 1.008651799315791742e+00 7.491721422258412755e-01 7.569739005704283485e-01 1.182108770363573091e+00 5.358819440528556077e-01 6.083864865016508361e-01 6.926869046125738727e-01 6.045454139884851585e-01 1.433028820511415224e+00 6.535171366605146970e-01 6.946207147171205021e-01 6.701330568272215737e-01 6.929767037613543401e-01 6.771489418954361739e-01 1.170981190380236070e+00 5.330998840954997986e-01
1.072585707130927934e+00 5.217978017378966937e-01 8.073955261110256076e-01 5.841050477806153385e-01 6.139591236294427157e-01 1.185342582742130446e+00 7.867016941404215702e-01 6.762906690661431020e-01 5.711334299186924257e-01 1.210603889385405196e+00 1.114719035314242213e+00 8.213860848357488198e-01 7.051784725346305072e-01 1.011028964101226668e+00 1.312332983459763902e+00 7.210210754412266221e-01 7.064915043690166430e-01 1.017263553251135821e+00 7.431110798267318573e-01 7.651383732831941176e-01 1.168481201602706188e+00 5.381987887491754829e-01 6.060168079761650839e-01 7.222431630621013454e-01 6.113151489859642851e-01 1.347095804674731667e+00 6.633809594840101020e-01 7.039275483760185637e-01 6.769884281259532788e-01 6.974995279813719362e-01 6.708192082116756216e-01 1.114547839882795488e+00 5.371459731377862257e-01
1.103479094863300869e+00 5.198828766221930131e-01 7.889673969032794387e-01 5.676296955454858129e-01 6.184527461471535092e-01 1.209540382047892493e+00 7.831017571470091365e-01 6.601165257519938656e-01 5.639936540105100482e-01 1.119586908105269396e+00 1.127415454243857251e+00 8.398584418764097892e-01 7.164955072657352986e-01 9.598243549369661620e-01 1.262884556523458990e+00 7.187950593779829367e-01 7.153801567603874645e-01 1.038273851491329003e+00 7.390301237869609796e-01 7.667777383299778649e-01 1.135669619009920694e+00 5.344624758207517923e-01 6.037075507245144301e-01 7.483982106050859340e-01 6.193474779409782194e-01 1.262968776647619862e+00 6.561757904852107970e-01 7.064779632983602120e-01 6.969567274191414974e-01 6.991335630872052009e-01 6.767956602115858811e-01 1.049880976448752001e+00 5.437420560834886896e-01
1.131931773043394429e+00 5.197425594250717484e-01 7.849350655150422185e-01 5.654189911169744676e-01 6.220317548782370309e-01 1.220097111749710139e+00 7.986323753836910289e-01 6.570870314077937868e-01 5.405839140811056209e-01 1.033403595904194505e+00 1.135937523058275778e+00 8.610137088988494281e-01 7.281208239428332840e-01 9.147185635749266464e-01 1.216563303998793755e+00 7.219156271478919251e-01 7.340626258862454900e-01 1.075162249650602586e+00 7.270565650153829607e-01 7.702668550746880616e-01 1.099762615422050560e+00 5.320828631538113695e-01 6.060672242906839369e-01 7.771634879360354020e-01 6.240195773642716048e-01 1.173429869485764554e+00 6.600412291789270469e-01 7.117844145369099929e-01 7.252094764021073114e-01 7.003460816697250069e-01 6.750776341748814247e-01 9.767022540259225893e-01 5.484850794497455606e-01
1.146967754372728798e+00 5.198999359954895594e-01 7.859802728875240341e-01 5.751548822103256242e-01 6.190783186846329222e-01 1.218623931666652949e+00 8.401775797573522997e-01 6.786825510668675898e-01 5.136734452730076228e-01 1.002117567571068513e+00 1.143425022504172661e+00 8.711779331215960820e-01 7.327849865217028746e-01 9.014721717277864865e-01 1.213999289791139802e+00 7.269201783367815750e-01 7.599202337896453496e-01 1.096996141661323421e+00 7.080788805550058962e-01 7.810317644632108758e-01 1.099687170153240467e+00 5.247815052654181134e-01 6.129134309887003251e-01 8.044823595201824329e-01 6.152661203223392938e-01 1.138536289073649233e+00 6.738123039148271598e-01 7.215883878873848856e-01 7.452351931093013082e-01 7.063764105451968422e-01 6.579583757422727830e-01 9.503489415743048285e-01 5.448840846999938314e-01
1.146713996657982459e+00 5.185723413347577138e-01 7.846119341924908674e-01 5.831951279344680383e-01 6.118294817505800509e-01 1.208652264266930398e+00 8.850789653056925221e-01 7.159552690719818147e-01 4.977249541076264605e-01 1.003945082071611816e+00 1.145808948806902761e+00 8.694346928255877183e-01 7.351544898234119163e-01 9.105891021789563888e-01 1.231310930787220759e+00 7.348711640921433697e-01 7.798239048365623871e-01 1.094430144503071967e+00 6.951608899170158562e-01 7.825640600163721317e-01 1.115969335979926980e+00 5.095734262314438601e-01 6.182083500732861170e-01 8.253704823418427372e-01 5.980792133062098337e-01 1.145457241003347004e+00 6.641836473100263261e-01 7.277705118252842942e-01 7.618996215231050861e-01 7.173972388249088006e-01 6.532602188333697102e-01 9.600677065866619619e-01 5.396627690911809383e-01
1.142743122143626611e+00 5.133740859075957008e-01 7.825711111512150264e-01 5.873281928640520233e-01 6.033921861996435210e-01 1.196244957417580190e+00 9.329143564140596201e-01 7.549683646167940632e-01 4.803073336352923217e-01 1.001468532479124152e+00 1.152218517668879727e+00 8.711260444704039818e-01 7.238460647818358851e-01 9.209140535894394519e-01 1.245302671260920979e+00 7.572802395323542379e-01 8.022074115212141088e-01 1.088297090697013303e+00 6.854505625682670855e-01 7.773478044200891057e-01 1.135548258219991835e+00 4.987830218929381609e-01 6.218401845172198961e-01 8.276621542555667732e-01 5.865384574142213925e-01 1.149745867816441836e+00 6.496236011414407985e-01 7.379481401828766884e-01 7.780880606507241115e-01 7.316264006263710762e-01 6.542359458675888195e-01 9.738940695582263274e-01 5.414686451073168483e-01
1.139104678146003025e+00 5.110355974922430322e-01 7.808500393879437285e-01 5.921675329494170414e-01 5.982747231626764917e-01 1.182576987552453218e+00 9.790314559925722415e-01 7.812595896293278441e-01 4.528099541233024383e-01 1.002410359517532878e+00 1.169736362876034441e+00 8.811987213294064647e-01 7.064776532112170271e-01 9.357659153619299897e-01 1.268589724621603354e+00 7.874020361753458763e-01 8.194723928479347164e-01 1.089508138784433644e+00 6.790875815092931589e-01 7.705345448192297830e-01 1.171804006267850085e+00 4.950462754857800074e-01 6.247949905908177781e-01 8.229785053238580783e-01 5.770668639416813850e-01 1.147657107912329444e+00 6.492716392229299638e-01 7.454925961549084823e-01 7.983477648006379601e-01 7.368053777041448926e-01 6.516934902382830463e-01 9.863960923699330863e-01 5.476541864864175047e-01
1.138460865029993219e+00 5.126803809758706532e-01 7.807874594786060607e-01 5.977976116976635446e-01 5.965008232578272729e-01 1.171530515292081853e+00 1.026070647976980332e+00 7.948766825034745409e-01 4.248821438455688826e-01 1.002207045954678133e+00 1.196314762272179477e+00 8.981368440127500685e-01 7.034699749527760781e-01 9.522278837608666446e-01 1.300118030166690364e+00 8.149515462022233203e-01 8.351562189337350395e-01 1.101239720661803423e+00 6.743196145784732254e-01 7.625712478745021450e-01 1.214878203443443327e+00 4.867668980945579205e-01 6.231621118006512861e-01 8.083978055111673555e-01 5.596124070527161987e-01 1.149868561055009897e+00 6.484111034401605078e-01 7.432287646235928857e-01 8.274811710854870217e-01 7.339332393141621003e-01 6.529708868688733903e-01 9.992987360919434181e-01 5.525314549377281503e-01
