# Supplementary material for: Molecular mechanisms of native ligand selectivity in catecholamine G protein-coupled receptors
Source: Nat Commun. 2026 Apr 23;17:4112. doi: 10.1038/s41467-026-71361-8 (PMC13150006; doi:10.1038/s41467-026-71361-8)
Supplement: Supplementary file 8 — Source Data 2 [file 41467_2026_71361_MOESM8_ESM.zip › SourceData/FigS15/strings4apo_WT/string112.txt]

8.907468250784592589e-01 4.949635836528399335e-01 8.483069601500281554e-01 6.351511339931236177e-01 6.339996650768449094e-01 1.072157551318772883e+00 8.415290289873744722e-01 6.626106879937812000e-01 5.539139273810191888e-01 1.480503884127145842e+00 1.047088815326949085e+00 8.496521689205648320e-01 8.457517473392808238e-01 1.213344435469935867e+00 1.536154406068494849e+00 7.329434851890843650e-01 7.357085464004391451e-01 9.586202516617341463e-01 6.672218765158423048e-01 8.179856754066339164e-01 1.230905994243974400e+00 4.987153447169695442e-01 6.187688370737187693e-01 7.865589773154693098e-01 5.540836636279617977e-01 1.801616481241348211e+00 6.047163526708390080e-01 7.247542715009860359e-01 6.539189056959107127e-01 7.256985605311124798e-01 6.876240389148378096e-01 1.437887768234842989e+00 5.286679570462086142e-01
8.833402527980784846e-01 4.969565240388666982e-01 8.017438750451629792e-01 6.506922924890007343e-01 6.374454244560365801e-01 1.069489785446432695e+00 8.120858804306292367e-01 6.885727752580957928e-01 5.539472238656415470e-01 1.437100675689599427e+00 1.024419221032815130e+00 8.256561737339491724e-01 8.292694118212674548e-01 1.168179666505426706e+00 1.507667354293268147e+00 7.307782947565970577e-01 7.314078213829328101e-01 9.206824269671658456e-01 6.865554363267324378e-01 8.178886874238405769e-01 1.212527698196476988e+00 5.140339703080623046e-01 6.119023076975260711e-01 7.776554516139996265e-01 5.475801337628969367e-01 1.781594235999457876e+00 6.184615095047649724e-01 7.232925647616624820e-01 6.666392821224157439e-01 7.099263168442294658e-01 6.931239813582806830e-01 1.430255486534176335e+00 5.288055583611490640e-01
8.627545486733116942e-01 4.978588951339658064e-01 7.818331837619305613e-01 6.514986364535916286e-01 6.450507841864098202e-01 1.037438086016344574e+00 8.042290015838692296e-01 7.011180903293995348e-01 5.882195206858821246e-01 1.399317415972016532e+00 1.001733996365044232e+00 7.972166858665322708e-01 8.043239783525415465e-01 1.130797000485347370e+00 1.470749566114637474e+00 7.216299367124349162e-01 7.429737305389237934e-01 9.216452060663224977e-01 7.098739308248223079e-01 8.103818214171507606e-01 1.184063653060918320e+00 5.205103415759263497e-01 6.080464473054678631e-01 7.570563148535596198e-01 5.462194004219352861e-01 1.739413327881272009e+00 6.045648851929221745e-01 7.258398112665861435e-01 6.765177589062056906e-01 6.981496702571721169e-01 7.047915674335464287e-01 1.393877641799113221e+00 5.470473139687873632e-01
8.382328605414277600e-01 5.070675341318955365e-01 7.947431125400687968e-01 6.533783097522165573e-01 6.475742515424991463e-01 9.873098693017138272e-01 8.081507101451641528e-01 7.016593332712205422e-01 6.313724946396559456e-01 1.420657285161859296e+00 9.883244333987533103e-01 7.765740090197185141e-01 7.685776403265714984e-01 1.126240096170245675e+00 1.460748625957603686e+00 7.104627233135989428e-01 7.481607329968092968e-01 9.248744626071372377e-01 7.235772434366845030e-01 7.911442431725449476e-01 1.194912499898956204e+00 5.187326441316125747e-01 6.090050594282813146e-01 7.173727201051520730e-01 5.578850357986301356e-01 1.711896830194291841e+00 5.941827630861038489e-01 7.170607820896097717e-01 6.824209103091413153e-01 6.836704230386437819e-01 7.190558801867900085e-01 1.378231742071684085e+00 5.626333088711822361e-01
8.189486038869406848e-01 5.058824910419756904e-01 7.843225245488887332e-01 6.555754323630550440e-01 6.290292612999459632e-01 9.594802572397346241e-01 8.108815992435892683e-01 6.921360186334457598e-01 6.483075261402024836e-01 1.420818308621744519e+00 9.714853695223857333e-01 7.754793031728428598e-01 7.367480984869143601e-01 1.125849987364299531e+00 1.437131646436549559e+00 7.095221792219322809e-01 7.477797701209620840e-01 8.881656226013884270e-01 7.150189586607371695e-01 7.921650686211736403e-01 1.184510664616448494e+00 5.121148788930856011e-01 6.073393415648807858e-01 6.691280588611769886e-01 5.764141286120924024e-01 1.696737459229057610e+00 5.961909853250011437e-01 7.039675385872725677e-01 6.688242625918068285e-01 6.669199182081552157e-01 7.058136515581546755e-01 1.369066866863065446e+00 5.476733397485384902e-01
8.042459752112713911e-01 5.143217867479514815e-01 7.581965984335963249e-01 6.360797213159730124e-01 6.157742152764867916e-01 9.549142601537298214e-01 8.033725210227160574e-01 6.909865069352036926e-01 6.418587140762801457e-01 1.420024618049732013e+00 9.666087756970220823e-01 7.802604938127369882e-01 6.996040972323368523e-01 1.124660021526126430e+00 1.439703003964762695e+00 7.119501646748270796e-01 7.255926934821449459e-01 8.473954516457211650e-01 7.267333466849483781e-01 7.823403131149909706e-01 1.193501560543758000e+00 5.081070343039482129e-01 6.088584316274308073e-01 6.767718137490230657e-01 5.999256235837763240e-01 1.702189000193329083e+00 6.131415447672070584e-01 6.942250166638807007e-01 6.629619926115855044e-01 6.715971213464810852e-01 6.739335498120728740e-01 1.379613146666270218e+00 5.330821569300814300e-01
8.096032587482567822e-01 5.206387651994442978e-01 7.782228385084062339e-01 6.269508876613409942e-01 6.116590142979221323e-01 9.803561180199236169e-01 8.003194719783489619e-01 6.892781346368689332e-01 6.202181295502674496e-01 1.437392835182635276e+00 9.907132312777033878e-01 8.092273746051373839e-01 6.714787759156803926e-01 1.115399420443151657e+00 1.443152574307677849e+00 7.118953295351239108e-01 7.129023775496284854e-01 8.560317170478515258e-01 7.559020071188649048e-01 7.705873578594220064e-01 1.213236235133049012e+00 5.121654930401557948e-01 6.095166814883413720e-01 7.368617589191063244e-01 6.146326729962721114e-01 1.695955767036115169e+00 6.080320755746440042e-01 6.968906913212770116e-01 6.581664354694041208e-01 6.670445578179525770e-01 6.863015430496409719e-01 1.387254080243437215e+00 5.264085218297681612e-01
8.364832168122887657e-01 5.201977116409280955e-01 8.193912576932128600e-01 6.400884719999204719e-01 6.114674243969754341e-01 1.019870047377819056e+00 8.076670338461672261e-01 6.819570387595355054e-01 6.035573683031147940e-01 1.443052971864380529e+00 1.009831912250019448e+00 8.429983542175499833e-01 6.672275965172629331e-01 1.104963125248998423e+00 1.424299342982644268e+00 7.093995180376857501e-01 7.281324401507718314e-01 9.057493086418201278e-01 7.652745909862596063e-01 7.832214115810637312e-01 1.213029114643801698e+00 5.158356722310866171e-01 6.057423365015424110e-01 7.428507034096993866e-01 6.071581082501283921e-01 1.665194295590285201e+00 5.926582436226563999e-01 7.037063274227166598e-01 6.467745889937080994e-01 6.558736820783707122e-01 7.224942698682407238e-01 1.371000389947584663e+00 5.253453512144911075e-01
9.132100091149437660e-01 5.267004932605178213e-01 8.495589926298680039e-01 6.371854034122452770e-01 6.147914269919024788e-01 1.076475648998984180e+00 8.103255635309905003e-01 6.798663325190988926e-01 5.940618980971257290e-01 1.414731371827264272e+00 1.043082978678042227e+00 8.536538279285849073e-01 6.600895560294630648e-01 1.106163575718543068e+00 1.403760293805972559e+00 7.046634951262228386e-01 7.276193094576457465e-01 9.681349892207083974e-01 7.585439474737685206e-01 7.835319986013854487e-01 1.214833260249686075e+00 5.145282178427007524e-01 6.004814087123730992e-01 6.900118379624033960e-01 5.978187547704448823e-01 1.599512467869115717e+00 5.983048701450721651e-01 6.906577037543567554e-01 6.520908022253182335e-01 6.661436983929731603e-01 7.171166212665411877e-01 1.321553076289536222e+00 5.279441262415834890e-01
9.961583637928881352e-01 5.283342857437196560e-01 8.462936976182008353e-01 6.146568233954625704e-01 6.160593319844048787e-01 1.138578782936489953e+00 8.073410538143562798e-01 6.800810760753486228e-01 5.782456343272646127e-01 1.336051717501843816e+00 1.072900378237094277e+00 8.384900895304265855e-01 6.566641019514943833e-01 1.085914836411761231e+00 1.367759497645283373e+00 7.095485508396566221e-01 7.073747526445600675e-01 9.855814416184508486e-01 7.531691599856998875e-01 7.636793008319414655e-01 1.190989819305876996e+00 5.170958088108349449e-01 6.005956175133368991e-01 6.750241626607743628e-01 6.032276652436571185e-01 1.501206424901876613e+00 6.148281983883810975e-01 6.973255306773522566e-01 6.605275084676587305e-01 6.752683387993866360e-01 6.938174081614683075e-01 1.237158809965153594e+00 5.302611407735320359e-01
1.056323233489165681e+00 5.234426135830647642e-01 8.201753923605632490e-01 6.076366066134899491e-01 6.065206394545753499e-01 1.194505665461532251e+00 8.093607385083646522e-01 6.882909976945766894e-01 5.666404815848394838e-01 1.235386620561780724e+00 1.100873640970510214e+00 8.442784595557769611e-01 6.681644439895576548e-01 1.028860582285318070e+00 1.325903595154549475e+00 7.179777068476994595e-01 7.108991544338459923e-01 9.946836724052885437e-01 7.551972300697845641e-01 7.619052586234862368e-01 1.163755276115140402e+00 5.236640574329374243e-01 6.063642126570475410e-01 6.872889798348915669e-01 6.084089050827168332e-01 1.410935941464829479e+00 6.449619412767301219e-01 7.126643591669838962e-01 6.614766781565840637e-01 6.878777716283741572e-01 6.796121951224558533e-01 1.163839209422451670e+00 5.322389208260311921e-01
1.102043435770002189e+00 5.157437917001492789e-01 7.922355910806128110e-01 6.113474502504130381e-01 6.043850467463252052e-01 1.224633386500573184e+00 8.127944506896040977e-01 7.071625636382283808e-01 5.654082335287055061e-01 1.120230623224979682e+00 1.122194920929615813e+00 8.587191674563825483e-01 6.948472234460026931e-01 9.684321848609050987e-01 1.267740366190103218e+00 7.134810425030453374e-01 7.084406709866036822e-01 1.024284876525669796e+00 7.427407021113074936e-01 7.695102227138599371e-01 1.132565641105526266e+00 5.198631714343662225e-01 6.037073195229093470e-01 7.089323482536354915e-01 6.034211285287336413e-01 1.284298904771366656e+00 6.328097607977170025e-01 7.251881128042958480e-01 6.865742699572778829e-01 7.005551873818970376e-01 6.722398167912572164e-01 1.069128473406927959e+00 5.335905459817021912e-01
1.129725979101295463e+00 5.209537076829238167e-01 7.838343993201944970e-01 5.863906653511965494e-01 6.155880222641958444e-01 1.230012576720157735e+00 7.888818894957827510e-01 6.863692753534221813e-01 5.521670899136075228e-01 1.024531828759003504e+00 1.135161026315120392e+00 8.689301087652888667e-01 7.169310089847471534e-01 9.236027297551121507e-01 1.217163821991416484e+00 7.139538799516493839e-01 7.137382515096846181e-01 1.071798560384075172e+00 7.464460582503144037e-01 7.683384147982229573e-01 1.086418390302944514e+00 5.191082295421576287e-01 6.035642225524980864e-01 7.481732918696166745e-01 6.106794126962792335e-01 1.169510041908000231e+00 6.234975235346927880e-01 7.230923973508032176e-01 7.197180343322331364e-01 7.067001591195550825e-01 6.751274520289949344e-01 9.633467429389382941e-01 5.368016214529472974e-01
1.141732570699288907e+00 5.197577721956031516e-01 7.794074854060490942e-01 5.734327540993477967e-01 6.225600878940219518e-01 1.215058022329809528e+00 8.477232607341610438e-01 6.683485946902942842e-01 5.128942231345520186e-01 1.011250338853494135e+00 1.140757457975301703e+00 8.681645792131844619e-01 7.188362600966377025e-01 9.037173573036760832e-01 1.217805087441150569e+00 7.196655279832574470e-01 7.381038195555560399e-01 1.099423098776139085e+00 7.225129419662222885e-01 7.776758327088745260e-01 1.112940336245148210e+00 5.204548853387402918e-01 6.061494564639525739e-01 7.709864044709638931e-01 6.150649286503593327e-01 1.133315487089811890e+00 6.719030346719829794e-01 7.227557295275232052e-01 7.331356091651580753e-01 7.150718173227849084e-01 6.638698874966200147e-01 9.570201256772630227e-01 5.425731305849311736e-01
1.140632567387309892e+00 5.261711275987857039e-01 7.768897582342531027e-01 5.879707470559639715e-01 6.133738271538572429e-01 1.205083479051380246e+00 8.938763403650898942e-01 6.922026864939374580e-01 4.997211524443325725e-01 1.017661928857697795e+00 1.140297433576877850e+00 8.599039997253241641e-01 7.043576975980190280e-01 9.123942749837363753e-01 1.233477869928492954e+00 7.193952631215850824e-01 7.654716944494850406e-01 1.086162278016203686e+00 7.064223719005444657e-01 7.929494197802851030e-01 1.129538272545300259e+00 4.974039224760546940e-01 6.069098412727772507e-01 7.986603430463812270e-01 6.041879173579842721e-01 1.126523430717028651e+00 6.543899344738915991e-01 7.239909849751260396e-01 7.541622934977937343e-01 7.210621682568059132e-01 6.716128128643926720e-01 9.599486365433207435e-01 5.371871318844303467e-01
1.142491767316390794e+00 5.209771267426618335e-01 7.806144475358803847e-01 5.971509655560545138e-01 6.015005706740188529e-01 1.201183790736352286e+00 9.352082963582987185e-01 7.437656031026753656e-01 4.895926769668111356e-01 1.008470168126633926e+00 1.152272358392939289e+00 8.634276905513866840e-01 7.118171217564730480e-01 9.180870949449558838e-01 1.242372487345938747e+00 7.433702589006641048e-01 7.916074437369523542e-01 1.078908658920047614e+00 6.910398966274010624e-01 7.899662086206968858e-01 1.136803295388112867e+00 4.816827294723086128e-01 6.095790978330632992e-01 8.020291548716773633e-01 5.844684769821874015e-01 1.145694406659062858e+00 6.314275039014204394e-01 7.319427490163594729e-01 7.748944232247833019e-01 7.270095216935835714e-01 6.682215293796289757e-01 9.753361667622723052e-01 5.382638565749163773e-01
1.142593682913794595e+00 5.138276412425961670e-01 7.833169469480562030e-01 5.984333653486428872e-01 5.946076194158994577e-01 1.187715688715138329e+00 9.728848284901601140e-01 7.804515128287986547e-01 4.612319006808536792e-01 1.005056156316441740e+00 1.171944322363000612e+00 8.758666205473235600e-01 7.173998451677283672e-01 9.283632714221167204e-01 1.261542944906615338e+00 7.802557664188707331e-01 8.098973714151452841e-01 1.082064725927989635e+00 6.784289459997878691e-01 7.730267318123135167e-01 1.164622752059597532e+00 4.823126371393122169e-01 6.164794849766904727e-01 8.036173725420746594e-01 5.754353480955279876e-01 1.159619915944221313e+00 6.378321544903293727e-01 7.386097214143506617e-01 7.957908981025823003e-01 7.308849092038443018e-01 6.548606942473629289e-01 9.916893937773065826e-01 5.467592368889440113e-01
1.138460865029993219e+00 5.126803809758706532e-01 7.807874594786060607e-01 5.977976116976635446e-01 5.965008232578272729e-01 1.171530515292081853e+00 1.026070647976980332e+00 7.948766825034745409e-01 4.248821438455688826e-01 1.002207045954678133e+00 1.196314762272179477e+00 8.981368440127500685e-01 7.034699749527760781e-01 9.522278837608666446e-01 1.300118030166690364e+00 8.149515462022233203e-01 8.351562189337350395e-01 1.101239720661803423e+00 6.743196145784732254e-01 7.625712478745021450e-01 1.214878203443443327e+00 4.867668980945579205e-01 6.231621118006512861e-01 8.083978055111673555e-01 5.596124070527161987e-01 1.149868561055009897e+00 6.484111034401605078e-01 7.432287646235928857e-01 8.274811710854870217e-01 7.339332393141621003e-01 6.529708868688733903e-01 9.992987360919434181e-01 5.525314549377281503e-01
