# Supplementary material for: Molecular mechanisms of native ligand selectivity in catecholamine G protein-coupled receptors
Source: Nat Commun. 2026 Apr 23;17:4112. doi: 10.1038/s41467-026-71361-8 (PMC13150006; doi:10.1038/s41467-026-71361-8)
Supplement: Supplementary file 8 — Source Data 2 [file 41467_2026_71361_MOESM8_ESM.zip › SourceData/FigS15/strings4apo_WT/string90.txt]

8.907468250784592589e-01 4.949635836528399335e-01 8.483069601500281554e-01 6.351511339931236177e-01 6.339996650768449094e-01 1.072157551318772883e+00 8.415290289873744722e-01 6.626106879937812000e-01 5.539139273810191888e-01 1.480503884127145842e+00 1.047088815326949085e+00 8.496521689205648320e-01 8.457517473392808238e-01 1.213344435469935867e+00 1.536154406068494849e+00 7.329434851890843650e-01 7.357085464004391451e-01 9.586202516617341463e-01 6.672218765158423048e-01 8.179856754066339164e-01 1.230905994243974400e+00 4.987153447169695442e-01 6.187688370737187693e-01 7.865589773154693098e-01 5.540836636279617977e-01 1.801616481241348211e+00 6.047163526708390080e-01 7.247542715009860359e-01 6.539189056959107127e-01 7.256985605311124798e-01 6.876240389148378096e-01 1.437887768234842989e+00 5.286679570462086142e-01
8.867021437024388275e-01 5.037031816661681205e-01 8.257539032956980884e-01 6.506048615607761265e-01 6.398858015271928767e-01 1.087456098764256085e+00 8.216547144717765150e-01 6.719006230886995779e-01 5.546654776223207683e-01 1.455571570689061733e+00 1.031542688800433316e+00 8.578740566346831908e-01 8.263786801065361454e-01 1.198464206598481852e+00 1.524633527979387893e+00 7.289535497830165189e-01 7.386242673731795438e-01 9.629069097350937412e-01 6.779725788691246535e-01 8.325570014288126153e-01 1.224734534701654942e+00 5.054233274604913451e-01 6.120573335494757794e-01 7.516169922352972099e-01 5.479575871286671562e-01 1.790235452937513738e+00 6.197088331016017415e-01 7.271913812512580400e-01 6.643455912592407531e-01 7.095375581014456978e-01 6.994019617139661804e-01 1.433316746903221972e+00 5.319126971072172250e-01
8.719291621733996633e-01 5.055769247810949496e-01 7.989830773869091018e-01 6.578297770636278852e-01 6.469657437607732042e-01 1.086277960249174779e+00 8.109973042913344310e-01 6.880825131154350016e-01 5.840015309887512940e-01 1.429256962931693131e+00 1.009615178764764920e+00 8.564644009090914833e-01 7.923707024150212774e-01 1.161122791935724319e+00 1.497064281617856318e+00 7.203328283010992372e-01 7.381814592566517952e-01 9.679279961003424138e-01 6.937956771001076994e-01 8.228930840921940826e-01 1.215277209276463211e+00 5.064428901570163788e-01 6.070950759612343539e-01 7.195720035890678101e-01 5.418393623223299871e-01 1.756656976620771360e+00 6.140940787223005959e-01 7.282429086461987833e-01 6.693514017439212704e-01 6.876082594163237527e-01 7.076438841736525376e-01 1.413490849989218034e+00 5.338955913369159978e-01
8.388221472636046006e-01 5.060948801053707369e-01 7.773234861985569566e-01 6.491266068633282371e-01 6.420806614791869649e-01 1.040916621628344974e+00 8.054269991153042429e-01 6.935937326645997825e-01 6.197124631336200506e-01 1.425354974004944708e+00 9.898317092014501384e-01 8.291066351863166650e-01 7.444225609216940098e-01 1.136965613046264201e+00 1.477692812986386217e+00 7.158980501791102347e-01 7.390422488801529077e-01 9.307794945327054759e-01 7.034828696034111095e-01 8.047816000617753485e-01 1.211627789989531134e+00 5.085848302278551669e-01 6.070689339385278993e-01 6.892234472925929945e-01 5.564955114021130633e-01 1.732228457798099530e+00 6.080198751643963728e-01 7.208760519745309736e-01 6.719901245984916116e-01 6.783709733114855478e-01 7.082419310938437018e-01 1.398439425065024722e+00 5.345367859283906009e-01
8.309770354446653906e-01 5.134046788621945412e-01 7.819931802400805765e-01 6.319294610277932378e-01 6.301544639925904523e-01 1.016184653750758837e+00 7.992937400980462126e-01 6.848661627978338551e-01 6.285947931922867271e-01 1.432523338483492559e+00 9.967804341630029930e-01 8.231066593877098825e-01 6.989033477962458552e-01 1.132268835819724817e+00 1.470140987277130051e+00 7.155371063130062659e-01 7.292788978946476153e-01 9.022005888910537008e-01 7.212542132233822345e-01 7.891450821024544870e-01 1.216957421457763644e+00 5.155178121685273229e-01 6.096792030006427110e-01 6.825953312088249847e-01 5.817826881291997543e-01 1.717728746071675694e+00 6.058356725695329681e-01 7.063999609600859486e-01 6.723977488206392961e-01 6.768468605763952040e-01 6.990137929553076335e-01 1.391752131054877495e+00 5.322790866229556439e-01
8.478186367835335302e-01 5.211275831010180326e-01 8.071939922583117877e-01 6.217362341846524032e-01 6.222159178060084894e-01 1.033141930092101868e+00 7.957801514087986527e-01 6.697517999153704826e-01 6.149638936550825274e-01 1.430847235183060562e+00 1.018325263152543680e+00 8.490063699395523633e-01 6.743427467424143451e-01 1.128597076899616303e+00 1.448783279345807973e+00 7.157835412712472145e-01 7.184057402435257700e-01 9.157779281441280617e-01 7.465776463879014724e-01 7.797494288456141565e-01 1.213804705102104808e+00 5.228603929560682317e-01 6.114949649997356573e-01 7.153799711087227564e-01 5.944496476996552481e-01 1.689665561745294697e+00 5.991919552387430237e-01 7.025250439500619892e-01 6.687909878753131032e-01 6.708809046474217830e-01 6.991619681758928229e-01 1.376386594517570394e+00 5.289687538977914105e-01
9.020018801034068723e-01 5.285593316704771949e-01 8.360246113147673519e-01 6.332673897101254168e-01 6.225826785282808640e-01 1.087462009840014954e+00 8.015281079640727002e-01 6.673041920201644439e-01 6.058572413861734729e-01 1.393292857857458378e+00 1.047732996763580449e+00 8.635751164811812375e-01 6.659575546573973659e-01 1.115646124686464624e+00 1.393913643096213573e+00 7.106814420458360537e-01 7.265563933061834900e-01 9.518194302404631157e-01 7.591752966651703627e-01 7.742618041397335560e-01 1.190895168725607300e+00 5.203449572528806577e-01 6.089676156379333349e-01 7.321780778185965621e-01 6.005348502043882375e-01 1.604859074887584613e+00 5.967718045925115566e-01 7.071015103737553487e-01 6.584603293757543829e-01 6.731990688247503352e-01 7.057269318629907362e-01 1.316849848548534707e+00 5.334911929329333447e-01
9.766957897211684392e-01 5.299268550478528628e-01 8.348805110242070171e-01 6.394647915680344852e-01 6.233622070920582514e-01 1.151253164897419357e+00 8.129837281705183383e-01 6.892016683302173430e-01 6.009193776880185078e-01 1.345202463100191315e+00 1.080942804458755679e+00 8.542123431014837509e-01 6.757598422471089439e-01 1.102598913750507670e+00 1.375666180976335529e+00 7.085846921697914746e-01 7.216310626389977889e-01 9.802771340440672443e-01 7.510244268624769459e-01 7.640955159206749281e-01 1.192805024984180617e+00 5.191979676080842321e-01 6.057728694169697281e-01 6.891408133007431713e-01 6.115413849051760664e-01 1.524960223100859436e+00 6.141376129695430564e-01 7.051817712343246836e-01 6.559392671117157958e-01 6.879308908717344240e-01 6.919979006872135630e-01 1.257633392946249984e+00 5.372170344202934489e-01
1.041687675605544872e+00 5.260543101256704990e-01 8.321160355873526981e-01 6.357341459916527882e-01 6.181935151594629696e-01 1.214707203589582285e+00 8.163324066760044850e-01 7.097550137046980678e-01 5.765963408789755995e-01 1.290524497380053592e+00 1.106277538024646789e+00 8.660069047681105969e-01 6.961940965564470396e-01 1.071950753245389798e+00 1.344746934222674106e+00 7.170414010352225143e-01 7.094042284787624997e-01 1.022484415393933421e+00 7.522463776828363091e-01 7.601380804846152861e-01 1.187772942247004471e+00 5.306470084808843080e-01 6.092610585355278108e-01 6.752612023279641607e-01 6.131971447934555508e-01 1.434873739416236305e+00 6.382353774124439605e-01 7.046577601819253855e-01 6.506980374015181035e-01 6.942396894275693064e-01 6.793677045909592982e-01 1.193543380445258206e+00 5.340184656757431814e-01
1.083183210057546697e+00 5.244912716530834018e-01 8.239809875484042090e-01 6.127732302274412346e-01 6.133943524369789291e-01 1.234111610297303763e+00 8.040543988897259631e-01 7.006121915861945881e-01 5.590279540792664204e-01 1.211421330135742824e+00 1.116352338853056958e+00 8.663305572708083213e-01 7.102492835762681533e-01 1.006697011133321551e+00 1.281527642324918892e+00 7.268558118179562211e-01 7.120831815079771143e-01 1.046104298201700811e+00 7.565241465097181095e-01 7.691714688550130852e-01 1.155438193877334374e+00 5.345394293558780596e-01 6.140479816042270222e-01 6.934481576047827334e-01 6.084124306736271581e-01 1.334322120484910279e+00 6.594796248484232626e-01 7.133857977766075997e-01 6.373123913042336719e-01 7.011829363192640940e-01 6.668352160211730162e-01 1.119317004791191783e+00 5.332893565704532879e-01
1.110401503854590910e+00 5.217658356433094724e-01 8.066515395644756614e-01 5.862825169325444064e-01 6.139343801697088043e-01 1.236324681609620502e+00 7.954459269639866381e-01 6.774962543785922886e-01 5.532405071050824352e-01 1.130428672003577661e+00 1.127691029204033857e+00 8.636735259885401916e-01 7.161453760737391816e-01 9.501062517099556626e-01 1.236154029314122660e+00 7.242815705476045585e-01 7.128671436695476205e-01 1.061927122866813455e+00 7.548408807729994896e-01 7.652458540703487300e-01 1.128658732983820911e+00 5.263950461462815200e-01 6.101440725044458002e-01 7.279644697479350501e-01 6.076110932494200867e-01 1.249998969270628812e+00 6.435671860850079584e-01 7.243413247426883084e-01 6.453576395760695084e-01 7.058828882354615253e-01 6.738525592831008382e-01 1.052563127104868546e+00 5.354773301640740613e-01
1.125934533143133853e+00 5.171342844767277125e-01 7.898633236200098828e-01 5.776074204366482556e-01 6.179702373628698231e-01 1.239070580048112102e+00 7.958725841395397627e-01 6.605862024814878053e-01 5.453770374145062716e-01 1.040166197703713324e+00 1.129011211051441865e+00 8.719344340830016415e-01 7.174089384413315784e-01 9.075109486386017110e-01 1.189261952826253577e+00 7.172457275515117248e-01 7.191661643132852832e-01 1.080651007002416453e+00 7.492607160418415235e-01 7.591674621611672613e-01 1.083205149270719314e+00 5.218821914018813013e-01 6.033172011439176252e-01 7.536107820411802605e-01 6.125997675936232234e-01 1.168276097988109052e+00 6.218945494175581734e-01 7.255590604629703622e-01 6.786444958404608263e-01 7.047711682078876549e-01 6.859729348740448707e-01 9.761004225834095660e-01 5.366309123235504241e-01
1.143266445245548324e+00 5.142210016758094193e-01 7.868214556535004789e-01 5.908833249641796126e-01 6.204789470920268890e-01 1.235246329662347042e+00 8.125027886724939252e-01 6.600401141433843710e-01 5.246935590860672960e-01 9.689651982223465021e-01 1.132316803266250060e+00 8.788278898834885888e-01 7.083967396237065284e-01 8.763085207413714439e-01 1.154208334804116554e+00 7.226679503577805308e-01 7.426631690983815925e-01 1.097144933984980142e+00 7.315404769277868979e-01 7.746141871200828977e-01 1.048298356752938476e+00 5.291742780312147509e-01 6.048281037354158451e-01 7.544253724190753685e-01 6.276901292224128515e-01 1.108661519715423704e+00 6.463722078517056824e-01 7.295528888155586866e-01 7.256412754373171570e-01 7.009332641378195339e-01 6.744140152123784260e-01 9.213769959745966576e-01 5.382861309009852047e-01
1.152359313105018046e+00 5.192065422852368828e-01 7.908792467886185396e-01 5.982152109230791659e-01 6.162473418001297443e-01 1.230281392212480895e+00 8.391220612147051172e-01 6.836211001707314106e-01 5.130871763403375141e-01 9.815584376098804853e-01 1.147402789367204301e+00 8.808396865179750623e-01 7.005175469659452592e-01 8.837331926015721262e-01 1.187505250082431685e+00 7.321446956458047550e-01 7.589005251119982365e-01 1.103070963317025921e+00 7.180924670663093590e-01 7.780561305410799156e-01 1.083057584232498538e+00 5.286443245718477346e-01 6.129242910973833336e-01 7.600743683745877499e-01 6.308094388960937549e-01 1.125473021647564353e+00 6.723249371682737952e-01 7.323320203039497267e-01 7.445959160424523438e-01 7.050372661894950266e-01 6.566586175581378138e-01 9.435233767989306131e-01 5.437491019457290076e-01
1.150151121812685862e+00 5.248357689627686229e-01 7.874359980476915988e-01 6.007801705212700849e-01 6.065714747935637696e-01 1.221808613142675970e+00 8.903396311273040764e-01 7.192274655127642857e-01 5.085696791743405942e-01 9.883846238269535789e-01 1.153000872546555700e+00 8.779180062089588787e-01 6.968855932544211207e-01 8.960979606200977221e-01 1.221889432660103525e+00 7.350476325862196347e-01 7.821880211430851659e-01 1.096635245198188446e+00 7.060529855346678874e-01 7.776639841227014349e-01 1.110781378174368728e+00 5.140945657274977876e-01 6.153800412474977888e-01 7.785734983614114313e-01 6.129972231453754139e-01 1.141240432425471463e+00 6.688429695859179347e-01 7.343624743709564751e-01 7.638708485751061206e-01 7.188336426029431347e-01 6.502828479163513808e-01 9.640556100088806257e-01 5.444456323310594703e-01
1.145982959497253484e+00 5.217498991680017406e-01 7.853017016258317939e-01 6.013024196908962615e-01 5.980551945679322134e-01 1.209405615576285564e+00 9.381540016369233070e-01 7.526144110668774312e-01 4.939676274022757330e-01 9.855738397575515286e-01 1.159508182867732717e+00 8.794300784856954323e-01 6.941043779935868185e-01 9.059331412608131462e-01 1.238510822951206514e+00 7.497205335371400770e-01 8.039399112109202328e-01 1.090024407276412255e+00 6.939260575245650431e-01 7.773843912516855692e-01 1.128650138313507023e+00 4.975304981458706366e-01 6.170226602410959771e-01 7.957955211336150692e-01 5.914390180761677218e-01 1.141365064159651110e+00 6.557772029982759099e-01 7.375586873084598594e-01 7.856425686440829947e-01 7.301136180192162595e-01 6.537837758376612296e-01 9.717684320062475178e-01 5.418952400822729665e-01
1.143828489100050527e+00 5.160714859567155921e-01 7.851445981852043232e-01 5.993070940758228327e-01 5.943462757504877070e-01 1.192589508866910064e+00 9.805840371016698587e-01 7.801001456339408113e-01 4.632614472659363214e-01 9.940342252223675068e-01 1.177759266688302109e+00 8.883118754090979508e-01 6.950579039331795661e-01 9.252317619032058849e-01 1.266203240323892976e+00 7.807701611697793753e-01 8.203982262160975925e-01 1.093050984835661543e+00 6.826716432602498719e-01 7.709662080719205113e-01 1.168051228165775779e+00 4.878431651028305449e-01 6.214904420367795002e-01 8.069605520148737110e-01 5.748267579267599681e-01 1.145779730943769392e+00 6.513763904737736032e-01 7.406447220918359609e-01 8.067692762124716310e-01 7.349058643920798328e-01 6.547634915542731582e-01 9.860192661141233827e-01 5.447785645565207391e-01
1.138460865029993219e+00 5.126803809758706532e-01 7.807874594786060607e-01 5.977976116976635446e-01 5.965008232578272729e-01 1.171530515292081853e+00 1.026070647976980332e+00 7.948766825034745409e-01 4.248821438455688826e-01 1.002207045954678133e+00 1.196314762272179477e+00 8.981368440127500685e-01 7.034699749527760781e-01 9.522278837608666446e-01 1.300118030166690364e+00 8.149515462022233203e-01 8.351562189337350395e-01 1.101239720661803423e+00 6.743196145784732254e-01 7.625712478745021450e-01 1.214878203443443327e+00 4.867668980945579205e-01 6.231621118006512861e-01 8.083978055111673555e-01 5.596124070527161987e-01 1.149868561055009897e+00 6.484111034401605078e-01 7.432287646235928857e-01 8.274811710854870217e-01 7.339332393141621003e-01 6.529708868688733903e-01 9.992987360919434181e-01 5.525314549377281503e-01
