# Supplementary material for: Molecular mechanisms of native ligand selectivity in catecholamine G protein-coupled receptors
Source: Nat Commun. 2026 Apr 23;17:4112. doi: 10.1038/s41467-026-71361-8 (PMC13150006; doi:10.1038/s41467-026-71361-8)
Supplement: Supplementary file 8 — Source Data 2 [file 41467_2026_71361_MOESM8_ESM.zip › SourceData/FigS15/strings4apo_WT/string47.txt]

8.907468250784592589e-01 4.949635836528399335e-01 8.483069601500281554e-01 6.351511339931236177e-01 6.339996650768449094e-01 1.072157551318772883e+00 8.415290289873744722e-01 6.626106879937812000e-01 5.539139273810191888e-01 1.480503884127145842e+00 1.047088815326949085e+00 8.496521689205648320e-01 8.457517473392808238e-01 1.213344435469935867e+00 1.536154406068494849e+00 7.329434851890843650e-01 7.357085464004391451e-01 9.586202516617341463e-01 6.672218765158423048e-01 8.179856754066339164e-01 1.230905994243974400e+00 4.987153447169695442e-01 6.187688370737187693e-01 7.865589773154693098e-01 5.540836636279617977e-01 1.801616481241348211e+00 6.047163526708390080e-01 7.247542715009860359e-01 6.539189056959107127e-01 7.256985605311124798e-01 6.876240389148378096e-01 1.437887768234842989e+00 5.286679570462086142e-01
8.726679346314010211e-01 5.041730667146870903e-01 8.383656498827415371e-01 6.374645295918175414e-01 6.249462745209096726e-01 1.066637891793834614e+00 8.213598405926443302e-01 6.575241670117399906e-01 5.557529114710239027e-01 1.478705678760489750e+00 1.028060998231820289e+00 8.545989404122046329e-01 8.159346971012888527e-01 1.197420304166282312e+00 1.524470811899334644e+00 7.378656283042913655e-01 7.593156040199723344e-01 9.585580814027439001e-01 6.873630063945495028e-01 8.417761747838948816e-01 1.233236477590612612e+00 5.190291112908188564e-01 6.196882577499669420e-01 7.465696929818907979e-01 5.582033961469844430e-01 1.779163033369564051e+00 6.243972334329204177e-01 7.252375764737257757e-01 6.679811212551428623e-01 7.255575860444152259e-01 6.838608253705290574e-01 1.426068758261900271e+00 5.283254267883005229e-01
8.590471289212779915e-01 5.078517124442577524e-01 8.080598747232407009e-01 6.445582934823611554e-01 6.239990879541389424e-01 1.074565921214874598e+00 8.067766268553263620e-01 6.615139335871930149e-01 5.615726400825513664e-01 1.451832990635002929e+00 1.008799521543791267e+00 8.558847948142754847e-01 7.755697206308774794e-01 1.146946463132177740e+00 1.483113147443324120e+00 7.265896855564780710e-01 7.728359692262906089e-01 9.546658964030667605e-01 7.092767624894992240e-01 8.515944947494130668e-01 1.223019477155838253e+00 5.200354202042234419e-01 6.108276378030865761e-01 7.035357659709733369e-01 5.534907760392119291e-01 1.731859838584311140e+00 6.305576137602917353e-01 7.226678806876850603e-01 6.769768511649066900e-01 7.167421420367708906e-01 6.944591579224834721e-01 1.400879341059724448e+00 5.286580327602727891e-01
8.601581772577152618e-01 5.013824598356494411e-01 7.908855364933338183e-01 6.470335133668315697e-01 6.247145469923619521e-01 1.086623353000788272e+00 8.102313080430759706e-01 6.767306917486817230e-01 5.999417603983906444e-01 1.430905906729732946e+00 1.017281518669965745e+00 8.521372919467646856e-01 7.484850959595370501e-01 1.113997444233278733e+00 1.455743217842357717e+00 7.087244714976983495e-01 7.539397660452143990e-01 9.523389715563123081e-01 7.120522907799015089e-01 8.223690357297426257e-01 1.221093030856714945e+00 5.000461467622872025e-01 6.009608213061099491e-01 7.036604192755854248e-01 5.493363743661504595e-01 1.703573510932403501e+00 6.091471861326714921e-01 7.158464962054598146e-01 6.712430635863571027e-01 7.157344307443060938e-01 7.053720514536719888e-01 1.390586179819803592e+00 5.276695427761757262e-01
8.577730835916724805e-01 5.013831829387781491e-01 7.795425905124687693e-01 6.353677170215852321e-01 6.195160462004214441e-01 1.055057182748246669e+00 8.162500191696925311e-01 6.895502601717935498e-01 6.392395000329103016e-01 1.412556600608587232e+00 1.026546112253041487e+00 8.151391080934526912e-01 7.057905386785472412e-01 1.102198402189813686e+00 1.444545924796571290e+00 7.063867066188035393e-01 7.335581825494184027e-01 9.134072297092552528e-01 7.190237153730539843e-01 7.920080859604119450e-01 1.215976357736846980e+00 4.958761765772598529e-01 6.014918975639648169e-01 6.998160653384616348e-01 5.661787798025100793e-01 1.681274561516532984e+00 5.968702303823552047e-01 7.054288108830082393e-01 6.716257838319690254e-01 7.209454432402171431e-01 6.986377744749173724e-01 1.372266820460685377e+00 5.262175838086398105e-01
8.621046903931018912e-01 5.139615512498049155e-01 7.745135104208337173e-01 6.098746923482295523e-01 6.137221435646986745e-01 1.039604727580089039e+00 8.204931760822685716e-01 6.782296816205759526e-01 6.467789887482793265e-01 1.416714579871355184e+00 1.036641179391001089e+00 7.945058992111538876e-01 6.929147185127726427e-01 1.102062277054710382e+00 1.459407781105797497e+00 7.086416112737181638e-01 7.249307070948661780e-01 8.825527094916811865e-01 7.117525954520709242e-01 7.815046693772408348e-01 1.230631547134860337e+00 5.018637980539200072e-01 6.086469756625862981e-01 7.048980546916345791e-01 5.668207142334943383e-01 1.685923543528357049e+00 6.064256109490909763e-01 7.023181603631402092e-01 6.811755484956935058e-01 7.115906664137392479e-01 6.718545345032707061e-01 1.378599859811351358e+00 5.255366471683245999e-01
8.785601275847884084e-01 5.198216593695188514e-01 7.902418182233141852e-01 6.002931166013126818e-01 6.115520416408776194e-01 1.088847284284107930e+00 8.214841873691889340e-01 6.671175694694638780e-01 6.270584360694880788e-01 1.429220360668978840e+00 1.052376231696783737e+00 8.361374664361753695e-01 7.065228052708405482e-01 1.110753288869534838e+00 1.463615605590010249e+00 7.097609370818056540e-01 7.167986673769226602e-01 9.103651145362858799e-01 7.136756562354324984e-01 7.716545748275559502e-01 1.246191462296134533e+00 5.067784099789405250e-01 6.154875778783144291e-01 7.456425096877332681e-01 5.636845833045673881e-01 1.693952833338589814e+00 6.122492632076164121e-01 7.145354767517831940e-01 6.685459830230896516e-01 6.952750661468208859e-01 6.714503872377103333e-01 1.399665033373487244e+00 5.253814739763792430e-01
8.882649916504565812e-01 5.230130960416745634e-01 8.087210845412593496e-01 6.123181125341300435e-01 6.145298077626817346e-01 1.109963577579134775e+00 8.191433901614659785e-01 6.731340872377686857e-01 6.105270570781846651e-01 1.416478067196706103e+00 1.048354781074513298e+00 8.639657534756424173e-01 7.010843190811868464e-01 1.112470674269204096e+00 1.430887118892610443e+00 7.191083337571115841e-01 7.128282013791946703e-01 9.330159887797786489e-01 7.340140580544767257e-01 7.723908249474163989e-01 1.222228284702168377e+00 5.153089125080733135e-01 6.184483014099101394e-01 7.597691523490429644e-01 5.863217620336445002e-01 1.658911525295846179e+00 6.123065341174070975e-01 7.247261029870745164e-01 6.493062633243855686e-01 6.843133170142748911e-01 6.909886747498282800e-01 1.373636554405492483e+00 5.297390969806651251e-01
9.386490622351094659e-01 5.333499174844378299e-01 8.360122730528327661e-01 6.271055395917299879e-01 6.200195786860797087e-01 1.121315268273630039e+00 8.250146476740661816e-01 6.864752883782363480e-01 6.124802372093103298e-01 1.383083509153607116e+00 1.058155589020681520e+00 8.650508646617052211e-01 7.023428921885063181e-01 1.102951741232509830e+00 1.392370384830880159e+00 7.226741875791633518e-01 7.045659297236036567e-01 9.712666590591971794e-01 7.311023975408659226e-01 7.786182819595789395e-01 1.199712897772240217e+00 5.149543894790638010e-01 6.101646289322649741e-01 7.467655305312072000e-01 6.046352894864013283e-01 1.573350372643486761e+00 6.119644464011017027e-01 7.195922230140264775e-01 6.452361002505720977e-01 6.768799103485106938e-01 7.015617263347821986e-01 1.299537424792161833e+00 5.351528938810334868e-01
1.019521607081921521e+00 5.316610724938486410e-01 8.404307593804782872e-01 6.305635871068724363e-01 6.196152395171979910e-01 1.160672152407411506e+00 8.308078576446292773e-01 7.005857818094659573e-01 5.928903603851347626e-01 1.308760396929502523e+00 1.091217073108096791e+00 8.531815251872455486e-01 7.020049906583066823e-01 1.070200865461625739e+00 1.353796143105947980e+00 7.157358411182426217e-01 7.046309332638276413e-01 1.009639790382511837e+00 7.280493430878716143e-01 7.795518659099668346e-01 1.185693904169124790e+00 5.135107135704666259e-01 6.006872920094368240e-01 7.204268656363668200e-01 6.039790252989075681e-01 1.464750214474232148e+00 6.182354852360506525e-01 7.057454918430526858e-01 6.525590794362245983e-01 6.826083840317790363e-01 7.061029746428992837e-01 1.209869185178468420e+00 5.314363086502863487e-01
1.081104893682359069e+00 5.242296291727747137e-01 8.264958007066838253e-01 6.283922661327226988e-01 6.147424517302112479e-01 1.204650964914298905e+00 8.229415104535148240e-01 7.054776186963461759e-01 5.760107322126677420e-01 1.205492896418371762e+00 1.117264345006579562e+00 8.530595112385218615e-01 7.033852019200657057e-01 1.013671760600917349e+00 1.291239904076215694e+00 7.106203380923050705e-01 7.157402361496512100e-01 1.031578733805641912e+00 7.312849490289407006e-01 7.845860813026632741e-01 1.152031915411046326e+00 5.179035868937541531e-01 5.970473707636472227e-01 6.912319082012414739e-01 6.014452767940658973e-01 1.349855651670181400e+00 6.224455691812141866e-01 6.997873964630472177e-01 6.588846808713874070e-01 6.895430588228732560e-01 7.024918605813800232e-01 1.120840891369145886e+00 5.277093879936434195e-01
1.138988137735039263e+00 5.202012338635441102e-01 8.219867940188980704e-01 6.105838899870885683e-01 6.128692714002497155e-01 1.234789277644776639e+00 8.116362829999926864e-01 6.970242063173984759e-01 5.663871621043276017e-01 1.094943323133748647e+00 1.143929602868756223e+00 8.621979830558353930e-01 7.115789834320109808e-01 9.422651071299423808e-01 1.218612131989095237e+00 7.072149917038886846e-01 7.269259574585300587e-01 1.055138720306351141e+00 7.335228948531113957e-01 7.837886967198688382e-01 1.111475286477835889e+00 5.230040623373717334e-01 5.934900788357801993e-01 6.918550218380566941e-01 6.116835397900799443e-01 1.239102314264625138e+00 6.187810372331516984e-01 7.045071771096678148e-01 6.688527679461403475e-01 6.971472853413973603e-01 6.969267773374092645e-01 1.037508685158967214e+00 5.253874584085425070e-01
1.162942404292559573e+00 5.169225527134336806e-01 8.159271041833943139e-01 5.856632921393707392e-01 6.151380520431918297e-01 1.244799610374770715e+00 8.101957175291701896e-01 6.869970277075463372e-01 5.538019341868858358e-01 1.027410934473134807e+00 1.153176988312871742e+00 8.749459166491450057e-01 7.191620383776741177e-01 8.924243705978364138e-01 1.181543649562570852e+00 7.097119769527279187e-01 7.364614463071078587e-01 1.077987084241744054e+00 7.305396765328773245e-01 7.747355707301958327e-01 1.089116611308240001e+00 5.233057738912695322e-01 5.976178526521624956e-01 7.440476467018914963e-01 6.250228471297715194e-01 1.177726856427870228e+00 6.233690809791421206e-01 7.128813971066541022e-01 6.828588960685023634e-01 7.094730120492684922e-01 6.899798838884368957e-01 9.915751708293364386e-01 5.301968621118298142e-01
1.146994452064301173e+00 5.118079344482702187e-01 7.915197642326917693e-01 5.812560326941047517e-01 6.124487153901031489e-01 1.232652791942667969e+00 8.312037404934833340e-01 6.910623298053385488e-01 5.263301818801522369e-01 1.009377968444593376e+00 1.144676329378485180e+00 8.720237268652927254e-01 7.194295093155450571e-01 8.922041373380696916e-01 1.194317407226228589e+00 7.185730864899241288e-01 7.480637914995088567e-01 1.083916950083383401e+00 7.226582094441679205e-01 7.698740646470869642e-01 1.092156190337890020e+00 5.166908504489701182e-01 6.086686122778647290e-01 7.763591855721183599e-01 6.244455238919442985e-01 1.162465051322548737e+00 6.466807035150591298e-01 7.197343419605263248e-01 7.113183771631897967e-01 7.221179285500698430e-01 6.734748313662189956e-01 9.777639364501865549e-01 5.384674603903764067e-01
1.148095039427297959e+00 5.128039255795530105e-01 7.860358637272258919e-01 5.779569838109774871e-01 6.070580204710608330e-01 1.209597547328627343e+00 8.747817076934149005e-01 7.022771482211149774e-01 4.930977462725474325e-01 9.967880064745088253e-01 1.159356384669256057e+00 8.673767930011340166e-01 7.063112652215415288e-01 9.067431079672472194e-01 1.222415151977297443e+00 7.322234561987641666e-01 7.581025163558388069e-01 1.091397406962456351e+00 7.147245383264739793e-01 7.669340873265391156e-01 1.114480445806451891e+00 5.089643837315572794e-01 6.153601003987972939e-01 7.766313161762919970e-01 6.144273260491003308e-01 1.145284171041889953e+00 6.769496735822401190e-01 7.327694700987901211e-01 7.477454680527967357e-01 7.312597654302287475e-01 6.526831555027681198e-01 9.649234252463446682e-01 5.412217606732032671e-01
1.147793210452597856e+00 5.140176648295530226e-01 7.841910614870180041e-01 5.829555609682460782e-01 5.985798045458693428e-01 1.198224673058557066e+00 9.276557214416096819e-01 7.399081815957744279e-01 4.778277080392837051e-01 9.987974497465238466e-01 1.172552177403809681e+00 8.775450027297680977e-01 7.061358913635231715e-01 9.158395301276840428e-01 1.237943372981970436e+00 7.549592691733975069e-01 7.847980480463327968e-01 1.095169719608462877e+00 6.951818909654166045e-01 7.625070539255992541e-01 1.149334089413207804e+00 5.007654259060143609e-01 6.203283046493447417e-01 7.873240288048963809e-01 5.986755835963208927e-01 1.129627565893842389e+00 6.902256999717765185e-01 7.356406495690813729e-01 7.672191324716975958e-01 7.359625881392973801e-01 6.445999489719029807e-01 9.696258944442848193e-01 5.403187036035899116e-01
1.144886421263797915e+00 5.132882336112533084e-01 7.829119712846486223e-01 5.899233780574014707e-01 5.948805110462680457e-01 1.185707385964651861e+00 9.776991472111733472e-01 7.739946822591402542e-01 4.481575723461246885e-01 1.004022119343520369e+00 1.182560082964884574e+00 8.880211575682561698e-01 7.002243672349167669e-01 9.316025998116997942e-01 1.269204116551220007e+00 7.872332013950151808e-01 8.092715039181599401e-01 1.099230785626793550e+00 6.842014988403520848e-01 7.622123644019073163e-01 1.186295461274617491e+00 4.943248192869255653e-01 6.250662933713820868e-01 7.970404408180542521e-01 5.841336705848062527e-01 1.134983432149671456e+00 6.748263962070505384e-01 7.417178082380532222e-01 7.935663111316235696e-01 7.372460927211180737e-01 6.489333228812977916e-01 9.818880425432795489e-01 5.454605809854392584e-01
1.138460865029993219e+00 5.126803809758706532e-01 7.807874594786060607e-01 5.977976116976635446e-01 5.965008232578272729e-01 1.171530515292081853e+00 1.026070647976980332e+00 7.948766825034745409e-01 4.248821438455688826e-01 1.002207045954678133e+00 1.196314762272179477e+00 8.981368440127500685e-01 7.034699749527760781e-01 9.522278837608666446e-01 1.300118030166690364e+00 8.149515462022233203e-01 8.351562189337350395e-01 1.101239720661803423e+00 6.743196145784732254e-01 7.625712478745021450e-01 1.214878203443443327e+00 4.867668980945579205e-01 6.231621118006512861e-01 8.083978055111673555e-01 5.596124070527161987e-01 1.149868561055009897e+00 6.484111034401605078e-01 7.432287646235928857e-01 8.274811710854870217e-01 7.339332393141621003e-01 6.529708868688733903e-01 9.992987360919434181e-01 5.525314549377281503e-01
