# Supplementary material for: Molecular mechanisms of native ligand selectivity in catecholamine G protein-coupled receptors
Source: Nat Commun. 2026 Apr 23;17:4112. doi: 10.1038/s41467-026-71361-8 (PMC13150006; doi:10.1038/s41467-026-71361-8)
Supplement: Supplementary file 8 — Source Data 2 [file 41467_2026_71361_MOESM8_ESM.zip › SourceData/FigS15/strings4apo_WT/string53.txt]

8.907468250784592589e-01 4.949635836528399335e-01 8.483069601500281554e-01 6.351511339931236177e-01 6.339996650768449094e-01 1.072157551318772883e+00 8.415290289873744722e-01 6.626106879937812000e-01 5.539139273810191888e-01 1.480503884127145842e+00 1.047088815326949085e+00 8.496521689205648320e-01 8.457517473392808238e-01 1.213344435469935867e+00 1.536154406068494849e+00 7.329434851890843650e-01 7.357085464004391451e-01 9.586202516617341463e-01 6.672218765158423048e-01 8.179856754066339164e-01 1.230905994243974400e+00 4.987153447169695442e-01 6.187688370737187693e-01 7.865589773154693098e-01 5.540836636279617977e-01 1.801616481241348211e+00 6.047163526708390080e-01 7.247542715009860359e-01 6.539189056959107127e-01 7.256985605311124798e-01 6.876240389148378096e-01 1.437887768234842989e+00 5.286679570462086142e-01
8.668355514955035090e-01 5.027823814256455748e-01 8.221676266242052833e-01 6.426236083314418313e-01 6.239089237136221655e-01 1.044663533382389931e+00 8.198021389938345838e-01 6.648155849101005099e-01 5.504225644458597966e-01 1.463934934645253705e+00 1.018395953854922764e+00 8.256619801786931889e-01 8.078504086959005237e-01 1.178155434581528826e+00 1.511548262052056613e+00 7.346867134198272753e-01 7.401504989885691055e-01 9.192081940648467731e-01 6.868314627258227389e-01 8.195745906801873426e-01 1.224233435077922927e+00 5.097959146731130264e-01 6.156863320482681701e-01 7.557240884617119070e-01 5.389035474774886980e-01 1.783210164213972160e+00 6.146686208031659771e-01 7.278909382881145751e-01 6.624963007558211103e-01 7.218386916750095805e-01 6.962733481776177680e-01 1.435041144755304421e+00 5.273259454235385002e-01
8.599395370956449680e-01 5.040908279632523303e-01 7.883805843642128774e-01 6.491425185821440014e-01 6.212814483669529819e-01 1.041673107031360956e+00 8.150529503078542959e-01 6.779393859721417614e-01 5.537274384754393708e-01 1.428294157812314724e+00 1.002970607779229528e+00 8.110576967722420427e-01 7.708263360400949837e-01 1.125046811291117166e+00 1.475381292253065357e+00 7.270339314175950918e-01 7.480121254679119591e-01 8.955504183120446271e-01 7.058782497401344669e-01 8.170492744750520453e-01 1.210270821177697131e+00 5.153735155758297770e-01 6.115606988320400061e-01 7.183543222597813527e-01 5.283220208027942233e-01 1.747879752241504381e+00 6.292305605326201645e-01 7.136318380488116953e-01 6.691933082247889519e-01 7.151936326779539943e-01 7.008519681654998834e-01 1.414687758973647735e+00 5.294973847900084074e-01
8.449503832916757107e-01 5.016007581999933906e-01 7.661686524016908528e-01 6.419620362334228503e-01 6.406213065732612177e-01 1.020955384531139210e+00 8.162771015516483430e-01 6.840375029285529207e-01 5.640490595668161689e-01 1.411899019135214317e+00 9.959515009638634231e-01 7.869658685699196798e-01 7.656507499167846120e-01 1.095408004294884385e+00 1.455509099576958842e+00 7.118836386428338825e-01 7.422464602696523528e-01 9.040975140254142728e-01 7.037177256276196946e-01 8.011013133984112855e-01 1.201114470115615562e+00 5.053931036182596204e-01 6.052684699059183160e-01 7.137109488565973603e-01 5.321609956785794404e-01 1.715458562283677324e+00 6.284986710231152962e-01 6.999961394929710146e-01 6.739134678701428349e-01 7.008556305209596715e-01 6.952437690083719257e-01 1.387998602767465117e+00 5.285837732109033293e-01
8.219701290336688393e-01 5.051647017435064724e-01 7.518605010960999202e-01 6.108716607399362619e-01 6.450619533157339047e-01 1.006408133598161614e+00 8.108679738048029106e-01 6.778871885775851203e-01 6.033824212183592772e-01 1.413673606454941778e+00 9.915905427863802579e-01 7.750257303125329678e-01 7.413253478341561564e-01 1.098062362357739241e+00 1.454529625814504845e+00 7.076796746016834616e-01 7.212030980968230365e-01 8.978052579932578325e-01 6.996922829493467111e-01 7.773341509776926506e-01 1.208664082115312954e+00 4.993484591206431289e-01 6.025412582241775894e-01 7.169075271246964087e-01 5.610593530161144260e-01 1.703267364662442773e+00 6.174495598265228313e-01 7.009264831662306294e-01 6.681770060798938315e-01 6.980832894115459597e-01 6.847654403161519410e-01 1.383640801223407379e+00 5.294210511075032599e-01
8.300734193988641429e-01 5.147013858079796389e-01 7.602777131986936388e-01 5.995264640101670706e-01 6.262081380164727928e-01 1.031023445189229060e+00 8.201148331625482957e-01 6.758648936928184359e-01 6.220556709632543146e-01 1.409975583909329977e+00 9.976769472820784523e-01 8.015800445992279366e-01 6.994953813872447634e-01 1.107442354270026685e+00 1.441204345381702945e+00 7.142557185689303312e-01 7.145986714409295892e-01 8.876326925609145935e-01 7.166173539771795165e-01 7.675254948627949769e-01 1.209206021312491108e+00 5.088667328693261549e-01 6.091019590757331681e-01 7.216928065284238247e-01 5.774077565863090511e-01 1.685095745906475706e+00 6.218923535251597023e-01 7.017133487504222389e-01 6.559946099875022529e-01 7.038018474993491536e-01 6.820481714858580569e-01 1.376616658577250352e+00 5.339513699130983282e-01
8.405557602936812867e-01 5.260876965979737196e-01 7.960208095613431345e-01 6.032128752130914151e-01 6.289440014286914460e-01 1.046630701576074296e+00 8.303434267448939199e-01 6.745616104408561631e-01 6.086180450827116672e-01 1.418574125090980242e+00 1.009499456396860229e+00 8.357240900532002525e-01 6.800301452250639977e-01 1.116488031143455517e+00 1.423512448442798339e+00 7.133271427977739831e-01 7.089519323824365893e-01 9.191571644346586689e-01 7.350286394483966923e-01 7.657967408067417603e-01 1.203310773772232389e+00 5.146697281726620998e-01 6.133746002804005837e-01 7.413163138668030783e-01 5.904967144531747536e-01 1.648351583610381699e+00 6.176909784341553245e-01 6.988569796536813206e-01 6.407791436085802372e-01 6.894158128601369784e-01 6.904743837744596879e-01 1.349853232034022632e+00 5.330567986058755148e-01
9.020190054645026434e-01 5.300305254872006433e-01 8.471229076368973487e-01 6.132666074581840654e-01 6.266554123288828881e-01 1.105622585769582500e+00 8.234801400784252934e-01 6.824536860583138020e-01 6.106137116147827282e-01 1.428528062318834779e+00 1.044368542278744316e+00 8.777552602046782004e-01 6.942753992035388677e-01 1.123010054633411858e+00 1.424083610981046855e+00 7.147707696794255439e-01 6.965054500287105599e-01 9.813677949399954858e-01 7.306033956549470298e-01 7.655500863249159460e-01 1.217223844286876133e+00 5.125837013568034228e-01 6.124834659028870476e-01 7.355325563139630818e-01 6.024299723331770773e-01 1.620043327855678061e+00 6.133116044931998800e-01 7.024174026023567441e-01 6.357661198304270789e-01 6.841664181918087895e-01 6.992659133125858073e-01 1.333448142974211104e+00 5.344377849822662396e-01
1.001567447839454061e+00 5.273263714961401449e-01 8.584314436484536959e-01 6.258561008092622391e-01 6.163617680062399851e-01 1.165208353911109995e+00 8.222621470602917704e-01 7.012886909985125428e-01 5.888022118990638987e-01 1.361080055872446515e+00 1.091588066425439152e+00 8.738377739339834305e-01 6.863489444072644607e-01 1.104147743384565450e+00 1.393540852880608805e+00 7.173132678628835190e-01 6.909530169615207829e-01 1.019149987081669151e+00 7.371290662434737406e-01 7.693916248276337910e-01 1.215337597966027472e+00 5.179957926751423969e-01 6.095821195509723012e-01 7.258080405725911843e-01 5.997255495455915408e-01 1.529762743302236938e+00 6.258599649733951331e-01 7.065785210478570111e-01 6.447537834912765442e-01 6.892904953862113437e-01 6.919916333359252825e-01 1.266247603737947536e+00 5.340437138663048922e-01
1.068420652943003368e+00 5.245348220167019848e-01 8.389162935235544571e-01 6.252838837005593176e-01 6.114473396652688741e-01 1.207604855930529464e+00 8.234953686023870345e-01 7.108079574221568553e-01 5.738627695040310339e-01 1.263681527329254983e+00 1.123616051579722219e+00 8.681937538974558999e-01 6.798727132567700115e-01 1.053187425237300356e+00 1.349914843552197485e+00 7.191727142474905188e-01 6.984554471997939107e-01 1.032227076011109190e+00 7.435193890223660285e-01 7.758927083917503964e-01 1.196263393286767451e+00 5.237343958130535881e-01 6.073368232789784216e-01 7.014800908987388617e-01 5.940096533161397518e-01 1.438836100195341139e+00 6.413280499383721134e-01 7.061885510952915501e-01 6.530686552363172970e-01 6.983918665177913931e-01 6.693215094730182724e-01 1.198256439589367783e+00 5.319641515199122761e-01
1.124791831942914211e+00 5.212624748857678236e-01 8.261196605139425886e-01 6.076153884942174788e-01 6.118239928670281547e-01 1.240525967028008214e+00 8.162664040964140444e-01 7.028324587571164184e-01 5.683160491898304745e-01 1.154127278873033013e+00 1.146657421704848856e+00 8.768255915332728856e-01 6.854980778701517119e-01 9.890654547587102163e-01 1.286321399854165826e+00 7.140390648618037961e-01 7.073104105904207684e-01 1.061151609816890717e+00 7.385333412007748510e-01 7.785754372478020935e-01 1.161422522048752626e+00 5.279261400339662069e-01 6.001512300626490326e-01 7.102056374369216663e-01 5.897447474336765527e-01 1.327601140227692600e+00 6.334696931401468945e-01 7.081411576064206015e-01 6.671235248068262402e-01 7.061053366772565010e-01 6.636011139852484586e-01 1.115548023171443193e+00 5.304870496598013130e-01
1.147763607639487704e+00 5.172360920617482538e-01 8.125043916497104446e-01 5.895977111800618786e-01 6.146409995286030714e-01 1.252445480963494839e+00 8.030251449894759697e-01 6.973158468465946447e-01 5.609264693322901785e-01 1.065694712364200658e+00 1.149536741145933183e+00 8.849032454756627919e-01 6.942573322768316180e-01 9.355250476177483510e-01 1.229339605058555440e+00 7.100841270994779908e-01 7.171030308474612980e-01 1.085080989251137940e+00 7.330085085173263515e-01 7.674311487699294609e-01 1.117734411979052211e+00 5.249617799779948690e-01 5.973651388241610904e-01 7.541103638149219135e-01 5.897577997878115097e-01 1.239221287845125863e+00 6.146249675774325683e-01 7.088913511488535990e-01 6.898055623231049704e-01 7.092640703310687522e-01 6.719382055313106727e-01 1.040841208875668222e+00 5.328067202331951968e-01
1.150273334650706136e+00 5.128818782868873605e-01 7.961120532423855423e-01 5.835587202060238399e-01 6.191632470390825427e-01 1.246848368657866413e+00 8.022217059358827118e-01 7.001989377791882907e-01 5.409185244114502744e-01 9.901195501814600286e-01 1.142622558942149702e+00 8.817230974138494659e-01 6.991460872382179170e-01 8.927513138024146810e-01 1.185850747478362388e+00 7.156978505653737166e-01 7.347238995513043491e-01 1.088725542170995819e+00 7.254545639257434786e-01 7.595396084235697121e-01 1.068405244642789631e+00 5.123706371274399096e-01 6.008640729174374862e-01 7.743978152495987199e-01 6.080115153927625471e-01 1.170563738623068950e+00 6.148633295755461248e-01 7.154966452792698162e-01 7.147659728123771927e-01 7.148861942187868523e-01 6.741322548727621822e-01 9.728706643854787561e-01 5.381244037914101330e-01
1.153856159830336514e+00 5.149701533682852217e-01 7.954660085687790261e-01 5.790382826487191492e-01 6.194687264505044366e-01 1.234257364266210022e+00 8.284750893291170648e-01 6.894807197922800945e-01 5.120320630679704443e-01 9.723537282439559393e-01 1.144482508238374940e+00 8.752323518646729639e-01 7.014567518658886280e-01 8.919360846503973095e-01 1.184842865589090577e+00 7.242651727645968984e-01 7.461709104397230563e-01 1.088554385918079292e+00 7.168229858156247580e-01 7.737212604961586360e-01 1.062262437846969831e+00 5.080450686744374389e-01 6.053941675566033576e-01 7.510353289322202475e-01 6.281547034557652953e-01 1.137536683145504712e+00 6.454855008812679928e-01 7.326783577031217298e-01 7.302720929568018438e-01 7.205941536249212964e-01 6.630186722095375851e-01 9.448975134257140418e-01 5.415744418300165730e-01
1.148705542342755237e+00 5.214415479805621922e-01 7.882553039969839581e-01 5.693647586645179670e-01 6.113143846791195823e-01 1.220567833914828482e+00 8.746254289680194249e-01 7.008501636029924597e-01 4.863337910208432868e-01 9.874069131047794601e-01 1.151882841820367265e+00 8.765143009615102843e-01 7.019414409068909233e-01 9.059260088832120639e-01 1.211422805225060850e+00 7.383274995622710613e-01 7.627427926232974720e-01 1.093370090972637820e+00 7.166136253636486986e-01 7.775642029178125858e-01 1.098569628356311112e+00 5.104649130209980568e-01 6.160255787060033850e-01 7.662838382967034345e-01 6.128164368350985658e-01 1.128180992156610385e+00 6.712577558359386076e-01 7.387870173247473859e-01 7.603289084223014971e-01 7.219889990704022598e-01 6.486341696717772276e-01 9.478239487485822234e-01 5.444406458808315197e-01
1.145042365673831108e+00 5.212728520120409881e-01 7.843106569740667666e-01 5.765561814645346894e-01 6.041303674515169364e-01 1.203872633756351007e+00 9.264505297312712884e-01 7.440740222046090535e-01 4.747672810886234829e-01 9.927099005831239165e-01 1.164952509286237614e+00 8.787194644076198324e-01 6.979041833741630452e-01 9.136848976928813038e-01 1.233385382135154140e+00 7.628974460464406082e-01 7.904823716523456945e-01 1.088244942330698795e+00 7.060586324547940551e-01 7.752033576391849090e-01 1.133635776838113340e+00 5.040376855871938622e-01 6.230709838598791350e-01 7.797921933104279280e-01 5.920526438908582101e-01 1.130530228073754806e+00 6.734344861567117535e-01 7.372583630275475475e-01 7.849608029290726652e-01 7.265919602820170020e-01 6.434993350248446875e-01 9.611559124027237999e-01 5.462299464046219688e-01
1.141563738211262446e+00 5.166553565633038581e-01 7.826323960106753574e-01 5.848461607134002316e-01 5.978475998205796671e-01 1.185127660514495140e+00 9.758995194456773214e-01 7.738671333945044140e-01 4.495490687145956565e-01 9.982476148852432729e-01 1.179091957932368873e+00 8.852717018520438463e-01 7.013160096377369923e-01 9.323339854853476272e-01 1.266447365119147017e+00 7.928328508421819132e-01 8.127744544937535176e-01 1.089902561782196244e+00 6.877654011963936220e-01 7.682488385646314422e-01 1.171832833228818815e+00 4.975202098934689010e-01 6.266664756441339135e-01 7.912090882533805436e-01 5.761629529275250627e-01 1.144753292098620756e+00 6.666571359753432624e-01 7.405892054683103076e-01 8.072180689730060754e-01 7.291225997394937819e-01 6.455956816144878818e-01 9.793259039783833719e-01 5.501796651523307435e-01
1.138460865029993219e+00 5.126803809758706532e-01 7.807874594786060607e-01 5.977976116976635446e-01 5.965008232578272729e-01 1.171530515292081853e+00 1.026070647976980332e+00 7.948766825034745409e-01 4.248821438455688826e-01 1.002207045954678133e+00 1.196314762272179477e+00 8.981368440127500685e-01 7.034699749527760781e-01 9.522278837608666446e-01 1.300118030166690364e+00 8.149515462022233203e-01 8.351562189337350395e-01 1.101239720661803423e+00 6.743196145784732254e-01 7.625712478745021450e-01 1.214878203443443327e+00 4.867668980945579205e-01 6.231621118006512861e-01 8.083978055111673555e-01 5.596124070527161987e-01 1.149868561055009897e+00 6.484111034401605078e-01 7.432287646235928857e-01 8.274811710854870217e-01 7.339332393141621003e-01 6.529708868688733903e-01 9.992987360919434181e-01 5.525314549377281503e-01
