# Supplementary material for: Molecular mechanisms of native ligand selectivity in catecholamine G protein-coupled receptors
Source: Nat Commun. 2026 Apr 23;17:4112. doi: 10.1038/s41467-026-71361-8 (PMC13150006; doi:10.1038/s41467-026-71361-8)
Supplement: Supplementary file 8 — Source Data 2 [file 41467_2026_71361_MOESM8_ESM.zip › SourceData/FigS15/strings4apo_WT/string338.txt]

8.907468250784592589e-01 4.949635836528399335e-01 8.483069601500281554e-01 6.351511339931236177e-01 6.339996650768449094e-01 1.072157551318772883e+00 8.415290289873744722e-01 6.626106879937812000e-01 5.539139273810191888e-01 1.480503884127145842e+00 1.047088815326949085e+00 8.496521689205648320e-01 8.457517473392808238e-01 1.213344435469935867e+00 1.536154406068494849e+00 7.329434851890843650e-01 7.357085464004391451e-01 9.586202516617341463e-01 6.672218765158423048e-01 8.179856754066339164e-01 1.230905994243974400e+00 4.987153447169695442e-01 6.187688370737187693e-01 7.865589773154693098e-01 5.540836636279617977e-01 1.801616481241348211e+00 6.047163526708390080e-01 7.247542715009860359e-01 6.539189056959107127e-01 7.256985605311124798e-01 6.876240389148378096e-01 1.437887768234842989e+00 5.286679570462086142e-01
8.811917723126592161e-01 5.014431191371919727e-01 8.202207437763918696e-01 6.352441197492736391e-01 6.380921883904357994e-01 1.074076953657669309e+00 8.173290853508858866e-01 6.640315860167875783e-01 5.537960033396062132e-01 1.468313454836703613e+00 1.022724321956638205e+00 8.426394809072216274e-01 8.272829831105905640e-01 1.192524522916345919e+00 1.521115394373967256e+00 7.316630489085368394e-01 7.260677822262610048e-01 9.406289130228272510e-01 6.724348668755527614e-01 7.939143071295359233e-01 1.236379125623954689e+00 5.060974068849093399e-01 6.204267272229045949e-01 7.756614833977731882e-01 5.444325212339524711e-01 1.785219844011368906e+00 6.319844239436231970e-01 7.368370707845200984e-01 6.727840416019292835e-01 7.203472261034696844e-01 6.665133300812112749e-01 1.442199438407103296e+00 5.297122016010341605e-01
8.785628918915158181e-01 5.142140294806429868e-01 8.006979137180432193e-01 6.325557383973005043e-01 6.388171593425540085e-01 1.090178596725458915e+00 7.982626649747204262e-01 6.669179325963406901e-01 5.555393462794924186e-01 1.455530752004539519e+00 1.016857828136251696e+00 8.476403275026620499e-01 7.911680786942786314e-01 1.162727531782679069e+00 1.500611652278130759e+00 7.257668373112742266e-01 7.156407411990162171e-01 9.361998745924676735e-01 6.975803083784535286e-01 7.712681452254467329e-01 1.246392799836309573e+00 5.139194075723504396e-01 6.164143087801968734e-01 7.615801508982400492e-01 5.431898353517012890e-01 1.755112773821418282e+00 6.427509559058488531e-01 7.333660488813001921e-01 6.743118958410778685e-01 7.124015573721670380e-01 6.558283298732865418e-01 1.437747574422190588e+00 5.290595697266670117e-01
8.895707993297348182e-01 5.256940738397842816e-01 8.116081249118815011e-01 6.306104309717661671e-01 6.328414316893917757e-01 1.114977219314863488e+00 7.941904055960145037e-01 6.709199370961356212e-01 5.699896214217395896e-01 1.450742523706840093e+00 1.040063045443778256e+00 8.655918011757552932e-01 7.473276069378527176e-01 1.138858089855669498e+00 1.481747186528490579e+00 7.197655098781777783e-01 7.109637808693305416e-01 9.571151952053364997e-01 7.285795502550924674e-01 7.667714775773005753e-01 1.255628265128607479e+00 5.181973965027429907e-01 6.086261732216340370e-01 7.487244067968608086e-01 5.534623999059671284e-01 1.718033843954964279e+00 6.249223599193345358e-01 7.141754351299879344e-01 6.587386431206975201e-01 7.072571960938666136e-01 6.664639585923115561e-01 1.418881254208982146e+00 5.283176653465353478e-01
9.051936262902749997e-01 5.230020912061511540e-01 8.467113442562695935e-01 6.381284773893964868e-01 6.231299167163798503e-01 1.125049551725720853e+00 7.924538036023013321e-01 6.780465792906429368e-01 6.145486072066717043e-01 1.452908333447322287e+00 1.060215075107240557e+00 8.780362702463310187e-01 7.075085990158224147e-01 1.130007505868793949e+00 1.463653926517990866e+00 7.220603148978741448e-01 7.151887065798172571e-01 9.885847895749324543e-01 7.277874500039802630e-01 7.821472471351058608e-01 1.253244298064668083e+00 5.179598309125146294e-01 6.071607666750012955e-01 7.290822032168774447e-01 5.658509593616964928e-01 1.679294988656059529e+00 6.080519587887627253e-01 7.080156315655107280e-01 6.605767851302604132e-01 7.053230976644919714e-01 6.838573804009039359e-01 1.386293766248881454e+00 5.324290144762386934e-01
8.701974462305384073e-01 5.158583091739410431e-01 8.237705227936320540e-01 6.384349358460371660e-01 6.218602024211156154e-01 1.078392807466535874e+00 8.010181486812477658e-01 6.873929025952488781e-01 6.321063812371947588e-01 1.437334669800909737e+00 1.023513351319358167e+00 8.551495761402654328e-01 6.852514031273704287e-01 1.128501803792379521e+00 1.447583187978028985e+00 7.174649631334885092e-01 7.252146339337237624e-01 9.568724196906763790e-01 7.276788909922965454e-01 7.898225293327862939e-01 1.222691122984947976e+00 5.148379532539086867e-01 6.081353027742684159e-01 7.121803423323599391e-01 5.909698006995509623e-01 1.665645484650948083e+00 6.288038973395114750e-01 7.194111310342581334e-01 6.610606255452662339e-01 6.812088472671562478e-01 6.872484391422739591e-01 1.358712101552277396e+00 5.355531282836355489e-01
8.196944550386640049e-01 5.182434097066925816e-01 7.827270545239832789e-01 6.271613942936308250e-01 6.201664779924602744e-01 1.009840616275516023e+00 7.988885491912872672e-01 6.784428156934578791e-01 6.156740295215101799e-01 1.423353512959926404e+00 9.852266385677950211e-01 8.062108683165986056e-01 6.863268055681372992e-01 1.128090221820190919e+00 1.432685615627108389e+00 7.204391151559813578e-01 7.271727929571771831e-01 8.884643246066299405e-01 7.379815906331665953e-01 7.849530886100323235e-01 1.193415793285695026e+00 5.212962281979067747e-01 6.109361964717483495e-01 7.495747166951527429e-01 6.043974428016254397e-01 1.662881443728664088e+00 6.405828516657353644e-01 7.272591487672610544e-01 6.607035950180134565e-01 6.723880316463251017e-01 6.771028907592187007e-01 1.344633630587093620e+00 5.368971786206470087e-01
7.832459496582196978e-01 5.204331719732003814e-01 7.611419172329081384e-01 6.207695518580292893e-01 6.166457810858023691e-01 9.369041073449048129e-01 7.868163581620729596e-01 6.701784944063686744e-01 6.068403458158617703e-01 1.409390718865859204e+00 9.496661657618520325e-01 7.468907659891107498e-01 6.992800547598967409e-01 1.116395852672515510e+00 1.395565034213568367e+00 7.284148607233406070e-01 7.282744877345357359e-01 8.287641431192308561e-01 7.310242837146692096e-01 7.879548251987242846e-01 1.156196279616082290e+00 5.327566328669861573e-01 6.162693233533496073e-01 7.741472322187409327e-01 6.090254629664904051e-01 1.630619058225289741e+00 6.503941149793622811e-01 7.369870310682296033e-01 6.594676156184159366e-01 6.825966810351092873e-01 6.601844719406314566e-01 1.311545440064474821e+00 5.339011304349844389e-01
8.116350710281082792e-01 5.218355573473569819e-01 7.695202007076962225e-01 6.292716961459395852e-01 6.162307337601302670e-01 9.255617967979594685e-01 7.868370610844586110e-01 6.853500827525548234e-01 6.012108394363929742e-01 1.388332418304290217e+00 9.520786473550792994e-01 7.266798884970848693e-01 7.069976077980160145e-01 1.102229816754258129e+00 1.357379664140410558e+00 7.275193913626974984e-01 7.247357510823119187e-01 8.309007275353318400e-01 7.208886086783788949e-01 7.907455977153392546e-01 1.139310057662934916e+00 5.495716013822798951e-01 6.159059269702589212e-01 7.158830933527365881e-01 6.086282742559369074e-01 1.575868725612195487e+00 6.803643765617970463e-01 7.342054724531563714e-01 6.540780981065886790e-01 7.016295486174636276e-01 6.459532513039890622e-01 1.273664989792616886e+00 5.262544634327440685e-01
9.017140328463330023e-01 5.253053070716904305e-01 7.898160693275984023e-01 6.288734991123194895e-01 6.173545649977980609e-01 1.016594329049081091e+00 7.972691698297384999e-01 6.938704028929114642e-01 5.855094188714944359e-01 1.361759968305802815e+00 1.014006447824185919e+00 7.649956464976961357e-01 7.009133352119207849e-01 1.092241043483158647e+00 1.363477372156572276e+00 7.268779874115777195e-01 7.139216382998161414e-01 8.871550164831421004e-01 7.268263858504642183e-01 7.824121459428891034e-01 1.169485959622155180e+00 5.579450393566516286e-01 6.123492048800235343e-01 6.815967369422819555e-01 6.097182148612961816e-01 1.546980841654930217e+00 7.052156113025017659e-01 7.152926753409838412e-01 6.456436968062247983e-01 7.016245907891756062e-01 6.447183755262700933e-01 1.266755748456279251e+00 5.262458827471483414e-01
9.979142123887192461e-01 5.267460135182344683e-01 8.019239883938802382e-01 6.142797602190792627e-01 6.184196759262027276e-01 1.121419235023020988e+00 8.095277363786040903e-01 6.899427449872892470e-01 5.757339893367133810e-01 1.296961793838367294e+00 1.075412132540485510e+00 8.061676641066042315e-01 6.936449041823857797e-01 1.060121928447799622e+00 1.353960967617105382e+00 7.327467653081206622e-01 7.034183345203705029e-01 9.495893074762256081e-01 7.312017542749219556e-01 7.758120419788723243e-01 1.181911736612666797e+00 5.574030694174463285e-01 6.132503471158337049e-01 6.914814825151892608e-01 6.156894672181252304e-01 1.481796398426459271e+00 7.177378772998529444e-01 7.140005269872905513e-01 6.412479319163448821e-01 6.995530912323220107e-01 6.548459248504572283e-01 1.223482696206031450e+00 5.316610383542248464e-01
1.071270341545122795e+00 5.244673986085028883e-01 7.977311746215380861e-01 5.979248551769729136e-01 6.211785338477361362e-01 1.184416850247863140e+00 8.231128099094211503e-01 6.848720113069420856e-01 5.672063003914599166e-01 1.191443054600799023e+00 1.120721760327641370e+00 8.288880442898454159e-01 6.949025316825374610e-01 1.012900759989882937e+00 1.316690164193549117e+00 7.368934285169802534e-01 7.042247623045828631e-01 1.007300075789222094e+00 7.294358688665820711e-01 7.726414936260704858e-01 1.163174261313127955e+00 5.504981620271756082e-01 6.151293948579525939e-01 7.192995042970957709e-01 6.207888910139222061e-01 1.364360033668899241e+00 7.082525451373482550e-01 7.229099532263528749e-01 6.580806016201170561e-01 7.056589413237597253e-01 6.689481194410702436e-01 1.127483150485128371e+00 5.351802434026945443e-01
1.123991240205005404e+00 5.263739849257805803e-01 7.917948195235482434e-01 5.858326916033101961e-01 6.261274101241951495e-01 1.210206720582116535e+00 8.373321909919424488e-01 6.818129286413993073e-01 5.541053342070740850e-01 1.073669023871658412e+00 1.154767156227160418e+00 8.459944619874339988e-01 7.019936195204236062e-01 9.604818787212097142e-01 1.266082732590555260e+00 7.335232843148357107e-01 7.205372141132755370e-01 1.053609553371165353e+00 7.277573020348719890e-01 7.696933552719095184e-01 1.126115656565613410e+00 5.405632533161150999e-01 6.138936416374293215e-01 7.435755748212560245e-01 6.219925512156058156e-01 1.230179862144611613e+00 6.990368948542542427e-01 7.247020020245559246e-01 6.996184624003740637e-01 7.091260552489208058e-01 6.610469920887346307e-01 1.016123278662666607e+00 5.355929310313735092e-01
1.153201145108873726e+00 5.340162702293639319e-01 7.931519229490783252e-01 5.769313723129240179e-01 6.291421947463260445e-01 1.212435249057287612e+00 8.654445812821833783e-01 6.835156190896644057e-01 5.333583252679254816e-01 9.933144205395314508e-01 1.170550764904717544e+00 8.641722695956800537e-01 7.147134762435932709e-01 9.180468621096733450e-01 1.230267074438541552e+00 7.330861962420122113e-01 7.486305984610505115e-01 1.074516620146908519e+00 7.171645410942059096e-01 7.736282978266135757e-01 1.095328906984418760e+00 5.254284968497158204e-01 6.152332469144248250e-01 7.616546682617375552e-01 6.200407878150800967e-01 1.146364370085869888e+00 6.999091317975267845e-01 7.255184166029168269e-01 7.440807206164417043e-01 7.120689463023075483e-01 6.397720022768582648e-01 9.503155413010284658e-01 5.385284416221228776e-01
1.156128079607355197e+00 5.341758256543394090e-01 7.883922385412687195e-01 5.765044835303642090e-01 6.246481081562672566e-01 1.207062267829979829e+00 9.194742857243193290e-01 7.030322552844306960e-01 5.114641934500130382e-01 9.614941316913721003e-01 1.172496594728626995e+00 8.749461322487832593e-01 7.301746264476568493e-01 9.024404386395817879e-01 1.227354887735838895e+00 7.482474642228605921e-01 7.819390912824455420e-01 1.077706579241909601e+00 7.055853396699185431e-01 7.861759338012087595e-01 1.090255692817413191e+00 5.084426760111768751e-01 6.251480335659190812e-01 7.671073407705615299e-01 6.117575458408996969e-01 1.134390518519435176e+00 6.858816911874192623e-01 7.298143891610292533e-01 7.785573680073101244e-01 7.224189975151841248e-01 6.410009958149954779e-01 9.400934761349883928e-01 5.421727040759418692e-01
1.155760077923238649e+00 5.247942380000619744e-01 7.890981300906209084e-01 5.765726494946064040e-01 6.139606825941297252e-01 1.199977107502592677e+00 9.680002451213226555e-01 7.274243709319653250e-01 4.895506831340230569e-01 9.676073038014564309e-01 1.179684631393656202e+00 8.802269196487527703e-01 7.302331310391336761e-01 9.156328616327145120e-01 1.247300465528118130e+00 7.697839383306008809e-01 8.139875509705504220e-01 1.086628213017989619e+00 7.003820720315742099e-01 7.879723393453681446e-01 1.121307677376128797e+00 4.912097785728707922e-01 6.301522133849489782e-01 7.741406484126849286e-01 5.931532809484475477e-01 1.144440789763449207e+00 6.744962259054795295e-01 7.314183933962645767e-01 7.982359892788669642e-01 7.247651766608993462e-01 6.475560780579835418e-01 9.550860772005691501e-01 5.449658164350202894e-01
1.149258188705424955e+00 5.169411404660100295e-01 7.869341099593029076e-01 5.847118657943752851e-01 6.054587781174606276e-01 1.182986640246316279e+00 1.007320423352443539e+00 7.604041379662904721e-01 4.586157499472132137e-01 9.884245612478963494e-01 1.189064480190030304e+00 8.868338372976003470e-01 7.247100604773774046e-01 9.351270333755183906e-01 1.277702385486113590e+00 7.942736281228602868e-01 8.301993000665708333e-01 1.097455757540646948e+00 6.879973301830748511e-01 7.776372378378059169e-01 1.171581819111615630e+00 4.862489966853608125e-01 6.283570723891362952e-01 7.903132167467451508e-01 5.752200502474501542e-01 1.151410177251385614e+00 6.607106504316603290e-01 7.371187286792119098e-01 8.151527107237306335e-01 7.286487975108546511e-01 6.512874515866776681e-01 9.777451289043865845e-01 5.478281110701995749e-01
1.138460865029993219e+00 5.126803809758706532e-01 7.807874594786060607e-01 5.977976116976635446e-01 5.965008232578272729e-01 1.171530515292081853e+00 1.026070647976980332e+00 7.948766825034745409e-01 4.248821438455688826e-01 1.002207045954678133e+00 1.196314762272179477e+00 8.981368440127500685e-01 7.034699749527760781e-01 9.522278837608666446e-01 1.300118030166690364e+00 8.149515462022233203e-01 8.351562189337350395e-01 1.101239720661803423e+00 6.743196145784732254e-01 7.625712478745021450e-01 1.214878203443443327e+00 4.867668980945579205e-01 6.231621118006512861e-01 8.083978055111673555e-01 5.596124070527161987e-01 1.149868561055009897e+00 6.484111034401605078e-01 7.432287646235928857e-01 8.274811710854870217e-01 7.339332393141621003e-01 6.529708868688733903e-01 9.992987360919434181e-01 5.525314549377281503e-01
