# Supplementary material for: Molecular mechanisms of native ligand selectivity in catecholamine G protein-coupled receptors
Source: Nat Commun. 2026 Apr 23;17:4112. doi: 10.1038/s41467-026-71361-8 (PMC13150006; doi:10.1038/s41467-026-71361-8)
Supplement: Supplementary file 8 — Source Data 2 [file 41467_2026_71361_MOESM8_ESM.zip › SourceData/FigS15/strings4apo_WT/string304.txt]

8.907468250784592589e-01 4.949635836528399335e-01 8.483069601500281554e-01 6.351511339931236177e-01 6.339996650768449094e-01 1.072157551318772883e+00 8.415290289873744722e-01 6.626106879937812000e-01 5.539139273810191888e-01 1.480503884127145842e+00 1.047088815326949085e+00 8.496521689205648320e-01 8.457517473392808238e-01 1.213344435469935867e+00 1.536154406068494849e+00 7.329434851890843650e-01 7.357085464004391451e-01 9.586202516617341463e-01 6.672218765158423048e-01 8.179856754066339164e-01 1.230905994243974400e+00 4.987153447169695442e-01 6.187688370737187693e-01 7.865589773154693098e-01 5.540836636279617977e-01 1.801616481241348211e+00 6.047163526708390080e-01 7.247542715009860359e-01 6.539189056959107127e-01 7.256985605311124798e-01 6.876240389148378096e-01 1.437887768234842989e+00 5.286679570462086142e-01
8.655515204141990271e-01 4.960823521708634387e-01 8.181055045424605598e-01 6.299359448205302803e-01 6.400671995585107688e-01 1.056133000032739355e+00 8.281796999223393074e-01 6.525537497981926949e-01 5.558051606716289950e-01 1.451457047559893354e+00 1.016818663168399084e+00 8.394873756192714476e-01 8.255212162364604644e-01 1.179815566405120197e+00 1.501989099226232138e+00 7.356072970978299042e-01 7.275333879515087920e-01 9.619249366740268981e-01 6.769748241026365410e-01 8.002530559596701121e-01 1.208264274030141028e+00 5.022366288025523762e-01 6.175054435439887301e-01 7.722528406517380484e-01 5.446390549032114059e-01 1.761803941601150170e+00 6.162103550647607397e-01 7.268430795777197639e-01 6.594873015942311900e-01 7.160710407635358932e-01 6.675900021998550926e-01 1.407803093619408807e+00 5.305366673200482275e-01
8.453049401175936062e-01 5.011915278997436385e-01 7.941588402324206708e-01 6.322384366361764041e-01 6.368809564186160843e-01 1.043535017383236063e+00 8.089815663068264939e-01 6.536573575085686816e-01 5.665554470532655484e-01 1.426998001087142143e+00 9.959100499485661340e-01 8.319943229302474430e-01 7.895203167708235714e-01 1.145720964987647417e+00 1.463179317214431396e+00 7.310916095534937265e-01 7.158743679138193095e-01 9.609991446729099218e-01 6.977282306532658351e-01 7.835384494619266338e-01 1.193163104700447619e+00 5.048077311312638704e-01 6.117946346540330538e-01 7.569494450569844712e-01 5.406791855074219999e-01 1.714595852265886400e+00 6.145010898529814636e-01 7.278121473334043801e-01 6.703800301077263990e-01 7.054146983644166147e-01 6.575269341452631977e-01 1.377312982415664466e+00 5.314762549430274152e-01
8.333918995264073537e-01 5.066248214148292295e-01 7.853572247571236620e-01 6.402611684273861181e-01 6.294635362419628288e-01 1.018808174185217741e+00 7.893896660106505259e-01 6.661586987193164333e-01 6.005936479134416084e-01 1.416845458018766379e+00 9.875931546138876360e-01 8.099350028657196221e-01 7.447277104796347080e-01 1.126638594733876619e+00 1.430422834210388627e+00 7.226953486088141254e-01 7.125008799907404100e-01 9.433836003193853958e-01 7.210121595725991206e-01 7.782829585233632663e-01 1.187119502447004038e+00 5.055581863243736596e-01 6.058209768738246348e-01 7.414330404692274223e-01 5.544013350472551949e-01 1.668489988579709316e+00 6.036780891671738036e-01 7.311990253248056293e-01 6.812765744071189733e-01 6.971675342669896303e-01 6.696601500858595513e-01 1.347876328071674346e+00 5.308532254442337450e-01
8.184337143518233271e-01 5.121611132306659320e-01 7.766529238083289544e-01 6.419075820973898505e-01 6.299438781736386161e-01 9.708151969112686075e-01 7.817613876279313478e-01 6.791381796728512832e-01 6.287841845078114833e-01 1.403956269858215533e+00 9.714327203949485456e-01 7.656881876660136532e-01 7.147810722381487958e-01 1.122406934962610237e+00 1.407701836400258255e+00 7.186832989484283063e-01 7.163540921652914450e-01 9.040858137593408284e-01 7.368727908946949290e-01 7.771228156105202123e-01 1.169020041267307963e+00 5.133194168793355772e-01 6.069874958138566923e-01 7.259631177311730577e-01 5.778458609848742267e-01 1.631326157766147755e+00 6.148160351924311096e-01 7.384959189040711802e-01 6.796671572115184912e-01 6.845346529801452640e-01 6.809519721023069572e-01 1.313295416447270103e+00 5.315281302974979027e-01
8.661725198884835386e-01 5.170902992980369595e-01 7.927911477556325304e-01 6.398034466688909960e-01 6.243644233999832149e-01 1.022605264698779548e+00 7.882458210654588182e-01 6.826412350394203132e-01 6.135785855061625105e-01 1.385234606285206560e+00 1.008639979722832924e+00 7.770852233572930201e-01 6.875221980922922027e-01 1.115480232352156653e+00 1.389135955387104326e+00 7.203292190772365711e-01 7.151181704418508867e-01 9.101469563295296883e-01 7.402091461593527377e-01 7.787293963537212926e-01 1.175575280368325926e+00 5.312252742224328195e-01 6.120900988563967582e-01 7.551237072426448815e-01 5.967622094263019816e-01 1.577509786627105282e+00 6.438577025579710345e-01 7.399304524259371352e-01 6.626492374312551448e-01 6.806658978847279773e-01 6.706333031475273376e-01 1.281356556627436749e+00 5.350816853350643942e-01
9.388421922838019462e-01 5.240832345940977799e-01 8.051135580808019832e-01 6.427415803756960644e-01 6.233825064132869631e-01 1.106227469368200600e+00 7.861351685995080496e-01 6.815037869183877550e-01 5.959012983344471603e-01 1.347568881819836806e+00 1.054854096904150440e+00 8.134557195457214895e-01 6.762146513545453930e-01 1.095619499050130230e+00 1.371860846567902081e+00 7.242310709892325615e-01 7.145161903172976281e-01 9.481878267289144402e-01 7.340468279588500122e-01 7.848559781031533289e-01 1.182090779788780299e+00 5.454759069851063957e-01 6.140583288684543506e-01 7.557854116492077612e-01 6.010592989208780601e-01 1.530587675228270328e+00 6.673340018111101335e-01 7.357070392679524451e-01 6.521075314621216368e-01 6.831225816527308758e-01 6.566156404982976813e-01 1.254652370367612013e+00 5.325844376735155983e-01
9.735760109696363074e-01 5.323578571083060762e-01 7.832182367086539809e-01 6.482234366982146945e-01 6.264953150505147006e-01 1.138137292858353522e+00 7.903992657444197656e-01 6.886160185052853100e-01 5.870014332043284044e-01 1.281412561441243492e+00 1.063894711422634920e+00 8.199624965249460162e-01 6.663588880477155918e-01 1.063056157958879311e+00 1.346047204211640480e+00 7.222020956306125505e-01 7.214935222501585033e-01 9.526820897017179712e-01 7.405996460391490732e-01 7.843967094670082352e-01 1.158612278838178300e+00 5.492930059791213404e-01 6.125883982191506760e-01 6.987988954909188921e-01 5.985273595162448057e-01 1.484655473537878079e+00 6.976480677532189700e-01 7.202414228003158891e-01 6.549326385904753467e-01 6.826111711389761805e-01 6.472454821740203368e-01 1.213777820561938947e+00 5.331134505321651895e-01
1.033565484663256706e+00 5.303540521400386121e-01 7.861712406696050870e-01 6.288706095964036180e-01 6.237598894009959150e-01 1.196489777488981776e+00 8.103405300888433249e-01 6.856429262499823540e-01 5.712858531870225187e-01 1.234869300870320652e+00 1.091967056654680857e+00 8.422153150049522807e-01 6.589825650920385636e-01 1.014205384025410384e+00 1.332629177309700319e+00 7.261291620391767676e-01 7.257885549729415908e-01 9.888361319268501592e-01 7.485994194727080275e-01 7.899499957799384076e-01 1.172550085979369827e+00 5.471981370884904106e-01 6.171940411322425213e-01 6.813300907457054967e-01 6.085822460839130921e-01 1.421853396592865693e+00 7.201104029585767563e-01 7.130386545951187260e-01 6.590261710337316226e-01 6.792136510948580952e-01 6.421431123307413946e-01 1.181395266950339584e+00 5.408522097404202533e-01
1.067756390615820505e+00 5.325466473641633502e-01 7.829180770424954972e-01 6.059427958243679413e-01 6.258803418278509056e-01 1.215463557738819533e+00 8.182806087520426708e-01 6.744243493399416645e-01 5.704435673274642626e-01 1.202102895014516948e+00 1.104331582533579548e+00 8.428410988917454105e-01 6.723959585809932138e-01 9.864984249836105112e-01 1.314802565218868180e+00 7.393308584221948143e-01 7.220636755856868483e-01 1.017508469597622422e+00 7.377926495889952641e-01 7.993912417940596260e-01 1.181215053120847180e+00 5.465916076517951527e-01 6.248106950144188820e-01 7.049418165376678536e-01 6.270802365682869306e-01 1.358144582301022973e+00 7.241280273477138651e-01 7.327089394657886334e-01 6.573551488650961616e-01 6.767340436716180463e-01 6.471156861815053896e-01 1.141707992253326864e+00 5.472857169092278928e-01
1.100987487411090759e+00 5.315066190092142540e-01 7.802355692410887222e-01 6.102759829100911082e-01 6.267138624876025244e-01 1.217784115952961210e+00 8.211522766039075494e-01 6.841495574096381205e-01 5.801070913506753968e-01 1.137073907567815789e+00 1.130660485256342662e+00 8.417992463238448408e-01 7.056881258227533094e-01 9.700860575380818585e-01 1.280088254608563680e+00 7.415556569112096152e-01 7.168898572630602040e-01 1.034359536773792554e+00 7.312018313281020143e-01 7.944007431735407021e-01 1.160272179442576101e+00 5.417617165396679813e-01 6.184838080302930141e-01 7.083297423572909590e-01 6.266852596040912715e-01 1.286969895745821324e+00 7.026658721908508598e-01 7.437642554203234280e-01 6.562657263829472232e-01 6.864916395930256154e-01 6.779400228743451828e-01 1.081534307343217316e+00 5.462707369082906439e-01
1.127216945801076342e+00 5.238731394507294414e-01 7.881696241524284163e-01 6.178300033832400118e-01 6.216676595831047702e-01 1.231032868119322776e+00 8.250550145591214468e-01 6.970841519319463941e-01 5.764583791534192425e-01 1.083711461512820717e+00 1.155194883505034298e+00 8.587562766140395265e-01 7.264993098558956142e-01 9.558003590081736167e-01 1.258528694769964318e+00 7.327229138940456465e-01 7.162183311135570385e-01 1.055548831924747910e+00 7.349473049876530384e-01 7.796463868740061143e-01 1.136027783872488595e+00 5.392881110643759079e-01 6.096822130655290550e-01 7.042675742264782324e-01 6.174577565109642396e-01 1.244659314892599511e+00 6.940338459442360053e-01 7.314091248131669998e-01 6.726746751888543763e-01 6.971069457438149319e-01 6.838494652477807856e-01 1.038937114763126779e+00 5.413847925415469220e-01
1.141618617013591352e+00 5.174302606415613903e-01 7.872408203696739104e-01 6.032991528453649499e-01 6.172656198910967396e-01 1.232605314556140641e+00 8.410317856690506799e-01 6.971299810137807640e-01 5.566859925465325043e-01 1.031291973347127522e+00 1.162049971859880904e+00 8.704420250103547252e-01 7.403710861140210264e-01 9.280113491943328130e-01 1.235489194847557703e+00 7.285954542638112263e-01 7.297533920162097010e-01 1.081329230658384599e+00 7.303849444849410677e-01 7.724360856555543275e-01 1.113211464228131220e+00 5.324269578663919367e-01 6.110256198523761340e-01 7.395696472851090997e-01 6.164021880023929922e-01 1.193105099714228068e+00 6.967861279524150131e-01 7.211334016658014212e-01 7.128791634365382324e-01 7.056682125293949337e-01 6.610186674223975656e-01 9.916683449100238690e-01 5.400781994085882554e-01
1.145524452273114058e+00 5.203481876951464580e-01 7.840180539037151508e-01 5.927927316259109514e-01 6.156714072669801086e-01 1.218962148516162358e+00 8.850468478847227649e-01 7.062842453716944302e-01 5.305863790259816026e-01 1.007527396076841164e+00 1.161007796722608676e+00 8.682114135161050905e-01 7.352414227470389640e-01 9.078170939040609566e-01 1.227719440410285578e+00 7.363506374899650986e-01 7.551490150249148270e-01 1.091823982912037305e+00 7.162319184489351898e-01 7.813393487106455870e-01 1.114183089731033638e+00 5.146684340988468831e-01 6.195913517829564343e-01 7.896102989440988429e-01 6.181299776014012037e-01 1.159969204951108557e+00 6.907298737063188865e-01 7.191458050812417069e-01 7.435299664575472089e-01 7.083646127356568734e-01 6.503799876643613365e-01 9.717054080942497674e-01 5.429957175852526685e-01
1.150596294346805548e+00 5.248187801779332640e-01 7.877894972579578825e-01 5.968174502015672900e-01 6.134378296036148148e-01 1.204290824325632947e+00 9.488344213589542386e-01 7.390229512758529351e-01 5.043426644658771663e-01 9.968529853608050217e-01 1.169220540894321703e+00 8.655202237035385382e-01 7.265783286488196602e-01 9.067578531966125066e-01 1.233646852980351705e+00 7.493480218822937688e-01 7.765529063994951464e-01 1.094418151019042273e+00 7.034955028403272470e-01 7.856650469536854420e-01 1.126121514933480894e+00 4.936642044902893600e-01 6.219261341945591104e-01 8.151779968261945175e-01 6.110597638426894518e-01 1.142411004047246825e+00 6.679743973531619972e-01 7.167006239245301558e-01 7.586357539559158703e-01 7.119318863763897109e-01 6.648490607219144088e-01 9.652544141808042655e-01 5.450281093900596341e-01
1.151285805623018854e+00 5.218674391076494334e-01 7.898045396897501735e-01 5.982616244941738604e-01 6.097540349907198953e-01 1.189963455071888498e+00 1.002879628328135153e+00 7.751375144143133333e-01 4.777517967046987502e-01 9.917472302398843143e-01 1.179174057197698966e+00 8.695999704730015267e-01 7.244844538842240000e-01 9.181974034232877058e-01 1.248964596249994896e+00 7.677499750179161975e-01 7.929924177437921440e-01 1.097867937839196006e+00 6.926797984595368662e-01 7.755633992775182728e-01 1.145734789605530324e+00 4.795020529555737432e-01 6.195309648854173679e-01 8.116712330607167569e-01 5.952726523258613511e-01 1.134865750117565408e+00 6.449305731226726568e-01 7.179078361287317689e-01 7.757275969681375338e-01 7.205637981256394209e-01 6.772243734799688886e-01 9.649169166779142381e-01 5.464544917459547291e-01
1.145082895167907733e+00 5.155523945393132301e-01 7.852862740666888275e-01 5.971086927563472591e-01 6.041229386443159877e-01 1.177956837903116005e+00 1.024585091413225957e+00 7.926771227049050905e-01 4.510949223403306063e-01 9.966057262487039159e-01 1.187226765021491381e+00 8.816229652567607600e-01 7.179782941527476092e-01 9.344460976946173947e-01 1.273806748959278812e+00 7.920259651594168115e-01 8.135482323443345987e-01 1.100064980182004604e+00 6.816493593322079381e-01 7.657537444916966418e-01 1.180246155192706370e+00 4.779998057898010577e-01 6.203076588842945105e-01 8.026681398097377240e-01 5.765138516980747863e-01 1.141069041788553395e+00 6.389804998386663382e-01 7.291131007220459370e-01 7.999936961587092998e-01 7.293744619280801977e-01 6.712144826167556477e-01 9.807872669173327562e-01 5.491999905074500532e-01
1.138460865029993219e+00 5.126803809758706532e-01 7.807874594786060607e-01 5.977976116976635446e-01 5.965008232578272729e-01 1.171530515292081853e+00 1.026070647976980332e+00 7.948766825034745409e-01 4.248821438455688826e-01 1.002207045954678133e+00 1.196314762272179477e+00 8.981368440127500685e-01 7.034699749527760781e-01 9.522278837608666446e-01 1.300118030166690364e+00 8.149515462022233203e-01 8.351562189337350395e-01 1.101239720661803423e+00 6.743196145784732254e-01 7.625712478745021450e-01 1.214878203443443327e+00 4.867668980945579205e-01 6.231621118006512861e-01 8.083978055111673555e-01 5.596124070527161987e-01 1.149868561055009897e+00 6.484111034401605078e-01 7.432287646235928857e-01 8.274811710854870217e-01 7.339332393141621003e-01 6.529708868688733903e-01 9.992987360919434181e-01 5.525314549377281503e-01
