# Supplementary material for: Molecular mechanisms of native ligand selectivity in catecholamine G protein-coupled receptors
Source: Nat Commun. 2026 Apr 23;17:4112. doi: 10.1038/s41467-026-71361-8 (PMC13150006; doi:10.1038/s41467-026-71361-8)
Supplement: Supplementary file 8 — Source Data 2 [file 41467_2026_71361_MOESM8_ESM.zip › SourceData/FigS15/strings4apo_WT/string310.txt]

8.907468250784592589e-01 4.949635836528399335e-01 8.483069601500281554e-01 6.351511339931236177e-01 6.339996650768449094e-01 1.072157551318772883e+00 8.415290289873744722e-01 6.626106879937812000e-01 5.539139273810191888e-01 1.480503884127145842e+00 1.047088815326949085e+00 8.496521689205648320e-01 8.457517473392808238e-01 1.213344435469935867e+00 1.536154406068494849e+00 7.329434851890843650e-01 7.357085464004391451e-01 9.586202516617341463e-01 6.672218765158423048e-01 8.179856754066339164e-01 1.230905994243974400e+00 4.987153447169695442e-01 6.187688370737187693e-01 7.865589773154693098e-01 5.540836636279617977e-01 1.801616481241348211e+00 6.047163526708390080e-01 7.247542715009860359e-01 6.539189056959107127e-01 7.256985605311124798e-01 6.876240389148378096e-01 1.437887768234842989e+00 5.286679570462086142e-01
8.827713722412250386e-01 5.021779020038814600e-01 8.234371710860061144e-01 6.361165407622884072e-01 6.373753878403638495e-01 1.082266593449088043e+00 8.097558778552476078e-01 6.557744774377566310e-01 5.508814127333629962e-01 1.463951527694828281e+00 1.039024511019498220e+00 8.563372151440579172e-01 7.978506576628520142e-01 1.184785118901119150e+00 1.520258365155891855e+00 7.361646551668288296e-01 7.187164347651472385e-01 9.564758344511988808e-01 6.780367788699116494e-01 7.870153396790824374e-01 1.240476106468938911e+00 5.056665890562996868e-01 6.138058601755222998e-01 7.631976174766424981e-01 5.402142381904404544e-01 1.770373000048707013e+00 6.064616091833906486e-01 7.357279467079490543e-01 6.612706818818382404e-01 7.135288902658429855e-01 6.706743157904557773e-01 1.431108272996223674e+00 5.293389449148154791e-01
8.948546344938129726e-01 5.101231548546014682e-01 8.154129712526284601e-01 6.346399406188543146e-01 6.314554698453095360e-01 1.116528382683851905e+00 7.945142824666713288e-01 6.643057115984505323e-01 5.646211333625096307e-01 1.446131199592701089e+00 1.055997693181352615e+00 8.747975917913255461e-01 7.486410455915781803e-01 1.154472749308428359e+00 1.498512968605164808e+00 7.198209560777317773e-01 7.094610924344030289e-01 9.916752164132792702e-01 7.003371136482630099e-01 7.735087429783579216e-01 1.257901862929137415e+00 5.039122462153465820e-01 6.035638336815120075e-01 7.604400948803434757e-01 5.342559379725277946e-01 1.719883161158647367e+00 5.983791695206565064e-01 7.340475890638830103e-01 6.776875399781723264e-01 6.944802638214269130e-01 6.702628516419834037e-01 1.407707292291942247e+00 5.261933236074128883e-01
8.726814818682536723e-01 5.090368186326560407e-01 8.017356379497102559e-01 6.394755660788299378e-01 6.332722003701310998e-01 1.082422916739485874e+00 7.956351827564118739e-01 6.708380512389396921e-01 6.086299403654298334e-01 1.431752523663849308e+00 1.035214315111329109e+00 8.428624723256568085e-01 7.201349540579197184e-01 1.125813737114663260e+00 1.456773854442756644e+00 7.136649971925337343e-01 7.274907281670688342e-01 9.851230264781766222e-01 7.201238544194845659e-01 7.995840666820311915e-01 1.237332736449459958e+00 5.073367397002044310e-01 6.034235897009612160e-01 7.633541946298335601e-01 5.504285055409507965e-01 1.668447081167284018e+00 5.926496629514942382e-01 7.287009277331732982e-01 6.872738525333570436e-01 6.988467724095616118e-01 6.999524915719027574e-01 1.366597664390507560e+00 5.258687319605489519e-01
8.353575601254361604e-01 5.147218439579567262e-01 7.882912385663278787e-01 6.479487187840156093e-01 6.330095157801562955e-01 1.010860710445937505e+00 7.894151910167700459e-01 6.855972884922373334e-01 6.400470674814331407e-01 1.422326202119348348e+00 9.932343787938604507e-01 7.960547915304400091e-01 7.146452205595590357e-01 1.112392356603560062e+00 1.431110369076475708e+00 7.198357088131600579e-01 7.256761898319088466e-01 9.337172626196640346e-01 7.428198641955870984e-01 8.046976499559073126e-01 1.201298160110151336e+00 5.202857069061151973e-01 6.109691246481049332e-01 7.313268359471941649e-01 5.706768276312434995e-01 1.652580377176580129e+00 6.045733279011141770e-01 7.387145524315738010e-01 6.751139397433488787e-01 7.007540600802061315e-01 7.040387472813690595e-01 1.342169579459949968e+00 5.305212467740514359e-01
8.041266960735756752e-01 5.185766159542132270e-01 7.720856591743746611e-01 6.496599606355870637e-01 6.214312318669028556e-01 9.579012672779922966e-01 7.968708530480046459e-01 7.003858695460090100e-01 6.219691876737483138e-01 1.413388232235036179e+00 9.618142600134198528e-01 7.566541475017459772e-01 7.001120542073413500e-01 1.111621184078777524e+00 1.421679412840770151e+00 7.160781436857482918e-01 7.053780182182226577e-01 8.677264171358723965e-01 7.625394594818757366e-01 7.877568288020473375e-01 1.178446781115958686e+00 5.219486927921945796e-01 6.082786026771380694e-01 7.316998003814342288e-01 5.870070932145708964e-01 1.656335468169601199e+00 6.203403469122353853e-01 7.347020999291328236e-01 6.669375396190225791e-01 6.941946603264934623e-01 6.925193286447481889e-01 1.336441350016659868e+00 5.375714453978686080e-01
7.965484167245380220e-01 5.209559370793436228e-01 7.642009959632060090e-01 6.299557423528341360e-01 6.164093824252636633e-01 9.421340116471895731e-01 7.912137295155972083e-01 6.654418211653222448e-01 5.911612382693282042e-01 1.413971939009672329e+00 9.583770642941844553e-01 7.313989064828776421e-01 6.931131139706725452e-01 1.095853499399064956e+00 1.401199549193916205e+00 7.171361582144856195e-01 7.049088410749226874e-01 8.134159578873833008e-01 7.540661190149782200e-01 7.892964874602499403e-01 1.172167116882022242e+00 5.366059079211930039e-01 6.072921376413957795e-01 8.038405588257835355e-01 5.976456147399286101e-01 1.642533699942983816e+00 6.309035832782347031e-01 7.375463572483813568e-01 6.496792997631058997e-01 6.810935478024342515e-01 6.878188433019256642e-01 1.333242232736905564e+00 5.403638142743431017e-01
8.507668645928962992e-01 5.235678138899971801e-01 7.973866180031435880e-01 6.259447266036652913e-01 6.198822377341672851e-01 1.002772255631660947e+00 7.839848655367418484e-01 6.524174508428222108e-01 5.986018113979917343e-01 1.398166722340959289e+00 9.987415147771567803e-01 7.719877577161324833e-01 6.847723573247582740e-01 1.076121429799440588e+00 1.374726656817779169e+00 7.255302012195996575e-01 7.145289101381457897e-01 8.510838301305583276e-01 7.428204710914153575e-01 7.971774376558293795e-01 1.167260140498732390e+00 5.514463090065558903e-01 6.119667535177606421e-01 8.010292339404982975e-01 6.101377143835259309e-01 1.597250795006655233e+00 6.608584687993899198e-01 7.364104532369908362e-01 6.524676285225322614e-01 6.762383334848683925e-01 6.716150328508935230e-01 1.306245722247796781e+00 5.352717773009963986e-01
9.126521961758846668e-01 5.259083684900927036e-01 8.248566145337368205e-01 6.232097500209885510e-01 6.242806180423459139e-01 1.070791710970621091e+00 7.884298829264340114e-01 6.582992119801877040e-01 6.000851893143323013e-01 1.377513948675708866e+00 1.035045730864240898e+00 8.181222758964172836e-01 6.859482853328896512e-01 1.075004935244549431e+00 1.367391327802926160e+00 7.293766445734688464e-01 7.151522873213211895e-01 9.100549174104941574e-01 7.425948570434903750e-01 7.951130638143066864e-01 1.171029214347768743e+00 5.518496194456641302e-01 6.166321230552748167e-01 7.487423168855376066e-01 6.106479516974484545e-01 1.563993687882632599e+00 6.882668024531617412e-01 7.184018150847203410e-01 6.594865252024479929e-01 6.747494529369394423e-01 6.507585609459941578e-01 1.284910874277873871e+00 5.336541767691688198e-01
9.964133241058396040e-01 5.263813460727736482e-01 8.377905899779506393e-01 6.066906717678296479e-01 6.220957131815588737e-01 1.144187485730521203e+00 7.975044946188283301e-01 6.617259329505081888e-01 5.843060039020926411e-01 1.326327950325305594e+00 1.069025544261415384e+00 8.437458512375652919e-01 6.848643841078941863e-01 1.053703103132364927e+00 1.350065883869540517e+00 7.350487783984401835e-01 7.093226552100291293e-01 9.790456677039849342e-01 7.452728399057626518e-01 7.876726352283923704e-01 1.180413226737405008e+00 5.542310058651006566e-01 6.215343836548943290e-01 7.052925017806326302e-01 6.073295652835352110e-01 1.487690061464516544e+00 7.220387882397191204e-01 6.990553446497261847e-01 6.553194533830676294e-01 6.725791492404217253e-01 6.394143128025274736e-01 1.233696245292694726e+00 5.361399903150357860e-01
1.074271248067817375e+00 5.217916409992211513e-01 8.300626250527242123e-01 5.851444073304223892e-01 6.164044543743405491e-01 1.196282897800508227e+00 8.008523084122755042e-01 6.623711713122288902e-01 5.765976847591831600e-01 1.242601538642117420e+00 1.096095908161843102e+00 8.430492015884464285e-01 6.794606639989591024e-01 1.003819232845009291e+00 1.314682474846483595e+00 7.508931106273681877e-01 7.077415493423736548e-01 1.029489690313925232e+00 7.421273448786939175e-01 7.839165852830040082e-01 1.179515245646597155e+00 5.630998702087377517e-01 6.273768784987183711e-01 7.131897145557163364e-01 6.112374756526981479e-01 1.375899958736171547e+00 7.438525205939505724e-01 7.170448365800945467e-01 6.470268818638649222e-01 6.763868835721529305e-01 6.480429756002992203e-01 1.153176136005046537e+00 5.431452195357968638e-01
1.114416146838283606e+00 5.137433996186646645e-01 8.096682564101181923e-01 5.784471734026168654e-01 6.180413043651544758e-01 1.222733368556621736e+00 8.031476013932657976e-01 6.672584371765153399e-01 5.776210135966286519e-01 1.152710645527023514e+00 1.122759820505442985e+00 8.479498153106328484e-01 6.893728181749173567e-01 9.727165543327737085e-01 1.281781982516707385e+00 7.599317670062384344e-01 7.128340057711510802e-01 1.040783236821826607e+00 7.384173052446922902e-01 7.858459950389237170e-01 1.154840948957473135e+00 5.588899618233977851e-01 6.265496218026515018e-01 7.363866947647919048e-01 6.165768939134566029e-01 1.297415656138310558e+00 7.250662704263153291e-01 7.530792997928047461e-01 6.509949371811967200e-01 6.876600505622635362e-01 6.679850037975705312e-01 1.086972969541886824e+00 5.497033712448941012e-01
1.132672501347021576e+00 5.108035533109213100e-01 8.006320089260651196e-01 5.929919393151645846e-01 6.176259059660412776e-01 1.242676822167285033e+00 8.170082921718638813e-01 6.780830899977524640e-01 5.571595017540413863e-01 1.072845992917568880e+00 1.150803695713171315e+00 8.695607666019694593e-01 7.073091671374329703e-01 9.583022518841430859e-01 1.247893897857291323e+00 7.405230721598659027e-01 7.152342335706972642e-01 1.050853316403273396e+00 7.420889331184905569e-01 7.842903062404810166e-01 1.114879548624325700e+00 5.417680116056649009e-01 6.135885114029402398e-01 7.259425111030328726e-01 6.176048482559689523e-01 1.239487226111961382e+00 6.981698385863244205e-01 7.398657743439518431e-01 6.720332771613711786e-01 6.962608606979275860e-01 6.789377126596785050e-01 1.031828548375359755e+00 5.443921398056362770e-01
1.158813903000679213e+00 5.178128234454673073e-01 8.048192794466213495e-01 5.983594385838322260e-01 6.181183281100340876e-01 1.243066162130261665e+00 8.470656108050187427e-01 6.878865850521668213e-01 5.349238922738837054e-01 1.000035890230950741e+00 1.166589205254023875e+00 8.832271914830083226e-01 7.219550651976557321e-01 9.152550713477609623e-01 1.207647160772915340e+00 7.358479335074336047e-01 7.402199719318799387e-01 1.081816522945927561e+00 7.238856609384085594e-01 7.840261001179337219e-01 1.085227686988846862e+00 5.316774639477592768e-01 6.165358142076606818e-01 7.488427475268785161e-01 6.244083984762175410e-01 1.157245060170989381e+00 7.035772155756101487e-01 7.258410150849637921e-01 7.237059945773237635e-01 7.027592916133821310e-01 6.515968908899087975e-01 9.693808653027680133e-01 5.440308153451809403e-01
1.165960843966592941e+00 5.261478337853173759e-01 8.056739660263699809e-01 6.001071550277039535e-01 6.144502263926316932e-01 1.219245267268161070e+00 9.114484708481780384e-01 7.195692582720263353e-01 5.101502135574842445e-01 9.786090291843053679e-01 1.165363607286401759e+00 8.732177567874346291e-01 7.302400646457296585e-01 8.940175755051361639e-01 1.199500244756444678e+00 7.479929049729263646e-01 7.726671809692904347e-01 1.084930730180178937e+00 7.064679684260986026e-01 7.952970055046842957e-01 1.086220042080244363e+00 5.104141562159985046e-01 6.245267874786040174e-01 7.770520559859096510e-01 6.286648578445381830e-01 1.134128318858434126e+00 6.831580251500107837e-01 7.241294415020552711e-01 7.558269376678049545e-01 7.099618279800117282e-01 6.490186980142089723e-01 9.562336780068171338e-01 5.455778937146161800e-01
1.159728253312531043e+00 5.211538898617920079e-01 7.989147483269033456e-01 5.944787199163088509e-01 6.091126402004278795e-01 1.195984561730866647e+00 9.846105775277516070e-01 7.599737667548244202e-01 4.868929039913489354e-01 9.814575638912579336e-01 1.169185992092813597e+00 8.692269129303080710e-01 7.281692733659543837e-01 9.029351123941963264e-01 1.217417509062011849e+00 7.633299806062094905e-01 7.933578895313992962e-01 1.084911432064540771e+00 6.946041456024285576e-01 7.873714725737243070e-01 1.116491135796871648e+00 4.835550477721539120e-01 6.225315296643951779e-01 7.842116748072331944e-01 6.109956300445138488e-01 1.127558673956192248e+00 6.526323014988133497e-01 7.195059130264326308e-01 7.734121184302356067e-01 7.069360184689191806e-01 6.648299205190820738e-01 9.624424232959628567e-01 5.435525335658498713e-01
1.148067598591219429e+00 5.120064991657585773e-01 7.887353673976411628e-01 5.930614979407614618e-01 6.033446827218751363e-01 1.174180734192110886e+00 1.022775531310762265e+00 7.862794076562009682e-01 4.589195423445948663e-01 9.871628029285980377e-01 1.180898174346501017e+00 8.730820964209373702e-01 7.193169856117811456e-01 9.234837006201023213e-01 1.251119555756736945e+00 7.884450798182847109e-01 8.157473745562016099e-01 1.092830745817658045e+00 6.820605900045909609e-01 7.748226092236506490e-01 1.158768479933652173e+00 4.754952007314124929e-01 6.217288292940953420e-01 7.978867479823039677e-01 5.832867029595820707e-01 1.129236287776999914e+00 6.373399548745795062e-01 7.268242786806956568e-01 7.948934186121530132e-01 7.212839529807588690e-01 6.649970771320878882e-01 9.707709642545260253e-01 5.483736194618030746e-01
1.138460865029993219e+00 5.126803809758706532e-01 7.807874594786060607e-01 5.977976116976635446e-01 5.965008232578272729e-01 1.171530515292081853e+00 1.026070647976980332e+00 7.948766825034745409e-01 4.248821438455688826e-01 1.002207045954678133e+00 1.196314762272179477e+00 8.981368440127500685e-01 7.034699749527760781e-01 9.522278837608666446e-01 1.300118030166690364e+00 8.149515462022233203e-01 8.351562189337350395e-01 1.101239720661803423e+00 6.743196145784732254e-01 7.625712478745021450e-01 1.214878203443443327e+00 4.867668980945579205e-01 6.231621118006512861e-01 8.083978055111673555e-01 5.596124070527161987e-01 1.149868561055009897e+00 6.484111034401605078e-01 7.432287646235928857e-01 8.274811710854870217e-01 7.339332393141621003e-01 6.529708868688733903e-01 9.992987360919434181e-01 5.525314549377281503e-01
