# Supplementary material for: Molecular mechanisms of native ligand selectivity in catecholamine G protein-coupled receptors
Source: Nat Commun. 2026 Apr 23;17:4112. doi: 10.1038/s41467-026-71361-8 (PMC13150006; doi:10.1038/s41467-026-71361-8)
Supplement: Supplementary file 8 — Source Data 2 [file 41467_2026_71361_MOESM8_ESM.zip › SourceData/FigS15/strings4apo_WT/string258.txt]

8.907468250784592589e-01 4.949635836528399335e-01 8.483069601500281554e-01 6.351511339931236177e-01 6.339996650768449094e-01 1.072157551318772883e+00 8.415290289873744722e-01 6.626106879937812000e-01 5.539139273810191888e-01 1.480503884127145842e+00 1.047088815326949085e+00 8.496521689205648320e-01 8.457517473392808238e-01 1.213344435469935867e+00 1.536154406068494849e+00 7.329434851890843650e-01 7.357085464004391451e-01 9.586202516617341463e-01 6.672218765158423048e-01 8.179856754066339164e-01 1.230905994243974400e+00 4.987153447169695442e-01 6.187688370737187693e-01 7.865589773154693098e-01 5.540836636279617977e-01 1.801616481241348211e+00 6.047163526708390080e-01 7.247542715009860359e-01 6.539189056959107127e-01 7.256985605311124798e-01 6.876240389148378096e-01 1.437887768234842989e+00 5.286679570462086142e-01
8.787529571536181194e-01 4.996915099028982343e-01 8.321591331426166915e-01 6.365369603119930275e-01 6.387321398430343411e-01 1.079617157872944766e+00 8.156229280471328780e-01 6.603990834545008237e-01 5.702353573278985399e-01 1.456049797801632462e+00 1.026610193921654757e+00 8.633028174841737012e-01 8.068117798092322435e-01 1.171878560641779421e+00 1.493812957408480191e+00 7.320577557105473199e-01 7.277660162699343127e-01 9.782766476378357279e-01 6.773164194946255101e-01 7.869722931094806917e-01 1.221327100302424862e+00 5.051123081005647331e-01 6.172110908431954757e-01 7.708833924358975409e-01 5.405259865999124669e-01 1.751384812058699447e+00 6.245558074384031100e-01 7.238104456969399747e-01 6.713455039243970690e-01 7.205226635108505917e-01 6.722633689642427690e-01 1.413546912176935066e+00 5.345031019829743490e-01
8.601917688454060462e-01 5.065691851057124717e-01 8.113098413005169762e-01 6.514615035095024931e-01 6.352111502207661298e-01 1.059752978863373940e+00 7.989498130597282310e-01 6.727550560989737916e-01 6.118595903066462727e-01 1.430135676141798928e+00 1.006944841535748481e+00 8.469922922985486657e-01 7.652264898042502317e-01 1.133465133818756243e+00 1.446033768258042862e+00 7.280183552766550381e-01 7.303572757901261037e-01 9.759694793883624264e-01 6.972919312374046275e-01 7.719229875881055136e-01 1.203920248705269369e+00 5.124971402220347416e-01 6.154016202255920831e-01 7.508774348334525950e-01 5.442989831667266465e-01 1.687220281370442221e+00 6.317713395116730801e-01 7.320557051327685194e-01 6.931881543469187168e-01 7.108255395536466903e-01 6.700899725148119490e-01 1.369657003696089559e+00 5.344307683369529105e-01
8.568640081750008575e-01 5.101133002652853410e-01 8.218019497789261774e-01 6.620059576005072888e-01 6.435135273099472641e-01 1.041354946904397893e+00 7.912350143391785329e-01 6.847584997226219272e-01 6.534953883812743003e-01 1.426226394000200459e+00 1.002366090482147865e+00 8.362227881045782851e-01 7.243859858376391347e-01 1.117005242725777281e+00 1.415585795461535623e+00 7.229270127002814794e-01 7.421341930234539586e-01 9.729471338919294388e-01 7.168540845688240459e-01 7.811471788026583818e-01 1.190077418006859622e+00 5.105346824675832673e-01 6.137235714011305410e-01 7.324056086739934024e-01 5.675602897086038379e-01 1.636701677407523370e+00 6.199852075602663160e-01 7.340656266738085911e-01 6.873958670289734840e-01 6.981380730954592773e-01 6.900344374358945432e-01 1.330959409014890404e+00 5.276399225885091138e-01
8.745449386388354229e-01 5.162202964360537161e-01 8.520118533044923614e-01 6.443320681506551351e-01 6.357887492880778257e-01 1.035489302092821084e+00 7.917371050696720980e-01 6.790650586920886633e-01 6.305296616620541528e-01 1.442460441818897099e+00 1.014471984018403550e+00 8.487232051069873995e-01 6.867096808648436301e-01 1.138869418808065692e+00 1.425198806304559529e+00 7.226112354230433965e-01 7.517609327882307513e-01 9.625717891767724410e-01 7.370395814034612636e-01 8.010376076297424097e-01 1.202053057137964176e+00 5.207875780935005139e-01 6.115527609494164629e-01 7.397275266125398208e-01 5.955749273810323485e-01 1.634191959855008092e+00 6.129801867785205083e-01 7.316132291020837064e-01 6.654750110901217486e-01 6.852447071580370919e-01 6.922725458064453719e-01 1.330665552111695682e+00 5.264604503010023029e-01
8.838838091407218434e-01 5.203723638224548864e-01 8.690053655777622010e-01 6.312598437406294893e-01 6.209789267622014552e-01 1.045733178703182054e+00 7.893882258307723943e-01 6.710697112701525802e-01 6.089242433412576094e-01 1.438914738016718875e+00 1.019187680425875264e+00 8.549931348902348738e-01 6.714851067879082924e-01 1.134518077229240252e+00 1.397210063460348595e+00 7.235237618455673259e-01 7.457040118328958078e-01 9.644535021965046084e-01 7.456112494610027674e-01 8.048698461438817953e-01 1.194669349940549630e+00 5.445783094619633946e-01 6.052610065028346531e-01 7.413247361136593439e-01 6.057697695463004628e-01 1.592351548408347917e+00 6.469643394983982665e-01 7.292940594883204897e-01 6.570793784835106122e-01 6.923549922875897877e-01 6.678027829119295156e-01 1.305227320820996795e+00 5.296349648750053873e-01
9.154158397882953269e-01 5.251829473844388252e-01 8.672808080316377621e-01 6.290533373754969571e-01 6.214758855022229911e-01 1.074437703201065686e+00 7.888572778661802065e-01 6.798570651027723288e-01 5.979313674701127734e-01 1.409909465568461417e+00 1.028217597986354592e+00 8.474159414026761761e-01 6.765444329552813274e-01 1.115961448536755496e+00 1.368058484429847788e+00 7.253379109987383444e-01 7.273977652110820147e-01 9.620404249581600009e-01 7.457289122513128810e-01 7.884158910483880511e-01 1.181321633419268435e+00 5.570059841197347872e-01 6.063101488354067925e-01 7.032876043726480342e-01 6.047079609655838794e-01 1.552278332080816003e+00 6.888546818345229195e-01 7.163515631339970602e-01 6.474911543433492511e-01 6.970180079399840301e-01 6.428957162263558844e-01 1.278956670652044991e+00 5.317416524320586202e-01
9.522858094059338807e-01 5.282381418853633326e-01 8.382917361428248171e-01 6.200207879214105766e-01 6.229538218786578874e-01 1.098826893619326395e+00 7.915836801947344625e-01 6.873539316203520766e-01 5.869024767541420884e-01 1.362328389122583028e+00 1.037386905050081687e+00 8.206409130659585438e-01 6.875112675237885496e-01 1.086425163007369576e+00 1.352533150878295620e+00 7.283612323922298293e-01 7.082971489023368594e-01 9.444060397104195870e-01 7.450373433120371924e-01 7.640897818249089424e-01 1.172523197826070174e+00 5.551668084921379531e-01 6.154218448408517173e-01 6.838370098202476433e-01 6.079929394985972291e-01 1.520670314240680110e+00 7.083771510008025629e-01 7.095697417625635994e-01 6.404387323560555290e-01 6.902057084159043399e-01 6.327841651030406966e-01 1.254246430881248209e+00 5.363190661497063694e-01
9.967227186301228503e-01 5.232529960855438755e-01 8.053893444481382557e-01 6.007581369832077911e-01 6.186679890695859774e-01 1.136300483796713223e+00 7.881346544991875147e-01 6.780737705162666051e-01 5.853678965196964512e-01 1.305052972064759453e+00 1.053611479532305495e+00 8.067102749047088128e-01 7.000628533291363143e-01 1.060127517355533566e+00 1.348211659871398460e+00 7.365537597456358609e-01 7.027082865564041603e-01 9.484466244166784854e-01 7.369123969617519254e-01 7.569270092253428395e-01 1.173222223784787577e+00 5.483549122258885022e-01 6.231495437401856075e-01 7.101100364455503744e-01 6.188761662318791323e-01 1.470601766588900627e+00 7.065936320227309553e-01 7.292483896755944661e-01 6.345448807422272575e-01 6.855021604527949952e-01 6.418154680413427071e-01 1.212021456604916114e+00 5.431295608464427049e-01
1.040905366554190081e+00 5.169944296687073448e-01 7.875062159311848609e-01 5.841323437813816799e-01 6.153688971429313037e-01 1.175585741899450642e+00 7.888848160977696145e-01 6.633391092220198848e-01 5.955246421245972144e-01 1.248272566707870901e+00 1.079336972070754630e+00 8.139959710402793203e-01 7.129520942544633755e-01 1.041071815267679224e+00 1.346415453149203856e+00 7.375054703457777361e-01 7.037126739084701432e-01 9.781986388499025464e-01 7.365826494722157447e-01 7.658826130011413547e-01 1.180593765197050615e+00 5.387771954046106648e-01 6.190014547755539054e-01 7.460567151428615373e-01 6.195533035320534010e-01 1.411713826397231752e+00 6.815979023768267142e-01 7.428284810270338046e-01 6.330857595265411142e-01 6.928523177229455321e-01 6.657038454037818020e-01 1.164368533480902190e+00 5.416637193232144432e-01
1.065733183359552250e+00 5.166825588660357571e-01 7.707869882720304044e-01 5.837487575148945229e-01 6.169478820976986855e-01 1.199074754019318956e+00 8.013998207636506832e-01 6.630631136178890550e-01 6.056877197472165797e-01 1.189119708439964285e+00 1.098416525339949157e+00 8.243127158645386920e-01 7.224483945963036113e-01 1.014407277034515609e+00 1.328367752470532626e+00 7.316150189017869288e-01 7.001153239698851838e-01 9.943222713237923616e-01 7.511694070077339358e-01 7.673095841433758002e-01 1.172400326845892904e+00 5.316432630528888925e-01 6.099234349104999398e-01 7.521334798280847611e-01 6.078994141219984382e-01 1.356144915277155860e+00 6.427148590315927557e-01 7.334695598621232548e-01 6.514432950037620795e-01 6.983876781906372955e-01 6.867837125047600022e-01 1.120518238791887278e+00 5.350437527609788191e-01
1.103052916606146239e+00 5.156896059856912462e-01 7.686471140839958860e-01 5.897406560936845343e-01 6.179497505831139659e-01 1.222574495449722853e+00 8.104258555054334456e-01 6.712950651550465553e-01 5.825976462738211570e-01 1.106591520197035772e+00 1.136235965066621612e+00 8.484206725422001050e-01 7.214095165398326515e-01 9.819679398418731386e-01 1.294423135544781500e+00 7.225061188075418972e-01 7.005437328705506062e-01 1.033505274943868679e+00 7.400768214148835122e-01 7.626870901030989858e-01 1.151375133976666909e+00 5.237606594388084513e-01 6.037882854296454660e-01 7.499820727654656904e-01 6.030499790426472329e-01 1.273755814155054678e+00 6.431050503250907990e-01 7.282496892378176323e-01 6.760426480516634751e-01 6.951167309541375072e-01 6.706651023549703439e-01 1.055520737910546014e+00 5.306619605182774091e-01
1.144704728733065835e+00 5.160924040880018326e-01 7.902668251694794366e-01 5.914215215789644375e-01 6.157600815794354032e-01 1.237838367216303359e+00 8.230668761101568309e-01 6.788627994234182061e-01 5.540825081803882890e-01 1.046344733659175574e+00 1.171538162503885205e+00 8.732040854729974377e-01 7.040046140678749564e-01 9.513271779682609397e-01 1.268067866151378231e+00 7.271760359683119290e-01 7.112263733923321896e-01 1.071235122935601192e+00 7.147662689327092256e-01 7.653408207700055366e-01 1.136432866503489958e+00 5.256456354059954039e-01 6.069186025570620924e-01 7.577443616350055811e-01 6.130772512017224063e-01 1.214732178946083430e+00 6.621489472030333001e-01 7.367656143343178643e-01 6.991718896786619508e-01 7.011408980903139909e-01 6.550613193437593296e-01 1.013490606744816169e+00 5.353976786477424588e-01
1.159762286909855389e+00 5.187097187071487703e-01 7.963237440211339280e-01 5.896989622947740317e-01 6.147551134280850871e-01 1.225378605424131351e+00 8.705158743495764462e-01 6.915823943270296148e-01 5.227552342583028366e-01 1.022963697549362116e+00 1.175512876925130845e+00 8.768311632110563636e-01 7.081034972011585049e-01 9.214394973213932971e-01 1.252406833839898592e+00 7.373223863193263394e-01 7.508941882603700213e-01 1.089885014853545941e+00 7.022854412632260068e-01 7.905021836114737299e-01 1.138880658327521722e+00 5.269878236004179595e-01 6.140586629447516431e-01 7.841502239613276082e-01 6.194058001637469113e-01 1.170565491323567020e+00 6.584943922128342342e-01 7.446759113959884324e-01 7.317106889607685183e-01 7.068093652209643807e-01 6.523803033598813972e-01 9.905260932892949732e-01 5.399045686051952009e-01
1.140011361159134484e+00 5.167772109892024845e-01 7.763519720039143701e-01 5.886084021494906171e-01 6.158677756340621423e-01 1.194234952171467690e+00 9.282709026884905512e-01 7.120058800980336722e-01 4.910330188300838783e-01 1.027694423238883381e+00 1.154950044104566809e+00 8.654423095503737118e-01 7.366591449230692756e-01 9.150993769682691514e-01 1.253881302883288695e+00 7.421274178479571049e-01 7.919528398754009935e-01 1.091385827115384233e+00 6.994856048740234478e-01 8.078755988956429768e-01 1.151326372728799452e+00 5.147409224769277092e-01 6.194404137829323531e-01 8.038958149821074928e-01 6.118894968556787273e-01 1.149299224686216148e+00 6.452732375768263084e-01 7.436972200769187413e-01 7.556231574019096620e-01 7.060697813255175648e-01 6.509048748091506020e-01 9.795375802976247215e-01 5.364121739758133112e-01
1.124568378486100251e+00 5.106863564481615159e-01 7.627953221271347450e-01 5.910479699977339019e-01 6.133150966508750246e-01 1.171146439105805737e+00 9.825415394725177665e-01 7.461785869875778854e-01 4.609501795984525807e-01 1.017799059354008939e+00 1.148179976651416245e+00 8.688238758820662211e-01 7.476910406721715141e-01 9.231278415419985617e-01 1.266007646977719725e+00 7.591535488587617397e-01 8.150596601965404142e-01 1.093616557663911193e+00 6.894380011862433211e-01 7.945510230132329932e-01 1.164152949922127922e+00 4.964675338857898468e-01 6.248322890377758787e-01 8.058721477714049231e-01 5.960858733317158098e-01 1.142108361393858296e+00 6.394029482377833196e-01 7.418848869786012212e-01 7.805382926712045588e-01 7.190497591558655532e-01 6.544248115671531529e-01 9.728846691572744509e-01 5.346238037701515067e-01
1.128449630105771151e+00 5.094781702646824506e-01 7.681847984437146781e-01 5.953033935504330465e-01 6.056021198720054066e-01 1.166675515835154275e+00 1.011888034160209893e+00 7.757374043502118788e-01 4.404347785834495377e-01 1.005992090236778491e+00 1.165593896236253535e+00 8.836097503307875911e-01 7.296871748552369308e-01 9.360934671949023844e-01 1.283484265218802323e+00 7.877417235195901535e-01 8.259055156455066271e-01 1.099140223861817089e+00 6.795693901076023113e-01 7.753668103633023501e-01 1.186452789181979162e+00 4.890150711797693894e-01 6.265623450447753706e-01 8.059989306112297358e-01 5.782765921809172038e-01 1.144940395105387587e+00 6.436647551429814929e-01 7.443619093983266932e-01 8.045558928854024128e-01 7.341583739871957448e-01 6.550608117604905800e-01 9.808403463599465466e-01 5.423742776460297454e-01
1.138460865029993219e+00 5.126803809758706532e-01 7.807874594786060607e-01 5.977976116976635446e-01 5.965008232578272729e-01 1.171530515292081853e+00 1.026070647976980332e+00 7.948766825034745409e-01 4.248821438455688826e-01 1.002207045954678133e+00 1.196314762272179477e+00 8.981368440127500685e-01 7.034699749527760781e-01 9.522278837608666446e-01 1.300118030166690364e+00 8.149515462022233203e-01 8.351562189337350395e-01 1.101239720661803423e+00 6.743196145784732254e-01 7.625712478745021450e-01 1.214878203443443327e+00 4.867668980945579205e-01 6.231621118006512861e-01 8.083978055111673555e-01 5.596124070527161987e-01 1.149868561055009897e+00 6.484111034401605078e-01 7.432287646235928857e-01 8.274811710854870217e-01 7.339332393141621003e-01 6.529708868688733903e-01 9.992987360919434181e-01 5.525314549377281503e-01
