# Supplementary material for: Molecular mechanisms of native ligand selectivity in catecholamine G protein-coupled receptors
Source: Nat Commun. 2026 Apr 23;17:4112. doi: 10.1038/s41467-026-71361-8 (PMC13150006; doi:10.1038/s41467-026-71361-8)
Supplement: Supplementary file 8 — Source Data 2 [file 41467_2026_71361_MOESM8_ESM.zip › SourceData/FigS15/strings4apo_WT/string270.txt]

8.907468250784592589e-01 4.949635836528399335e-01 8.483069601500281554e-01 6.351511339931236177e-01 6.339996650768449094e-01 1.072157551318772883e+00 8.415290289873744722e-01 6.626106879937812000e-01 5.539139273810191888e-01 1.480503884127145842e+00 1.047088815326949085e+00 8.496521689205648320e-01 8.457517473392808238e-01 1.213344435469935867e+00 1.536154406068494849e+00 7.329434851890843650e-01 7.357085464004391451e-01 9.586202516617341463e-01 6.672218765158423048e-01 8.179856754066339164e-01 1.230905994243974400e+00 4.987153447169695442e-01 6.187688370737187693e-01 7.865589773154693098e-01 5.540836636279617977e-01 1.801616481241348211e+00 6.047163526708390080e-01 7.247542715009860359e-01 6.539189056959107127e-01 7.256985605311124798e-01 6.876240389148378096e-01 1.437887768234842989e+00 5.286679570462086142e-01
8.982915068156919203e-01 4.986241091622921062e-01 8.506925571166377154e-01 6.382094779500516735e-01 6.401927173990666908e-01 1.080822182589990410e+00 8.226432886433915348e-01 6.567137922720995835e-01 5.590475256906964896e-01 1.461535828969565021e+00 1.033782431819984415e+00 8.624516463567164504e-01 8.163436212992050134e-01 1.182990167973660522e+00 1.512475368489549998e+00 7.308515230174601474e-01 7.387047135568115541e-01 9.765244913051307485e-01 6.773043596164255442e-01 7.968418460690693816e-01 1.223242267480814327e+00 5.083668052379762825e-01 6.164225123000581785e-01 7.733061298507472037e-01 5.498080164040418660e-01 1.778441533631348825e+00 6.323908321737451432e-01 7.272605111468357642e-01 6.735491134632808352e-01 7.044033675807672701e-01 6.696187778776208077e-01 1.428710710989759658e+00 5.293721576454791800e-01
9.082491243966717143e-01 5.081829887649867983e-01 8.526731526792141747e-01 6.411743666349599691e-01 6.391965476574296146e-01 1.098698713572992203e+00 8.041835149641339830e-01 6.526741908305351281e-01 5.742872137884003081e-01 1.439645716984119916e+00 1.031570149335266695e+00 8.816187916654043555e-01 7.755701307862440386e-01 1.150165920543430698e+00 1.478677471096959906e+00 7.274017073334445582e-01 7.445687968671638179e-01 9.854931010393250812e-01 6.948810324906762315e-01 7.830846330327463356e-01 1.213947331536361807e+00 5.153191927115732263e-01 6.147365929581886101e-01 7.567748129666846957e-01 5.615397411817206752e-01 1.743140714988607343e+00 6.482485903690402562e-01 7.290550052532746017e-01 6.966076059010292143e-01 6.870247737112264996e-01 6.672166157694200406e-01 1.412330141270546013e+00 5.281776648766526305e-01
9.146334988218850492e-01 5.174732263186855308e-01 8.568208228265246085e-01 6.452496986088517295e-01 6.358090483594598386e-01 1.115331206465595359e+00 7.914558328276346533e-01 6.567591927593801060e-01 6.059873532367605620e-01 1.431101092895393112e+00 1.040442512745948234e+00 8.984697271653768746e-01 7.318563256943554363e-01 1.127233961925509620e+00 1.447973702290525244e+00 7.230726715686470740e-01 7.426189791085473502e-01 9.897256105983456287e-01 7.167187464808851827e-01 7.758304611921679195e-01 1.212219583746539264e+00 5.148315275535453317e-01 6.119740797097130702e-01 7.417623558303715336e-01 5.817246943120391034e-01 1.702880792519395836e+00 6.371650196733908977e-01 7.281374782235758847e-01 7.046254979484297687e-01 6.770490032011479142e-01 6.833542040865930867e-01 1.392391508208879802e+00 5.259741619427442672e-01
9.054740652596896533e-01 5.169977982903037894e-01 8.580113969611549152e-01 6.379581270551842875e-01 6.457461620699626037e-01 1.096074180168132184e+00 7.932009513614379781e-01 6.694040943459501625e-01 6.369057388767515038e-01 1.432334081042333285e+00 1.037622517871098493e+00 8.870517990423344434e-01 6.989468964262960382e-01 1.119836339960866844e+00 1.439461826221969831e+00 7.228467532539027962e-01 7.254085530523365355e-01 9.958502205907300286e-01 7.373314851436636452e-01 7.648750736298582931e-01 1.211689596661841506e+00 5.150684003839742786e-01 6.095010849988060642e-01 7.336225497025808950e-01 5.870337641708290866e-01 1.665206164107347453e+00 6.027659158197394840e-01 7.330835720133396238e-01 6.795074605717978944e-01 6.694033526640178478e-01 6.992403964583236986e-01 1.357564652428716157e+00 5.251136706134297283e-01
9.084175772360958412e-01 5.227551824407076220e-01 8.649684568721738298e-01 6.279648774053111504e-01 6.332806075750240238e-01 1.082086014376619776e+00 8.040537148335172857e-01 6.738886489411564096e-01 6.197355578578550572e-01 1.414947080040854788e+00 1.038589718156663455e+00 8.733366696868531953e-01 6.823401171189854564e-01 1.121160252752477327e+00 1.422673022562209066e+00 7.256735797624768169e-01 7.249971993526823644e-01 9.767124887715739057e-01 7.444234660172387441e-01 7.749295742054024272e-01 1.193534606055452585e+00 5.256930171998560608e-01 6.135812550784555119e-01 7.450939701276725335e-01 6.091901723978070393e-01 1.638161823199880018e+00 6.023857299426688128e-01 7.341050186807203115e-01 6.699349434507242407e-01 6.763360737745260920e-01 6.784919298784535258e-01 1.328973206796644435e+00 5.329826060911133645e-01
9.198566650193992222e-01 5.311528277204398130e-01 8.676520167415158191e-01 6.383006682944490917e-01 6.266376377138910270e-01 1.096302742039554134e+00 7.976174909509240463e-01 6.828508240704154186e-01 6.037990689298520230e-01 1.392855615475520503e+00 1.040689263363570261e+00 8.718755393160193545e-01 6.829183752266215768e-01 1.116316907903377897e+00 1.386818945837292150e+00 7.256591884912485524e-01 7.265080993371586526e-01 9.622748232766894505e-01 7.397179676913119284e-01 7.841062628441878291e-01 1.169882280953100873e+00 5.405150864989062276e-01 6.135454795720265420e-01 7.528137324971974076e-01 6.135262365094689141e-01 1.600671892723937173e+00 6.362083627229671023e-01 7.244530498833431365e-01 6.675931902899205905e-01 6.788534409936990421e-01 6.536780290275667760e-01 1.303157259012702740e+00 5.355840326519516470e-01
9.488811756879697024e-01 5.366518133322536466e-01 8.405607881628951450e-01 6.370058937034382973e-01 6.323828070898863674e-01 1.118734736371640892e+00 7.931829496080429198e-01 6.863240799750621735e-01 5.935679875633803615e-01 1.344602095619886972e+00 1.045772418430273243e+00 8.523450789118787174e-01 6.800669800781058427e-01 1.088281322697487230e+00 1.352605468751931328e+00 7.282762847606949475e-01 7.246257146851563524e-01 9.441643322252545323e-01 7.320445684776947237e-01 7.846586238852608641e-01 1.151963808593560845e+00 5.475100204058431785e-01 6.136957752975398250e-01 7.408403242272467715e-01 6.079887216210462242e-01 1.544237121954167069e+00 6.721323349561854066e-01 7.176773747679863202e-01 6.615416129648766796e-01 6.874718708892951780e-01 6.458576370688219326e-01 1.262174987694225647e+00 5.304509311879714861e-01
1.003626038057068071e+00 5.328462723343021512e-01 8.172209850619966964e-01 6.156621907608507138e-01 6.267176979626353228e-01 1.148089981990436881e+00 7.957068752628683184e-01 6.827505911142806028e-01 5.795519654723942926e-01 1.282148158435510332e+00 1.064842927973705944e+00 8.274148626829843645e-01 6.755659269156926161e-01 1.059193994453477616e+00 1.333331041576694354e+00 7.260498457289743524e-01 7.171374549236912976e-01 9.495076202008573274e-01 7.314331313705810800e-01 7.687165548750127808e-01 1.148395048125959050e+00 5.367008351288928836e-01 6.163204076688936217e-01 7.285304248643849068e-01 6.115081898795117210e-01 1.469119929645124056e+00 6.827968293769857144e-01 7.170501899301476856e-01 6.558023707828987137e-01 6.894551892106652868e-01 6.468019710650048104e-01 1.202945014722353489e+00 5.303938995457679884e-01
1.049946281195276221e+00 5.257424272201396409e-01 8.066777002010648845e-01 5.922072219463849763e-01 6.171862153958722619e-01 1.176084809114909868e+00 7.963696071274249944e-01 6.732337250241076099e-01 5.764455549217493147e-01 1.220355338908810428e+00 1.080572798092732434e+00 8.211188118313306195e-01 6.741592609988124041e-01 1.041091526524271949e+00 1.311367467734646297e+00 7.281676879568309557e-01 7.208474120690602227e-01 9.779345005133385227e-01 7.252631980347721274e-01 7.611477448595360684e-01 1.142273480617171932e+00 5.327292324588192018e-01 6.184131587089832793e-01 7.253870903042325402e-01 6.175229220658476903e-01 1.377161348684641018e+00 7.017518564906397582e-01 7.266523962913989942e-01 6.529057057855384150e-01 6.908215451371451099e-01 6.473735354317644575e-01 1.128494746808414995e+00 5.357576956439713545e-01
1.084188859056387511e+00 5.266013297215219602e-01 7.836263950757967889e-01 5.860617143248427752e-01 6.182626674817576218e-01 1.209252417343687824e+00 8.081066621591963539e-01 6.720803292780161975e-01 5.713363159093738375e-01 1.152124882193943822e+00 1.107043812629212143e+00 8.371940918359829231e-01 6.873088460352229090e-01 1.012528279161478695e+00 1.291473241509982106e+00 7.262283580797556093e-01 7.210391648821915522e-01 1.018237800636965451e+00 7.169313987082311934e-01 7.708841625373583639e-01 1.150188648192644880e+00 5.300733932969907691e-01 6.096138403041646558e-01 7.270749196756607358e-01 6.155707854867443762e-01 1.283251349950903730e+00 7.004940722116085317e-01 7.317039936322986549e-01 6.523436707996722594e-01 6.945026803089258127e-01 6.640822060297599805e-01 1.066346260746915187e+00 5.382281467981314682e-01
1.117227545018294688e+00 5.308161507418693859e-01 7.765263864333485921e-01 5.950237844719598046e-01 6.237540232232297033e-01 1.238944271140722808e+00 8.210933484990174946e-01 6.813549814004660199e-01 5.619866846831567120e-01 1.094954442852553056e+00 1.143938855970385582e+00 8.667238511745266605e-01 7.093143184802608303e-01 9.733609808275576203e-01 1.273357041025668490e+00 7.244224044088845016e-01 7.147266472167710383e-01 1.066537000275088909e+00 7.219117446257033999e-01 7.750786995437037863e-01 1.159055246616997437e+00 5.348412913388198575e-01 6.042471241296519802e-01 7.341391839530883034e-01 6.125413835937072449e-01 1.221080487059015729e+00 6.924747544085542161e-01 7.355171977128952543e-01 6.663696187582166530e-01 6.974651233358369895e-01 6.681357666441137821e-01 1.031579954289885359e+00 5.387296351678365625e-01
1.152286178438867159e+00 5.287732190169839308e-01 7.908017172245828119e-01 5.920100393536835703e-01 6.251435233797711932e-01 1.244133276267614940e+00 8.405207100672669185e-01 6.919356375205862886e-01 5.412594494109700394e-01 1.040517855452190776e+00 1.166170560037513626e+00 8.835111613695596500e-01 7.289700559626424159e-01 9.213347626497824239e-01 1.245015176868960349e+00 7.294887634729344539e-01 7.228214585979166884e-01 1.105001265447902892e+00 7.286972774577926693e-01 7.761005185622924518e-01 1.144994482416057835e+00 5.375960938832129443e-01 6.113435810091452094e-01 7.554891226746487387e-01 6.130293391657024582e-01 1.179082091897594387e+00 6.870185410613954824e-01 7.420259085716657266e-01 7.052558642672956957e-01 7.044889167745669312e-01 6.577789477484824454e-01 1.000971359706878783e+00 5.407783236118571812e-01
1.162003703109384389e+00 5.260389237966636156e-01 7.974702444005518087e-01 5.899786485482987342e-01 6.224762640605593367e-01 1.220005430465530782e+00 8.888103579910127117e-01 7.161400685424404999e-01 5.116129244901037598e-01 1.019211273141109597e+00 1.161799977413345397e+00 8.758171544048777291e-01 7.297922270911254561e-01 9.027111912336115429e-01 1.239476644206859879e+00 7.412028598150710579e-01 7.452573774231661119e-01 1.106677610625685260e+00 7.195509736689623681e-01 7.728127274451682682e-01 1.137788139324707126e+00 5.208753922333382302e-01 6.218254306783079777e-01 7.846427121142710570e-01 6.134027761172711202e-01 1.166249378880431120e+00 6.801859135493232289e-01 7.396878405964044667e-01 7.344838693422641729e-01 7.158998708784821696e-01 6.525801847641571340e-01 9.870251805409766543e-01 5.405854884527084847e-01
1.156408748647392848e+00 5.256431641395286070e-01 7.930550257704033212e-01 5.985069131875705439e-01 6.200700603454585291e-01 1.199853739643066630e+00 9.459023368173667956e-01 7.569112944864829773e-01 4.880284319201316778e-01 1.016173617629497539e+00 1.165545911586871819e+00 8.738695560073805879e-01 7.442361590361431523e-01 9.085309095683961056e-01 1.252857509634323074e+00 7.509864911229918727e-01 7.602523595199223161e-01 1.104223321338362984e+00 7.072675765120475244e-01 7.559260491229121692e-01 1.148024483047867195e+00 5.030397627968142826e-01 6.236884392119499410e-01 7.987290542342959654e-01 6.107804780256101962e-01 1.159115987900598999e+00 6.625674278835549380e-01 7.339221190085417623e-01 7.496333124140533988e-01 7.190528441254817604e-01 6.616020717469573986e-01 9.812873428006468890e-01 5.375942491546522595e-01
1.149356664447493737e+00 5.199529572984468162e-01 7.883627805441835168e-01 6.019381885374529562e-01 6.153419070064708452e-01 1.179629835812325833e+00 9.988240219545782006e-01 7.901699064375953263e-01 4.643237100860985733e-01 1.012738290557815946e+00 1.174382273302597035e+00 8.766607120466652914e-01 7.496918240197387728e-01 9.196013671147532653e-01 1.271108258929280144e+00 7.681998201415359828e-01 7.832154053141455741e-01 1.102980341076665205e+00 6.931716317669913696e-01 7.509652451930793893e-01 1.168092711244348658e+00 4.890691323960250081e-01 6.227676984280912098e-01 7.963256359758812408e-01 5.971302333750359015e-01 1.152277245733157152e+00 6.427080232007029714e-01 7.309250433459836271e-01 7.750046853123366830e-01 7.201437935099073151e-01 6.741186428267683661e-01 9.797588309456041200e-01 5.393940126786452849e-01
1.143849465047663383e+00 5.140299607242774238e-01 7.848354586614703088e-01 6.011074172633938950e-01 6.068158396976957025e-01 1.170139171373860698e+00 1.025200667707174107e+00 8.007472113635093480e-01 4.431809268178730776e-01 1.008764046323131991e+00 1.185945373231186206e+00 8.859736360466911043e-01 7.304916276117628948e-01 9.362994236613720878e-01 1.289357982933369895e+00 7.926554855240026676e-01 8.103716396657690835e-01 1.102776548978401383e+00 6.827484913773629316e-01 7.564828656845117294e-01 1.194284812137472729e+00 4.842112121531711999e-01 6.233184671260181275e-01 7.978368764831952342e-01 5.771759943644385604e-01 1.150319682175789726e+00 6.403167293553094774e-01 7.352396946525097121e-01 8.028145104326944725e-01 7.255853511833383340e-01 6.688624956580019321e-01 9.875526291213260199e-01 5.458647253505815033e-01
1.138460865029993219e+00 5.126803809758706532e-01 7.807874594786060607e-01 5.977976116976635446e-01 5.965008232578272729e-01 1.171530515292081853e+00 1.026070647976980332e+00 7.948766825034745409e-01 4.248821438455688826e-01 1.002207045954678133e+00 1.196314762272179477e+00 8.981368440127500685e-01 7.034699749527760781e-01 9.522278837608666446e-01 1.300118030166690364e+00 8.149515462022233203e-01 8.351562189337350395e-01 1.101239720661803423e+00 6.743196145784732254e-01 7.625712478745021450e-01 1.214878203443443327e+00 4.867668980945579205e-01 6.231621118006512861e-01 8.083978055111673555e-01 5.596124070527161987e-01 1.149868561055009897e+00 6.484111034401605078e-01 7.432287646235928857e-01 8.274811710854870217e-01 7.339332393141621003e-01 6.529708868688733903e-01 9.992987360919434181e-01 5.525314549377281503e-01
