# Supplementary material for: Molecular mechanisms of native ligand selectivity in catecholamine G protein-coupled receptors
Source: Nat Commun. 2026 Apr 23;17:4112. doi: 10.1038/s41467-026-71361-8 (PMC13150006; doi:10.1038/s41467-026-71361-8)
Supplement: Supplementary file 8 — Source Data 2 [file 41467_2026_71361_MOESM8_ESM.zip › SourceData/FigS15/strings4apo_WT/string264.txt]

8.907468250784592589e-01 4.949635836528399335e-01 8.483069601500281554e-01 6.351511339931236177e-01 6.339996650768449094e-01 1.072157551318772883e+00 8.415290289873744722e-01 6.626106879937812000e-01 5.539139273810191888e-01 1.480503884127145842e+00 1.047088815326949085e+00 8.496521689205648320e-01 8.457517473392808238e-01 1.213344435469935867e+00 1.536154406068494849e+00 7.329434851890843650e-01 7.357085464004391451e-01 9.586202516617341463e-01 6.672218765158423048e-01 8.179856754066339164e-01 1.230905994243974400e+00 4.987153447169695442e-01 6.187688370737187693e-01 7.865589773154693098e-01 5.540836636279617977e-01 1.801616481241348211e+00 6.047163526708390080e-01 7.247542715009860359e-01 6.539189056959107127e-01 7.256985605311124798e-01 6.876240389148378096e-01 1.437887768234842989e+00 5.286679570462086142e-01
8.832897147943818972e-01 4.993553865836869998e-01 8.328581960979258847e-01 6.458988734987524127e-01 6.403738880060345640e-01 1.059129228333495654e+00 8.232390040293813271e-01 6.678156303808846506e-01 5.577592157470491196e-01 1.469959602370687790e+00 1.027844677937328033e+00 8.406423993730054445e-01 8.128693679683177686e-01 1.177417264940959107e+00 1.515030076353137689e+00 7.407574996573953463e-01 7.293542004353451569e-01 9.594928832448137435e-01 6.747928173162219823e-01 7.997296805514280127e-01 1.235093821577789130e+00 5.162318317638237009e-01 6.203808837153621525e-01 7.678033657881380147e-01 5.477232223727759308e-01 1.774349346720265563e+00 6.425493689060316482e-01 7.290033473393144892e-01 6.666265644764252096e-01 7.181232772002235087e-01 6.692916234731698388e-01 1.433073854428852600e+00 5.339893675657072514e-01
8.776126375991335493e-01 5.098914170181041428e-01 8.153514145936475721e-01 6.573916609032137703e-01 6.390408264922099457e-01 1.065948147040018501e+00 8.065791513886489961e-01 6.753677684214461907e-01 5.663234537961210346e-01 1.446657705322548670e+00 1.017967358223383911e+00 8.379744237871438184e-01 7.719922687845758302e-01 1.143214601680104803e+00 1.484304051528122281e+00 7.380930644606559232e-01 7.208998870539949921e-01 9.589774439012028751e-01 6.877522240599829306e-01 7.795457469175285370e-01 1.228956598925258881e+00 5.237328386123997204e-01 6.175889326625296771e-01 7.535131035443712877e-01 5.563376571544765836e-01 1.730671306668598808e+00 6.644719130219742809e-01 7.281015714286940277e-01 6.772846755327421864e-01 7.032977018463957286e-01 6.620569648271819041e-01 1.407441301735909089e+00 5.356247801853254442e-01
8.621234344970766239e-01 5.152236336917028758e-01 8.067070611063995589e-01 6.619622156324331819e-01 6.406284008453082546e-01 1.063179456778101439e+00 7.961599284627826068e-01 6.821277151601687905e-01 5.954751100475237369e-01 1.430590896448544758e+00 1.010026490569325253e+00 8.371467112598732774e-01 7.314972612904914184e-01 1.124570657238259441e+00 1.445979260914919351e+00 7.253278362436881288e-01 7.159040440896135005e-01 9.631018180409766094e-01 7.102818939070005833e-01 7.693099846143365284e-01 1.212591738932271346e+00 5.168439171764802609e-01 6.109573212797362318e-01 7.426747547087481083e-01 5.723375037091831263e-01 1.680630004280741385e+00 6.495578275689571912e-01 7.159659691456509156e-01 6.778052192368504425e-01 6.908119266921444179e-01 6.777026697234487251e-01 1.368821424823046806e+00 5.331961918050871496e-01
8.907934191964501647e-01 5.161830352830621971e-01 8.440690607441260207e-01 6.611897496742015212e-01 6.452507670303462284e-01 1.031417113821437415e+00 7.953002860653045625e-01 6.916828220235995417e-01 6.282218194804920497e-01 1.446636406547941567e+00 1.022490969648269798e+00 8.192369939788497479e-01 7.198911042190130338e-01 1.126164729681332188e+00 1.449928253361735919e+00 7.227060878237402397e-01 7.201854811889126795e-01 9.555646813439744314e-01 7.440898337157615394e-01 7.767955199249922948e-01 1.220928694732891895e+00 5.193727131717870149e-01 6.125059638006473683e-01 7.304764452562121368e-01 5.772558536467385926e-01 1.666770264677712499e+00 6.191932656944743041e-01 7.143530470054972881e-01 6.589962685123298414e-01 6.995051357690094118e-01 6.970169767566770647e-01 1.356197302432603724e+00 5.292232156281059252e-01
9.290096181461856562e-01 5.225222420471343776e-01 8.836777334567664788e-01 6.489041981945891102e-01 6.326926584291274747e-01 1.056200793981920460e+00 8.042202308885182394e-01 6.830807057983531161e-01 6.166424264843672898e-01 1.451577209525632295e+00 1.048576260788960601e+00 8.471078279405555023e-01 7.004007848543203352e-01 1.134474807069185021e+00 1.451998049238225841e+00 7.264322380307237648e-01 7.241824780925025795e-01 9.817441209174464500e-01 7.607947293542843825e-01 7.831879147617868409e-01 1.232815174844120953e+00 5.255263026848752128e-01 6.173737333938914551e-01 7.342740262521798567e-01 5.968655601153641799e-01 1.654630793947073242e+00 6.095709151159920403e-01 7.200387063488927764e-01 6.565378115197205711e-01 7.030122758119968784e-01 6.816763037774896672e-01 1.351514712013528463e+00 5.325918981128114904e-01
9.118173212742032296e-01 5.217464917734346841e-01 8.925143949953655564e-01 6.282586964003726848e-01 6.259319882570523186e-01 1.065191606696916704e+00 7.974164617983222625e-01 6.616809930447753452e-01 6.029461027339314549e-01 1.451028620605485653e+00 1.049323097104272628e+00 8.713452384427327058e-01 6.786598159637805550e-01 1.143160082382344456e+00 1.423565295230075245e+00 7.275028848519510261e-01 7.370002173095474562e-01 9.931442049424437091e-01 7.538288897112556119e-01 8.015631356395432894e-01 1.218854804020415683e+00 5.366828292305981796e-01 6.171836977541236280e-01 7.619996770352994719e-01 6.134837659425416145e-01 1.621652166902291636e+00 6.149083269510802197e-01 7.339296897708456058e-01 6.556968336133280895e-01 6.920732297416081202e-01 6.677713022933384757e-01 1.328986691442582968e+00 5.352134837082617169e-01
9.155729306391328093e-01 5.232251539515017091e-01 8.823405117735045877e-01 6.293882352357347276e-01 6.263951510153806801e-01 1.071971966609251758e+00 7.835355869497797610e-01 6.647486507759666763e-01 6.049084775373431144e-01 1.421992815759057116e+00 1.037822675240492876e+00 8.595294548652172573e-01 6.841231356317831747e-01 1.129998601734748975e+00 1.379405268222619441e+00 7.321745462428419504e-01 7.398239162822273229e-01 9.687310476407042792e-01 7.406842906597636000e-01 8.087620626204610197e-01 1.184857431862492261e+00 5.510052397691349579e-01 6.151990437429459835e-01 7.439354307551198087e-01 6.098552229610852971e-01 1.575765530246916235e+00 6.641620444552888136e-01 7.344584671813139121e-01 6.594874535654023928e-01 6.910104277095284742e-01 6.527968476616932136e-01 1.292610184417288366e+00 5.324523280781733314e-01
9.470344236036111196e-01 5.260727238708824416e-01 8.514124635429066723e-01 6.291717591142673704e-01 6.239004917938019146e-01 1.087648334328702893e+00 7.807933215087421441e-01 6.768120570702953476e-01 6.009277507264579876e-01 1.360076415790958171e+00 1.036636175316695718e+00 8.286500913405594471e-01 6.882812633847873451e-01 1.090339077454171024e+00 1.342359085200765190e+00 7.305643764561431386e-01 7.283830750815503130e-01 9.425851271773482143e-01 7.419873348851628858e-01 7.933263521389181117e-01 1.156221690038560901e+00 5.516095484784825365e-01 6.137964002777064332e-01 7.194336117945971942e-01 6.096025703031555665e-01 1.523947705160334509e+00 6.972605694121245534e-01 7.248343604072595703e-01 6.620794687597553185e-01 6.932493655880573868e-01 6.423046459634407235e-01 1.249533663942909545e+00 5.322143110389819798e-01
9.945802312005473933e-01 5.258807161003844488e-01 8.037605586292536630e-01 6.112265653411940169e-01 6.183559454011077205e-01 1.122438073176168505e+00 7.822736999004329395e-01 6.758144410013456893e-01 5.918894008806645513e-01 1.266820554646220343e+00 1.048021155669986770e+00 8.030669013908019460e-01 6.884953016957899852e-01 1.036406577907360793e+00 1.307877861489478599e+00 7.278550288996851192e-01 7.166953003103783137e-01 9.372230466575321994e-01 7.422359399075906250e-01 7.768586406647494114e-01 1.136290906434327619e+00 5.474891519725850753e-01 6.132978528276687991e-01 7.153016975371849773e-01 6.171775978858885514e-01 1.442338479819021302e+00 7.059751680259718221e-01 7.213216903509122035e-01 6.532799852942378083e-01 6.919957762693347281e-01 6.400500187746949177e-01 1.183586670524144457e+00 5.348128475636091395e-01
1.050902193186066480e+00 5.210764114643848810e-01 7.742999215546284564e-01 5.882113401292871080e-01 6.160108577966839638e-01 1.178953014440883074e+00 7.891774248774880984e-01 6.655204039760403978e-01 5.877782466192190691e-01 1.173401699208112436e+00 1.076973453013879478e+00 8.173739845757058697e-01 6.951866887334643419e-01 9.988513995474398444e-01 1.283647262921139731e+00 7.324428968883647251e-01 7.155946984351262419e-01 9.748404154944977362e-01 7.388354727505845876e-01 7.797792757217056892e-01 1.133587478270530413e+00 5.473278758680897305e-01 6.113607347437753914e-01 7.285781586092160422e-01 6.188855640144703685e-01 1.344400746562420590e+00 6.886214781340332935e-01 7.281638214856517299e-01 6.422603945394911307e-01 6.917608916131922081e-01 6.555553688746261765e-01 1.111997499791798738e+00 5.376273465320005052e-01
1.102518598306704067e+00 5.208231450391102024e-01 7.768450728675700967e-01 5.868822826766545431e-01 6.203318571963619688e-01 1.223275450464573089e+00 8.080081924528250692e-01 6.747028873410125804e-01 5.742591948378323874e-01 1.096991052691343338e+00 1.121855374678194517e+00 8.506947361368213389e-01 6.976891535066352956e-01 9.744496005900521451e-01 1.262008344125483461e+00 7.371753822283471091e-01 7.138715888721837155e-01 1.026441987769280306e+00 7.444374804695541581e-01 7.793033547160367336e-01 1.131421712763985621e+00 5.475185212043692795e-01 6.081060783058196417e-01 7.372361784870142820e-01 6.106279166183715690e-01 1.257942455484923894e+00 6.719282038809560875e-01 7.349471572304269174e-01 6.680073018048550137e-01 6.909863081331272250e-01 6.713831622681987188e-01 1.052059959027313640e+00 5.407810300955807614e-01
1.147017451437855051e+00 5.271490653834791651e-01 7.929115796203495270e-01 5.910356149665590975e-01 6.234497054110084147e-01 1.235498588311230161e+00 8.352922981915458234e-01 6.862694691526367574e-01 5.490814696530919026e-01 1.032782260213090053e+00 1.163784249857400921e+00 8.709254921206593947e-01 6.940451942209892033e-01 9.402160152126264325e-01 1.238245717486151865e+00 7.428253309017787132e-01 7.278017582801368235e-01 1.069945244418789798e+00 7.326138042109590076e-01 7.780745673254265693e-01 1.126627349101039899e+00 5.451368762636445986e-01 6.122231425281261519e-01 7.568125385767460189e-01 6.109040419419872192e-01 1.182104342477469761e+00 6.812371721359590238e-01 7.470293313595707252e-01 7.101468316506415190e-01 6.947350682636420638e-01 6.657351992668839591e-01 9.998764718805100982e-01 5.458810254351171842e-01
1.158907345805270106e+00 5.301303328209099330e-01 7.940443089371276297e-01 5.907004128043106261e-01 6.226759067429494809e-01 1.224098436887531172e+00 8.682980015756829317e-01 6.913637209192754485e-01 5.243281291617570838e-01 1.013210118279108896e+00 1.169706511046474162e+00 8.717300168849030362e-01 7.009400977292654655e-01 9.166438790019586502e-01 1.230998045513679084e+00 7.483043817997891978e-01 7.569867755719390523e-01 1.086442124152610322e+00 7.089930387707668036e-01 7.854891428616113114e-01 1.134197408006896834e+00 5.384751587247301741e-01 6.217552210190169237e-01 7.853198644655682292e-01 6.169467300326187953e-01 1.150838388498037324e+00 6.921432538642497967e-01 7.585189930441517125e-01 7.295932607543885728e-01 7.039166313623584914e-01 6.524632803817791427e-01 9.845723406223690910e-01 5.481109795625253023e-01
1.146034477978034483e+00 5.254546884018190811e-01 7.826402407776824610e-01 5.914011507504601806e-01 6.190070667958403883e-01 1.207360997518758916e+00 9.254939362546381609e-01 7.088374179010403786e-01 4.886318285662292205e-01 1.029306263920387376e+00 1.156845715304875011e+00 8.727894909674356327e-01 7.338882622457363336e-01 9.150518349724598988e-01 1.246326522837838180e+00 7.476171970754990070e-01 7.892964149680160579e-01 1.093143025370776122e+00 6.965339747036278784e-01 7.909128174487215501e-01 1.156442042958141014e+00 5.200337967209457402e-01 6.276140976064177313e-01 7.954042265707423898e-01 6.100433758908047066e-01 1.151186572509352635e+00 6.778143528857329958e-01 7.556711203373522867e-01 7.451354619552403857e-01 7.061697098763449754e-01 6.468645563910871976e-01 9.946193553159193845e-01 5.407424037679088302e-01
1.140322814004328000e+00 5.179568497896849255e-01 7.782681668388479190e-01 5.931117980799041067e-01 6.132457800073083387e-01 1.187876614896235639e+00 9.830525808302186253e-01 7.419246493920026442e-01 4.619195840914381845e-01 1.023708930084227919e+00 1.160697584126814785e+00 8.767710432167037382e-01 7.462837483936799465e-01 9.199198963692940545e-01 1.262709255704099753e+00 7.568010851797632998e-01 8.175360162119382768e-01 1.097610248026905877e+00 6.877274747002908306e-01 7.885654520580939186e-01 1.172216236361433017e+00 5.000586622884874988e-01 6.268757880238610136e-01 7.896931407011311688e-01 5.968161364189376039e-01 1.147710283179575796e+00 6.534069071568289200e-01 7.516623597474666463e-01 7.660370070016795374e-01 7.138887761202913351e-01 6.571226839547708032e-01 9.933986385729719482e-01 5.356072286718378539e-01
1.138162124747749138e+00 5.128751314188200183e-01 7.774363964621543444e-01 5.976256830364276018e-01 6.064052514193969401e-01 1.173497012416365060e+00 1.020209835987661906e+00 7.766957211023902685e-01 4.415174805852221107e-01 1.009104575683995142e+00 1.176473608708949792e+00 8.855050467357609145e-01 7.269342929380302465e-01 9.334162147938570575e-01 1.280894746149985775e+00 7.852798278539289134e-01 8.335964730271766543e-01 1.100579891272542188e+00 6.804519554527369563e-01 7.787435884448531409e-01 1.192947141041283965e+00 4.906445330908977276e-01 6.256391767352104116e-01 7.928645277838527461e-01 5.792828883629371761e-01 1.145038070130605767e+00 6.439454125468266898e-01 7.510334258221558201e-01 7.957844851892169613e-01 7.280776260729823202e-01 6.605687539602066449e-01 9.923983942911002165e-01 5.416727794120462791e-01
1.138460865029993219e+00 5.126803809758706532e-01 7.807874594786060607e-01 5.977976116976635446e-01 5.965008232578272729e-01 1.171530515292081853e+00 1.026070647976980332e+00 7.948766825034745409e-01 4.248821438455688826e-01 1.002207045954678133e+00 1.196314762272179477e+00 8.981368440127500685e-01 7.034699749527760781e-01 9.522278837608666446e-01 1.300118030166690364e+00 8.149515462022233203e-01 8.351562189337350395e-01 1.101239720661803423e+00 6.743196145784732254e-01 7.625712478745021450e-01 1.214878203443443327e+00 4.867668980945579205e-01 6.231621118006512861e-01 8.083978055111673555e-01 5.596124070527161987e-01 1.149868561055009897e+00 6.484111034401605078e-01 7.432287646235928857e-01 8.274811710854870217e-01 7.339332393141621003e-01 6.529708868688733903e-01 9.992987360919434181e-01 5.525314549377281503e-01
