# Supplementary material for: Molecular mechanisms of native ligand selectivity in catecholamine G protein-coupled receptors
Source: Nat Commun. 2026 Apr 23;17:4112. doi: 10.1038/s41467-026-71361-8 (PMC13150006; doi:10.1038/s41467-026-71361-8)
Supplement: Supplementary file 8 — Source Data 2 [file 41467_2026_71361_MOESM8_ESM.zip › SourceData/FigS15/strings4apo_WT/string265.txt]

8.907468250784592589e-01 4.949635836528399335e-01 8.483069601500281554e-01 6.351511339931236177e-01 6.339996650768449094e-01 1.072157551318772883e+00 8.415290289873744722e-01 6.626106879937812000e-01 5.539139273810191888e-01 1.480503884127145842e+00 1.047088815326949085e+00 8.496521689205648320e-01 8.457517473392808238e-01 1.213344435469935867e+00 1.536154406068494849e+00 7.329434851890843650e-01 7.357085464004391451e-01 9.586202516617341463e-01 6.672218765158423048e-01 8.179856754066339164e-01 1.230905994243974400e+00 4.987153447169695442e-01 6.187688370737187693e-01 7.865589773154693098e-01 5.540836636279617977e-01 1.801616481241348211e+00 6.047163526708390080e-01 7.247542715009860359e-01 6.539189056959107127e-01 7.256985605311124798e-01 6.876240389148378096e-01 1.437887768234842989e+00 5.286679570462086142e-01
8.802909552470201682e-01 4.997817063226708822e-01 8.362319596474736549e-01 6.386933103841965220e-01 6.399052390113034727e-01 1.071469944502537741e+00 8.195111174005079713e-01 6.645404087139804572e-01 5.656803126950333827e-01 1.467526020714759794e+00 1.020346606869552142e+00 8.519643249675904473e-01 8.222572979333397925e-01 1.176904333494941834e+00 1.507801204863109312e+00 7.381154168240818825e-01 7.262931180367555584e-01 9.651458505280285927e-01 6.691562056953641591e-01 7.945278058375038199e-01 1.224070793344492980e+00 5.087973997030221796e-01 6.160643567310891688e-01 7.745576422082239842e-01 5.418893772591525382e-01 1.771155505786756734e+00 6.261498551025705961e-01 7.312422159100844254e-01 6.675954663723593363e-01 7.111457959884498470e-01 6.660251916871888778e-01 1.426746337488708827e+00 5.355336584502421449e-01
8.612407993227327863e-01 5.077228056167226722e-01 8.186607493905484478e-01 6.430280337414105984e-01 6.369349536534731904e-01 1.048318637636494799e+00 8.068406160833444529e-01 6.669104462671202604e-01 5.812790892866904757e-01 1.444670215299051153e+00 9.972500841175980790e-01 8.279118873026177772e-01 7.833250175750221533e-01 1.144788810564094428e+00 1.463509536309531622e+00 7.328547599601004103e-01 7.146162379692702071e-01 9.543668281109215501e-01 6.816729963387252456e-01 7.728814014104576913e-01 1.203993630631128076e+00 5.127979630261535471e-01 6.112286106408993946e-01 7.593561820341726554e-01 5.462003586387884635e-01 1.708311928617183506e+00 6.421610936327406538e-01 7.297426997595307663e-01 6.858798975774198503e-01 7.020085584679609525e-01 6.628558523249851175e-01 1.380495244253792109e+00 5.374043309450370343e-01
8.409085493336840855e-01 5.133322552884136414e-01 8.113817810362825567e-01 6.503852115469562767e-01 6.380523738753092200e-01 1.006573165145599358e+00 8.025604082440817022e-01 6.785811078784164119e-01 6.097304831493125521e-01 1.432973534096354529e+00 9.838427223579461200e-01 8.013745881934742910e-01 7.338049316797256028e-01 1.125430126976485035e+00 1.421334256614409153e+00 7.252209737262230727e-01 7.053718640027628606e-01 9.430294741453332241e-01 7.039071904050542283e-01 7.654697790181681505e-01 1.187717442752498576e+00 5.117126240579548124e-01 6.091391836380340985e-01 7.456308052994312652e-01 5.653807510589370366e-01 1.645400178026755977e+00 6.369633983701094015e-01 7.220441213848888262e-01 6.914583301270914584e-01 7.026029558797035612e-01 6.820557783023044607e-01 1.331941674293502187e+00 5.339552154681354024e-01
8.620692454961378370e-01 5.210885215117547764e-01 8.397730376176214540e-01 6.520155947076482494e-01 6.420621485669799622e-01 9.958287882803045221e-01 8.003908816911948776e-01 6.885364381460399308e-01 6.217884338724283255e-01 1.451174024943999941e+00 1.001929294768331369e+00 8.146719295897787427e-01 7.062856052519904670e-01 1.131900538163638670e+00 1.436734418433133209e+00 7.256095053559095120e-01 7.158463782856424595e-01 9.506417867068707173e-01 7.273429081116853379e-01 7.773980869408664285e-01 1.212087981180398177e+00 5.146177331699322011e-01 6.137403932904097470e-01 7.440537289761368633e-01 5.872114091888145371e-01 1.650823318345472801e+00 6.148963600401324836e-01 7.224073079847088685e-01 6.713728618094539913e-01 6.932663753154091335e-01 6.999630996429601071e-01 1.342700390110996178e+00 5.313011934892454269e-01
8.999142421634374056e-01 5.267268452812551294e-01 8.775309631549874645e-01 6.419814724656820459e-01 6.329349843173134316e-01 1.038912136394469776e+00 8.012629265186815841e-01 6.747483765915462950e-01 6.035426518528366202e-01 1.456112434410953949e+00 1.034870895595356721e+00 8.494928099302706537e-01 6.864621274074064194e-01 1.144524107900822152e+00 1.437126803767287520e+00 7.295056612136744389e-01 7.303703432744440560e-01 9.704550210505732410e-01 7.384813026061254337e-01 7.919313130329911354e-01 1.222619348117844895e+00 5.255270150382392869e-01 6.183476852785502187e-01 7.534698777454024166e-01 6.052518012834394723e-01 1.640856500918712157e+00 6.150057660178026575e-01 7.248036819756126237e-01 6.639199029169134958e-01 6.900998300863715462e-01 6.851987931365995932e-01 1.342374078029728190e+00 5.337782272955642338e-01
9.163416381455213866e-01 5.303993710331122990e-01 8.749243162605148116e-01 6.367128060164131131e-01 6.314529006938212063e-01 1.074508942710233672e+00 7.939979477250280748e-01 6.687032040293626745e-01 5.893259818230510705e-01 1.432859448716597761e+00 1.044544995379765639e+00 8.510972327617121191e-01 6.788818094790767255e-01 1.136383959763463958e+00 1.394756129691046675e+00 7.327221749346266577e-01 7.420223186062305798e-01 9.535955865224406969e-01 7.394199253224403856e-01 8.034368349853588942e-01 1.201481114415543505e+00 5.474872532209950071e-01 6.174723237417183430e-01 7.524723206119577901e-01 6.000163187212447236e-01 1.588705585993756220e+00 6.612609336139056992e-01 7.227380680312346373e-01 6.671383485060176088e-01 6.921872627717572390e-01 6.603759368227007931e-01 1.309313170072715860e+00 5.328542192122548427e-01
9.238435609277626526e-01 5.310260334442838959e-01 8.367186700388482556e-01 6.350158250050277342e-01 6.320134280649613023e-01 1.068684255373303804e+00 7.907774193858626566e-01 6.807307407190612558e-01 5.861664255470009355e-01 1.381873190353757108e+00 1.035330571585984405e+00 8.109239204020430858e-01 6.806429935860573988e-01 1.101456286827457554e+00 1.359197618883598135e+00 7.314927033908636966e-01 7.373385168872903517e-01 9.019143436947338888e-01 7.404441492303199812e-01 7.976205544756426180e-01 1.169763750006031833e+00 5.527680037749690412e-01 6.153750206703808567e-01 7.395012961852533984e-01 5.915242401826197316e-01 1.556484156519922113e+00 6.976555871665547359e-01 7.144564977755004653e-01 6.693580429517234087e-01 7.022002113462830764e-01 6.498613914782620515e-01 1.282062930095823727e+00 5.309021618622364880e-01
9.518556641946478436e-01 5.292095687419484662e-01 7.919465953852632412e-01 6.167830653439376754e-01 6.280532306149215760e-01 1.074652019618021370e+00 7.924444658791635065e-01 6.835056734990596627e-01 5.811419160221222846e-01 1.303180151264540676e+00 1.035332555224818041e+00 7.708053011895057427e-01 6.768736827387041854e-01 1.055195676163724006e+00 1.330275507103373611e+00 7.294279324000155773e-01 7.251915520715295216e-01 8.759068891458307027e-01 7.425711636803711269e-01 7.813570678243502154e-01 1.141143668131225031e+00 5.471099280795879150e-01 6.153743953967127922e-01 7.305582298625303839e-01 5.997178776865325078e-01 1.500649475557722878e+00 7.094126437114782746e-01 7.107039628306787149e-01 6.596625395553866733e-01 7.076584073016605192e-01 6.467049999085906498e-01 1.229002485591137228e+00 5.332809996792781115e-01
1.009516706424904653e+00 5.257854754259139174e-01 7.781982588381659571e-01 5.949475269521744547e-01 6.235547533070929793e-01 1.129772659823465419e+00 7.954897342390394588e-01 6.709803204496738172e-01 5.804316248491603325e-01 1.239692977772709703e+00 1.054564209600411306e+00 7.827176876142045714e-01 6.843990409926016261e-01 1.032025336224788647e+00 1.321461579951066945e+00 7.397286602014326862e-01 7.259285239312257554e-01 9.236472854090269635e-01 7.366562724533215478e-01 7.799572053046154307e-01 1.143044899443368179e+00 5.510358571705736841e-01 6.180563408148112003e-01 7.183862236581817218e-01 6.197330881262175239e-01 1.423270786444505553e+00 7.048252523014050253e-01 7.301859992014488876e-01 6.466885826843262741e-01 7.004692100577886160e-01 6.433219142371587873e-01 1.163792627369125920e+00 5.395430017978261050e-01
1.064489618649171021e+00 5.207434149595929762e-01 7.629072889951660219e-01 5.774980002466078011e-01 6.222820987827221151e-01 1.180042475817703496e+00 8.081444309234745438e-01 6.585079937377407155e-01 5.809713159161371543e-01 1.156275063846243123e+00 1.090290893423548235e+00 8.056720689734756524e-01 6.981003405156188668e-01 1.001023039760038147e+00 1.297642217679187082e+00 7.447774690542413589e-01 7.234643395234076069e-01 9.764163644278127663e-01 7.335307658538781084e-01 7.842790928820420060e-01 1.141974197723654605e+00 5.463946373281464153e-01 6.140107215764558646e-01 7.305519806088369705e-01 6.196328306373981576e-01 1.327319833651520842e+00 6.859302326061912369e-01 7.425632135545457979e-01 6.453046742489738641e-01 6.957491226629071157e-01 6.591802877085335410e-01 1.091672474254416159e+00 5.436081847668789990e-01
1.111410794638066690e+00 5.253859734935756309e-01 7.766400228028069730e-01 5.857436265569766487e-01 6.251220486522696129e-01 1.214219620538501632e+00 8.190383635583254884e-01 6.689862974432566611e-01 5.687742598938181349e-01 1.081554458149261544e+00 1.133241093616006889e+00 8.394485656523769102e-01 7.024541996087074747e-01 9.646028494345291193e-01 1.253417475768562550e+00 7.355445169039318554e-01 7.161886448438582464e-01 1.028960707324614976e+00 7.401878943802593369e-01 7.785899921595083040e-01 1.123148146411234061e+00 5.423835805259652476e-01 6.062967784526441806e-01 7.392291408953133303e-01 6.096693638490342515e-01 1.232735476996012380e+00 6.744174733693260038e-01 7.373758918287893760e-01 6.800288240629310810e-01 6.940419921718513629e-01 6.653549931524015415e-01 1.024911579031635434e+00 5.434030709342649867e-01
1.150428913345930226e+00 5.309956545877007050e-01 7.963825443833257856e-01 5.929163736407416785e-01 6.260490139415159083e-01 1.239592245681313765e+00 8.288889291339712750e-01 6.834492056102694502e-01 5.512377861311663629e-01 1.025543789267665540e+00 1.163124009793572000e+00 8.750263939434428373e-01 7.176675060168256071e-01 9.330748121063283662e-01 1.222437468462638899e+00 7.407966303095624427e-01 7.219458963227969317e-01 1.082484728988805989e+00 7.350214804188801576e-01 7.764859591677893969e-01 1.108302830153945484e+00 5.485062623835581519e-01 6.140091358202809380e-01 7.537213756769899353e-01 6.153381993857630627e-01 1.166340210995626236e+00 6.943866817102183342e-01 7.388635242727974450e-01 7.106050226118127977e-01 6.947123089940783203e-01 6.478686539565986502e-01 9.798284096830927048e-01 5.506831211313456542e-01
1.156934980676922908e+00 5.291118794227200883e-01 7.925691945316468701e-01 5.895993778000271357e-01 6.248459807155539725e-01 1.235845829213788605e+00 8.713782159160669005e-01 6.931010790181327819e-01 5.159364159392686444e-01 1.007693589050942640e+00 1.162850613497869112e+00 8.863474345474587901e-01 7.273531506190146212e-01 9.109114686053912946e-01 1.222658452178141841e+00 7.459128779842350010e-01 7.535757608243914829e-01 1.096897232505869679e+00 7.125635491355528650e-01 7.819745283925960688e-01 1.121129110417567354e+00 5.357731812890598189e-01 6.250195334419613724e-01 7.872198592304814335e-01 6.233008656338955289e-01 1.151741461339933714e+00 6.980075555035328838e-01 7.440879065132689485e-01 7.373958027393207049e-01 7.020863423271765935e-01 6.446529910541098918e-01 9.851734646682416274e-01 5.505956336853006228e-01
1.135747204988528436e+00 5.233761575673587796e-01 7.728639140538179353e-01 5.865307429259121186e-01 6.204612235163049494e-01 1.210158438337882281e+00 9.195511002330203354e-01 7.043694556306301369e-01 4.894231529716500106e-01 1.024151449038991357e+00 1.143172232495571983e+00 8.718304953916536926e-01 7.319085929652150435e-01 9.105420005074772449e-01 1.235175285963648895e+00 7.445858961053484215e-01 7.809482640312666035e-01 1.088574236135979811e+00 7.021131731467468162e-01 7.852064196872869939e-01 1.144057196927707132e+00 5.159210863933603175e-01 6.240791342136454700e-01 8.065997519329932697e-01 6.169603198030920721e-01 1.150772831932557860e+00 6.771858779684256646e-01 7.441970835847633303e-01 7.541498213185475752e-01 7.058242111600639968e-01 6.477455256612876244e-01 9.964656831351176303e-01 5.387990815851745330e-01
1.126378290640694280e+00 5.159417010654856472e-01 7.661562523822558202e-01 5.863045151174923753e-01 6.157626678456801228e-01 1.185497201175986115e+00 9.715806749909989826e-01 7.356570581476952198e-01 4.684170281535298130e-01 1.032450180175733090e+00 1.145329420999763981e+00 8.657619044066665603e-01 7.316577196413740491e-01 9.199382098592887580e-01 1.255461378336299783e+00 7.555698792767542304e-01 8.012335595906903141e-01 1.091767657087800325e+00 6.917465553513298948e-01 7.778479985790117679e-01 1.172120803594077776e+00 4.982655096040000675e-01 6.213037564911215727e-01 8.084240942426890175e-01 5.991733300093153858e-01 1.146699100337401411e+00 6.486770416497495972e-01 7.448018615862371794e-01 7.687951298412306622e-01 7.154693490544732359e-01 6.569435906686196258e-01 9.994165415064996116e-01 5.352655486267600127e-01
1.130269441295737476e+00 5.116631761815932933e-01 7.713794763657931819e-01 5.925656352123346293e-01 6.083791728368470597e-01 1.173124525916318106e+00 1.009508859976791628e+00 7.709128277851635680e-01 4.465100857377508059e-01 1.020870494726479949e+00 1.167384156428188158e+00 8.774644533114619449e-01 7.194675207910768977e-01 9.355665299491434661e-01 1.280387633540009951e+00 7.832315071271491735e-01 8.198096655647609809e-01 1.098667861979173210e+00 6.824093852792003645e-01 7.700368335754568250e-01 1.196059197869255186e+00 4.897014543492724803e-01 6.223891089796909082e-01 8.067062426243060136e-01 5.791231061730675034e-01 1.147688594784098015e+00 6.387509446233636812e-01 7.466568755418021563e-01 7.945853229249310035e-01 7.284338230772122724e-01 6.584453308804562033e-01 9.986412069150294446e-01 5.418841901169597630e-01
1.138460865029993219e+00 5.126803809758706532e-01 7.807874594786060607e-01 5.977976116976635446e-01 5.965008232578272729e-01 1.171530515292081853e+00 1.026070647976980332e+00 7.948766825034745409e-01 4.248821438455688826e-01 1.002207045954678133e+00 1.196314762272179477e+00 8.981368440127500685e-01 7.034699749527760781e-01 9.522278837608666446e-01 1.300118030166690364e+00 8.149515462022233203e-01 8.351562189337350395e-01 1.101239720661803423e+00 6.743196145784732254e-01 7.625712478745021450e-01 1.214878203443443327e+00 4.867668980945579205e-01 6.231621118006512861e-01 8.083978055111673555e-01 5.596124070527161987e-01 1.149868561055009897e+00 6.484111034401605078e-01 7.432287646235928857e-01 8.274811710854870217e-01 7.339332393141621003e-01 6.529708868688733903e-01 9.992987360919434181e-01 5.525314549377281503e-01
