# Supplementary material for: Molecular mechanisms of native ligand selectivity in catecholamine G protein-coupled receptors
Source: Nat Commun. 2026 Apr 23;17:4112. doi: 10.1038/s41467-026-71361-8 (PMC13150006; doi:10.1038/s41467-026-71361-8)
Supplement: Supplementary file 8 — Source Data 2 [file 41467_2026_71361_MOESM8_ESM.zip › SourceData/FigS15/strings4apo_WT/string271.txt]

8.907468250784592589e-01 4.949635836528399335e-01 8.483069601500281554e-01 6.351511339931236177e-01 6.339996650768449094e-01 1.072157551318772883e+00 8.415290289873744722e-01 6.626106879937812000e-01 5.539139273810191888e-01 1.480503884127145842e+00 1.047088815326949085e+00 8.496521689205648320e-01 8.457517473392808238e-01 1.213344435469935867e+00 1.536154406068494849e+00 7.329434851890843650e-01 7.357085464004391451e-01 9.586202516617341463e-01 6.672218765158423048e-01 8.179856754066339164e-01 1.230905994243974400e+00 4.987153447169695442e-01 6.187688370737187693e-01 7.865589773154693098e-01 5.540836636279617977e-01 1.801616481241348211e+00 6.047163526708390080e-01 7.247542715009860359e-01 6.539189056959107127e-01 7.256985605311124798e-01 6.876240389148378096e-01 1.437887768234842989e+00 5.286679570462086142e-01
8.842727467000006669e-01 5.014664336312710802e-01 8.458049241472280766e-01 6.397846178142102547e-01 6.393687262863979592e-01 1.062314449963960739e+00 8.166891393076677330e-01 6.519575534140915618e-01 5.600752281076033512e-01 1.466886901545585209e+00 1.025523462771537719e+00 8.565968481510440879e-01 8.144665673617770274e-01 1.179008447789474001e+00 1.507597524705474257e+00 7.305197287061878653e-01 7.451282722774993372e-01 9.602110440579529893e-01 6.809948637238532054e-01 8.052425174784789697e-01 1.219738937315299365e+00 5.153587682520871516e-01 6.171328502017732198e-01 7.624573240455275736e-01 5.479537464242765221e-01 1.775181204526244727e+00 6.319838335043070909e-01 7.356109133462619409e-01 6.675834904559775351e-01 7.082128848724902337e-01 6.745283420647759653e-01 1.426212882648559388e+00 5.334248949060740319e-01
8.910211173559212661e-01 5.145178498172410242e-01 8.432638130062014570e-01 6.438255760217062029e-01 6.350026937511733527e-01 1.071884161323665818e+00 7.956094941916678209e-01 6.524094426388068468e-01 5.708268726379568392e-01 1.450394174388018431e+00 1.027476823513134407e+00 8.692222077715150430e-01 7.689953324711724658e-01 1.151232468392765051e+00 1.477563336843315867e+00 7.254302870926410129e-01 7.518124075120242722e-01 9.655172262226994206e-01 6.985777080578030596e-01 7.981359266072699521e-01 1.217376164007908379e+00 5.194171877924206315e-01 6.134729894403728734e-01 7.474334976865084634e-01 5.631271032039659730e-01 1.733392292650172806e+00 6.427923136092992262e-01 7.323493763622641595e-01 6.836848352609544710e-01 6.923461562068347064e-01 6.782320543347638564e-01 1.404280980931834844e+00 5.358867430060337833e-01
8.992906732734262665e-01 5.242123049587689154e-01 8.454648539055663603e-01 6.445770008680972163e-01 6.339613922483107178e-01 1.086735514441777628e+00 7.892333553324906159e-01 6.665034909488236625e-01 6.022211299899202785e-01 1.442416623492587702e+00 1.039388070139238174e+00 8.778006222585424956e-01 7.205982257401764013e-01 1.134727805183571636e+00 1.455447374442878417e+00 7.244126690970699167e-01 7.461648627964778679e-01 9.765761372412452568e-01 7.159378716382803765e-01 7.964803254952625977e-01 1.222640467367423822e+00 5.139432697129974192e-01 6.128099674069792391e-01 7.431443457203967817e-01 5.853780126237596582e-01 1.688184129026720104e+00 6.212537099533372853e-01 7.263252065326430973e-01 6.886305579834669510e-01 6.782619764864832312e-01 6.979580210202944723e-01 1.377429431220547285e+00 5.336757869793797848e-01
8.931357366155778799e-01 5.239922191163771670e-01 8.529024495802297601e-01 6.379475208329512537e-01 6.349375444059282003e-01 1.074510576446755294e+00 8.026243695662704791e-01 6.832828835769817477e-01 6.314951408184618087e-01 1.431182195147769676e+00 1.029330904396000168e+00 8.673478334543084367e-01 6.877833199538004871e-01 1.117428410993149157e+00 1.424464489019225510e+00 7.294653578890871737e-01 7.286277551327438040e-01 9.716026017622244604e-01 7.337416090317587791e-01 7.899863759812399966e-01 1.206023796090831324e+00 5.217231495344941683e-01 6.154908620030786759e-01 7.404052559405149836e-01 6.048448995965434172e-01 1.641284871294119263e+00 5.954040998568375098e-01 7.362165567128676757e-01 6.716313776498874510e-01 6.702467446389673844e-01 6.910361763696926118e-01 1.340582564648400421e+00 5.332445209645603201e-01
9.038989497822748076e-01 5.273075760183064675e-01 8.533732405909670860e-01 6.427601888709559841e-01 6.233977309717751991e-01 1.086999291496738573e+00 7.985004049545013638e-01 6.865362056572096305e-01 6.000454203097296269e-01 1.411150429233672732e+00 1.032849793135873107e+00 8.644630818177797549e-01 7.001673231406496667e-01 1.117675211015050740e+00 1.395775740021671707e+00 7.283640389392010972e-01 7.355561022985779296e-01 9.525519886966018479e-01 7.366174983261687403e-01 7.962298678810943997e-01 1.183895218056671972e+00 5.423577439538966871e-01 6.121652635496838135e-01 7.439900200279662146e-01 6.100445108402857697e-01 1.612696669196614696e+00 6.325772748943528923e-01 7.277600722865605887e-01 6.582433501420359434e-01 6.764762206877853457e-01 6.646340836809028207e-01 1.318809743388819511e+00 5.335649551663912415e-01
9.349584187103937571e-01 5.314117575094000623e-01 8.315778965151827684e-01 6.399382054057126679e-01 6.233961303715013225e-01 1.110612250422688962e+00 7.967382125819302274e-01 6.903953862415684872e-01 5.776009687436256534e-01 1.363248018025026154e+00 1.045332638594440366e+00 8.462443861775522658e-01 6.863738904934290064e-01 1.089919849695720533e+00 1.364245337044857509e+00 7.250055609568240023e-01 7.339533762839460795e-01 9.282765303106369492e-01 7.386870869739119438e-01 7.903432296538278612e-01 1.167478549841217239e+00 5.494932195515314088e-01 6.094732361122418007e-01 7.489215364551848886e-01 6.066907612508898318e-01 1.566816592048710710e+00 6.667077547200335186e-01 7.173084675066146998e-01 6.548963283383280043e-01 6.919360494692430308e-01 6.555776509848724176e-01 1.288851767645491364e+00 5.281395952940407534e-01
9.915324837678241021e-01 5.342246122174133527e-01 8.223351506617646578e-01 6.184962329465581998e-01 6.207114494870696886e-01 1.146000734588511483e+00 7.999311305923608728e-01 6.848841298363278485e-01 5.668062483817402075e-01 1.311233508079953758e+00 1.070851657632319931e+00 8.341080012890378370e-01 6.649155660035086512e-01 1.065154126349402208e+00 1.348293630564045165e+00 7.237156627654931507e-01 7.240917594121413225e-01 9.352577042272121055e-01 7.424971272842061376e-01 7.597687495278828695e-01 1.166714391394399586e+00 5.459934310741597630e-01 6.114687944583763191e-01 7.380803737962285949e-01 6.097753711405605737e-01 1.509743289195877747e+00 6.916688675829706368e-01 7.220291883340645978e-01 6.511815866406245323e-01 7.008112372100668841e-01 6.479891452749820813e-01 1.247203269028639872e+00 5.271167724042608027e-01
1.040959946743317488e+00 5.315859974288779100e-01 8.241837795901009178e-01 5.901606323806160015e-01 6.154953448175493058e-01 1.175037981416123811e+00 7.984402013945427479e-01 6.680906995554366512e-01 5.706160455157158751e-01 1.267454801052314117e+00 1.089825035746901705e+00 8.324542423444000194e-01 6.606027946316473942e-01 1.061323680483115206e+00 1.337987906142490413e+00 7.272819376357484433e-01 7.236862214453414488e-01 9.690129229520819676e-01 7.346711412120554563e-01 7.429659986481598200e-01 1.168786599674230153e+00 5.448890009474312013e-01 6.154431452230367805e-01 7.260385865875844669e-01 6.158157381572038069e-01 1.438036717628429662e+00 7.138265497654520120e-01 7.370285355538572780e-01 6.458880551692344207e-01 6.988721207432887494e-01 6.398263717872412215e-01 1.187493033882967897e+00 5.321548413611493222e-01
1.069874340702432036e+00 5.244577775003126385e-01 8.028352053078762207e-01 5.640339431647386492e-01 6.149202222241856308e-01 1.189044184339953514e+00 7.976644167619260095e-01 6.510822194123824236e-01 5.758262322665691491e-01 1.202158520569364120e+00 1.095825880037285760e+00 8.219469430129724419e-01 6.702408065754816846e-01 1.048165155358048883e+00 1.312045515202790114e+00 7.277800931123739048e-01 7.286920100369077558e-01 9.910673187839483811e-01 7.147944843398926773e-01 7.569954465313872838e-01 1.155273560442010350e+00 5.401690005309518483e-01 6.132658573262249613e-01 7.375976287246847063e-01 6.143714014749850350e-01 1.345276873867363499e+00 7.214751108952520697e-01 7.441072736194359605e-01 6.431100396989803958e-01 6.982091078701744280e-01 6.477917125423535705e-01 1.108684026880202955e+00 5.364602113136606176e-01
1.095646403415236669e+00 5.240517719882671344e-01 7.863132309583592550e-01 5.653459066863669724e-01 6.168077876448716523e-01 1.220628452154704391e+00 8.069278346799790835e-01 6.526553150747311793e-01 5.727561981160875781e-01 1.148642040965269118e+00 1.119723743048529174e+00 8.413713154654001158e-01 6.919707654685486320e-01 1.023339707987312552e+00 1.295652021155742517e+00 7.246701360735766650e-01 7.247794851057306476e-01 1.020573284534292080e+00 7.043245629978842626e-01 7.687256722793418540e-01 1.157201039220965955e+00 5.284741245177740909e-01 6.079112088534294189e-01 7.376824720804013857e-01 6.088465234584266028e-01 1.288890392661034445e+00 7.013026952314422857e-01 7.369798382194860942e-01 6.436929822754402508e-01 6.956704912726792145e-01 6.726552102188766424e-01 1.073534056117565694e+00 5.396276958977704874e-01
1.124270144552513395e+00 5.258167573614240808e-01 7.864000496002611085e-01 5.835438950892003485e-01 6.189708996039640088e-01 1.247524034212273536e+00 8.180974071279226711e-01 6.701081556288501773e-01 5.625290512479252936e-01 1.095691244131214104e+00 1.152339238597973825e+00 8.722469220303488147e-01 7.138720802684094258e-01 9.809175102515809153e-01 1.268850042652265309e+00 7.213126437633704535e-01 7.191972006186814204e-01 1.063759718180731229e+00 7.175715730811000892e-01 7.715319979739120315e-01 1.154411384180433098e+00 5.240099620989373541e-01 6.051142912028302234e-01 7.399517016364136612e-01 6.085865863464903214e-01 1.235156395356116654e+00 6.838917316479303787e-01 7.318550445944640437e-01 6.716353698318581200e-01 6.943546289346136380e-01 6.750423504407983000e-01 1.044148138149707750e+00 5.391107423368571849e-01
1.153701004400783381e+00 5.277308119229495720e-01 7.937447691693076957e-01 5.911856990696225944e-01 6.217392629634891366e-01 1.244788209882766949e+00 8.425923579933931595e-01 6.917629752910656737e-01 5.421379558437725565e-01 1.034065026125055020e+00 1.169436732502797227e+00 8.820216748239253501e-01 7.254108093316037342e-01 9.287167450917835909e-01 1.233712122209894790e+00 7.229314171515320853e-01 7.310032706180992212e-01 1.100733489820315381e+00 7.294081540305232814e-01 7.788597375212804597e-01 1.136353534233783158e+00 5.254228158308864582e-01 6.079891903804240938e-01 7.592073642054381066e-01 6.150709879490845466e-01 1.169408692368017588e+00 6.799791447614673690e-01 7.393219180582404348e-01 7.164050992669696027e-01 7.018597402785369255e-01 6.630029437649890278e-01 9.948403072698303040e-01 5.377695669879812845e-01
1.160664878067502404e+00 5.305610857757235843e-01 7.953446845333457249e-01 5.919457925758054850e-01 6.221942791158864283e-01 1.218494442706124614e+00 8.972831513335848275e-01 7.192969069961634432e-01 5.123309270346398936e-01 1.010615995840995929e+00 1.161782766857664573e+00 8.724230625701552277e-01 7.274546126173051519e-01 9.059238690809348071e-01 1.229569298493615515e+00 7.328443285959300724e-01 7.514265764536383063e-01 1.105075097250132865e+00 7.147916226202128964e-01 7.770327827097085471e-01 1.131647732905765702e+00 5.164104893753780345e-01 6.147167346299219348e-01 8.001814679810138609e-01 6.159772015477649187e-01 1.144933018314750806e+00 6.738750535261892605e-01 7.400318663498220983e-01 7.362042729953753861e-01 7.164618177310424496e-01 6.630467667170417689e-01 9.715416813916841754e-01 5.370281641005395512e-01
1.155329571413039602e+00 5.279971283606315069e-01 7.917408186623970945e-01 5.999204857663940071e-01 6.192444933942454766e-01 1.193166023054094804e+00 9.557774788373434305e-01 7.551688191527898830e-01 4.844657114772373263e-01 1.007135140089456371e+00 1.162193115404125621e+00 8.676485139446616923e-01 7.385798700820526141e-01 9.055951517800570061e-01 1.236525338692611387e+00 7.456195862867935897e-01 7.607822608002038356e-01 1.104476051350369747e+00 6.987588428407759400e-01 7.615163097943716819e-01 1.140615523578898616e+00 5.007879123722003278e-01 6.177777751508398696e-01 8.328220500420506767e-01 6.064173911835744057e-01 1.127691308132967141e+00 6.618703729056792939e-01 7.285125248432223755e-01 7.499803187795077708e-01 7.232735888473853514e-01 6.692362942052745289e-01 9.580142070547731370e-01 5.349122337425379348e-01
1.151517911496458657e+00 5.217848456596723139e-01 7.907443955715911521e-01 6.051090724434553536e-01 6.140340556844169351e-01 1.171771932775157898e+00 1.006957689690670010e+00 7.885803447537486077e-01 4.580271485962815747e-01 1.005416506814852173e+00 1.176477150246771686e+00 8.713702008276988931e-01 7.443729856171898973e-01 9.168247422508597477e-01 1.254415186174600239e+00 7.682096635946059626e-01 7.807513258686354929e-01 1.104896586743248088e+00 6.852234022268512970e-01 7.550516081942667546e-01 1.162590941188781812e+00 4.880868560812955947e-01 6.196045399729083192e-01 8.269540852328253200e-01 5.910716329287125648e-01 1.122002721540633186e+00 6.493208377259638286e-01 7.251459774811008785e-01 7.742401680885022675e-01 7.262673130538501720e-01 6.795863245779181216e-01 9.580170211082820186e-01 5.379605466871347774e-01
1.147074549032810475e+00 5.157874532607805707e-01 7.879860888968451826e-01 6.046050810391534469e-01 6.062615251008930395e-01 1.165770758813262198e+00 1.029484563211337189e+00 8.012338848666601399e-01 4.392314896556013259e-01 1.003432391115398170e+00 1.189575461998136019e+00 8.829477455243373019e-01 7.294567550043480342e-01 9.336844395248999895e-01 1.278171896108752703e+00 7.942943276107899964e-01 8.085697869206833754e-01 1.103808094008005947e+00 6.785935816284880406e-01 7.582155081719322842e-01 1.189636432591266724e+00 4.848166808154805163e-01 6.220877372835572627e-01 8.128226773427649210e-01 5.753509497189470689e-01 1.133346390284597716e+00 6.468028718175311553e-01 7.326983050206847814e-01 8.009284693287705981e-01 7.304437742415462731e-01 6.722732561747999380e-01 9.748257450315196415e-01 5.453222372917376770e-01
1.138460865029993219e+00 5.126803809758706532e-01 7.807874594786060607e-01 5.977976116976635446e-01 5.965008232578272729e-01 1.171530515292081853e+00 1.026070647976980332e+00 7.948766825034745409e-01 4.248821438455688826e-01 1.002207045954678133e+00 1.196314762272179477e+00 8.981368440127500685e-01 7.034699749527760781e-01 9.522278837608666446e-01 1.300118030166690364e+00 8.149515462022233203e-01 8.351562189337350395e-01 1.101239720661803423e+00 6.743196145784732254e-01 7.625712478745021450e-01 1.214878203443443327e+00 4.867668980945579205e-01 6.231621118006512861e-01 8.083978055111673555e-01 5.596124070527161987e-01 1.149868561055009897e+00 6.484111034401605078e-01 7.432287646235928857e-01 8.274811710854870217e-01 7.339332393141621003e-01 6.529708868688733903e-01 9.992987360919434181e-01 5.525314549377281503e-01
