# Supplementary material for: Molecular mechanisms of native ligand selectivity in catecholamine G protein-coupled receptors
Source: Nat Commun. 2026 Apr 23;17:4112. doi: 10.1038/s41467-026-71361-8 (PMC13150006; doi:10.1038/s41467-026-71361-8)
Supplement: Supplementary file 8 — Source Data 2 [file 41467_2026_71361_MOESM8_ESM.zip › SourceData/FigS15/strings4apo_WT/string259.txt]

8.907468250784592589e-01 4.949635836528399335e-01 8.483069601500281554e-01 6.351511339931236177e-01 6.339996650768449094e-01 1.072157551318772883e+00 8.415290289873744722e-01 6.626106879937812000e-01 5.539139273810191888e-01 1.480503884127145842e+00 1.047088815326949085e+00 8.496521689205648320e-01 8.457517473392808238e-01 1.213344435469935867e+00 1.536154406068494849e+00 7.329434851890843650e-01 7.357085464004391451e-01 9.586202516617341463e-01 6.672218765158423048e-01 8.179856754066339164e-01 1.230905994243974400e+00 4.987153447169695442e-01 6.187688370737187693e-01 7.865589773154693098e-01 5.540836636279617977e-01 1.801616481241348211e+00 6.047163526708390080e-01 7.247542715009860359e-01 6.539189056959107127e-01 7.256985605311124798e-01 6.876240389148378096e-01 1.437887768234842989e+00 5.286679570462086142e-01
8.861160391004543335e-01 4.927702068875273733e-01 8.451346966091470847e-01 6.403006166281467459e-01 6.350529042805335145e-01 1.085162997129045959e+00 8.133583679434506220e-01 6.596913834478149719e-01 5.616201948376756681e-01 1.486069526946098396e+00 1.032372288638270463e+00 8.716026632095782434e-01 8.342065549941168889e-01 1.181009109657258360e+00 1.526011592529673999e+00 7.408851425746937336e-01 7.260241301638511446e-01 9.760812414399290260e-01 6.730270960113018397e-01 7.915639082647423219e-01 1.245162038787290815e+00 5.158743906534214441e-01 6.188779866292352105e-01 7.750168778603864217e-01 5.322632822501200955e-01 1.805586272552785587e+00 6.414647596114874117e-01 7.273146693158516474e-01 6.626439130291097435e-01 7.292885537775818383e-01 6.670617382272209239e-01 1.462227923819727993e+00 5.347437080651005203e-01
8.721501466616639053e-01 5.052051209336617665e-01 8.224064340679473339e-01 6.590796256913790119e-01 6.335700735190408217e-01 1.096128340034343562e+00 7.837444813751784922e-01 6.633171740045986642e-01 5.772870635419891094e-01 1.459798698354107582e+00 1.021975135843502303e+00 8.846189974932344713e-01 7.821889749775079448e-01 1.142216792162893180e+00 1.488313179332338310e+00 7.380910984367468064e-01 7.349461188314833082e-01 9.852000587682385735e-01 6.974006094486021601e-01 7.802123243937931774e-01 1.239620075298979440e+00 5.269930041637878038e-01 6.169509585488184289e-01 7.606249467130699049e-01 5.475342554290647534e-01 1.756122026587102258e+00 6.600492594025781923e-01 7.331679129633910108e-01 6.831511761929683901e-01 7.213843995820509170e-01 6.649652524960329991e-01 1.436246151942412119e+00 5.359719571631806900e-01
8.589797145110528165e-01 5.130204130984643562e-01 8.137184139361767210e-01 6.671526933951775762e-01 6.493194477724697489e-01 1.079444092367799257e+00 7.791818147182771881e-01 6.711532710566173732e-01 6.019115620658395116e-01 1.439282509129060861e+00 1.014930154534553486e+00 8.645374902991866950e-01 7.493530754038799646e-01 1.136323175451507295e+00 1.454367501136218710e+00 7.301434078144823925e-01 7.476955134594664987e-01 9.848363883126755036e-01 7.157090681855042824e-01 7.880319978120151614e-01 1.213961155890159738e+00 5.192580329544548290e-01 6.155095427178814971e-01 7.488014580033472978e-01 5.716860888472884428e-01 1.694773610671143516e+00 6.359480736315044069e-01 7.279106421787086001e-01 6.882933039284848675e-01 7.084547957112709016e-01 6.822240638761851717e-01 1.380176496694269339e+00 5.316961037078786756e-01
8.600983011839766768e-01 5.175946848126953270e-01 8.210551781480226463e-01 6.615898148686863989e-01 6.561355185447602656e-01 1.037099639273704410e+00 7.854503648707668040e-01 6.800539184574820872e-01 6.247532440787053609e-01 1.441250443868995701e+00 1.007864455400987458e+00 8.366472821475809951e-01 7.204294812008331661e-01 1.149060472940497402e+00 1.449965774057837331e+00 7.202473057620616403e-01 7.614885067298731158e-01 9.526042362847109146e-01 7.232083461412562864e-01 8.014222125177872247e-01 1.206480037263138128e+00 5.195630371532391489e-01 6.106388921397496450e-01 7.248805219529762534e-01 5.812403805284883651e-01 1.676625248659208367e+00 6.203494837291610997e-01 7.273628482107633575e-01 6.673184161409906334e-01 6.845582159856136162e-01 6.992942117160659832e-01 1.358517648142353540e+00 5.269390556922461943e-01
8.790891887652318992e-01 5.248982740168555150e-01 8.504867583812951715e-01 6.428155514679814164e-01 6.289635078828305081e-01 1.036542994319867406e+00 7.902529757358177642e-01 6.645516576340178005e-01 6.077437367905530463e-01 1.443018528671820011e+00 1.023083439755224200e+00 8.408611224642691395e-01 6.748569918117212074e-01 1.146769298494023648e+00 1.435628802066897691e+00 7.193841509570636505e-01 7.563344753310194957e-01 9.460312370344542421e-01 7.370503590839662111e-01 8.146761863198964670e-01 1.211262026798252345e+00 5.296420324508311905e-01 6.121647985142535386e-01 7.466727663787564584e-01 6.081472775396692398e-01 1.650636836350161785e+00 6.165965870513925307e-01 7.321242592129370008e-01 6.588527188916531996e-01 6.784631874594881928e-01 6.940421102527544184e-01 1.344966964575334156e+00 5.278568502072947810e-01
8.924718827886909400e-01 5.248631628362870893e-01 8.665022334543930338e-01 6.360352880931937625e-01 6.182246751819714392e-01 1.056041678231507186e+00 7.829395895714805764e-01 6.588856471546646887e-01 5.956206634146560264e-01 1.426589629627277311e+00 1.028741375564834026e+00 8.546984561140702485e-01 6.678443476695313796e-01 1.123967871419971898e+00 1.389101501641770264e+00 7.278941804320040454e-01 7.478691275985688280e-01 9.652877021828593085e-01 7.400729960700551668e-01 8.140097905828942437e-01 1.191688774005692064e+00 5.513443868953967764e-01 6.148357465827019031e-01 7.608177708026111485e-01 6.080494018706201764e-01 1.579673160835265211e+00 6.571526782802709077e-01 7.406449096345875116e-01 6.559745509880616776e-01 6.906222426547166116e-01 6.715313615203862829e-01 1.295445038941680282e+00 5.285462380469245769e-01
9.195533481154556377e-01 5.284900616255924222e-01 8.587546438238744528e-01 6.391534406396597312e-01 6.241427879691826552e-01 1.083669503125821665e+00 7.871078683826195910e-01 6.719872267401979515e-01 6.013865288766082617e-01 1.381156414833309309e+00 1.027614966347073722e+00 8.552363716030544349e-01 6.763081146181082470e-01 1.090277836885995111e+00 1.352816597766965279e+00 7.297312924552524782e-01 7.385674595497300210e-01 9.655057302303736710e-01 7.443883552854041463e-01 8.058605706769789156e-01 1.159541588892253117e+00 5.631246005825302214e-01 6.121525687115226821e-01 7.144364639184259680e-01 6.044941384353292868e-01 1.540559326682806152e+00 6.956991065974282851e-01 7.280987543567183362e-01 6.565679719219303934e-01 6.951579340728391010e-01 6.455782943529781992e-01 1.260594642355011619e+00 5.289323508882185498e-01
9.545360243974789771e-01 5.339028055663018746e-01 8.287354298300624311e-01 6.231079171019821006e-01 6.318702120207042583e-01 1.105548477878520508e+00 7.947526004995230098e-01 6.770390800175944968e-01 5.927283860980108177e-01 1.329572489250608447e+00 1.039421182039733216e+00 8.307847568080563017e-01 6.836665278013513980e-01 1.057038059814903397e+00 1.337633284568014558e+00 7.246786018994434420e-01 7.229219255484646833e-01 9.550093868997929780e-01 7.487936723127126548e-01 7.816190733337350371e-01 1.150995617490408129e+00 5.577233363222479090e-01 6.103380719735933546e-01 6.882398224916941309e-01 6.075340331344128986e-01 1.511625137836392074e+00 7.112326238570311210e-01 7.079109648904802210e-01 6.496629859113224326e-01 6.959484389406096483e-01 6.338666987256247332e-01 1.237083523826030484e+00 5.299461442657618093e-01
1.014106261471420689e+00 5.278732353077331130e-01 8.017691727684678193e-01 5.951504402248462000e-01 6.276250398624850790e-01 1.144886910112752343e+00 7.879506157022015955e-01 6.691152571176605113e-01 5.850137645212774018e-01 1.272536999389036527e+00 1.064001875612621273e+00 8.113521026252462631e-01 6.978362524364041253e-01 1.038591368414377492e+00 1.333151106888173176e+00 7.332487862064998030e-01 7.174008732517996867e-01 9.650930287020226261e-01 7.438134062051438011e-01 7.656086318964043791e-01 1.162317521572777679e+00 5.485706077824181737e-01 6.175610648538089054e-01 7.099884463182368766e-01 6.222710439320405795e-01 1.443794362640014706e+00 7.039071185026121169e-01 7.125737211722085185e-01 6.416134973081438764e-01 6.886661788257080197e-01 6.418835250154268923e-01 1.187461764617323556e+00 5.352845017852562171e-01
1.062909704027912294e+00 5.176672891736021631e-01 7.831434583517826731e-01 5.803790746413717283e-01 6.193759752040112199e-01 1.187621379497139529e+00 7.872538410070019088e-01 6.599498264946825898e-01 5.836966088054552637e-01 1.208463133374620302e+00 1.089212665463311414e+00 8.222580953286975358e-01 7.093571736332026090e-01 1.022442701175687141e+00 1.321004324651797512e+00 7.437821304108584997e-01 7.199364042189675406e-01 9.993563572685781882e-01 7.427191117028606460e-01 7.710536730903069236e-01 1.172911881561863989e+00 5.468420207556797807e-01 6.211683838199525409e-01 7.438087591057913617e-01 6.185047052910364052e-01 1.349715427747699481e+00 6.867016426375237570e-01 7.313920057245885120e-01 6.453982848818172746e-01 6.856851612276559926e-01 6.587097888481938668e-01 1.122489611366125795e+00 5.380867751759303985e-01
1.095548651352385106e+00 5.190844101478850892e-01 7.675371559125057086e-01 5.806332330759509386e-01 6.209307576548874774e-01 1.221476939868240130e+00 8.061729182884086464e-01 6.630428747983789783e-01 5.758897266586870956e-01 1.121957437008805902e+00 1.122843987521210396e+00 8.506486271488493678e-01 7.085012513034402160e-01 9.829750652639589470e-01 1.287962281853639812e+00 7.363046448160921464e-01 7.186401060459591816e-01 1.037182375260288669e+00 7.457704031330346650e-01 7.768466815787943291e-01 1.162986537413811083e+00 5.413504795437210637e-01 6.116152843969487884e-01 7.547884422541709659e-01 6.015463792824634615e-01 1.259223944873587575e+00 6.691368938443070791e-01 7.344650919975164172e-01 6.739007344085987672e-01 6.905521875420311817e-01 6.651816075700347497e-01 1.061983105249555637e+00 5.349234953366840406e-01
1.135741219850449069e+00 5.245011331602708049e-01 7.825210098793538016e-01 5.810306767231154801e-01 6.208616191830793607e-01 1.244000394297348544e+00 8.241779461077981539e-01 6.659836738827374925e-01 5.553892045200023997e-01 1.043710980673542288e+00 1.164817407029137941e+00 8.770226709443886826e-01 6.962248642003775467e-01 9.428947435366227259e-01 1.252701441462213516e+00 7.286927432491311363e-01 7.289940536563818130e-01 1.068564450430746327e+00 7.258762204437713139e-01 7.830418174505090478e-01 1.134660423895126113e+00 5.275184706121404110e-01 6.057873566214188044e-01 7.617452070867074543e-01 6.071128589697931677e-01 1.193960880190196638e+00 6.660551877259843767e-01 7.348280435155997159e-01 7.032232167195289207e-01 6.918450311740564906e-01 6.608929679274357927e-01 1.010753058814597427e+00 5.349400912326073287e-01
1.168849431482494428e+00 5.249689774196838465e-01 8.066218389961886670e-01 5.787963634134211111e-01 6.183560358695389114e-01 1.242004966029429225e+00 8.649131433051872042e-01 6.696226351359479967e-01 5.266975847708822434e-01 1.014000331450518821e+00 1.182137310052665313e+00 8.878262294726324555e-01 6.936841769744752639e-01 9.180126681400764266e-01 1.245632347436417708e+00 7.360279207047007999e-01 7.621775670913685241e-01 1.095707920715114136e+00 6.977874804782516760e-01 7.993151098702044877e-01 1.132256255220984276e+00 5.208433290395574344e-01 6.119635192679140356e-01 7.845972482331396991e-01 6.161372700269673874e-01 1.154283798053868271e+00 6.567053723078863925e-01 7.403938607231917990e-01 7.217088678945373648e-01 6.924888002725849701e-01 6.623896429876536818e-01 9.817352322918795338e-01 5.406310002187877384e-01
1.152429780787765479e+00 5.234651173385721501e-01 7.891233128201160518e-01 5.842550911877325559e-01 6.221517203502360260e-01 1.204840145597046330e+00 9.219301449674046633e-01 6.999942813117926432e-01 4.933573832174313334e-01 1.028025481817238296e+00 1.156747119643743549e+00 8.714803548422730417e-01 7.232558902802290746e-01 9.149081201843404232e-01 1.255538260806511985e+00 7.415750729273784536e-01 7.919975913030470327e-01 1.098231776900703727e+00 6.835745914580287907e-01 8.121794851163695039e-01 1.153808425713984454e+00 5.105735200821130970e-01 6.183327582937246936e-01 8.130839011234128888e-01 6.117266345025222929e-01 1.143276824790666168e+00 6.492865352295511538e-01 7.496175301864445029e-01 7.397072745801558380e-01 6.955956253602048056e-01 6.569435010575891409e-01 9.811003356793230878e-01 5.404128229268277961e-01
1.134970361482639856e+00 5.147195448966221942e-01 7.736298819887290623e-01 5.921010703108423590e-01 6.173611326243070296e-01 1.173397634696424996e+00 9.799098912802257644e-01 7.407190749392779106e-01 4.670267632334976771e-01 1.032424505951044624e+00 1.149192656549937963e+00 8.656156919912059156e-01 7.525934502338365029e-01 9.241384951275225523e-01 1.275888693364497506e+00 7.516930845127878236e-01 8.137051008928115614e-01 1.094224201529768514e+00 6.788013784769846293e-01 7.999239918571634522e-01 1.172672938863630998e+00 4.964420861842969157e-01 6.213326977323591072e-01 8.107777872581281020e-01 5.959446854142308458e-01 1.152426390318986860e+00 6.418233582160247641e-01 7.501628837988019161e-01 7.669319435093424620e-01 7.114070612421032891e-01 6.693491514118529162e-01 9.872482656323918748e-01 5.368523787109225065e-01
1.134675116772570824e+00 5.102400521065745265e-01 7.748845259560626086e-01 5.986973659960710403e-01 6.078358559852865550e-01 1.164203446962645661e+00 1.016148151731127269e+00 7.765627365447068664e-01 4.441605318590016171e-01 1.019512591031936921e+00 1.167707938783156152e+00 8.784126457848757674e-01 7.382149207680673841e-01 9.368646593988340099e-01 1.292551163560780259e+00 7.808673528680719622e-01 8.267538616747146518e-01 1.098122407498116848e+00 6.769411844745257811e-01 7.789224314157219276e-01 1.194873989877909271e+00 4.896472115109703482e-01 6.232635009894419431e-01 8.022064793631362711e-01 5.748579056387362884e-01 1.155122828054905071e+00 6.414611195439763325e-01 7.498736947913967610e-01 7.978257454191038933e-01 7.311108958473059305e-01 6.680130351279651713e-01 9.925175463043095503e-01 5.429772331209735681e-01
1.138460865029993219e+00 5.126803809758706532e-01 7.807874594786060607e-01 5.977976116976635446e-01 5.965008232578272729e-01 1.171530515292081853e+00 1.026070647976980332e+00 7.948766825034745409e-01 4.248821438455688826e-01 1.002207045954678133e+00 1.196314762272179477e+00 8.981368440127500685e-01 7.034699749527760781e-01 9.522278837608666446e-01 1.300118030166690364e+00 8.149515462022233203e-01 8.351562189337350395e-01 1.101239720661803423e+00 6.743196145784732254e-01 7.625712478745021450e-01 1.214878203443443327e+00 4.867668980945579205e-01 6.231621118006512861e-01 8.083978055111673555e-01 5.596124070527161987e-01 1.149868561055009897e+00 6.484111034401605078e-01 7.432287646235928857e-01 8.274811710854870217e-01 7.339332393141621003e-01 6.529708868688733903e-01 9.992987360919434181e-01 5.525314549377281503e-01
