# Supplementary material for: Molecular mechanisms of native ligand selectivity in catecholamine G protein-coupled receptors
Source: Nat Commun. 2026 Apr 23;17:4112. doi: 10.1038/s41467-026-71361-8 (PMC13150006; doi:10.1038/s41467-026-71361-8)
Supplement: Supplementary file 8 — Source Data 2 [file 41467_2026_71361_MOESM8_ESM.zip › SourceData/FigS15/strings4apo_WT/string311.txt]

8.907468250784592589e-01 4.949635836528399335e-01 8.483069601500281554e-01 6.351511339931236177e-01 6.339996650768449094e-01 1.072157551318772883e+00 8.415290289873744722e-01 6.626106879937812000e-01 5.539139273810191888e-01 1.480503884127145842e+00 1.047088815326949085e+00 8.496521689205648320e-01 8.457517473392808238e-01 1.213344435469935867e+00 1.536154406068494849e+00 7.329434851890843650e-01 7.357085464004391451e-01 9.586202516617341463e-01 6.672218765158423048e-01 8.179856754066339164e-01 1.230905994243974400e+00 4.987153447169695442e-01 6.187688370737187693e-01 7.865589773154693098e-01 5.540836636279617977e-01 1.801616481241348211e+00 6.047163526708390080e-01 7.247542715009860359e-01 6.539189056959107127e-01 7.256985605311124798e-01 6.876240389148378096e-01 1.437887768234842989e+00 5.286679570462086142e-01
8.843384114627006465e-01 5.047781870541785398e-01 8.298192213731589995e-01 6.422336773750196848e-01 6.409521939963200854e-01 1.076416906559802378e+00 8.123914572851020921e-01 6.574611150381625135e-01 5.507071205410583037e-01 1.468984121317217229e+00 1.036784135711422916e+00 8.547775732679467886e-01 7.996228615543803375e-01 1.185057063871523209e+00 1.515979348308720498e+00 7.357432076349055272e-01 7.215172041542042836e-01 9.663378092113286133e-01 6.801567816340345907e-01 7.903716945399786864e-01 1.241185734006039487e+00 5.016227561094306342e-01 6.161104378779531654e-01 7.858337570590150367e-01 5.410779571168469193e-01 1.761319867361399893e+00 6.107317912954757233e-01 7.322764353065427390e-01 6.578284784290854281e-01 7.098679787658969120e-01 6.686929064847294546e-01 1.426405770887034574e+00 5.306499013533712006e-01
8.752126110346662990e-01 5.107013512643503450e-01 8.083114944114523359e-01 6.301356220699786403e-01 6.346740910287090864e-01 1.092536983659707195e+00 7.870218958955524924e-01 6.618634499722756415e-01 5.588076712445602112e-01 1.449068532856177427e+00 1.035047906039981758e+00 8.647307389214018425e-01 7.456749439882427444e-01 1.147545754530871820e+00 1.488077251772269349e+00 7.250870787833740838e-01 7.094430902806198036e-01 9.780406467640703205e-01 7.021076534683108328e-01 7.663925666753305110e-01 1.246743665580396954e+00 5.016206312084641183e-01 6.077797762636436563e-01 7.862849124691558833e-01 5.343121411768487761e-01 1.717728705639701481e+00 6.048416514126155885e-01 7.296636330510672952e-01 6.698902470046340651e-01 7.071378514075710164e-01 6.661870734424474305e-01 1.406054159690012906e+00 5.277620878223814316e-01
8.500991450649678649e-01 5.079369962852571252e-01 7.867957649938625009e-01 6.228894452080977473e-01 6.277939130458869421e-01 1.065569669250364893e+00 7.843406387835832883e-01 6.683688346479328413e-01 5.993119099306797315e-01 1.426434996641185782e+00 1.014650546682334120e+00 8.363671526290328284e-01 7.114839327539296265e-01 1.121134021740326281e+00 1.444686295768609963e+00 7.174700776432324512e-01 7.170338325516275590e-01 9.600114012711753464e-01 7.208555180501604598e-01 7.827663776007656171e-01 1.222270898702413566e+00 5.098972720882262166e-01 6.034073424078398862e-01 7.768316000198947080e-01 5.518141774883749129e-01 1.667561787688056629e+00 5.941951214436336226e-01 7.248054117630280402e-01 6.814918830728056154e-01 7.128222076678438768e-01 6.870744062023517174e-01 1.363328153792463970e+00 5.279944247419149361e-01
8.265609523089423316e-01 5.100740614769291303e-01 7.773682615274676300e-01 6.364473640995745862e-01 6.332108701362006986e-01 1.005898974133840662e+00 7.854636904958328669e-01 6.808425833332318877e-01 6.401607754973570596e-01 1.418505731256295643e+00 9.876989589119224977e-01 7.956442348536739706e-01 7.018675902180849802e-01 1.106737606506068561e+00 1.422518655720558023e+00 7.193216472131079842e-01 7.310949335068641641e-01 9.293425528591259255e-01 7.383770148843211700e-01 8.090146257694900145e-01 1.199125065221243958e+00 5.234384820209915246e-01 6.061646568461448448e-01 7.445566974845997388e-01 5.738836077311602057e-01 1.642458454355380848e+00 5.958700768405832404e-01 7.325207337082780823e-01 6.763037000744819283e-01 7.035036541230517138e-01 6.979939657800443564e-01 1.335391491567670119e+00 5.298781822607765424e-01
8.015428028927397142e-01 5.170449729887099943e-01 7.702098193684969729e-01 6.471404075134938871e-01 6.230719703372599172e-01 9.500596014233761988e-01 7.969260731675485987e-01 6.970989827487719115e-01 6.261433670146885344e-01 1.409820419436565553e+00 9.619441704768236789e-01 7.638745767587117319e-01 6.837740749686868069e-01 1.099010627107721128e+00 1.414304474114080445e+00 7.154253392697483838e-01 7.237306977513504602e-01 8.731049342599550567e-01 7.550111517588229404e-01 7.894597305066691773e-01 1.176843704078876396e+00 5.234401750758449490e-01 6.074790208121274571e-01 7.425879849617254003e-01 5.947321074933255014e-01 1.640675948216266722e+00 6.123967502752019065e-01 7.399664499081892721e-01 6.668488471902834780e-01 6.848099728966623445e-01 6.940614231585653382e-01 1.324223193880907479e+00 5.329738637409852098e-01
8.009133932542189527e-01 5.193092856301527727e-01 7.688975605429814175e-01 6.263064486309409817e-01 6.107773983655910843e-01 9.442111082810488165e-01 7.969749818076212744e-01 6.711426803917828199e-01 6.021246568095911522e-01 1.391414396499534911e+00 9.578991250274594416e-01 7.348683770133971338e-01 6.826909011928538051e-01 1.084426428210638838e+00 1.368196320021543455e+00 7.196103208464418310e-01 7.171564682727790130e-01 8.341431324353896226e-01 7.458835399957256529e-01 7.837350448226861888e-01 1.148653524970923767e+00 5.361913109719552706e-01 6.093137938219556071e-01 8.109910190071616398e-01 6.090412560185477497e-01 1.588493570880665784e+00 6.355828599329134132e-01 7.538493272714724691e-01 6.595555511668620419e-01 6.769463319734917439e-01 6.866296973056505992e-01 1.285600452599842125e+00 5.339654529099552294e-01
8.471969206270394404e-01 5.285505695115870761e-01 7.984651825040882667e-01 6.322672581042649842e-01 6.109764520929125142e-01 1.004034232223763201e+00 7.876948147598396011e-01 6.652241020843019381e-01 6.117858178304488304e-01 1.388386130960609588e+00 9.981311084608256445e-01 7.747434427060018169e-01 6.854743968595944370e-01 1.078862401504375734e+00 1.349119705911492550e+00 7.290020588335561769e-01 7.242727331704588156e-01 8.614818685777489993e-01 7.366575531720848113e-01 7.972005748512486223e-01 1.153510406740166694e+00 5.525949221362438379e-01 6.125407259811777028e-01 7.948493952345383473e-01 6.169104343183398065e-01 1.559710662183130481e+00 6.723472318049084073e-01 7.496859847878740712e-01 6.653618899318549662e-01 6.753421794550613644e-01 6.682264960458128567e-01 1.278564887351562707e+00 5.323582374249553606e-01
9.024977016945904262e-01 5.282743049609290864e-01 8.180933225897869532e-01 6.356322349107634828e-01 6.155286779716376833e-01 1.056657469716896225e+00 7.925731147326399162e-01 6.702965263511821981e-01 6.122894598038477465e-01 1.381136037314438569e+00 1.030681683170620477e+00 8.031668591590790385e-01 6.916351237443388866e-01 1.085466171497663446e+00 1.354437197367151846e+00 7.297907245964280198e-01 7.250468835106707033e-01 8.929949689785721123e-01 7.398076197011017596e-01 8.010434839385205397e-01 1.165208059249718486e+00 5.543288584228139859e-01 6.138798428957014108e-01 7.293744988730799239e-01 6.086574982732695371e-01 1.553632003729291000e+00 7.045735482784927228e-01 7.226554754605343245e-01 6.660044702301043396e-01 6.751058198606307847e-01 6.472622851368937669e-01 1.278571868555965274e+00 5.341131765315166868e-01
9.885987978852035507e-01 5.248551748057647126e-01 8.303482899387987226e-01 6.204850817472906677e-01 6.136296317325617977e-01 1.131443346521874727e+00 8.008429483894795586e-01 6.763957426613002033e-01 5.898319590691560865e-01 1.323424800171784543e+00 1.064421530425991635e+00 8.259259493096067217e-01 6.848043402101077204e-01 1.054859882005546368e+00 1.342013691213847171e+00 7.321049991432764248e-01 7.186219749816631364e-01 9.595619517226120498e-01 7.446847748342270146e-01 7.918939451200736057e-01 1.168582998780703930e+00 5.590383589363374650e-01 6.144105198688566416e-01 6.862047317965107585e-01 6.145280680297541265e-01 1.486854077465582957e+00 7.316897306064160666e-01 7.011922109137425085e-01 6.618321583256934204e-01 6.782278451483316761e-01 6.397913961457126764e-01 1.225409573678710284e+00 5.370918366904140484e-01
1.060101491512252192e+00 5.180423207729981661e-01 8.190387015945461702e-01 5.888765887535825083e-01 6.143413881895072315e-01 1.190244999241023116e+00 8.001537432095471303e-01 6.626860568726813394e-01 5.728653263371396021e-01 1.237590794475385447e+00 1.087098138437885053e+00 8.356294752999702258e-01 6.787261258795802554e-01 1.004297592063046585e+00 1.311792713374106745e+00 7.382954705191210332e-01 7.146735500425320797e-01 1.009058995777980527e+00 7.421294151040889187e-01 7.850553708721154100e-01 1.158626921868345594e+00 5.512795875765004183e-01 6.192550183168122890e-01 7.053292118762467533e-01 6.218323627398054665e-01 1.393090630406382369e+00 7.346632398343815318e-01 7.165039523009665290e-01 6.483445920452188815e-01 6.800996894328337206e-01 6.442279601543530188e-01 1.150565736064344646e+00 5.398483010356787126e-01
1.089495667221913378e+00 5.122010161293313324e-01 7.955536185877329913e-01 5.826425838059917650e-01 6.182493028156107462e-01 1.206989373945445809e+00 8.060441724286055987e-01 6.588145255589997751e-01 5.663987193041877255e-01 1.159024233996851727e+00 1.104717983172553319e+00 8.323399659311134791e-01 6.890189749417714449e-01 9.779356482518866134e-01 1.276351461876185978e+00 7.372466798448775727e-01 7.113098659213411556e-01 1.010392323536872805e+00 7.356344175141662500e-01 7.852472273750309428e-01 1.133997504117925770e+00 5.358240510429987946e-01 6.201184128524587225e-01 7.347107895645228481e-01 6.195238634933171173e-01 1.319377459048777679e+00 7.017408783936138761e-01 7.386706164696705823e-01 6.366471171398767614e-01 6.891550251436695529e-01 6.683658743560779714e-01 1.090461934624173068e+00 5.385825659715737235e-01
1.117418269782732398e+00 5.141514581221457991e-01 7.865758213616732553e-01 5.987040819221973731e-01 6.158806383263504269e-01 1.226945029496272710e+00 8.238308295454284114e-01 6.795081456411847798e-01 5.499157846554902918e-01 1.071785634485689087e+00 1.136719095222775033e+00 8.532777301063073638e-01 7.139727313173404033e-01 9.563493474550230911e-01 1.239992452626349051e+00 7.307785389154192179e-01 7.119438441100762738e-01 1.038426535677255291e+00 7.351323450437280416e-01 7.829706528126606502e-01 1.104000205599389828e+00 5.378722780608017340e-01 6.140068383225206761e-01 7.585132914322145758e-01 6.247728290788061578e-01 1.235463170163921598e+00 6.892831052967226535e-01 7.311817567767139314e-01 6.744306147504202098e-01 7.087848210354327216e-01 6.702850547703304018e-01 1.019764592741280396e+00 5.377394815714465759e-01
1.152419129244812046e+00 5.192389834371700097e-01 7.961336886336609631e-01 5.910090397989706812e-01 6.162031381879394809e-01 1.235662015068917707e+00 8.485224981292192048e-01 6.879071756425496620e-01 5.379224770905962627e-01 1.003915076310460952e+00 1.161463949372607551e+00 8.799741427156333451e-01 7.235747613816065904e-01 9.192810243006019899e-01 1.217333416507630162e+00 7.323377898087505278e-01 7.409773746186358867e-01 1.085112833176857361e+00 7.240587978854000628e-01 7.843101723257772662e-01 1.093835335504646178e+00 5.364986909581697105e-01 6.148333456758369175e-01 7.759120712279777843e-01 6.231916936971531040e-01 1.159467781078749926e+00 7.023966688531008140e-01 7.275729751189290440e-01 7.369951314995071279e-01 7.080478382781092428e-01 6.421803600567890236e-01 9.687649719900836010e-01 5.409467905977951574e-01
1.166343314859040303e+00 5.263732728636842939e-01 8.032951455419132802e-01 5.918581104129799764e-01 6.169542813576314177e-01 1.214736177305090647e+00 9.098759868441932408e-01 7.219503431748666156e-01 5.115674801921412662e-01 9.802342187719023103e-01 1.168060124084083551e+00 8.845615400585822297e-01 7.208973888471620350e-01 9.040626196208165766e-01 1.210858018307528816e+00 7.462542096378887990e-01 7.685985708628004787e-01 1.095911644885634972e+00 7.033037837020204019e-01 7.933957058913783111e-01 1.101618384247743831e+00 5.099069675054190842e-01 6.228608037527210151e-01 7.874724892744797700e-01 6.242265120099788067e-01 1.127307487323752300e+00 6.795546285023943422e-01 7.299888478966278793e-01 7.617957092912110983e-01 7.046011083462098146e-01 6.443287655937863789e-01 9.571125470755510456e-01 5.451549403008748573e-01
1.158381899097115086e+00 5.216352749074827377e-01 7.974113935348420279e-01 5.923348789520781477e-01 6.129814528047318190e-01 1.180211526154841595e+00 9.858968096468319064e-01 7.674184588520485129e-01 4.848103909418567392e-01 9.818334684655983802e-01 1.168632778576973674e+00 8.793734971982766213e-01 7.211912055042167813e-01 9.156814119948492037e-01 1.224093052812105897e+00 7.643697167037368789e-01 7.888275021687709554e-01 1.094862233021921760e+00 6.965363597232376858e-01 7.837510881171920740e-01 1.126595006227395057e+00 4.842232171345997038e-01 6.217896662946074127e-01 7.965918576655024452e-01 6.154467654578646973e-01 1.114991551522338975e+00 6.520576423403381394e-01 7.246892384056515812e-01 7.758709415100970563e-01 7.077575277873296988e-01 6.595086729961029404e-01 9.555856506023113761e-01 5.465443748400912183e-01
1.144466420010671781e+00 5.121564586124199847e-01 7.856199910710905954e-01 5.954538944344535123e-01 6.052909526797636275e-01 1.164027606020345829e+00 1.024322104711937298e+00 7.925740345737772863e-01 4.572347402272268768e-01 9.881082179702299628e-01 1.179165832900964661e+00 8.809127452517140355e-01 7.174803334184540748e-01 9.331075071633582185e-01 1.256085822618313141e+00 7.881332338844545538e-01 8.126741699308022149e-01 1.098328285540117299e+00 6.862474384083631085e-01 7.716766762317719408e-01 1.165255082462129055e+00 4.778173841291596946e-01 6.209100075720805911e-01 8.033165950995070359e-01 5.882556821863779151e-01 1.125565214599205666e+00 6.406930317300268962e-01 7.299345916658026567e-01 7.978016435424362118e-01 7.231764322479907747e-01 6.611809562686251640e-01 9.692046497393952409e-01 5.494695665147023567e-01
1.138460865029993219e+00 5.126803809758706532e-01 7.807874594786060607e-01 5.977976116976635446e-01 5.965008232578272729e-01 1.171530515292081853e+00 1.026070647976980332e+00 7.948766825034745409e-01 4.248821438455688826e-01 1.002207045954678133e+00 1.196314762272179477e+00 8.981368440127500685e-01 7.034699749527760781e-01 9.522278837608666446e-01 1.300118030166690364e+00 8.149515462022233203e-01 8.351562189337350395e-01 1.101239720661803423e+00 6.743196145784732254e-01 7.625712478745021450e-01 1.214878203443443327e+00 4.867668980945579205e-01 6.231621118006512861e-01 8.083978055111673555e-01 5.596124070527161987e-01 1.149868561055009897e+00 6.484111034401605078e-01 7.432287646235928857e-01 8.274811710854870217e-01 7.339332393141621003e-01 6.529708868688733903e-01 9.992987360919434181e-01 5.525314549377281503e-01
