# Supplementary material for: Molecular mechanisms of native ligand selectivity in catecholamine G protein-coupled receptors
Source: Nat Commun. 2026 Apr 23;17:4112. doi: 10.1038/s41467-026-71361-8 (PMC13150006; doi:10.1038/s41467-026-71361-8)
Supplement: Supplementary file 8 — Source Data 2 [file 41467_2026_71361_MOESM8_ESM.zip › SourceData/FigS15/strings4apo_WT/string305.txt]

8.907468250784592589e-01 4.949635836528399335e-01 8.483069601500281554e-01 6.351511339931236177e-01 6.339996650768449094e-01 1.072157551318772883e+00 8.415290289873744722e-01 6.626106879937812000e-01 5.539139273810191888e-01 1.480503884127145842e+00 1.047088815326949085e+00 8.496521689205648320e-01 8.457517473392808238e-01 1.213344435469935867e+00 1.536154406068494849e+00 7.329434851890843650e-01 7.357085464004391451e-01 9.586202516617341463e-01 6.672218765158423048e-01 8.179856754066339164e-01 1.230905994243974400e+00 4.987153447169695442e-01 6.187688370737187693e-01 7.865589773154693098e-01 5.540836636279617977e-01 1.801616481241348211e+00 6.047163526708390080e-01 7.247542715009860359e-01 6.539189056959107127e-01 7.256985605311124798e-01 6.876240389148378096e-01 1.437887768234842989e+00 5.286679570462086142e-01
8.710054508015577790e-01 5.030246178649636635e-01 8.154176834525941331e-01 6.347743530726670524e-01 6.420424531781511179e-01 1.059973886356515793e+00 8.201898592787935094e-01 6.585023622434832413e-01 5.512837777303229991e-01 1.453020088436782320e+00 1.021838112956375166e+00 8.402183094534467767e-01 8.192454706344004522e-01 1.178891336033551784e+00 1.510225876834068837e+00 7.289328642999243213e-01 7.310581566349692029e-01 9.546457688237075523e-01 6.797647862575181277e-01 7.963805533871645137e-01 1.218426589063329457e+00 5.010301240825445479e-01 6.174062815345123800e-01 7.779339669296743143e-01 5.417909118850707806e-01 1.771340030387283271e+00 6.096347669202302200e-01 7.267601504328621287e-01 6.599307880708609186e-01 7.166267062176125968e-01 6.713197415054230621e-01 1.419482488425034106e+00 5.281625868225030551e-01
8.552421651151884685e-01 5.135208599834675258e-01 7.982882860466382624e-01 6.418128311462659719e-01 6.367357854584227983e-01 1.058710136591269224e+00 7.985226554091927609e-01 6.649223269820035975e-01 5.622916268715615340e-01 1.430930334573502494e+00 1.008143254877806649e+00 8.462539302592607671e-01 7.700214831431881901e-01 1.149178071931766354e+00 1.471218009280389261e+00 7.203958034499455820e-01 7.153809889716584713e-01 9.556213298449538485e-01 7.019367331970711721e-01 7.811349299317611461e-01 1.207515031176921383e+00 4.996092202569903939e-01 6.126271083960281860e-01 7.720272259593577990e-01 5.328985361973235246e-01 1.725366685836006386e+00 6.023922005688093773e-01 7.222310939255368600e-01 6.694688560941234323e-01 7.106552969962489641e-01 6.670004270434182203e-01 1.393403097495489185e+00 5.269832406857553053e-01
8.444423479919445086e-01 5.124251288168805152e-01 8.000398279351972342e-01 6.466702834948845346e-01 6.262107096877876922e-01 1.038324955131123772e+00 7.837279698113112092e-01 6.744450504005381486e-01 6.166146323625951720e-01 1.432243636717790425e+00 1.003060211676379154e+00 8.309526743053978759e-01 7.164499750772999054e-01 1.139530962177422557e+00 1.440955364350925638e+00 7.205173596902227917e-01 7.130646200752319697e-01 9.460860197874223498e-01 7.222185359384803993e-01 7.829976943261085509e-01 1.206889726761313009e+00 5.038165447658515816e-01 6.110612271090402059e-01 7.563545502267546849e-01 5.560601288391124886e-01 1.670167421028038834e+00 5.973160534202568428e-01 7.225343039868358241e-01 6.836733961710943497e-01 7.026592025928199980e-01 6.892835620159081245e-01 1.358230963253555412e+00 5.283638409531029589e-01
8.178457265834231382e-01 5.148758508067932116e-01 7.867595274023075902e-01 6.497902263717835192e-01 6.292251560949829736e-01 9.761389559183442088e-01 7.782425504274298467e-01 6.926641971583101798e-01 6.373200194765789028e-01 1.420543270568036975e+00 9.770936893916678523e-01 7.819595608609012372e-01 7.017362719982850328e-01 1.137793410893966239e+00 1.420046403354747744e+00 7.204467202326019226e-01 7.190794037523384752e-01 9.067666390190992631e-01 7.385446769504039333e-01 7.839301412751782383e-01 1.182796793518448686e+00 5.166646809001469443e-01 6.115055338225655612e-01 7.284654829967763812e-01 5.843636326784810153e-01 1.639546629941360356e+00 6.171787230250342926e-01 7.257273332902504093e-01 6.758153881533341956e-01 6.934277618767145102e-01 6.907478601764019954e-01 1.324459654518474583e+00 5.282699267504356033e-01
8.276537491528311863e-01 5.252325946074309915e-01 7.875147665319504053e-01 6.463548450068562490e-01 6.348934291021041121e-01 9.480075266500466169e-01 7.887992974815224434e-01 6.870797094220223444e-01 6.037097391986137040e-01 1.403241166803706141e+00 9.815627374791210391e-01 7.305349672698803198e-01 7.069257539129631951e-01 1.133148118035533836e+00 1.394031970458768921e+00 7.209266627247649106e-01 7.098474027816991105e-01 8.745522330793648047e-01 7.424836083750395721e-01 7.668399890441064404e-01 1.167750404312251744e+00 5.244972074938022422e-01 6.153623550739431014e-01 7.486082762054384609e-01 5.959379442562680040e-01 1.605744680804044089e+00 6.372694851630326118e-01 7.137462306822911495e-01 6.687448763242754834e-01 6.975887581671911253e-01 6.697224021716853271e-01 1.297604879741335537e+00 5.316377102029749002e-01
8.787768878008008766e-01 5.292540456203026489e-01 8.139831973998241654e-01 6.289973036017916241e-01 6.342986507357623038e-01 1.002497609821907831e+00 7.886821105165584544e-01 6.682420760314673469e-01 5.831300210005619933e-01 1.406348351074985903e+00 1.023236462013952242e+00 7.596580221896461760e-01 7.005414418982927049e-01 1.134716624714266819e+00 1.399061962242543977e+00 7.236464314885532323e-01 7.124819538675120079e-01 9.121871066167885900e-01 7.438562200603016095e-01 7.748398772883197116e-01 1.190850171207575414e+00 5.320160466847032588e-01 6.197609041591330969e-01 7.869981441852260673e-01 6.033375206674593816e-01 1.585900435225917393e+00 6.368296047164772045e-01 7.225950723254077612e-01 6.588514114286463386e-01 7.021097474994042464e-01 6.582980626164399718e-01 1.291193701884840728e+00 5.324589642197886663e-01
9.336979429164191657e-01 5.315010766598888825e-01 8.054969186725954300e-01 6.356019675969318827e-01 6.300680186309879360e-01 1.080346311869209819e+00 7.865528244719820483e-01 6.753352324064851864e-01 5.883714612353756479e-01 1.352207058488431368e+00 1.055686305442579576e+00 8.014429099306742410e-01 6.755147569771889904e-01 1.106211066709603008e+00 1.382148571710044793e+00 7.215482430923936263e-01 7.155551913889571791e-01 9.425058157057608632e-01 7.345337603870765175e-01 7.860013496984814552e-01 1.185619294845926319e+00 5.393588748240907282e-01 6.176797634799418013e-01 7.510855341094097026e-01 6.041372125869849397e-01 1.540609391917165727e+00 6.616207322485477826e-01 7.332748979459446925e-01 6.499433694391802963e-01 6.909389513153266771e-01 6.604925576454975245e-01 1.259087731971851865e+00 5.300762812223861475e-01
9.768996853361134880e-01 5.306762315729303126e-01 7.818817485987464844e-01 6.342518348685999285e-01 6.263528875257182715e-01 1.129547531504652813e+00 7.965118129287755977e-01 6.834105486910522220e-01 5.844071234084390332e-01 1.282600629303222828e+00 1.067175029579984669e+00 8.138202323989115472e-01 6.677357832909196489e-01 1.055493781148487020e+00 1.347122492429410290e+00 7.230472436866015595e-01 7.152507199265674132e-01 9.543059246307328269e-01 7.374472904751868674e-01 7.846651179225512251e-01 1.167811631156397301e+00 5.424338111456974421e-01 6.162125278631783720e-01 6.953439748598129189e-01 6.041969786268838183e-01 1.476773823187554235e+00 6.912843261460224209e-01 7.240467549526973245e-01 6.516269240808275631e-01 6.820210880177506318e-01 6.610030646941826848e-01 1.213699969638813769e+00 5.368239929046849657e-01
1.031923358522876866e+00 5.289296451883647165e-01 7.772463644476507172e-01 6.145161863325906415e-01 6.228846065805317966e-01 1.177954878183885778e+00 8.036622923118078576e-01 6.779076534138408494e-01 5.743199848254314510e-01 1.221188895242387717e+00 1.082198017139976098e+00 8.271216531062532962e-01 6.756660309180307911e-01 1.003420229381706275e+00 1.312884404527748350e+00 7.381342829725934251e-01 7.140504246532608512e-01 9.883131091750054775e-01 7.421144992615309466e-01 7.837978598911212735e-01 1.163292424907711453e+00 5.510780052172209453e-01 6.211955175499036530e-01 6.852152388419139317e-01 6.162145246606549609e-01 1.393495668406735000e+00 7.142818166274675917e-01 7.248171791497359795e-01 6.478414490125801173e-01 6.777345460413666256e-01 6.567856264873846994e-01 1.159499520747523826e+00 5.473429189957402796e-01
1.097935265399234472e+00 5.260863522159991978e-01 7.847915271258605330e-01 6.013528364728408793e-01 6.208733166947009163e-01 1.227621018591394497e+00 8.027863294849569842e-01 6.746043102090598653e-01 5.775340478651740383e-01 1.144564690253829786e+00 1.113869878883026132e+00 8.519900608264836528e-01 6.928713026643025241e-01 9.605520598424346357e-01 1.276778698555451452e+00 7.472667856034932443e-01 7.123867418094809167e-01 1.036330086385031990e+00 7.347855637048400501e-01 7.853685168040956954e-01 1.155726933352829500e+00 5.489865715985599026e-01 6.197797795619687244e-01 7.087609155469901667e-01 6.287515251760446011e-01 1.295836455642093155e+00 7.147220342347923028e-01 7.381068701871141835e-01 6.472773373432491040e-01 6.747122716914403240e-01 6.759884299878501368e-01 1.090455835660369299e+00 5.492632705290858564e-01
1.130386813564085102e+00 5.220578967933729997e-01 7.927918867769511158e-01 6.126867149168929716e-01 6.191628320000620578e-01 1.245232707525917526e+00 8.088217344815120668e-01 6.901725809086172170e-01 5.813025203768682481e-01 1.095011495460155748e+00 1.145123510908667708e+00 8.684688214034961273e-01 7.093395746883938147e-01 9.520388287959522522e-01 1.261083563255413598e+00 7.346410791128578088e-01 7.109303024986921571e-01 1.057089497948234147e+00 7.299242628370429253e-01 7.799714420768979473e-01 1.141850678935186103e+00 5.365069767803090084e-01 6.083514448227096416e-01 7.092084098766416878e-01 6.247701888338734744e-01 1.254333707373807227e+00 6.982899890675269283e-01 7.339623637450469751e-01 6.666523880103712996e-01 6.797213254256982973e-01 7.005327367680219686e-01 1.052713554777750637e+00 5.425345180396001776e-01
1.145886978242930621e+00 5.191798806217081674e-01 7.962142080791096976e-01 6.097156729192997338e-01 6.169908394996619361e-01 1.248095778333089934e+00 8.291488589314999214e-01 7.042503267697006741e-01 5.596991902895857018e-01 1.047287300002069488e+00 1.163145132653798708e+00 8.784354596963932504e-01 7.272670375106511376e-01 9.399220819357098078e-01 1.244793373498801481e+00 7.218457613586937160e-01 7.192984202059168330e-01 1.080548510834124176e+00 7.285200287357944671e-01 7.708345135039025298e-01 1.118489649128322050e+00 5.330740712006605264e-01 6.028861833986233210e-01 7.231964984850343114e-01 6.225284013691787521e-01 1.209422249297619878e+00 7.008063732966454129e-01 7.215605166318915797e-01 7.099005223047978319e-01 6.912307767728725905e-01 6.738303034621586640e-01 1.006213801608960345e+00 5.387880123323898207e-01
1.147653376056693819e+00 5.228870553478397465e-01 7.911608258276676686e-01 5.987466601297899427e-01 6.171237442790147298e-01 1.230276249849531656e+00 8.651138180437750735e-01 7.094769333807477985e-01 5.327642341561685813e-01 1.020685725359003149e+00 1.160817138260395120e+00 8.716932590703971862e-01 7.335709115581026118e-01 9.214978496019627929e-01 1.233583153048529502e+00 7.261050124742742806e-01 7.454282461374006630e-01 1.091026740830010056e+00 7.185018333121276912e-01 7.771770393363166551e-01 1.111561173825844184e+00 5.223656704583319321e-01 6.111028956415616165e-01 7.724972603602192622e-01 6.224971495058673199e-01 1.173059970388240503e+00 7.045217881677297012e-01 7.194862401875211644e-01 7.444352046787150456e-01 7.001654235121370640e-01 6.449866266703112583e-01 9.800833551441791025e-01 5.400493644597712528e-01
1.151080128915072720e+00 5.269104807077706898e-01 7.908335777123681742e-01 6.006397835452789158e-01 6.149913997348162020e-01 1.208919763613246712e+00 9.259403539876005507e-01 7.364204870248990398e-01 5.097933064918842572e-01 1.010773435735883963e+00 1.164222974221857054e+00 8.652645338088018612e-01 7.353615013505397924e-01 9.164712901736861150e-01 1.235317598963969310e+00 7.429273290027662568e-01 7.710238920564796983e-01 1.095656616968813557e+00 7.059898489516953646e-01 7.828202336285531304e-01 1.125791861655859316e+00 5.011980031414613457e-01 6.195419364754869429e-01 8.018164733550048329e-01 6.141049598298500278e-01 1.154592829954380173e+00 6.880046823210002049e-01 7.200681158285231476e-01 7.647159614787075732e-01 7.081324099937132965e-01 6.506110625646165380e-01 9.760921364010128887e-01 5.417457903593453361e-01
1.153138518409032143e+00 5.242828707809095157e-01 7.915351807710738763e-01 5.994350079114766361e-01 6.099853463813171839e-01 1.194956171899991482e+00 9.913220875139698851e-01 7.754909333853294839e-01 4.840175643397627292e-01 1.000590404223994812e+00 1.173210274725871916e+00 8.710635877361531110e-01 7.349917472480590463e-01 9.234969722860363328e-01 1.244021668565562955e+00 7.667442887401754170e-01 7.885809245225665620e-01 1.105552157049557671e+00 6.957786545906718967e-01 7.739268136698288503e-01 1.146124559146953104e+00 4.840320239111610134e-01 6.219354819431685000e-01 7.965772566712781000e-01 5.982287273189059729e-01 1.140678975791872496e+00 6.646802309508749174e-01 7.214391860758982977e-01 7.811983389195427119e-01 7.142755447080156861e-01 6.583687232112895860e-01 9.718463206586699377e-01 5.442105656324576213e-01
1.148828140169112944e+00 5.145432147808465251e-01 7.892598982838848753e-01 5.947887902708550723e-01 6.034551711863034296e-01 1.182270063985600972e+00 1.021588783617793261e+00 7.925616988487784731e-01 4.562199280341383556e-01 1.000088559363387919e+00 1.185316267152819902e+00 8.831146284444806316e-01 7.232961251767007216e-01 9.368880986644270159e-01 1.268496174357400141e+00 7.915779078566782534e-01 8.136446768087336467e-01 1.107306729036431125e+00 6.843729814872532291e-01 7.647577219782674129e-01 1.179681119360683317e+00 4.785978887712696306e-01 6.220809048985492806e-01 7.890942209735511970e-01 5.778311907926972912e-01 1.145562839659200360e+00 6.487683164445204875e-01 7.272303724637093625e-01 8.028116266122302669e-01 7.228946131847208134e-01 6.579665647919440419e-01 9.860442950211890656e-01 5.480259649165726277e-01
1.138460865029993219e+00 5.126803809758706532e-01 7.807874594786060607e-01 5.977976116976635446e-01 5.965008232578272729e-01 1.171530515292081853e+00 1.026070647976980332e+00 7.948766825034745409e-01 4.248821438455688826e-01 1.002207045954678133e+00 1.196314762272179477e+00 8.981368440127500685e-01 7.034699749527760781e-01 9.522278837608666446e-01 1.300118030166690364e+00 8.149515462022233203e-01 8.351562189337350395e-01 1.101239720661803423e+00 6.743196145784732254e-01 7.625712478745021450e-01 1.214878203443443327e+00 4.867668980945579205e-01 6.231621118006512861e-01 8.083978055111673555e-01 5.596124070527161987e-01 1.149868561055009897e+00 6.484111034401605078e-01 7.432287646235928857e-01 8.274811710854870217e-01 7.339332393141621003e-01 6.529708868688733903e-01 9.992987360919434181e-01 5.525314549377281503e-01
