# Supplementary material for: Molecular mechanisms of native ligand selectivity in catecholamine G protein-coupled receptors
Source: Nat Commun. 2026 Apr 23;17:4112. doi: 10.1038/s41467-026-71361-8 (PMC13150006; doi:10.1038/s41467-026-71361-8)
Supplement: Supplementary file 8 — Source Data 2 [file 41467_2026_71361_MOESM8_ESM.zip › SourceData/FigS15/strings4apo_WT/string339.txt]

8.907468250784592589e-01 4.949635836528399335e-01 8.483069601500281554e-01 6.351511339931236177e-01 6.339996650768449094e-01 1.072157551318772883e+00 8.415290289873744722e-01 6.626106879937812000e-01 5.539139273810191888e-01 1.480503884127145842e+00 1.047088815326949085e+00 8.496521689205648320e-01 8.457517473392808238e-01 1.213344435469935867e+00 1.536154406068494849e+00 7.329434851890843650e-01 7.357085464004391451e-01 9.586202516617341463e-01 6.672218765158423048e-01 8.179856754066339164e-01 1.230905994243974400e+00 4.987153447169695442e-01 6.187688370737187693e-01 7.865589773154693098e-01 5.540836636279617977e-01 1.801616481241348211e+00 6.047163526708390080e-01 7.247542715009860359e-01 6.539189056959107127e-01 7.256985605311124798e-01 6.876240389148378096e-01 1.437887768234842989e+00 5.286679570462086142e-01
8.784943264177107469e-01 5.009049183102441960e-01 8.253279945480012092e-01 6.352154454652524374e-01 6.338520315785373116e-01 1.063382385302469535e+00 8.105218330844033980e-01 6.619445936361061378e-01 5.563859689474239811e-01 1.456788528933102178e+00 1.018733903447728517e+00 8.484365021978619303e-01 8.199781767450234904e-01 1.179238991925859459e+00 1.504560144598367177e+00 7.371223488461000617e-01 7.225780602036522282e-01 9.459260549129612228e-01 6.796819501145764386e-01 7.903009116935921785e-01 1.220563316017352573e+00 5.118127171775773698e-01 6.215122459481320361e-01 7.718162085256595750e-01 5.431767775472269300e-01 1.774941501666991384e+00 6.375422385767055555e-01 7.340003005495475685e-01 6.751426010507303177e-01 7.242711131615217068e-01 6.645114652625354612e-01 1.430335291846994483e+00 5.329523765925997525e-01
8.725915784257043395e-01 5.124326488668768942e-01 8.067715259388938964e-01 6.321427542908306663e-01 6.321729936008806394e-01 1.067081105013903297e+00 7.880353481726238840e-01 6.636559675873234809e-01 5.622423934102376286e-01 1.433931394896601264e+00 1.010251274699357937e+00 8.532178056417811796e-01 7.759963865416285023e-01 1.138407513215346611e+00 1.470189017287477196e+00 7.307068448395448446e-01 7.071269564204109015e-01 9.397947206274949172e-01 7.135260925762613171e-01 7.637759029136274025e-01 1.218825139869140095e+00 5.214863157684982431e-01 6.167062827351172949e-01 7.576688490190597314e-01 5.537389582565817037e-01 1.737094513459992218e+00 6.514391916337322064e-01 7.273925083192187557e-01 6.782429522129851396e-01 7.271234503916058634e-01 6.573335042926091720e-01 1.417589181545339416e+00 5.333736755694113985e-01
8.832126028958455777e-01 5.191754966373507418e-01 8.174274623672919127e-01 6.282911179915703359e-01 6.283327034842520753e-01 1.085311614006888359e+00 7.939103605313756473e-01 6.679691553241962065e-01 5.806185921153327323e-01 1.439309608344386371e+00 1.034223556202054084e+00 8.612858757821192368e-01 7.423875727134461311e-01 1.124489380576961572e+00 1.465109828252597168e+00 7.181372091141848824e-01 7.014171631283268038e-01 9.541211678468335400e-01 7.380202570929088601e-01 7.622248976668356546e-01 1.235491914069288377e+00 5.167719279103544228e-01 6.079574900628845757e-01 7.503388820672357573e-01 5.774517490755026738e-01 1.714430596234184367e+00 6.340961092172235913e-01 7.082198623199877918e-01 6.629827817618944019e-01 7.277982586287676803e-01 6.749052248986542324e-01 1.407768397477534794e+00 5.294688742075810417e-01
8.802450069621283735e-01 5.128468136143374823e-01 8.347691629278071179e-01 6.298302605474621618e-01 6.228529796423873943e-01 1.076575648097929161e+00 8.060406236100905453e-01 6.814259163199913871e-01 6.320828675385026241e-01 1.465534161502318078e+00 1.031616142185820761e+00 8.484502239624499564e-01 7.107252682037453750e-01 1.137887137795630554e+00 1.479756657955812793e+00 7.147675782618131413e-01 7.104588188814794369e-01 9.609128198767027396e-01 7.250644515276400970e-01 7.784814568577096416e-01 1.250944511152747296e+00 5.043409205666864459e-01 6.093739330684335709e-01 7.209002142959654025e-01 5.841211828652310700e-01 1.702575255856738634e+00 6.335516010742132664e-01 7.101439514386521656e-01 6.718087096961353755e-01 6.976568155849615094e-01 6.848834870360239746e-01 1.392427494608857952e+00 5.304628148475298843e-01
8.329162520662750646e-01 5.148455109742620106e-01 7.918399636483965942e-01 6.319080273730395270e-01 6.203511047465530837e-01 1.022749646767778131e+00 8.035671055117654671e-01 6.859710760373647354e-01 6.207944355078003351e-01 1.439820046088581273e+00 9.963988028221313353e-01 8.152353596445157669e-01 6.842185144891734794e-01 1.140888980834744659e+00 1.461315378871309356e+00 7.161896083749308417e-01 7.179588536060418358e-01 8.962986925585494369e-01 7.370347522046556410e-01 7.756652999398544468e-01 1.218665789595349436e+00 5.098161997006822599e-01 6.128292754865016789e-01 7.345211681996728359e-01 5.955732056812249597e-01 1.697552198716754113e+00 6.342605467322359747e-01 7.202866113968541262e-01 6.752359792118838300e-01 6.769550859799114972e-01 6.806844350365974794e-01 1.377246531005062113e+00 5.339894134729010755e-01
8.010333580766535455e-01 5.238297837590106809e-01 7.700713081048951025e-01 6.172477509582331434e-01 6.128580810704211679e-01 9.861334307877831495e-01 7.871448136323236922e-01 6.630607121306710816e-01 5.997539408758568724e-01 1.409632597512673335e+00 9.787622547441916510e-01 7.941733425865883378e-01 6.838808517563284006e-01 1.113583920201182575e+00 1.416356760562718531e+00 7.272672606579427823e-01 7.251409823697358981e-01 8.449123448098548872e-01 7.352387090206189413e-01 7.818508953798511962e-01 1.176247612085681515e+00 5.129905929892741856e-01 6.167521719447625062e-01 7.955117452060802563e-01 6.039272785591132120e-01 1.669637619162005038e+00 6.279736568492761961e-01 7.257659669499813004e-01 6.641376370096058190e-01 6.811440893486099268e-01 6.663921530301399887e-01 1.354067604243276879e+00 5.347526540051270594e-01
7.924970273900483475e-01 5.260971715195115195e-01 7.686591363434298607e-01 6.168503693751303807e-01 6.116693677535526286e-01 9.432009183357670246e-01 7.878202423890505735e-01 6.666329431690884988e-01 6.066096023351672528e-01 1.391710831879379384e+00 9.517396121187956526e-01 7.604296382499424745e-01 7.006227463151076806e-01 1.091230085432920216e+00 1.367159605377406217e+00 7.310483163265896200e-01 7.305961359307215908e-01 8.312557212652958993e-01 7.294571026637917122e-01 7.963922822994027317e-01 1.138799907493037056e+00 5.297911281953646689e-01 6.189784449422153223e-01 7.602108223090688899e-01 5.997450406677578005e-01 1.614914707533811056e+00 6.516748913052061720e-01 7.393713426028890590e-01 6.610400303712049563e-01 7.031096116460041623e-01 6.492117255744558335e-01 1.308697016663646906e+00 5.301827717259356421e-01
8.365179620933016480e-01 5.258901492665638555e-01 7.736155978816303680e-01 6.271046760138110354e-01 6.148744821714127173e-01 9.572597338624657670e-01 7.977617379449782886e-01 6.876466075073918160e-01 5.970749143216880217e-01 1.376009519407235260e+00 9.676497826715664274e-01 7.464145259860748283e-01 7.054107295907234843e-01 1.083876886792391359e+00 1.346138457441626191e+00 7.254065096272639401e-01 7.233545962255523154e-01 8.509258813246560749e-01 7.314199184497625073e-01 7.885571620070760401e-01 1.143481316888587340e+00 5.533244066780236281e-01 6.143227304322440574e-01 6.909657315167651026e-01 5.977339665265987145e-01 1.561575938208182857e+00 6.926227320857208936e-01 7.272839141402215324e-01 6.570098704141161816e-01 7.117958635182427551e-01 6.403830059241066852e-01 1.274777391230142554e+00 5.253302086868150145e-01
9.224545437783850943e-01 5.277637780780736199e-01 7.844627098485220662e-01 6.248355538383167929e-01 6.184805381856433026e-01 1.049727519505792461e+00 8.070063155226105955e-01 6.993727934065713248e-01 5.794764324979001513e-01 1.341161981920315771e+00 1.022451360352748528e+00 7.747779325922421467e-01 6.981261195734638214e-01 1.068122915280377283e+00 1.342446261243837036e+00 7.240928014629456344e-01 7.115144336554942717e-01 8.955331984101395637e-01 7.349755732800348218e-01 7.698166965861724664e-01 1.167007513878893343e+00 5.600109710214667968e-01 6.106394865218166546e-01 6.750751014516859216e-01 6.050960751298904983e-01 1.513925993655122149e+00 7.210479273020314883e-01 7.120103640742851958e-01 6.471213483823411439e-01 7.055059350495586079e-01 6.439189185114536640e-01 1.251333796840635948e+00 5.278948980235904642e-01
1.003510700460103156e+00 5.275032544287866498e-01 7.924338905914535269e-01 6.091544994467005258e-01 6.195360783352328315e-01 1.140539691984842507e+00 8.116284935849045201e-01 6.969962911177015608e-01 5.736584764547639770e-01 1.273364962900482844e+00 1.072200329560236254e+00 8.093755191851154107e-01 6.919519067641622945e-01 1.041168458770262761e+00 1.322591484765354153e+00 7.282658558538266380e-01 7.040560617453818226e-01 9.467864177478255705e-01 7.341319598794631140e-01 7.644141625093060499e-01 1.166785496346728124e+00 5.542819992407227447e-01 6.106255985801301023e-01 6.954813005611384380e-01 6.132765129158703754e-01 1.441106414248852996e+00 7.266052830564612153e-01 7.179178227170242010e-01 6.460588765965519231e-01 7.040395605181357652e-01 6.592792626354189167e-01 1.199591172197808531e+00 5.354560535510709540e-01
1.074445666602909633e+00 5.248174822578991483e-01 7.968847625182772232e-01 5.948842116378413314e-01 6.202553261704664145e-01 1.196129060331900584e+00 8.145807202655525048e-01 6.895807010255307068e-01 5.648092143319087821e-01 1.166513274905490949e+00 1.118405936176446680e+00 8.367405156878309214e-01 6.901640892265916705e-01 1.005233934373836124e+00 1.282756208143507992e+00 7.289709602534384381e-01 7.034842527234547171e-01 1.006477432217200763e+00 7.333469628094343440e-01 7.706349467994487723e-01 1.142057513735780683e+00 5.476885662618576900e-01 6.094068804248804483e-01 7.147335503565620529e-01 6.133255728549915631e-01 1.323727513310490433e+00 7.165403109569639106e-01 7.251330093216648010e-01 6.727807968810249895e-01 7.084274627087896459e-01 6.725083808947476260e-01 1.102980515984121945e+00 5.392230902095476175e-01
1.136474021389738631e+00 5.294719221030044221e-01 8.051156323662288505e-01 5.897817856364456768e-01 6.253743973730983008e-01 1.221649141198936750e+00 8.233350797395015963e-01 6.869456694134692398e-01 5.436793087391669221e-01 1.054572366171127484e+00 1.157999349715331583e+00 8.582191790819120314e-01 6.971012358444348411e-01 9.538974262776757085e-01 1.240197531917059504e+00 7.261611446935172243e-01 7.131270342273714480e-01 1.057892460624344944e+00 7.335248883194759317e-01 7.774314831425933603e-01 1.109158576014266151e+00 5.403465348144690372e-01 6.071853327350673624e-01 7.270116595877113008e-01 6.073936894838566358e-01 1.201833163154482076e+00 7.112136720046207117e-01 7.207280841711840580e-01 7.166732771343728992e-01 7.069456840887100579e-01 6.591957578905707216e-01 1.001173290349158362e+00 5.362078461918970973e-01
1.155801276726651672e+00 5.399075241347340848e-01 7.947359092718141449e-01 5.872150043253046015e-01 6.290214177514862337e-01 1.214128902293982959e+00 8.717321261461371540e-01 6.937573477707583702e-01 5.239932404374939567e-01 9.757633308980003806e-01 1.164983124095317235e+00 8.631876744469701990e-01 7.111155261843719044e-01 9.076777728954830149e-01 1.215925160943811312e+00 7.326657367453132119e-01 7.441433000710239165e-01 1.069134903535575498e+00 7.178759325543863090e-01 7.905595170291458418e-01 1.079539762360982147e+00 5.207614032519313207e-01 6.115078145462687909e-01 7.504424343697947419e-01 6.121043236614958083e-01 1.134620704768135591e+00 6.942473693571508120e-01 7.260708487963827285e-01 7.487589556104938815e-01 7.095031742953110676e-01 6.493695131463956827e-01 9.413512637795961036e-01 5.352968845596283165e-01
1.142222737835205448e+00 5.373407791346674900e-01 7.779749209308133295e-01 5.860863582029059993e-01 6.237084474358147723e-01 1.205190111827735944e+00 9.332338477093919948e-01 7.110898247417560825e-01 5.127550384701053954e-01 9.628083117612971087e-01 1.158189280906403162e+00 8.633047414865284708e-01 7.150525919165762190e-01 9.050721332857586399e-01 1.219890703085041883e+00 7.477926667831333862e-01 7.789895808307373271e-01 1.064430208599477901e+00 7.033699409561348093e-01 8.016782270154575452e-01 1.082395828437584751e+00 4.997562247602002072e-01 6.182623141279445234e-01 7.628957839019047116e-01 6.097700953891967979e-01 1.130782191985409080e+00 6.656302867322424488e-01 7.338677619939933949e-01 7.608639207163081508e-01 7.201456730999719058e-01 6.640709117760477120e-01 9.377485642359738582e-01 5.360269092379389422e-01
1.138194431733198231e+00 5.277334485056075497e-01 7.758757047710246324e-01 5.852072827985811410e-01 6.145475752510538570e-01 1.193462918330206124e+00 9.842841481149442462e-01 7.380626839876304190e-01 4.898617890627762206e-01 9.743888957987217880e-01 1.163242212508673212e+00 8.678882865664420132e-01 7.180692595602203854e-01 9.194044996753034660e-01 1.237689080667565777e+00 7.699098234101032778e-01 8.109031990586259564e-01 1.072617648292167214e+00 6.921365824361435104e-01 8.015639664785001450e-01 1.115393691679309907e+00 4.829669680469170223e-01 6.217050714632283981e-01 7.735787690503188596e-01 5.907949104424841114e-01 1.134908846519123271e+00 6.451997854169528868e-01 7.378255485958662430e-01 7.790451681125915018e-01 7.262738377728951145e-01 6.732125239946274986e-01 9.511170730384725935e-01 5.386822272515037202e-01
1.137653737902255990e+00 5.185337905310229978e-01 7.779241849602320791e-01 5.896008145916814547e-01 6.052834756982164999e-01 1.180212550304426733e+00 1.015190925474466210e+00 7.681138868469934433e-01 4.583288134440146044e-01 9.891071391290197079e-01 1.177678562844477028e+00 8.805533965745518943e-01 7.162212306576019039e-01 9.356953124971869595e-01 1.267515212750566445e+00 7.948687316165288230e-01 8.296665513302983186e-01 1.088174912812388984e+00 6.812957873225754524e-01 7.864174424222347692e-01 1.164053540692814970e+00 4.822014448827718347e-01 6.233216950298871017e-01 7.904886250629878930e-01 5.739666502444018548e-01 1.142890788055688001e+00 6.423891795440914709e-01 7.409811179392069569e-01 8.038210677679293870e-01 7.317279270078894671e-01 6.668803832552639976e-01 9.735807765825866822e-01 5.453173585009519764e-01
1.138460865029993219e+00 5.126803809758706532e-01 7.807874594786060607e-01 5.977976116976635446e-01 5.965008232578272729e-01 1.171530515292081853e+00 1.026070647976980332e+00 7.948766825034745409e-01 4.248821438455688826e-01 1.002207045954678133e+00 1.196314762272179477e+00 8.981368440127500685e-01 7.034699749527760781e-01 9.522278837608666446e-01 1.300118030166690364e+00 8.149515462022233203e-01 8.351562189337350395e-01 1.101239720661803423e+00 6.743196145784732254e-01 7.625712478745021450e-01 1.214878203443443327e+00 4.867668980945579205e-01 6.231621118006512861e-01 8.083978055111673555e-01 5.596124070527161987e-01 1.149868561055009897e+00 6.484111034401605078e-01 7.432287646235928857e-01 8.274811710854870217e-01 7.339332393141621003e-01 6.529708868688733903e-01 9.992987360919434181e-01 5.525314549377281503e-01
