# Supplementary material for: Molecular mechanisms of native ligand selectivity in catecholamine G protein-coupled receptors
Source: Nat Commun. 2026 Apr 23;17:4112. doi: 10.1038/s41467-026-71361-8 (PMC13150006; doi:10.1038/s41467-026-71361-8)
Supplement: Supplementary file 8 — Source Data 2 [file 41467_2026_71361_MOESM8_ESM.zip › SourceData/FigS15/strings4apo_WT/string52.txt]

8.907468250784592589e-01 4.949635836528399335e-01 8.483069601500281554e-01 6.351511339931236177e-01 6.339996650768449094e-01 1.072157551318772883e+00 8.415290289873744722e-01 6.626106879937812000e-01 5.539139273810191888e-01 1.480503884127145842e+00 1.047088815326949085e+00 8.496521689205648320e-01 8.457517473392808238e-01 1.213344435469935867e+00 1.536154406068494849e+00 7.329434851890843650e-01 7.357085464004391451e-01 9.586202516617341463e-01 6.672218765158423048e-01 8.179856754066339164e-01 1.230905994243974400e+00 4.987153447169695442e-01 6.187688370737187693e-01 7.865589773154693098e-01 5.540836636279617977e-01 1.801616481241348211e+00 6.047163526708390080e-01 7.247542715009860359e-01 6.539189056959107127e-01 7.256985605311124798e-01 6.876240389148378096e-01 1.437887768234842989e+00 5.286679570462086142e-01
8.627590041020705147e-01 5.007398889034410105e-01 8.202003335196007550e-01 6.446344110764499202e-01 6.234510302364248968e-01 1.056944802350668899e+00 8.248086849726276037e-01 6.665692034226925466e-01 5.528931701549001376e-01 1.481666005079768089e+00 1.027860603508004012e+00 8.390024153163853082e-01 8.110041350837976504e-01 1.192905129323228230e+00 1.538154061891668700e+00 7.364185580852867785e-01 7.400208620882080535e-01 9.209886917237561921e-01 6.874073253079734380e-01 8.140170107748235795e-01 1.245285781760951727e+00 5.126937663586825789e-01 6.174074076438457181e-01 7.535160601526262880e-01 5.504363281007551567e-01 1.808564313836461102e+00 6.218086930154433922e-01 7.187296960795573897e-01 6.610816744886337526e-01 7.251816262930289581e-01 6.931943647650083973e-01 1.456826181543867449e+00 5.264337406703823996e-01
8.541819213931319821e-01 5.009539425759049758e-01 7.840039578147742771e-01 6.482947140648512852e-01 6.166803797487623306e-01 1.055035600400283657e+00 8.188771289033366374e-01 6.742398128594528917e-01 5.586429265906247554e-01 1.437849185925551776e+00 1.007430863370564866e+00 8.265444224040771060e-01 7.740540393337986824e-01 1.135930653186043138e+00 1.490470750843719827e+00 7.255496931356650858e-01 7.575338377949834001e-01 8.981319209966217576e-01 7.061713504135155306e-01 8.163454823373335056e-01 1.221442266112527708e+00 5.156475775960291941e-01 6.117800888821068872e-01 7.205074320698887647e-01 5.389604701652785934e-01 1.762120514409397209e+00 6.297781114291527427e-01 7.091615495320807705e-01 6.719143190880745298e-01 7.183660047043481933e-01 6.947557719977156543e-01 1.426761157261553503e+00 5.298851735859305689e-01
8.451122275834480613e-01 4.987101662391653645e-01 7.690287960739053963e-01 6.364383262191677382e-01 6.285532900444471549e-01 1.029683455416670501e+00 8.234060372082815382e-01 6.751631774892790094e-01 5.668045785677975346e-01 1.414585783151044662e+00 9.929087417188313669e-01 7.980236121717039222e-01 7.702129271490867346e-01 1.096387573185825692e+00 1.444694054671364025e+00 7.073716914304267744e-01 7.545442600337362027e-01 9.020498437123305457e-01 7.085319591685181884e-01 8.056165586576782278e-01 1.200076521606434632e+00 5.001047119394428364e-01 6.027419509894572647e-01 7.165453579883837021e-01 5.360256000436979251e-01 1.711077716424958206e+00 6.162075122007181216e-01 7.022598108789597227e-01 6.812040193235781027e-01 7.053351024105696254e-01 6.907201686232331550e-01 1.390527852277730902e+00 5.302627725087596389e-01
8.151176770609623867e-01 5.033768436352016318e-01 7.686298194572136477e-01 6.197097401622504442e-01 6.423665662501919504e-01 9.873952001966880276e-01 8.208322711530169347e-01 6.682994694348598497e-01 5.782732650599308188e-01 1.441415048919812314e+00 9.842669207618635063e-01 7.707333667393972965e-01 7.695346122304582703e-01 1.098985955520412894e+00 1.450004012264792586e+00 7.049142874563900651e-01 7.240372343981712477e-01 8.976184306933877588e-01 7.076158430137314825e-01 7.786553979108996604e-01 1.218581892352162521e+00 4.918246078173684754e-01 5.978378051138686367e-01 7.150728339974430359e-01 5.510793777413516281e-01 1.714276103063894441e+00 6.042832595356633085e-01 7.023127738913572671e-01 6.804412361748443105e-01 7.003862232865600834e-01 6.902423867149837244e-01 1.404027385713507936e+00 5.253387690696615930e-01
8.212308271960625516e-01 5.093978413571048636e-01 7.613842815696365562e-01 6.114120161133033138e-01 6.328250837258626582e-01 1.017770642491078625e+00 8.196112571585240092e-01 6.669240481679765686e-01 6.027816880338254801e-01 1.421625337184712956e+00 9.932052529272751284e-01 7.951913422215697302e-01 7.310680429951890158e-01 1.091560135531536302e+00 1.446814559887981355e+00 7.168866393873322140e-01 7.157119807804482869e-01 8.866420622805468721e-01 7.142904693558788098e-01 7.722236716115534749e-01 1.214012172169989245e+00 5.045340821762002159e-01 6.024749203027729427e-01 6.888553944686948149e-01 5.655177008326013333e-01 1.715385035554237270e+00 6.113017074880890966e-01 7.086036422078018093e-01 6.650729367027844452e-01 7.128433469072359419e-01 6.950824169107499007e-01 1.405336162916091425e+00 5.318245838676199932e-01
8.621868643737803373e-01 5.205270574713815046e-01 7.765450316931455932e-01 6.054974282925860152e-01 6.238776526397052935e-01 1.074892440243678360e+00 8.184753093667400670e-01 6.703111793573428567e-01 6.268044036224443838e-01 1.407446640159714102e+00 1.020383566488073601e+00 8.285107949163992291e-01 7.001368539519745582e-01 1.106339244924524401e+00 1.440169697142048122e+00 7.163920146484531459e-01 7.094127603372211155e-01 9.135148535203351239e-01 7.165720181307959624e-01 7.646544819879129706e-01 1.217258159386376493e+00 5.072824014020832495e-01 6.070545764649993847e-01 7.095142158090040896e-01 5.721825219140022067e-01 1.674252136950532321e+00 6.125287859461273632e-01 7.150828325520292017e-01 6.605000924885037206e-01 7.050719029248546654e-01 6.898037354781527686e-01 1.373019792501128933e+00 5.387264618416517381e-01
8.969849683261754691e-01 5.240523202035115569e-01 8.155479018306898142e-01 6.093446522353580530e-01 6.217406075354149353e-01 1.124198651117287451e+00 8.187252676515075489e-01 6.776102097872224173e-01 6.222941162614450405e-01 1.427359901545031562e+00 1.049562607278251125e+00 8.710266119136245155e-01 6.858725965887688680e-01 1.122859460017763267e+00 1.442485204769890395e+00 7.126378326840597799e-01 7.097287038313252472e-01 9.600020844654407748e-01 7.263410591104912939e-01 7.684993902645921304e-01 1.237771443509929847e+00 5.081415726824922707e-01 6.102130764135141883e-01 7.422322774895413477e-01 5.828652843929820193e-01 1.646696691984937733e+00 6.060930333899958722e-01 7.174248996615510965e-01 6.497376171337286843e-01 6.871138534029912481e-01 6.902836041639167641e-01 1.362837574992261880e+00 5.388589105162358006e-01
9.511308049812031706e-01 5.261235288953560740e-01 8.625319219883433863e-01 6.184250624565884591e-01 6.194972672630449928e-01 1.163693646372909951e+00 8.180160876689287486e-01 6.898276804726817257e-01 6.093674333330847404e-01 1.436172823771328932e+00 1.084128322191461269e+00 8.989830382158291444e-01 6.763047230294212397e-01 1.125608238794797211e+00 1.435536515844948235e+00 7.168424869501168750e-01 7.029245953213150155e-01 1.014223099299123909e+00 7.291575295574589388e-01 7.752413399395118310e-01 1.257165175885933239e+00 5.081831194111492422e-01 6.118932225839571748e-01 7.436411281924805161e-01 5.987490696794967038e-01 1.596560052792388884e+00 6.006971310320979862e-01 7.106544278265656267e-01 6.377111425656908361e-01 6.778723404195722280e-01 6.938103062355581718e-01 1.336115089220318852e+00 5.338979016538537570e-01
1.028388284479446080e+00 5.270431723770702126e-01 8.628158023147692868e-01 6.218946490201459065e-01 6.140703371669720134e-01 1.192047399817120379e+00 8.256300994281694505e-01 7.045594194706368274e-01 5.840741962227193884e-01 1.340346712032351784e+00 1.112566840033361704e+00 8.823287573419101859e-01 6.646558322534676932e-01 1.085936372679763728e+00 1.378934193588649659e+00 7.202615944636977519e-01 6.985595124169203807e-01 1.037701458166550683e+00 7.353910422311700223e-01 7.711704318345130593e-01 1.222867156756390239e+00 5.118821365961496728e-01 6.116851202658120101e-01 7.263247518405846481e-01 6.006171839560787706e-01 1.477789122642278130e+00 6.109149573455608939e-01 6.958663002742672132e-01 6.411570814576512678e-01 6.842406155326689055e-01 6.883403587918663913e-01 1.235931607326723913e+00 5.309661974669751539e-01
1.087850185958599170e+00 5.249332831674768940e-01 8.406658127213885168e-01 6.175086155791725817e-01 6.105759303822195783e-01 1.217613946332905428e+00 8.269555588381701794e-01 7.095416678905546171e-01 5.687994775768787648e-01 1.224844650877790819e+00 1.131746103234231082e+00 8.709046512829184961e-01 6.725054359106470425e-01 1.026477776277065823e+00 1.317716919843905155e+00 7.187757945724592146e-01 7.037285898916464388e-01 1.047425641146385589e+00 7.376403636275948861e-01 7.692883830283698821e-01 1.179297546616814296e+00 5.196170224781849756e-01 6.087168356645592526e-01 7.141831978541972603e-01 5.961718633522696820e-01 1.370914505795401750e+00 6.250282672386704430e-01 6.926679589042631369e-01 6.478557784007378251e-01 6.911393532454395139e-01 6.735212067208651288e-01 1.145239284717774142e+00 5.316612731810205217e-01
1.135395323100931053e+00 5.205491681532684600e-01 8.215771561499056741e-01 5.999836980824332366e-01 6.111111810566427494e-01 1.240752486042280056e+00 8.181730610329570608e-01 6.995077314968042304e-01 5.634528710292686648e-01 1.114099997644417916e+00 1.148254309161210518e+00 8.750723557332468205e-01 6.945195669880448452e-01 9.585781573236080710e-01 1.257051261342541526e+00 7.155081868936491452e-01 7.115982664920784684e-01 1.072218328354900718e+00 7.313774437142565032e-01 7.724593169843435581e-01 1.138855515561059351e+00 5.256828866653269206e-01 6.031251270094183381e-01 7.258575401152336237e-01 5.961788595318333606e-01 1.272447504188857881e+00 6.272260759884971115e-01 7.028619633552350976e-01 6.671859126924564176e-01 6.967687545043288466e-01 6.667406787891470010e-01 1.065050870821731666e+00 5.332674454975397937e-01
1.151109252949913175e+00 5.152746258777411992e-01 8.037723126517516414e-01 5.831481522992406630e-01 6.155209761146773761e-01 1.244385384396678118e+00 8.133090608031372515e-01 6.849733390474980199e-01 5.487741074697567445e-01 1.034210462270075181e+00 1.149552031251515727e+00 8.791099345207837867e-01 7.134949531008335510e-01 9.101660098030804891e-01 1.211792718178888340e+00 7.156373916874320118e-01 7.251887684264439748e-01 1.089629961693551863e+00 7.237451005369035517e-01 7.772906998276601920e-01 1.101856119429949876e+00 5.207862775003891942e-01 6.021423508553597204e-01 7.624542728996057672e-01 6.072530925138578395e-01 1.203749858631762759e+00 6.238814863486851214e-01 7.161569052957653669e-01 7.017887810148218941e-01 7.082754833105157077e-01 6.693583340046354024e-01 1.007321831506494236e+00 5.357399762650731923e-01
1.152270982213356554e+00 5.150909093876959721e-01 7.932702254419203847e-01 5.710304218087567385e-01 6.136244868451665724e-01 1.228230455904175233e+00 8.308785493068756578e-01 6.743275270165721702e-01 5.108741915694413604e-01 1.006983507649979348e+00 1.147486315040660010e+00 8.729450107321042873e-01 7.115679274879216365e-01 9.033814997131814906e-01 1.211625252255709384e+00 7.205753371164915766e-01 7.377716025886281725e-01 1.093935140758588886e+00 7.167014999635269445e-01 7.794263966472259053e-01 1.099276404801692752e+00 5.119256652023931320e-01 6.095299560318357956e-01 7.778284794331435936e-01 6.222887383933094485e-01 1.156078411693347796e+00 6.544648443125007375e-01 7.280402867189810223e-01 7.335171448960919882e-01 7.225166922139929504e-01 6.543988294303553221e-01 9.695835388597032756e-01 5.402496185013254681e-01
1.151886025405111091e+00 5.216967442305928682e-01 7.907823622670843156e-01 5.606499878108766044e-01 6.105385285041680099e-01 1.215560842861908686e+00 8.713224971683146691e-01 6.928128344917636738e-01 4.942876826530744339e-01 1.020037215838055733e+00 1.155058997244051033e+00 8.742929177844880329e-01 7.011879218498570099e-01 9.151273725900299638e-01 1.232015902383969408e+00 7.372827110392546901e-01 7.601925914367466675e-01 1.101582670674126518e+00 7.044732336496153380e-01 7.728007901650486566e-01 1.138930347865176218e+00 5.096651301155219471e-01 6.208649284518514833e-01 7.895128444634678111e-01 6.104398233901769943e-01 1.128087241547084618e+00 6.830539304469077644e-01 7.404610959854003305e-01 7.536813275041900351e-01 7.244044164849076095e-01 6.442476016749409951e-01 9.675973708015792596e-01 5.421358823512535396e-01
1.147694829901823255e+00 5.232225694377591330e-01 7.867209301740991645e-01 5.658703721412950971e-01 6.070008774811930241e-01 1.201484216165062735e+00 9.217888732086914061e-01 7.344664861718920301e-01 4.810453122596857201e-01 1.021942575060137415e+00 1.165886811445532079e+00 8.797497150885905670e-01 7.012784304447255979e-01 9.221195955477635708e-01 1.245880117203268744e+00 7.671131323889249787e-01 7.901747825942470049e-01 1.099382339292961142e+00 6.905624420848263112e-01 7.669862341037338993e-01 1.170709435517260699e+00 5.053717910682221648e-01 6.287675604497067194e-01 7.992862687118573728e-01 5.920146835956837661e-01 1.126975105896265594e+00 6.817030137928408173e-01 7.462447520527087930e-01 7.734807877354860084e-01 7.278167072185819375e-01 6.448387345176638252e-01 9.814914552616755827e-01 5.437635501219999501e-01
1.144386801449530422e+00 5.181917431046746403e-01 7.844341773614630364e-01 5.784992867470680755e-01 5.993486390709010792e-01 1.183369720682227122e+00 9.739753341983560242e-01 7.689190170582411721e-01 4.523615044332663926e-01 1.013074710279943558e+00 1.180683309698033812e+00 8.860353638090338046e-01 7.025196817868036847e-01 9.351116657760087936e-01 1.270561572712181508e+00 7.950418074264116175e-01 8.135082792534817919e-01 1.096985054227122891e+00 6.807785513071341610e-01 7.655087970939271624e-01 1.193767151314924613e+00 4.975541563860091943e-01 6.296539473307879442e-01 8.029444837923658262e-01 5.767462273372221393e-01 1.140243706461335105e+00 6.678615575548706440e-01 7.452619527942129229e-01 7.995288100515294261e-01 7.321536791928161536e-01 6.467611062723975790e-01 9.910463019721471589e-01 5.479022019622097339e-01
1.138460865029993219e+00 5.126803809758706532e-01 7.807874594786060607e-01 5.977976116976635446e-01 5.965008232578272729e-01 1.171530515292081853e+00 1.026070647976980332e+00 7.948766825034745409e-01 4.248821438455688826e-01 1.002207045954678133e+00 1.196314762272179477e+00 8.981368440127500685e-01 7.034699749527760781e-01 9.522278837608666446e-01 1.300118030166690364e+00 8.149515462022233203e-01 8.351562189337350395e-01 1.101239720661803423e+00 6.743196145784732254e-01 7.625712478745021450e-01 1.214878203443443327e+00 4.867668980945579205e-01 6.231621118006512861e-01 8.083978055111673555e-01 5.596124070527161987e-01 1.149868561055009897e+00 6.484111034401605078e-01 7.432287646235928857e-01 8.274811710854870217e-01 7.339332393141621003e-01 6.529708868688733903e-01 9.992987360919434181e-01 5.525314549377281503e-01
