# Supplementary material for: Molecular mechanisms of native ligand selectivity in catecholamine G protein-coupled receptors
Source: Nat Commun. 2026 Apr 23;17:4112. doi: 10.1038/s41467-026-71361-8 (PMC13150006; doi:10.1038/s41467-026-71361-8)
Supplement: Supplementary file 8 — Source Data 2 [file 41467_2026_71361_MOESM8_ESM.zip › SourceData/FigS15/strings4apo_WT/string46.txt]

8.907468250784592589e-01 4.949635836528399335e-01 8.483069601500281554e-01 6.351511339931236177e-01 6.339996650768449094e-01 1.072157551318772883e+00 8.415290289873744722e-01 6.626106879937812000e-01 5.539139273810191888e-01 1.480503884127145842e+00 1.047088815326949085e+00 8.496521689205648320e-01 8.457517473392808238e-01 1.213344435469935867e+00 1.536154406068494849e+00 7.329434851890843650e-01 7.357085464004391451e-01 9.586202516617341463e-01 6.672218765158423048e-01 8.179856754066339164e-01 1.230905994243974400e+00 4.987153447169695442e-01 6.187688370737187693e-01 7.865589773154693098e-01 5.540836636279617977e-01 1.801616481241348211e+00 6.047163526708390080e-01 7.247542715009860359e-01 6.539189056959107127e-01 7.256985605311124798e-01 6.876240389148378096e-01 1.437887768234842989e+00 5.286679570462086142e-01
8.642511308135096826e-01 5.047608752252584763e-01 8.328757110191012947e-01 6.420110824177203135e-01 6.417388032161426281e-01 1.070607542502473031e+00 8.217074183613145566e-01 6.629057427846294370e-01 5.478492345755925363e-01 1.478660382022915165e+00 1.024922945235206440e+00 8.627397312702178578e-01 8.108545310990520338e-01 1.191134304538582711e+00 1.524689288240473672e+00 7.388235912578470233e-01 7.594007738311134847e-01 9.669344912610517984e-01 6.905835219904260525e-01 8.354602268283946032e-01 1.233482561065761818e+00 5.127120184165731009e-01 6.190246624908209983e-01 7.578052908917495278e-01 5.685761297381944912e-01 1.787753415639762089e+00 6.245121825742232513e-01 7.256736825269181068e-01 6.534986212360703872e-01 7.248949354033107362e-01 6.886363067979471841e-01 1.434479835947239046e+00 5.301182177134120543e-01
8.487584455674552775e-01 5.037171879755895088e-01 8.048678309497558914e-01 6.454525561526578414e-01 6.475311249617838882e-01 1.067711641686721391e+00 8.075325251897218504e-01 6.689817877316469596e-01 5.554628869825883886e-01 1.448061169320975949e+00 9.987991213087403786e-01 8.550356070007645304e-01 7.711012810806884277e-01 1.135105342986167276e+00 1.475975240993106397e+00 7.323531462470290743e-01 7.756468456665118749e-01 9.599852556580203977e-01 7.158196638214945340e-01 8.404378723052273736e-01 1.213744204252359182e+00 5.176076560637880020e-01 6.129178014640837002e-01 7.184850782318005225e-01 5.621428997886417367e-01 1.735117270338565110e+00 6.315074593287079985e-01 7.237893344014010300e-01 6.676535889605386132e-01 7.200986568019622780e-01 6.954450060729925331e-01 1.402285184009102625e+00 5.285935638112811974e-01
8.514977418775147022e-01 5.019932220664350409e-01 7.917877360667062714e-01 6.492936741547418178e-01 6.385986675198855878e-01 1.066098768873436464e+00 8.055364214742976037e-01 6.867925800409865333e-01 6.065156388764036954e-01 1.424842502728917548e+00 1.002280568608366673e+00 8.348149855110854611e-01 7.404737742744068596e-01 1.098808533624908934e+00 1.438387325078005707e+00 7.121189355391996934e-01 7.695347455854208985e-01 9.436847874127946012e-01 7.188604761477362937e-01 8.246334602195383168e-01 1.205157969019167608e+00 5.072517338791999730e-01 6.016648079263154925e-01 7.027445565394154769e-01 5.522758113794550283e-01 1.688215178748945000e+00 6.119150670806466907e-01 7.204296373371650297e-01 6.700896179185579227e-01 7.169428675599831546e-01 7.029752878371764435e-01 1.375949334775267152e+00 5.261361506584477654e-01
8.555749881734509010e-01 5.081037592968927763e-01 7.758113883383203069e-01 6.435499645710774930e-01 6.237962639980541013e-01 1.054995251358843866e+00 8.000161153685581006e-01 6.909170388661490803e-01 6.487128184277775045e-01 1.413956676204940699e+00 1.019786396391150873e+00 8.082345313011093380e-01 7.037196169963448877e-01 1.094633126612638563e+00 1.442469930536069311e+00 7.091605354700790675e-01 7.445301068833503066e-01 9.003265375318265651e-01 7.125664362939642116e-01 8.136409139335603058e-01 1.216695275353489869e+00 5.047074974635068489e-01 6.037617122449423501e-01 6.817073931805264220e-01 5.640930917225623897e-01 1.684565353785226538e+00 6.072546141824395338e-01 7.096813241357718960e-01 6.769986878875534630e-01 7.074521572282952420e-01 6.918794957992150385e-01 1.378391639442447802e+00 5.257407462424878997e-01
8.755237099159079994e-01 5.134708847423694600e-01 7.793892925299212848e-01 6.174622017457990220e-01 6.147851412046820840e-01 1.067073480600029267e+00 8.072745513772385806e-01 6.810082998231584694e-01 6.628783677606778779e-01 1.409664072453813199e+00 1.037050016205385727e+00 8.120213289769306897e-01 6.969950590381475131e-01 1.091918657613313748e+00 1.444377686938512095e+00 7.102666781622803960e-01 7.158270838490564669e-01 8.985313125154674729e-01 7.045055737026530984e-01 7.915618053470324655e-01 1.226496091026667346e+00 5.000050609470888530e-01 6.074510424117244289e-01 7.100150512407445991e-01 5.700168757300505540e-01 1.679372279033048532e+00 6.063887347192489230e-01 7.066515368567607425e-01 6.775105206042502104e-01 6.955601490337401938e-01 6.675302750145831743e-01 1.380660382978666334e+00 5.263258476817839204e-01
8.882016274727596583e-01 5.176922041887588311e-01 8.003935662097985126e-01 6.113857057617209101e-01 6.149577297948128907e-01 1.097738585788445853e+00 8.142440762520720687e-01 6.779702870475927678e-01 6.282892512925892792e-01 1.407172847507699665e+00 1.044654112121049083e+00 8.451834829036105612e-01 6.947429955646612365e-01 1.095115653836227665e+00 1.428428454103712664e+00 7.148318232632665525e-01 7.049460665953215521e-01 9.308299846606028494e-01 7.209036488066596915e-01 7.749484729868630906e-01 1.219260454486302159e+00 5.058129816249975486e-01 6.129357877055680026e-01 7.585798371661424122e-01 5.840963023141865218e-01 1.652749571756605418e+00 6.018774453300919092e-01 7.134912581941453835e-01 6.622347646240748231e-01 6.847888907069864528e-01 6.758962009877946819e-01 1.364191389456335779e+00 5.286163634030361935e-01
9.295332497712391895e-01 5.268354861356766561e-01 8.354603623329214246e-01 6.152673319217006886e-01 6.196889805313618993e-01 1.133251575565842773e+00 8.208180648392597867e-01 6.827200288439416731e-01 6.120771525450797723e-01 1.390622312965430041e+00 1.061606520217718730e+00 8.730900336380181814e-01 6.916564599848905592e-01 1.098496357417820368e+00 1.403083949797439445e+00 7.198373895595332472e-01 6.946721236220926299e-01 9.777244667016929958e-01 7.254632149243730455e-01 7.693485647180168252e-01 1.207249612677778305e+00 5.091226059221977129e-01 6.126574289924383576e-01 7.483258941733449410e-01 6.065803794048737485e-01 1.591640128856026681e+00 6.000987153441359467e-01 7.086616738577673491e-01 6.583066946026613353e-01 6.795439923836679164e-01 6.898763902952902427e-01 1.314932991553854125e+00 5.319137921062019325e-01
1.017974668241449443e+00 5.271150603857349681e-01 8.432611364805154830e-01 6.126238738192522071e-01 6.190231692305032674e-01 1.191507972806825411e+00 8.302097504862486765e-01 6.885017008781214587e-01 5.915341439576999871e-01 1.321290174446422494e+00 1.103916074938087633e+00 8.786673988339595009e-01 6.927143193666953636e-01 1.069162242219771963e+00 1.371387501920167118e+00 7.158195629379627833e-01 6.974606325202841184e-01 1.025904166716151034e+00 7.304846580609036799e-01 7.725301462685906229e-01 1.204755691265951389e+00 5.146999672593973729e-01 6.052243807488333349e-01 7.214937476394086557e-01 6.238273675349390590e-01 1.492252278502994578e+00 6.105463291887404109e-01 6.980850799597244638e-01 6.575249547535251260e-01 6.836560679127291484e-01 6.932355719371583458e-01 1.240281962352856704e+00 5.330918249469325243e-01
1.094636214070261238e+00 5.219471365408939745e-01 8.360795448825416587e-01 6.130906337162151942e-01 6.118832585405179492e-01 1.239432766161825183e+00 8.263123704714536721e-01 6.905912098093945906e-01 5.733801664100045548e-01 1.230712873810924757e+00 1.140551909822628218e+00 8.838448645119728608e-01 6.988223087994456240e-01 1.018187302935114946e+00 1.327832783499323099e+00 7.116467129870984731e-01 7.080760578670968197e-01 1.059174535708676812e+00 7.338675012326260072e-01 7.772788593645493238e-01 1.194037292471908485e+00 5.236645924742799885e-01 5.959349799464394026e-01 6.970450438138078297e-01 6.236984365185493928e-01 1.388205935655697720e+00 6.247705643281913357e-01 6.987198655438439099e-01 6.564973584328714917e-01 6.926276179940882294e-01 6.903341101914775013e-01 1.167085636296732787e+00 5.314984511358538111e-01
1.149178652131308098e+00 5.180836127676496927e-01 8.338827824614944983e-01 6.022719410533253770e-01 6.090181700634011985e-01 1.258397138888021294e+00 8.146298644576798198e-01 6.846910815663592720e-01 5.664102253285535626e-01 1.122782356524128611e+00 1.159040973073176328e+00 8.872592789998894336e-01 7.067871105370575613e-01 9.536709971956537357e-01 1.251919202207063542e+00 7.096179238268045530e-01 7.148162870000493996e-01 1.079803361873747258e+00 7.337020652413858146e-01 7.818691136362933003e-01 1.147326045663889404e+00 5.317282066578346011e-01 5.914393627911325169e-01 7.013303541724359436e-01 6.240556907446479507e-01 1.267913931704957697e+00 6.315431536567888138e-01 7.082037932009312975e-01 6.601115737713544318e-01 7.044530367187795683e-01 6.867008054371475101e-01 1.072697547577604826e+00 5.297203634400474703e-01
1.161462490929279001e+00 5.150324310037656117e-01 8.183138653829487019e-01 5.844962622559395360e-01 6.109657914237925924e-01 1.261891124426427702e+00 8.041674821865455458e-01 6.789442442469908467e-01 5.619125989309188274e-01 1.036375187850922863e+00 1.151957991502174483e+00 8.900018591636873477e-01 7.168821127737055043e-01 9.023805659282079228e-01 1.182383315179469818e+00 7.101263731098015342e-01 7.292342028218909977e-01 1.092382074728834418e+00 7.304582183903572945e-01 7.829908390875297552e-01 1.092725287349060492e+00 5.315622962069916912e-01 5.959187672209402820e-01 7.480950357154254604e-01 6.219200137500858760e-01 1.181326804873836789e+00 6.305777628048322425e-01 7.179300359901663597e-01 6.745279496696866550e-01 7.132044759569472481e-01 6.833117532078022416e-01 9.969751958710314499e-01 5.323175494468278535e-01
1.142342832720419032e+00 5.111024185683193943e-01 7.883880714798409128e-01 5.853476645418322910e-01 6.112352582618382213e-01 1.250741010626869487e+00 8.103386404061522219e-01 6.836713877299891440e-01 5.481305338978075259e-01 9.930969843728782998e-01 1.128003991319405319e+00 8.827093407406989556e-01 7.252608048727255952e-01 8.827379762187061996e-01 1.156280287152679165e+00 7.091356590651537450e-01 7.522431197459680252e-01 1.088047000985195245e+00 7.221387978381134110e-01 7.839112082973680451e-01 1.061019116702409670e+00 5.214963021609091420e-01 6.002139221659988921e-01 7.906367867106107727e-01 6.186827712713284244e-01 1.150184966930591468e+00 6.271547087213013016e-01 7.261871098365997312e-01 6.983582024462638982e-01 7.175567772672676314e-01 6.820017383157237489e-01 9.653283997179247233e-01 5.418611560700344887e-01
1.141077605658503025e+00 5.139754751041543113e-01 7.821961074991304885e-01 5.918749724753750163e-01 6.114882017934770708e-01 1.217119652600309188e+00 8.465890548750354405e-01 6.890630480153412396e-01 5.162350077440482909e-01 9.773219515159586868e-01 1.130447935689156580e+00 8.630562883947986430e-01 7.114362237251994348e-01 8.974883845607316557e-01 1.185768439580741518e+00 7.149511173779212747e-01 7.547065676626902864e-01 1.077409551118140296e+00 7.208036720722436064e-01 7.865309423062155636e-01 1.065472789222431826e+00 5.100491271324809617e-01 6.044782076604993115e-01 7.662096812277604529e-01 6.238305055502113561e-01 1.134873085085372768e+00 6.421799723199103083e-01 7.348078532113306860e-01 7.313341128661784429e-01 7.262914309181378592e-01 6.701362165446429486e-01 9.468209626096956155e-01 5.512621725192808908e-01
1.148422212022174094e+00 5.192091049248876988e-01 7.862336226658193095e-01 5.766005540897277681e-01 6.091859014845569797e-01 1.214337406149190945e+00 8.741801902312094086e-01 7.011561187837799247e-01 5.007559808672558122e-01 9.809131435106647201e-01 1.152682877273067286e+00 8.718344094499680397e-01 7.020438505290353959e-01 9.059773997785625088e-01 1.209700956704611752e+00 7.336414041127322649e-01 7.620895503684851358e-01 1.091690530286670180e+00 7.199493931574775241e-01 7.782469150332287366e-01 1.095915727599790168e+00 5.074297993156027253e-01 6.159899857023364289e-01 7.710821201943496295e-01 6.117388226856074196e-01 1.123855779668929467e+00 6.689698154928357399e-01 7.356660081839028198e-01 7.555692886620517523e-01 7.329024708804144916e-01 6.495876317095403696e-01 9.448776906083286020e-01 5.465488545585959201e-01
1.145122422944939045e+00 5.191527152888287810e-01 7.834550482019347895e-01 5.809137063546777613e-01 6.018334511073644144e-01 1.199741603836494086e+00 9.229609657100497078e-01 7.392361096588709879e-01 4.842232306389347984e-01 9.924042458941394473e-01 1.162678101669695430e+00 8.764439789683493576e-01 7.029518225445926527e-01 9.126885449997631516e-01 1.229536118998471927e+00 7.561831032506319827e-01 7.884048359607351841e-01 1.088713045520295575e+00 7.024755557465949263e-01 7.706144854211935957e-01 1.134587734386570457e+00 5.014581903252729456e-01 6.213244335053134115e-01 8.019153819188086230e-01 5.972757916776808562e-01 1.123258341615393396e+00 6.780650186727155138e-01 7.384007566147495760e-01 7.793954326864196425e-01 7.356945461152906152e-01 6.420274174792692801e-01 9.598208532926800762e-01 5.446257181884341936e-01
1.143803341346299796e+00 5.185152933914640716e-01 7.827528796419161994e-01 5.883683612721274381e-01 5.985245196886501695e-01 1.190065815093515722e+00 9.733883425803238065e-01 7.722986859883024247e-01 4.548135359337185379e-01 1.000944484496842257e+00 1.180219568806799790e+00 8.904472449221536579e-01 6.999757191179022398e-01 9.306547091922099391e-01 1.267569708857837929e+00 7.877924557488759083e-01 8.085968114674859653e-01 1.096474864923449255e+00 6.899099090719282845e-01 7.656846778414450050e-01 1.180141077982815201e+00 4.954346120613493110e-01 6.255253319862007499e-01 8.126548688884334126e-01 5.815932857368451003e-01 1.137063103638657591e+00 6.670277486346101181e-01 7.420960790242405736e-01 8.007702228393357435e-01 7.353504415822809115e-01 6.462584799825970006e-01 9.807053107562094807e-01 5.489581473307375559e-01
1.138460865029993219e+00 5.126803809758706532e-01 7.807874594786060607e-01 5.977976116976635446e-01 5.965008232578272729e-01 1.171530515292081853e+00 1.026070647976980332e+00 7.948766825034745409e-01 4.248821438455688826e-01 1.002207045954678133e+00 1.196314762272179477e+00 8.981368440127500685e-01 7.034699749527760781e-01 9.522278837608666446e-01 1.300118030166690364e+00 8.149515462022233203e-01 8.351562189337350395e-01 1.101239720661803423e+00 6.743196145784732254e-01 7.625712478745021450e-01 1.214878203443443327e+00 4.867668980945579205e-01 6.231621118006512861e-01 8.083978055111673555e-01 5.596124070527161987e-01 1.149868561055009897e+00 6.484111034401605078e-01 7.432287646235928857e-01 8.274811710854870217e-01 7.339332393141621003e-01 6.529708868688733903e-01 9.992987360919434181e-01 5.525314549377281503e-01
