# Supplementary material for: Molecular mechanisms of native ligand selectivity in catecholamine G protein-coupled receptors
Source: Nat Commun. 2026 Apr 23;17:4112. doi: 10.1038/s41467-026-71361-8 (PMC13150006; doi:10.1038/s41467-026-71361-8)
Supplement: Supplementary file 8 — Source Data 2 [file 41467_2026_71361_MOESM8_ESM.zip › SourceData/FigS15/strings4apo_WT/string91.txt]

8.907468250784592589e-01 4.949635836528399335e-01 8.483069601500281554e-01 6.351511339931236177e-01 6.339996650768449094e-01 1.072157551318772883e+00 8.415290289873744722e-01 6.626106879937812000e-01 5.539139273810191888e-01 1.480503884127145842e+00 1.047088815326949085e+00 8.496521689205648320e-01 8.457517473392808238e-01 1.213344435469935867e+00 1.536154406068494849e+00 7.329434851890843650e-01 7.357085464004391451e-01 9.586202516617341463e-01 6.672218765158423048e-01 8.179856754066339164e-01 1.230905994243974400e+00 4.987153447169695442e-01 6.187688370737187693e-01 7.865589773154693098e-01 5.540836636279617977e-01 1.801616481241348211e+00 6.047163526708390080e-01 7.247542715009860359e-01 6.539189056959107127e-01 7.256985605311124798e-01 6.876240389148378096e-01 1.437887768234842989e+00 5.286679570462086142e-01
8.674727207724390876e-01 4.984035635845440737e-01 8.202453708620552897e-01 6.436090755120051909e-01 6.421922417195994326e-01 1.059238073180659434e+00 8.191330689863642878e-01 6.659199535881427101e-01 5.505444105222403461e-01 1.462671114810619510e+00 1.012220553494683539e+00 8.397832922928177846e-01 8.264946186251166393e-01 1.191722634170068185e+00 1.517992003970981552e+00 7.333705038265255771e-01 7.356853070537919814e-01 9.544021975252175993e-01 6.765698047138392068e-01 8.247139059232840852e-01 1.219442740521527124e+00 5.065491243788144970e-01 6.109709075622775654e-01 7.556662119374777387e-01 5.473590639023182547e-01 1.781639469191786951e+00 6.115292720190507181e-01 7.334264628431512723e-01 6.588810569070167045e-01 7.161551103448526856e-01 7.030138797321721089e-01 1.423912237531815617e+00 5.328359230466971352e-01
8.626215969676882533e-01 4.979049029071248578e-01 7.978171146062602581e-01 6.503188374739636846e-01 6.421009546450163752e-01 1.080887302978292830e+00 8.067411895426229718e-01 6.875445887088494912e-01 5.747650956912129239e-01 1.435638323841954556e+00 9.956521890629583815e-01 8.480727343601397461e-01 7.859653602428227082e-01 1.169673388326970986e+00 1.494161148560776198e+00 7.277791196563291320e-01 7.298888969632170154e-01 9.617199511685670110e-01 6.921173774304892889e-01 8.128390652951186235e-01 1.213604905284624058e+00 5.002511142353104345e-01 6.065752606474118513e-01 7.150386695140006355e-01 5.378525172907658858e-01 1.750138720662027136e+00 6.077514756812988361e-01 7.262930925781884151e-01 6.633960087815830020e-01 6.920551729934552032e-01 7.064900863481000659e-01 1.407940202495626014e+00 5.342369201533367917e-01
8.398311702030527570e-01 4.999340540423520829e-01 7.895459091316434641e-01 6.521844748648941703e-01 6.321082998056026803e-01 1.041326207493121547e+00 8.071658195680538883e-01 6.966233663813293786e-01 6.193830739561532184e-01 1.440088509058319310e+00 9.891765782008192787e-01 8.318060102627600205e-01 7.432424715469140297e-01 1.153304537306655941e+00 1.486001040051061706e+00 7.199940347308304567e-01 7.337538369747196310e-01 9.317018476626739432e-01 6.982766000743986234e-01 7.944990977352757167e-01 1.220126119496870887e+00 5.033751847228207232e-01 6.078546693952868729e-01 6.806811781141459683e-01 5.563904818174795208e-01 1.739543445333186611e+00 6.158173592063166391e-01 7.208585751397881269e-01 6.741090008576756665e-01 6.729824815988311171e-01 7.107426165332044743e-01 1.406288290930844731e+00 5.315282419046352125e-01
8.262948603085219501e-01 5.081579515232489408e-01 7.918778150541764260e-01 6.382123470698214396e-01 6.238225427022883185e-01 1.018706837319171887e+00 8.054734442857289789e-01 6.885183052276595550e-01 6.290113618814789920e-01 1.452279491273841039e+00 9.996415524997361857e-01 8.391802111161337230e-01 6.971067633459496760e-01 1.146805016078251693e+00 1.486787788471092719e+00 7.184574329945548898e-01 7.253404103823168914e-01 8.985000547125978620e-01 7.163906358273430808e-01 7.830405058475187197e-01 1.229221102048322134e+00 5.133255658708200109e-01 6.132605225049121422e-01 6.781991561095784826e-01 5.835377601885626264e-01 1.743146606963420719e+00 6.210134303786533083e-01 7.147878367043191128e-01 6.742348246780577314e-01 6.719082268888560971e-01 6.959683558356526412e-01 1.415289701628363428e+00 5.296986906684979513e-01
8.346269482168912068e-01 5.176706478600506811e-01 8.132780521051516942e-01 6.262210252735578297e-01 6.199491323486252536e-01 1.037586013195864298e+00 8.024384428174482498e-01 6.716869002539828104e-01 6.144152620702950651e-01 1.455431461378231539e+00 1.018721481906562198e+00 8.689132112067391445e-01 6.711936018359655476e-01 1.135661478365387111e+00 1.471386588457218814e+00 7.174858006425379742e-01 7.144466546102320459e-01 9.069818118064757462e-01 7.456354919126946257e-01 7.809074608326800337e-01 1.229657295241368242e+00 5.192123159098734897e-01 6.148354669760252023e-01 7.224785377159287370e-01 5.981378544307973666e-01 1.724380053120630141e+00 6.072287014808858130e-01 7.118952368594438918e-01 6.672831071683525961e-01 6.679383333456879734e-01 6.909277929288089037e-01 1.408922641627537331e+00 5.296089096245386596e-01
8.630784739198843480e-01 5.247245664824403688e-01 8.461736284141405662e-01 6.342068190875999045e-01 6.159704140922312998e-01 1.070054755622091625e+00 8.037463367739391407e-01 6.621400572089110037e-01 6.058835558435914370e-01 1.432452195864684086e+00 1.031364750921279327e+00 8.826318840237800112e-01 6.755255619033914138e-01 1.110463157136035051e+00 1.417713448681083177e+00 7.159708652355376568e-01 7.226239932025154689e-01 9.391553700819108563e-01 7.641387415220357582e-01 7.839035833256717822e-01 1.202001929168833527e+00 5.217539666976944712e-01 6.122875023305200948e-01 7.551774525581386177e-01 5.994077680658506102e-01 1.658315490630075217e+00 5.852880729768944468e-01 7.083851201476732973e-01 6.591394695395308423e-01 6.642893752869011292e-01 7.000069915859831182e-01 1.362736103103338037e+00 5.343275035588070931e-01
9.233562262606791471e-01 5.304443533684237710e-01 8.609979752715404278e-01 6.542385312617947646e-01 6.160105708517932266e-01 1.106206360160482127e+00 8.055405552698529092e-01 6.804427840955986628e-01 6.246913724592431105e-01 1.386559164694183499e+00 1.056341256480945123e+00 8.714274641731943882e-01 6.900345161074270539e-01 1.101477636356044565e+00 1.376240720171109544e+00 7.137307719304086806e-01 7.351639045137979833e-01 9.704049094070084092e-01 7.539332891363543787e-01 7.808330551621240900e-01 1.179371770012275222e+00 5.184633120482126101e-01 6.098775611923291651e-01 7.121296413109428070e-01 5.981903812611328863e-01 1.588772542127141474e+00 5.855599515800168353e-01 7.061607495084673003e-01 6.567537187081320393e-01 6.792935503254478036e-01 6.956808102108378300e-01 1.307718742035803405e+00 5.405639228934574492e-01
9.859985250133372903e-01 5.301451201486553355e-01 8.404952594063025417e-01 6.385804486213917386e-01 6.188981630541489087e-01 1.134647183925503233e+00 8.084025680900446265e-01 6.791561885290271494e-01 6.262152485268934754e-01 1.339729979631798962e+00 1.093280476981475902e+00 8.425806802902895409e-01 6.862251136932585593e-01 1.102598533426511374e+00 1.373170274951765801e+00 7.124792250827203244e-01 7.296640392137663245e-01 9.940063980440324576e-01 7.439338940144433199e-01 7.628938389403863152e-01 1.193562353441565138e+00 5.181824500720951798e-01 6.089917749413963355e-01 7.003980703351928572e-01 6.181959717571674506e-01 1.514848839493643240e+00 6.004033549597751485e-01 7.146585773410335518e-01 6.584824387162263593e-01 6.885714311440371826e-01 6.858864588753158520e-01 1.246922656450350386e+00 5.381889311161532907e-01
1.036570552884390262e+00 5.214504935079428138e-01 8.281549718500614832e-01 6.368322035077496057e-01 6.189577886910306859e-01 1.194041608401532617e+00 8.143575836687139136e-01 7.056963718939861518e-01 5.939069502906269005e-01 1.295225248213753400e+00 1.109275282728651613e+00 8.505811230786101129e-01 6.971446343311179517e-01 1.081531020680734922e+00 1.350528351530083437e+00 7.136229128298137159e-01 7.103514534262626023e-01 1.023568569329662559e+00 7.498369178195215534e-01 7.479110025039827914e-01 1.194977041313320054e+00 5.293230535926035651e-01 6.097721820641320845e-01 6.957896026068517426e-01 6.166654265528694889e-01 1.427492032928028953e+00 6.224077516143888822e-01 7.084569524608714808e-01 6.531288770899870144e-01 6.937431463738999993e-01 6.822124582722123298e-01 1.184304021003138807e+00 5.369594602559375485e-01
1.090306465293611193e+00 5.184187846167059854e-01 8.226953133110648242e-01 6.159621252800419056e-01 6.141611119323382439e-01 1.236071821389056247e+00 8.112673548117685929e-01 7.051678660633382556e-01 5.610088082503328355e-01 1.210704867054140266e+00 1.122813882751187542e+00 8.669534557403414388e-01 7.110291211882726614e-01 1.002109300407605375e+00 1.290166644214303604e+00 7.208171437361203804e-01 7.076636315637215846e-01 1.049577456769516637e+00 7.473820040800576159e-01 7.564467007786742636e-01 1.168789801758377322e+00 5.306411233483746548e-01 6.071688896614696462e-01 7.006417699748116457e-01 6.118182133096161657e-01 1.333620652536394502e+00 6.465702654737551791e-01 7.104162256578602230e-01 6.332259262735319139e-01 7.024982260756870156e-01 6.683846892833611442e-01 1.122269123012947123e+00 5.352762655827233429e-01
1.125762435630538238e+00 5.188703295734974352e-01 8.092356337871995375e-01 5.893236011603982805e-01 6.157021475445764169e-01 1.246911135595341058e+00 8.012469020728029134e-01 6.788397636783431999e-01 5.479949526377160263e-01 1.108238628172583562e+00 1.131939946867577707e+00 8.755763728004675173e-01 7.131114327906976635e-01 9.369580330057626361e-01 1.233999309221837537e+00 7.213151497594676442e-01 7.122759997623608896e-01 1.073815079367351322e+00 7.366881760169415871e-01 7.637868300816880174e-01 1.129733058998003026e+00 5.239672908813564067e-01 6.026721656651919945e-01 7.223629007036888039e-01 6.135802208294798277e-01 1.237504796588807965e+00 6.382669083846426172e-01 7.185900768713557873e-01 6.496029140415864322e-01 7.024397677802888262e-01 6.753844992505408928e-01 1.045185993332587104e+00 5.366984014643710887e-01
1.143041154782024282e+00 5.154994515355671991e-01 7.925162072686127157e-01 5.792060781465069308e-01 6.171186041100991115e-01 1.239933433709589528e+00 8.046050209101157646e-01 6.616296632008693557e-01 5.330230293233598760e-01 1.007516769359360964e+00 1.135295512085240821e+00 8.781137268712789767e-01 7.151890846005031221e-01 8.931644155371344374e-01 1.186396701654349073e+00 7.217104247369575676e-01 7.263660364374804335e-01 1.092042271958236332e+00 7.277197730559331612e-01 7.658510428714084828e-01 1.079078354445715204e+00 5.252558919224579181e-01 6.048624039516808937e-01 7.518453928484795101e-01 6.181755568178333160e-01 1.152292150127226744e+00 6.437052095145809893e-01 7.191417266037106737e-01 7.046244048655626591e-01 6.998389954187973494e-01 6.774826863048392100e-01 9.620169027593528099e-01 5.429230297974451114e-01
1.147213719212237582e+00 5.156855726818538876e-01 7.861439966079241115e-01 5.837714010730231662e-01 6.109201619951075690e-01 1.225546305929944957e+00 8.454661397214777718e-01 6.770202480656973831e-01 5.154162003624903621e-01 9.879018256017711996e-01 1.142780973498247477e+00 8.755498446696032833e-01 7.153235335942917938e-01 8.896866976753332601e-01 1.190033725610508020e+00 7.271762288776784100e-01 7.529711944159294124e-01 1.096397572224074635e+00 7.175692424667274860e-01 7.725361965251705820e-01 1.085207753108554884e+00 5.250426937179849540e-01 6.133501978333683047e-01 7.717176586982683606e-01 6.194905784247872749e-01 1.137044833840016755e+00 6.797357949606623873e-01 7.217330296700233960e-01 7.446043890995657222e-01 7.031002874941409964e-01 6.527561343422599860e-01 9.536570256198158013e-01 5.458528075713295902e-01
1.146011039734913250e+00 5.238683468261140508e-01 7.835443540686474195e-01 5.876731919526070325e-01 6.032979666109336003e-01 1.217370152757250690e+00 9.011356254352942408e-01 7.076688226366170120e-01 5.066698928955271075e-01 9.988297427329051459e-01 1.153609958738336383e+00 8.762041830229546635e-01 7.155058115671124597e-01 9.050557934227323464e-01 1.215728465957845561e+00 7.335298820134833475e-01 7.802794707796292251e-01 1.093937198433450053e+00 7.046992052361734649e-01 7.786341903109985640e-01 1.116683852306162406e+00 5.115913618991163592e-01 6.164801226349271301e-01 7.952529652206330457e-01 6.093409053526868124e-01 1.145205945269378578e+00 6.779838633902761647e-01 7.249618763768671537e-01 7.654299212322168700e-01 7.148055371006410974e-01 6.454213860983326612e-01 9.744602650489911921e-01 5.433052570905333445e-01
1.141607022975001051e+00 5.246200460540522137e-01 7.826931919345043731e-01 5.941533354159012070e-01 5.990331481297389571e-01 1.205809827635308862e+00 9.498814060201959952e-01 7.452587978607314589e-01 4.899055181372011236e-01 9.974202461300433198e-01 1.161398426743140977e+00 8.798819049340863563e-01 7.122382321010873873e-01 9.186330115338471325e-01 1.234082806962838674e+00 7.534283351412637275e-01 8.036803619996839565e-01 1.090072257824472368e+00 6.905336862813425958e-01 7.771200619120511854e-01 1.135546954945636067e+00 4.965601451526571175e-01 6.176525099926358786e-01 8.090800402483366849e-01 5.932377792878515965e-01 1.142334598505659660e+00 6.535191393337885790e-01 7.279754525700182777e-01 7.870202961288408350e-01 7.281255699611838272e-01 6.522504213624411573e-01 9.773953523739175031e-01 5.419571500577549106e-01
1.139825677255734693e+00 5.182298641171902975e-01 7.832579100715664211e-01 5.959357671804325074e-01 5.969279313579823887e-01 1.188975710347571102e+00 9.895244053225376035e-01 7.767881616643289577e-01 4.597778004545775010e-01 9.985683681599070161e-01 1.175833846471365796e+00 8.870971319255982479e-01 7.058488831626275051e-01 9.347129168186427695e-01 1.263156065576560128e+00 7.846691192501527023e-01 8.194743834855240383e-01 1.093048084563312594e+00 6.798004447434510267e-01 7.687684242213554953e-01 1.168486964081277391e+00 4.880980061376083978e-01 6.217433116361547052e-01 8.126524307750326859e-01 5.778466831654310853e-01 1.143123372385606684e+00 6.453763503339753349e-01 7.349902589668800834e-01 8.089158191610528181e-01 7.353959298553910395e-01 6.543477479348406289e-01 9.826745793643838489e-01 5.455169970741960972e-01
1.138460865029993219e+00 5.126803809758706532e-01 7.807874594786060607e-01 5.977976116976635446e-01 5.965008232578272729e-01 1.171530515292081853e+00 1.026070647976980332e+00 7.948766825034745409e-01 4.248821438455688826e-01 1.002207045954678133e+00 1.196314762272179477e+00 8.981368440127500685e-01 7.034699749527760781e-01 9.522278837608666446e-01 1.300118030166690364e+00 8.149515462022233203e-01 8.351562189337350395e-01 1.101239720661803423e+00 6.743196145784732254e-01 7.625712478745021450e-01 1.214878203443443327e+00 4.867668980945579205e-01 6.231621118006512861e-01 8.083978055111673555e-01 5.596124070527161987e-01 1.149868561055009897e+00 6.484111034401605078e-01 7.432287646235928857e-01 8.274811710854870217e-01 7.339332393141621003e-01 6.529708868688733903e-01 9.992987360919434181e-01 5.525314549377281503e-01
