# Supplementary material for: Molecular mechanisms of native ligand selectivity in catecholamine G protein-coupled receptors
Source: Nat Commun. 2026 Apr 23;17:4112. doi: 10.1038/s41467-026-71361-8 (PMC13150006; doi:10.1038/s41467-026-71361-8)
Supplement: Supplementary file 8 — Source Data 2 [file 41467_2026_71361_MOESM8_ESM.zip › SourceData/FigS15/strings4apo_WT/string113.txt]

8.907468250784592589e-01 4.949635836528399335e-01 8.483069601500281554e-01 6.351511339931236177e-01 6.339996650768449094e-01 1.072157551318772883e+00 8.415290289873744722e-01 6.626106879937812000e-01 5.539139273810191888e-01 1.480503884127145842e+00 1.047088815326949085e+00 8.496521689205648320e-01 8.457517473392808238e-01 1.213344435469935867e+00 1.536154406068494849e+00 7.329434851890843650e-01 7.357085464004391451e-01 9.586202516617341463e-01 6.672218765158423048e-01 8.179856754066339164e-01 1.230905994243974400e+00 4.987153447169695442e-01 6.187688370737187693e-01 7.865589773154693098e-01 5.540836636279617977e-01 1.801616481241348211e+00 6.047163526708390080e-01 7.247542715009860359e-01 6.539189056959107127e-01 7.256985605311124798e-01 6.876240389148378096e-01 1.437887768234842989e+00 5.286679570462086142e-01
8.850510465045533515e-01 5.056746753408593031e-01 8.211956420345207786e-01 6.468272576588752765e-01 6.501130643322028391e-01 1.059610747225500527e+00 8.152340874817423089e-01 6.792282546306442903e-01 5.446850790011525945e-01 1.470606618675469823e+00 1.030151343104791284e+00 8.248653638974530189e-01 8.290987487171989079e-01 1.183789442312095375e+00 1.523398118996883266e+00 7.292751676575877084e-01 7.295181548386177051e-01 9.380303986342953815e-01 6.809511402767221000e-01 8.167095150867246245e-01 1.236580761258113004e+00 5.132029040540277975e-01 6.123440483639005505e-01 7.565716754954988632e-01 5.538427108397114829e-01 1.782640085305348565e+00 6.199485938240286709e-01 7.156259520263583696e-01 6.624224118137669315e-01 7.144974035900533149e-01 6.757791493585364462e-01 1.436539624374126634e+00 5.274186576784299918e-01
8.756765602689087213e-01 5.020445539932241186e-01 7.825911981678698170e-01 6.546099360963291147e-01 6.519096679418241447e-01 1.076408778092420748e+00 7.979888826047988326e-01 6.949894734026980103e-01 5.537269641808668652e-01 1.412276202634376920e+00 1.016772578149405026e+00 8.282600513716442681e-01 7.950698256439578948e-01 1.123809527055137147e+00 1.468583688238086715e+00 7.323096498727748038e-01 7.292729764457118735e-01 9.314546571123426544e-01 6.998092289833882651e-01 8.193853395943890838e-01 1.200911181377176895e+00 5.278733610681802801e-01 6.091683291660291433e-01 7.501714280586418981e-01 5.458166379918770739e-01 1.732394696470411555e+00 6.224157785641212248e-01 7.227950048823170714e-01 6.680015279607484091e-01 7.011252438988478941e-01 6.715335341221123633e-01 1.402496179053675851e+00 5.309746145004144990e-01
8.554043151357976216e-01 4.971073945193263954e-01 7.756164121110105114e-01 6.527098290607085129e-01 6.444359580635585782e-01 1.048509527057696955e+00 8.048050760712431861e-01 6.987435469176636049e-01 5.966147986241833179e-01 1.388751147365978600e+00 1.006288687399552906e+00 8.147121120366083158e-01 7.665815795764904239e-01 1.102913664505009272e+00 1.440278175937148575e+00 7.284855367413891614e-01 7.362540410353263232e-01 9.334378451242608676e-01 7.263603839003544005e-01 8.082869117365381051e-01 1.179652712121412206e+00 5.329784476901593404e-01 6.118501303206470565e-01 7.490657703473747597e-01 5.469383300344959897e-01 1.701211418284437560e+00 6.117821903080468138e-01 7.244820426717313300e-01 6.746111800846176232e-01 6.934388917712390743e-01 6.966786053715503524e-01 1.373607882812449388e+00 5.461101120789237928e-01
8.299528791940222749e-01 5.022006724376848474e-01 7.824157410726415574e-01 6.522333899784227285e-01 6.403350458448454630e-01 9.788432098557340311e-01 8.095531646753156840e-01 6.977342636089943761e-01 6.328533374638957154e-01 1.414019379630308659e+00 9.877309603965558349e-01 7.739719678748808729e-01 7.523469494101306942e-01 1.121994195901269142e+00 1.450373922213975542e+00 7.176231480107903016e-01 7.386772376785433192e-01 9.157331301123344813e-01 7.421479101187338223e-01 7.903718946500084552e-01 1.191571917213965826e+00 5.325971668467119891e-01 6.118973479267806326e-01 7.239858349195416043e-01 5.642748001863456819e-01 1.700168566346905275e+00 6.064017092378424234e-01 7.135996425921616870e-01 6.784948384847838687e-01 6.852471351196799398e-01 7.188538648352162941e-01 1.370467379736900027e+00 5.549182853684135885e-01
8.005007397872870856e-01 5.050867906233466043e-01 7.662476842531192878e-01 6.532684524022650541e-01 6.256438495132361499e-01 9.248779953349191008e-01 8.036001487098894946e-01 6.946702685163193003e-01 6.463512047116141135e-01 1.424182643272528193e+00 9.588178258114359309e-01 7.494825708904436778e-01 7.321814645963177215e-01 1.136339476667404202e+00 1.446021216763380135e+00 7.117917871032543031e-01 7.309161298444482036e-01 8.694230693668455467e-01 7.328891779427146869e-01 7.793634197634414784e-01 1.189053029419749663e+00 5.261750136939324918e-01 6.073581326906430933e-01 6.905133658940165731e-01 5.931898216971113191e-01 1.697046496086282552e+00 6.034048041813855345e-01 7.119114661529815091e-01 6.673033526714677865e-01 6.706295626210276861e-01 7.107736637008377212e-01 1.365806787864564775e+00 5.444968835507493221e-01
7.935537420826374033e-01 5.133587557969763182e-01 7.551722344400935150e-01 6.345427966042413992e-01 6.140573600682099897e-01 9.349996632043097167e-01 8.004524405814462673e-01 6.869332280769565591e-01 6.266453534801721403e-01 1.416655323445492609e+00 9.596612679707373639e-01 7.715059745157345494e-01 6.918350951318691378e-01 1.131307833163414767e+00 1.435349922265697131e+00 7.108448779445908361e-01 7.098978483407181184e-01 8.392046255947224198e-01 7.417814545352029443e-01 7.692226415646929993e-01 1.187263849538356508e+00 5.150210740627255701e-01 6.097151582091091537e-01 7.142962033675718247e-01 6.028210120582324638e-01 1.695233935209143006e+00 6.055237166957713191e-01 7.125305217551496373e-01 6.589357839346144941e-01 6.686622653672879002e-01 6.840190265214411980e-01 1.370570255584934838e+00 5.332875267186084622e-01
8.154419499688829731e-01 5.185873359247663572e-01 7.940026543949967319e-01 6.284726268246177971e-01 6.131086135300138906e-01 9.847143230190863461e-01 8.059997061682527830e-01 6.749839481536547003e-01 6.041923556612087687e-01 1.415207823634273110e+00 9.892672446300122546e-01 8.167195300994264384e-01 6.770770933437696426e-01 1.128786377646989969e+00 1.417492016386318054e+00 7.083485317493062317e-01 7.124315452638270152e-01 8.788447547918369906e-01 7.613452906258166841e-01 7.685030650305788580e-01 1.181629702426555628e+00 5.168163727567234300e-01 6.108684741569545551e-01 7.640246354026603015e-01 5.940171080260377989e-01 1.669351583825215979e+00 6.007675034684220039e-01 7.040816575534643018e-01 6.642549896125721220e-01 6.605507529989020910e-01 7.050347131675955836e-01 1.354188655510055739e+00 5.323217520315512985e-01
8.629417844115863101e-01 5.252226637231890427e-01 8.338104967518278343e-01 6.360235225790816793e-01 6.149168413522239085e-01 1.057110870289329707e+00 8.127155766455466113e-01 6.732601576945017596e-01 5.931481589137100885e-01 1.410068649753770220e+00 1.022187545819028820e+00 8.585381521114161529e-01 6.700566003408199300e-01 1.113481548168510749e+00 1.402375079300548499e+00 7.026508513778593201e-01 7.214181134303140341e-01 9.370501212126421953e-01 7.675214964904547577e-01 7.751989642798796654e-01 1.185037063054693363e+00 5.147212331562306398e-01 6.043238499435841238e-01 7.489385826317650485e-01 5.931320447139543095e-01 1.631342412932811570e+00 5.969996762947173963e-01 6.913871123798356333e-01 6.591709621207485492e-01 6.589164319526075175e-01 7.274227631113465709e-01 1.331642663559982731e+00 5.329911733776020455e-01
9.521317279219431162e-01 5.314363045248401418e-01 8.511752104315264411e-01 6.278494473626359262e-01 6.168375876486037468e-01 1.127627996107965824e+00 8.126859221612008355e-01 6.847300278894531411e-01 5.844118377173720402e-01 1.371396549904678519e+00 1.063500426096409823e+00 8.631082220692245510e-01 6.635015994042468002e-01 1.090240690013953850e+00 1.382654103884591645e+00 7.034102387451536265e-01 7.146227761914799581e-01 9.838587035952546245e-01 7.605722114700002034e-01 7.680972589765414638e-01 1.195100768051936768e+00 5.159933429027447893e-01 6.006132119206424314e-01 6.936304730404365682e-01 5.987242502408886002e-01 1.553839443970522538e+00 6.077731116686020396e-01 6.929619617316368219e-01 6.542112592704697471e-01 6.698388345582706460e-01 7.140694471424529066e-01 1.279541425116474507e+00 5.365482181074050505e-01
1.021492332189341212e+00 5.293874773259489297e-01 8.353806225677569142e-01 6.108634487602589980e-01 6.135195619593963867e-01 1.164722388464190850e+00 8.102143044517214898e-01 6.914683749589195516e-01 5.731128613097851154e-01 1.290361288996223710e+00 1.088327425002371340e+00 8.433457391728067520e-01 6.714242795602379799e-01 1.054527237315506127e+00 1.339562962035537597e+00 7.121096779471374205e-01 7.105756377861874862e-01 9.961651411053632499e-01 7.527334808822537804e-01 7.614583945335280379e-01 1.176172868730874121e+00 5.244862647402341871e-01 6.033285991458396946e-01 6.790952838909973810e-01 6.074260460497571401e-01 1.451329530207629226e+00 6.251925751988757218e-01 7.088730382436515542e-01 6.549324240173078904e-01 6.815864674142032564e-01 6.936978916294158637e-01 1.200325471673956645e+00 5.407543518294638529e-01
1.072628716524707038e+00 5.214576882376286138e-01 8.049000133610855201e-01 5.988274323363806939e-01 6.101169487470371466e-01 1.192765675563009387e+00 8.073118524697697751e-01 6.907710254497253510e-01 5.643172176764459369e-01 1.179348163264426708e+00 1.110555970869827824e+00 8.382579932612660434e-01 6.946137567264147883e-01 1.000872529647088616e+00 1.284632664103776412e+00 7.192817615030194789e-01 7.151070456092476491e-01 1.009323743077977786e+00 7.480440268631715073e-01 7.636950270072835334e-01 1.142034038295279830e+00 5.276467973919520826e-01 6.042695960772312969e-01 7.001598652799387867e-01 6.167051100567496613e-01 1.333016575875135112e+00 6.372673477751965576e-01 7.200743030705477610e-01 6.649529915460554719e-01 6.916498624176204979e-01 6.791781924976372231e-01 1.107196063317677615e+00 5.420277692609460907e-01
1.118662247483710015e+00 5.175074747954354626e-01 7.900540142431211610e-01 5.842373693277524982e-01 6.156757106790018419e-01 1.216058075998456722e+00 8.071391275428626555e-01 6.788847784845056799e-01 5.490460573740142403e-01 1.074065596235424191e+00 1.136275619123347846e+00 8.567540938137441220e-01 7.164548572854001485e-01 9.496466692802658649e-01 1.239021364993597940e+00 7.206565050455622234e-01 7.164474579636925800e-01 1.053431072281548531e+00 7.413238829787909268e-01 7.632874220573082624e-01 1.113824429311091491e+00 5.232029450820881999e-01 6.038959687808564958e-01 7.420629186010289091e-01 6.215991356719088312e-01 1.213448904487332447e+00 6.409648372428955465e-01 7.235135046738354614e-01 6.965379962125856084e-01 6.995847427303064636e-01 6.754376517082607556e-01 1.012081162890316355e+00 5.411574651216446430e-01
1.150257312149129296e+00 5.196184085298186650e-01 7.918407517871941526e-01 5.777635243947414345e-01 6.231435465137529217e-01 1.222481546182125678e+00 8.429602865042206128e-01 6.737759121355089142e-01 5.221543990986059480e-01 1.009180433674977895e+00 1.145866459489238487e+00 8.735757070003414837e-01 7.215850200109940049e-01 9.070024781711365502e-01 1.211689413268985049e+00 7.197625030816773295e-01 7.260523922558917986e-01 1.091814240099990618e+00 7.202710609062255021e-01 7.633482540416595130e-01 1.099971157096008678e+00 5.138284871506992868e-01 6.077949624663019357e-01 7.842535594409090205e-01 6.200869077586104172e-01 1.146233977648592584e+00 6.613026618352517705e-01 7.257376578838259373e-01 7.359891965580186435e-01 7.108413129220444437e-01 6.679235245698689205e-01 9.611875668434910480e-01 5.382341912399676298e-01
1.154368481652039424e+00 5.242931635620059483e-01 7.921155357368724337e-01 5.829535546033716154e-01 6.145268535877446148e-01 1.211439162653925150e+00 8.914392368872782191e-01 7.014026841491320940e-01 5.031737714289030716e-01 9.977983893796713577e-01 1.147700236325813528e+00 8.661557332324071323e-01 7.084946694883332841e-01 9.042643462289478018e-01 1.218038216609535818e+00 7.262152358604185842e-01 7.507865814062392174e-01 1.081100553957529797e+00 6.968771492998595551e-01 7.667685340580838727e-01 1.106021366430509412e+00 4.979939779930828148e-01 6.132476833723086163e-01 8.133761003222921282e-01 5.978198241755319220e-01 1.142974741416984186e+00 6.619435602876309055e-01 7.258696622123607112e-01 7.576798766786286832e-01 7.214796751989488444e-01 6.654958427946052746e-01 9.630102881201768605e-01 5.362805142948682269e-01
1.156174028116871533e+00 5.209709331556591216e-01 7.950946236602953743e-01 5.876467137801323348e-01 6.011280988970175709e-01 1.202072608195533299e+00 9.306193821457648951e-01 7.412124491541907112e-01 4.895825733044241734e-01 9.918001901322234248e-01 1.160097525052191214e+00 8.677265079309846030e-01 7.062081192737392765e-01 9.113401404863303856e-01 1.225275897377212431e+00 7.489965301329183367e-01 7.813961104768762933e-01 1.073199413418887360e+00 6.860584906468327748e-01 7.693035685518675448e-01 1.121380978139250084e+00 4.881208878218549763e-01 6.183857985079547204e-01 8.154520102053162134e-01 5.777276157100386111e-01 1.139888852090732652e+00 6.417662200832220387e-01 7.315932882060206532e-01 7.777589240679252391e-01 7.306180526938694797e-01 6.632863506254591535e-01 9.709168314010737655e-01 5.421796508799014980e-01
1.153657790914939696e+00 5.158073646549500291e-01 7.945671315711778648e-01 5.923476009859113267e-01 5.952996854899386125e-01 1.187337347818931743e+00 9.734148945802250097e-01 7.740488903845488267e-01 4.617721996944209040e-01 9.956480843413325621e-01 1.178692846877573031e+00 8.793665073140368715e-01 7.072117263243105079e-01 9.267809076323066941e-01 1.249991332375656850e+00 7.831562149037178955e-01 8.098157542263517694e-01 1.082579799705895240e+00 6.783212143849119968e-01 7.658289976961913936e-01 1.159633925856297543e+00 4.862285805513928971e-01 6.238658991656379493e-01 8.138117687640695763e-01 5.709516412832800203e-01 1.140347012866378851e+00 6.424292222575037625e-01 7.379903510860356119e-01 8.003534652999366727e-01 7.367616052186429787e-01 6.530978747866770240e-01 9.823611967851163529e-01 5.492835642983296962e-01
1.138460865029993219e+00 5.126803809758706532e-01 7.807874594786060607e-01 5.977976116976635446e-01 5.965008232578272729e-01 1.171530515292081853e+00 1.026070647976980332e+00 7.948766825034745409e-01 4.248821438455688826e-01 1.002207045954678133e+00 1.196314762272179477e+00 8.981368440127500685e-01 7.034699749527760781e-01 9.522278837608666446e-01 1.300118030166690364e+00 8.149515462022233203e-01 8.351562189337350395e-01 1.101239720661803423e+00 6.743196145784732254e-01 7.625712478745021450e-01 1.214878203443443327e+00 4.867668980945579205e-01 6.231621118006512861e-01 8.083978055111673555e-01 5.596124070527161987e-01 1.149868561055009897e+00 6.484111034401605078e-01 7.432287646235928857e-01 8.274811710854870217e-01 7.339332393141621003e-01 6.529708868688733903e-01 9.992987360919434181e-01 5.525314549377281503e-01
