# Supplementary material for: Molecular mechanisms of native ligand selectivity in catecholamine G protein-coupled receptors
Source: Nat Commun. 2026 Apr 23;17:4112. doi: 10.1038/s41467-026-71361-8 (PMC13150006; doi:10.1038/s41467-026-71361-8)
Supplement: Supplementary file 8 — Source Data 2 [file 41467_2026_71361_MOESM8_ESM.zip › SourceData/FigS15/strings4apo_WT/string107.txt]

8.907468250784592589e-01 4.949635836528399335e-01 8.483069601500281554e-01 6.351511339931236177e-01 6.339996650768449094e-01 1.072157551318772883e+00 8.415290289873744722e-01 6.626106879937812000e-01 5.539139273810191888e-01 1.480503884127145842e+00 1.047088815326949085e+00 8.496521689205648320e-01 8.457517473392808238e-01 1.213344435469935867e+00 1.536154406068494849e+00 7.329434851890843650e-01 7.357085464004391451e-01 9.586202516617341463e-01 6.672218765158423048e-01 8.179856754066339164e-01 1.230905994243974400e+00 4.987153447169695442e-01 6.187688370737187693e-01 7.865589773154693098e-01 5.540836636279617977e-01 1.801616481241348211e+00 6.047163526708390080e-01 7.247542715009860359e-01 6.539189056959107127e-01 7.256985605311124798e-01 6.876240389148378096e-01 1.437887768234842989e+00 5.286679570462086142e-01
8.709450651350043593e-01 5.024650136444610560e-01 8.155252102238711442e-01 6.497424128141846555e-01 6.539608588839831427e-01 1.062307625011040813e+00 8.144191593310722288e-01 6.723442938796677648e-01 5.518941132551322681e-01 1.456271531738853930e+00 1.014654491486947085e+00 8.276796412616780341e-01 8.243263973943956158e-01 1.187770128863753882e+00 1.514629802987256024e+00 7.249593974429994203e-01 7.305930940065711310e-01 9.412241050564710276e-01 6.806870153996014139e-01 8.078707779189930882e-01 1.216087946474558867e+00 5.066280148553355955e-01 6.073017845463832831e-01 7.591120474750101543e-01 5.563226225087142263e-01 1.773581366623188327e+00 6.044829540709739657e-01 7.204889240772534009e-01 6.620228637653731152e-01 7.124865994529588908e-01 6.922794734172759146e-01 1.418419143780392133e+00 5.279068008049612182e-01
8.613983662228705818e-01 4.964882698197300992e-01 7.810983355094629488e-01 6.616219478459985925e-01 6.566253261046058887e-01 1.072350240249432263e+00 8.048632259197101568e-01 6.947711494185360159e-01 5.590201347131483756e-01 1.389172703062444558e+00 9.833848160365586955e-01 8.214460797324548702e-01 8.122214723201285347e-01 1.127018502087538732e+00 1.455024591276127266e+00 7.227470274743101886e-01 7.458342607436394545e-01 9.366630746871883462e-01 6.924346446064357785e-01 8.142090573869577019e-01 1.163075883882728867e+00 5.127966475509840860e-01 6.038752726426163120e-01 7.716383905256093412e-01 5.409755635827258047e-01 1.729091064815305057e+00 6.046236776913865851e-01 7.217409065807665058e-01 6.604314999786469187e-01 6.952635751602281866e-01 6.902615402272417322e-01 1.379424150316929332e+00 5.334600358236172291e-01
8.436293132302221665e-01 5.015608945246224915e-01 7.828555059728901089e-01 6.477547243519546916e-01 6.522081037070659448e-01 1.008587264191861177e+00 8.079205373114878297e-01 6.964984588371662122e-01 6.128406286135457126e-01 1.396493652961923848e+00 9.748024388704854548e-01 7.900655543772723277e-01 7.785086627601387477e-01 1.117743958507714686e+00 1.432700301282650246e+00 7.149642292874267557e-01 7.544831285775125407e-01 9.409624319627618583e-01 7.170051431316364354e-01 7.980027275379361074e-01 1.169312708729852712e+00 5.143885721369304553e-01 6.038210499512464136e-01 7.560828040414703244e-01 5.446286511617408621e-01 1.688402209322444669e+00 6.070036939542963195e-01 7.243993644119609554e-01 6.692263329070538003e-01 6.765408055222069672e-01 7.217189051363481767e-01 1.355580090284461470e+00 5.353332069050378283e-01
8.356529518564300707e-01 5.094536353953180718e-01 7.845322678655590742e-01 6.415473504956217266e-01 6.290298584261437842e-01 9.708340941560893445e-01 8.038921857319455411e-01 6.991383788648460884e-01 6.369396732105063741e-01 1.420547501082342512e+00 9.708576075597474819e-01 7.845280458494672260e-01 7.330970434464599839e-01 1.133107402165253852e+00 1.446460110205892491e+00 7.137709532749270114e-01 7.500579299608884920e-01 9.112890711075312122e-01 7.227456048802625155e-01 7.925204618978249904e-01 1.195587915878451035e+00 5.131069510802022116e-01 6.079591577780910638e-01 7.044124979166963563e-01 5.839885925093515340e-01 1.691766403814007669e+00 6.100065877865110675e-01 7.259010034395551036e-01 6.735472892252842847e-01 6.653691185961414511e-01 7.021058489778640999e-01 1.365168191089918936e+00 5.335197208459541152e-01
8.180556146775850301e-01 5.174344840397239187e-01 7.860894819497926678e-01 6.295078057016936235e-01 6.202762391167100375e-01 9.725190836629251656e-01 7.995731631981337628e-01 6.809068172779226824e-01 6.109819804828873213e-01 1.436865542968601472e+00 9.883102703780889398e-01 8.103966945463059179e-01 6.875554687296265843e-01 1.131078061090634357e+00 1.449443439303715664e+00 7.145286323433897024e-01 7.335777966761310998e-01 8.836128928916446856e-01 7.496166160904255138e-01 7.898374291212805209e-01 1.213769094923217162e+00 5.194659418737365142e-01 6.092888911483927972e-01 7.495656764782174797e-01 6.135666734625896401e-01 1.703560295382934964e+00 5.978765472920106738e-01 7.172851606824484083e-01 6.648194986171708232e-01 6.730766737039687309e-01 6.852798765850584006e-01 1.389510143362534755e+00 5.307793216791414359e-01
8.220100976027742146e-01 5.171384586366215563e-01 8.238128442788554828e-01 6.283110081913880762e-01 6.172363536084717328e-01 1.014460620458182305e+00 7.946231244775787683e-01 6.672513738131148342e-01 5.915743861260922554e-01 1.449226486264436620e+00 1.011539937002381206e+00 8.591295599206500988e-01 6.975406531066522531e-01 1.114843012123996724e+00 1.435498897104368732e+00 7.112349766566881115e-01 7.479553179710496380e-01 9.267246093398073814e-01 7.724512464202705209e-01 7.937499151257931818e-01 1.211763374493103118e+00 5.328549180140476071e-01 6.076675671459831340e-01 7.876054511705667949e-01 6.265683739510392591e-01 1.689950741387201916e+00 5.935578189020395135e-01 7.154515671356401763e-01 6.536094351338879171e-01 6.663207875259056223e-01 7.119016761325727138e-01 1.385484164107166016e+00 5.287570199546286487e-01
8.534274893481809121e-01 5.258989867297688692e-01 8.429115718251646294e-01 6.512941361376167748e-01 6.147565966556461925e-01 1.033765339637176206e+00 8.044457568021559091e-01 6.771903300302376527e-01 5.921022781286275904e-01 1.442520758519032054e+00 1.015676570405272594e+00 8.582626998451640121e-01 6.798690399932459938e-01 1.110844347194149595e+00 1.413600711885082850e+00 7.118036770216874531e-01 7.419982695303442011e-01 9.389642693234427906e-01 7.554882729855828538e-01 8.139604403403566391e-01 1.206090223473935463e+00 5.233365028236502958e-01 6.054316952531518803e-01 7.211357283793524697e-01 6.145585266350777065e-01 1.652579927238998270e+00 5.949233658529076152e-01 7.031380999129186460e-01 6.456007665695223663e-01 6.765958880242072260e-01 7.225292840410498796e-01 1.362111972179498531e+00 5.300473102983895846e-01
9.249205915872439343e-01 5.294091057760749175e-01 8.563986484919111630e-01 6.461593239982179604e-01 6.184500620004562688e-01 1.077001242093182931e+00 8.042860034801995184e-01 6.823230558060831008e-01 5.878681033152469704e-01 1.415202606449622369e+00 1.047795773914224071e+00 8.467050379245711911e-01 7.011170792763986581e-01 1.122118054537986964e+00 1.409091413491115441e+00 7.170505902964379175e-01 7.186206317395317233e-01 9.809558646141354199e-01 7.478673440713855536e-01 7.856290765180863334e-01 1.208795476268858859e+00 5.200982247075495168e-01 6.061920001266504210e-01 6.638762194500976710e-01 6.067324511810558985e-01 1.594495231050010897e+00 6.014034642334638026e-01 6.910188615091056308e-01 6.542291646160786067e-01 6.783288097609698752e-01 7.038235364667855265e-01 1.307167328596479328e+00 5.335537381050656780e-01
9.986543502747085022e-01 5.244397301004602996e-01 8.525940598520782565e-01 6.200121627739554331e-01 6.153929815660675873e-01 1.129880624921455023e+00 8.009137678330555676e-01 6.849287774085391911e-01 5.797432786724485698e-01 1.354959841593415870e+00 1.084209934815432819e+00 8.287287797662956645e-01 7.087659199810975030e-01 1.110659093644465578e+00 1.384479642703055680e+00 7.241246063506008301e-01 7.022191166913369642e-01 1.006081814039726519e+00 7.460690163125183183e-01 7.655559848117619026e-01 1.200615974444023903e+00 5.346059937986862298e-01 6.088277552413690064e-01 6.677998518758037072e-01 6.030699997035976478e-01 1.498607212211282125e+00 6.331875548447378765e-01 6.939468242688827671e-01 6.654936834917197785e-01 6.841360843438715200e-01 6.848339421779476854e-01 1.226021069173335309e+00 5.345855202555724883e-01
1.053895445013896426e+00 5.181781708837435163e-01 8.272827663246029584e-01 6.022389169900671524e-01 6.097491947299544801e-01 1.185341940118924020e+00 7.987588644276520933e-01 6.922350684464189108e-01 5.740742595466437059e-01 1.264258503666246369e+00 1.108267661473441912e+00 8.328474331962085753e-01 6.983949552607925382e-01 1.053923655974286167e+00 1.333496708714376755e+00 7.188860538118462262e-01 7.125939672620195120e-01 1.009366712934111954e+00 7.415612043803264664e-01 7.713680097750479359e-01 1.179649025426577458e+00 5.464333466279915896e-01 6.054105768912650953e-01 6.957708281972797559e-01 6.048698220428736505e-01 1.394449736247590055e+00 6.515360646011976176e-01 7.068869086525964018e-01 6.715185557489868895e-01 6.985597236802952859e-01 6.736123879821753757e-01 1.154101304191890387e+00 5.338687669582220519e-01
1.093944060437319621e+00 5.165887229261032498e-01 7.996571766426734396e-01 5.887855766392257051e-01 6.129984959670586875e-01 1.218171739644154039e+00 7.975366870164177779e-01 6.855796795750825900e-01 5.669372626377472413e-01 1.149599018473955292e+00 1.119887294671390698e+00 8.472169241837825826e-01 7.123751960586119925e-01 9.834293100737592219e-01 1.265227294680957071e+00 7.118444685290891139e-01 7.324473307150696222e-01 1.027907724402126854e+00 7.424654783373324518e-01 7.773143869630099179e-01 1.136045506736769628e+00 5.386036627935480992e-01 6.033345022761200660e-01 7.326370266954250754e-01 6.089699270029829137e-01 1.280425529387187344e+00 6.371977089786590165e-01 7.142538770889107491e-01 6.933115582591832249e-01 7.009678185524633731e-01 6.848228958860758109e-01 1.067308621825262982e+00 5.360087135487046073e-01
1.124235207896481237e+00 5.144579833072915331e-01 7.841715267984524784e-01 5.727542297954431039e-01 6.190388489212720335e-01 1.221306041614684146e+00 8.023862632832644559e-01 6.642899854083571531e-01 5.455290850548026871e-01 1.042088439769561115e+00 1.131647328109086192e+00 8.559032113093594241e-01 7.291127312248990577e-01 9.197482354675486915e-01 1.205696043358617242e+00 7.119449924833178844e-01 7.430428526336391171e-01 1.061242877108237614e+00 7.376401697424413983e-01 7.743101292114343837e-01 1.089906583168818388e+00 5.320717982558333947e-01 6.019559793250914836e-01 7.582417632265427976e-01 6.157640461894878792e-01 1.177946136377064024e+00 6.397324772547350324e-01 7.149976609113649628e-01 7.257580807483939855e-01 6.931580993102317567e-01 6.891736053919228500e-01 9.791997764986217767e-01 5.418687391312300150e-01
1.143797918011203896e+00 5.144355349622546925e-01 7.831781375835989989e-01 5.708578983156410436e-01 6.191258691470885589e-01 1.212735149806648760e+00 8.257850751034445658e-01 6.565783733798002952e-01 5.124077147438764746e-01 1.000474909667681489e+00 1.147028925136160726e+00 8.623891148150382158e-01 7.193871984238923156e-01 8.958721888911641562e-01 1.197370571838813236e+00 7.193787021369304480e-01 7.406102118372075438e-01 1.082232924035108290e+00 7.193351387460615864e-01 7.745641555218260033e-01 1.091033253522864177e+00 5.373460305960037209e-01 6.057029789882711901e-01 7.726719044055023744e-01 6.330499518533453385e-01 1.126413275343449927e+00 6.875448788809785938e-01 7.226732173860186403e-01 7.363361570341231399e-01 6.946968011002059296e-01 6.485396247292678495e-01 9.409465227227343798e-01 5.474436422582923401e-01
1.149085676001878387e+00 5.233447988297714737e-01 7.845953979532763745e-01 5.829116681400581257e-01 6.129847894221100990e-01 1.217464181472755147e+00 8.630571902837814724e-01 6.962651262663944740e-01 5.057104749595047188e-01 1.010697293986124290e+00 1.146222894647219270e+00 8.731456755143506276e-01 7.224797734005392602e-01 9.064033852826371973e-01 1.227627914011473198e+00 7.275260805136650744e-01 7.592430371440906933e-01 1.093213950327630579e+00 7.075827848990268176e-01 7.782049155149909359e-01 1.123811222302616430e+00 5.209965168573232885e-01 6.142977990560795076e-01 8.183382480714738172e-01 6.147401883991685523e-01 1.140959052770487148e+00 6.905190889946986044e-01 7.234686379477366369e-01 7.545962791975430184e-01 7.090459934904116412e-01 6.509374593164830580e-01 9.666631533229282924e-01 5.466991350638964464e-01
1.149459843838739781e+00 5.165862068276010355e-01 7.851834711071342676e-01 5.886772547886942597e-01 6.022722546130211407e-01 1.213064462896260354e+00 9.084900295406809212e-01 7.415955063073826903e-01 5.030737891427606856e-01 1.001405664699589027e+00 1.150744152523061725e+00 8.786966013186471303e-01 7.208436998311569255e-01 9.077840396734854211e-01 1.234340483378786102e+00 7.475359033321664626e-01 7.918767840537146441e-01 1.091417282100173747e+00 6.914057622300988637e-01 7.805465868283596453e-01 1.134135878401318909e+00 5.072030852785900379e-01 6.185587874224987015e-01 8.302814175149335618e-01 5.899071382388527685e-01 1.147326182389462490e+00 6.646597452531114447e-01 7.314464764227532889e-01 7.809495001490818211e-01 7.228392847280390443e-01 6.570720794850655189e-01 9.823768351024719792e-01 5.458134148546992526e-01
1.145012436213219686e+00 5.114611570513298844e-01 7.841178233210436277e-01 5.935423850624631514e-01 5.944345725292886629e-01 1.194371878605949622e+00 9.638494917348218172e-01 7.761409800354893695e-01 4.705075286002002866e-01 9.999127203693827237e-01 1.169064066847290029e+00 8.846178248190428306e-01 7.037356609513117922e-01 9.234777122013851924e-01 1.255697976726860343e+00 7.820682503210738545e-01 8.159109531322598086e-01 1.087374868709962472e+00 6.794116749241831954e-01 7.767149849752543744e-01 1.165259466938869171e+00 4.999363804112343934e-01 6.239567351019753572e-01 8.276953976684486847e-01 5.784132811359222748e-01 1.144028418453577611e+00 6.561445232718808862e-01 7.403083226086005775e-01 8.025279981234145765e-01 7.340002750293894707e-01 6.515108667326929837e-01 9.903186548015909807e-01 5.497469906912072490e-01
1.138460865029993219e+00 5.126803809758706532e-01 7.807874594786060607e-01 5.977976116976635446e-01 5.965008232578272729e-01 1.171530515292081853e+00 1.026070647976980332e+00 7.948766825034745409e-01 4.248821438455688826e-01 1.002207045954678133e+00 1.196314762272179477e+00 8.981368440127500685e-01 7.034699749527760781e-01 9.522278837608666446e-01 1.300118030166690364e+00 8.149515462022233203e-01 8.351562189337350395e-01 1.101239720661803423e+00 6.743196145784732254e-01 7.625712478745021450e-01 1.214878203443443327e+00 4.867668980945579205e-01 6.231621118006512861e-01 8.083978055111673555e-01 5.596124070527161987e-01 1.149868561055009897e+00 6.484111034401605078e-01 7.432287646235928857e-01 8.274811710854870217e-01 7.339332393141621003e-01 6.529708868688733903e-01 9.992987360919434181e-01 5.525314549377281503e-01
