# Supplementary material for: Molecular mechanisms of native ligand selectivity in catecholamine G protein-coupled receptors
Source: Nat Commun. 2026 Apr 23;17:4112. doi: 10.1038/s41467-026-71361-8 (PMC13150006; doi:10.1038/s41467-026-71361-8)
Supplement: Supplementary file 8 — Source Data 2 [file 41467_2026_71361_MOESM8_ESM.zip › SourceData/FigS15/strings4apo_WT/string85.txt]

8.907468250784592589e-01 4.949635836528399335e-01 8.483069601500281554e-01 6.351511339931236177e-01 6.339996650768449094e-01 1.072157551318772883e+00 8.415290289873744722e-01 6.626106879937812000e-01 5.539139273810191888e-01 1.480503884127145842e+00 1.047088815326949085e+00 8.496521689205648320e-01 8.457517473392808238e-01 1.213344435469935867e+00 1.536154406068494849e+00 7.329434851890843650e-01 7.357085464004391451e-01 9.586202516617341463e-01 6.672218765158423048e-01 8.179856754066339164e-01 1.230905994243974400e+00 4.987153447169695442e-01 6.187688370737187693e-01 7.865589773154693098e-01 5.540836636279617977e-01 1.801616481241348211e+00 6.047163526708390080e-01 7.247542715009860359e-01 6.539189056959107127e-01 7.256985605311124798e-01 6.876240389148378096e-01 1.437887768234842989e+00 5.286679570462086142e-01
8.850605239676717639e-01 5.058043061491430681e-01 8.384871894332979192e-01 6.383061140914750853e-01 6.500510773908749762e-01 1.083173536586118590e+00 8.230893755283544833e-01 6.711344270647248145e-01 5.610107558611358014e-01 1.451357872792805370e+00 1.024341975832995022e+00 8.649924895027604199e-01 8.205091514848085188e-01 1.161476029290840817e+00 1.507605959739802159e+00 7.310309873542707448e-01 7.542657037398521336e-01 9.787070358724577757e-01 6.810197298501701191e-01 8.366083014406942020e-01 1.212822645101190311e+00 5.063166821700290088e-01 6.134770081588025725e-01 7.452872758761215355e-01 5.429526070533493565e-01 1.773449396962944125e+00 6.155446391359893354e-01 7.294408690762306247e-01 6.687776641689399115e-01 7.209982377387568198e-01 6.954803626442662701e-01 1.418677953538603820e+00 5.288995083758442073e-01
8.742413160121277338e-01 5.090437659764384115e-01 8.031045099691902500e-01 6.432552065322791890e-01 6.469425202787721929e-01 1.089112385922541559e+00 8.131342737555642408e-01 6.818212858359817830e-01 5.785123309164471594e-01 1.414530805314971662e+00 1.000651511298001450e+00 8.594072997677743020e-01 7.830605994555220883e-01 1.117529348738183215e+00 1.474147874646198675e+00 7.205692580309647211e-01 7.495055385045362728e-01 9.679905373464112728e-01 6.968693903297075165e-01 8.252224396437030096e-01 1.198626467711489951e+00 5.138691109457731443e-01 6.075338905906240150e-01 7.202341430734671146e-01 5.481848051214440742e-01 1.737236314220283795e+00 5.995528265917425825e-01 7.215451834623982652e-01 6.770929035360814252e-01 7.043778985255993996e-01 7.033359903844694783e-01 1.396875987470367564e+00 5.269475540022141580e-01
8.354177127857155272e-01 5.032489604646843695e-01 7.805875748512091095e-01 6.424886812446358730e-01 6.319036784722469324e-01 1.046550077305386406e+00 8.126800164536445159e-01 6.802949507044063759e-01 6.162668128247948962e-01 1.417818481878273085e+00 9.930483384810260272e-01 8.323475625954538382e-01 7.483828914744211636e-01 1.119246749151697973e+00 1.466969414958269713e+00 7.122797370245332882e-01 7.408157242018761357e-01 9.231709449515264065e-01 7.188688244048787590e-01 7.998105421731248610e-01 1.203515917179960981e+00 5.128252215807236336e-01 6.045356789086612226e-01 7.083432109123186660e-01 5.618055062012750067e-01 1.729146618669841207e+00 5.941535132765504157e-01 7.222988841550591621e-01 6.819356650365585581e-01 6.925519775326758332e-01 7.213011417616121967e-01 1.397107574484356407e+00 5.290858336816193219e-01
8.085227995827564129e-01 5.014392213370730822e-01 7.653866050531763499e-01 6.208493048787709911e-01 6.189338973668099264e-01 9.911952014933310684e-01 8.149830578130939918e-01 6.675519106986662621e-01 6.341290166811890394e-01 1.429895908230813584e+00 9.851604574895376221e-01 7.991238232056939728e-01 7.175187412838447409e-01 1.121691230777860593e+00 1.467549218501295716e+00 7.124528255785468334e-01 7.261755717419265954e-01 8.580775099023647545e-01 7.343495337650399746e-01 7.893123141027086342e-01 1.208341824320680713e+00 5.171662592734067587e-01 6.070749294004049723e-01 6.871392876544987205e-01 5.775506406609947074e-01 1.739718111082367624e+00 6.061972693955681724e-01 7.220739211114679534e-01 6.798030813024988905e-01 6.994278432775854482e-01 7.121900771139516584e-01 1.409429458173381722e+00 5.308901561692073168e-01
8.195446754009803048e-01 5.136505062673085709e-01 7.977606890143478235e-01 6.157700585847305508e-01 6.168878523544367720e-01 9.906946463432712013e-01 8.124989874953846281e-01 6.648598555176615799e-01 6.241240434639478973e-01 1.441614643314071742e+00 9.968556075884708045e-01 8.187517051988321137e-01 7.020047051674113137e-01 1.113459622532266380e+00 1.445108880092605297e+00 7.125102698480971775e-01 7.168974445804027207e-01 8.596758414556768813e-01 7.561131627457071680e-01 7.775863490797801925e-01 1.204631418539721333e+00 5.243723458936168091e-01 6.084139158952633908e-01 7.135057133965457821e-01 5.958005215259851717e-01 1.716353359458331784e+00 6.039774895902022545e-01 7.132972467761847790e-01 6.705495808560714144e-01 6.791875645991536370e-01 7.017983844063323540e-01 1.399756716720667482e+00 5.289341638743256802e-01
8.396604053696089531e-01 5.214461169602122581e-01 8.278750251356076229e-01 6.295935246572984534e-01 6.179666371788693491e-01 1.027093153080852916e+00 8.051251275624916603e-01 6.639849890407378830e-01 6.063448728853149117e-01 1.433075911888547216e+00 1.015229822399154935e+00 8.536203080788784536e-01 6.947291348762947294e-01 1.097275624543176509e+00 1.417240036657737789e+00 7.158486603730932485e-01 7.299419992226124920e-01 9.089457410813647220e-01 7.711636244088687642e-01 7.813805945771954420e-01 1.196779022102317125e+00 5.236291945816261562e-01 6.095271829020333376e-01 7.534899867314839295e-01 5.971285935142610635e-01 1.670890882176074399e+00 5.940392745918475770e-01 7.092529784924814784e-01 6.594841719019890469e-01 6.590135516230404278e-01 7.156266496190442084e-01 1.370046492632597257e+00 5.288959685160049551e-01
8.948352162557011713e-01 5.319182761783534108e-01 8.465940283697329649e-01 6.476345616220959833e-01 6.209135920769937034e-01 1.085402078882346855e+00 7.972846556525448047e-01 6.750788230546856949e-01 6.125132634504169005e-01 1.409819389659279221e+00 1.049726977828397967e+00 8.725651013580447701e-01 6.799505009813955336e-01 1.103398158506833315e+00 1.396234435987309563e+00 7.202200715377596874e-01 7.470085131372068421e-01 9.579012413475751497e-01 7.654677094534589887e-01 7.974096312769292094e-01 1.199733146030812492e+00 5.188189458031264856e-01 6.118513774259963789e-01 7.227061444665364709e-01 5.930739580949516698e-01 1.607043387308408455e+00 6.004950667773520934e-01 7.046886378376400195e-01 6.523599756967686236e-01 6.636752168813241370e-01 7.137208266476257057e-01 1.327719984676562603e+00 5.333060486248020204e-01
9.675497212276713555e-01 5.316433485270356529e-01 8.484438031502106181e-01 6.417838745709958381e-01 6.205762989672047869e-01 1.132143389481578444e+00 8.044235665532609714e-01 6.889219719997737856e-01 6.057799458532121539e-01 1.369265783684432192e+00 1.079316318724889534e+00 8.549507583814356382e-01 6.898237797711525010e-01 1.113583608229171018e+00 1.387376606422037195e+00 7.194259746596084470e-01 7.298199344365569052e-01 9.932246400869114700e-01 7.434601857994537211e-01 7.858141227615549340e-01 1.200256666814472517e+00 5.129733196046378785e-01 6.135645128874394061e-01 6.739881498838655727e-01 5.979989705518600207e-01 1.533999427962201345e+00 6.168901508582917970e-01 6.986892413604252061e-01 6.578994746479958078e-01 6.780246280266443160e-01 6.926457225692034259e-01 1.263339372864655363e+00 5.362446041388226892e-01
1.024279513494359417e+00 5.232834179668102159e-01 8.378540298257667329e-01 6.368255297013468708e-01 6.185556531657054880e-01 1.179364076824002350e+00 8.176862229312931163e-01 7.129570297596171669e-01 5.808420518086125917e-01 1.316406986080175257e+00 1.096271499586981335e+00 8.437096756160392674e-01 6.987621861298902726e-01 1.091093907505009675e+00 1.359498722933419002e+00 7.231396281219621969e-01 7.080106722300980593e-01 1.009033875167957062e+00 7.348498839504086222e-01 7.689140432430688898e-01 1.191534388806727573e+00 5.233416582049954524e-01 6.171301834024545130e-01 6.633623837388150646e-01 6.026085453710744444e-01 1.452278328256645823e+00 6.370274779069018400e-01 6.999061629128086048e-01 6.546976327665723350e-01 6.898050192782454459e-01 6.696355085850852484e-01 1.199299064932651593e+00 5.396942138391200849e-01
1.059739996913910076e+00 5.203150490979762122e-01 8.224088683857180282e-01 6.275374369459580937e-01 6.160363278440604828e-01 1.199332639557008529e+00 8.176668895085829059e-01 7.161092221567778582e-01 5.701249322524423180e-01 1.240999538976343963e+00 1.105274639611033338e+00 8.368701890124495835e-01 6.955392188101989781e-01 1.038925683313024928e+00 1.307529414816542612e+00 7.310261212155408916e-01 7.115537794102517744e-01 1.007422985195980392e+00 7.350489912215102395e-01 7.764614235651936536e-01 1.159697998146479003e+00 5.329982152516170579e-01 6.177763395419638703e-01 6.783547355994804517e-01 6.041914905534212510e-01 1.371172663028070726e+00 6.616387456990091565e-01 7.147725223844192399e-01 6.474406547596061046e-01 7.034364599364081316e-01 6.548055820999290066e-01 1.135083005932732814e+00 5.382146995301448911e-01
1.097962782067062770e+00 5.205359548797565683e-01 8.116054455553425306e-01 6.087658594224705233e-01 6.159589265390503776e-01 1.209764864185557620e+00 8.080665926910490793e-01 7.001137974949673826e-01 5.618969644133600116e-01 1.149600518500572655e+00 1.120604554030963262e+00 8.393770862234101182e-01 6.976021864779669013e-01 9.860181294997591994e-01 1.260794983411056558e+00 7.285796756621353287e-01 7.135068168790655863e-01 1.024928396741685122e+00 7.300442237116899769e-01 7.777262829352629137e-01 1.125074720326127098e+00 5.295795964473417605e-01 6.118916632515295495e-01 7.124345751264080651e-01 6.181093674037554386e-01 1.290842357886777592e+00 6.556042476718089151e-01 7.218473879123722403e-01 6.596181591692630297e-01 7.091321741685571167e-01 6.618726260880035683e-01 1.066078255652999518e+00 5.334519790084139013e-01
1.125564831255064124e+00 5.198227647614515057e-01 7.979029786065761076e-01 5.995847876317218494e-01 6.176764067842338557e-01 1.226449679004030902e+00 8.021501759539508836e-01 6.924871949899737977e-01 5.491025461374937633e-01 1.070671268019020905e+00 1.134196542425845111e+00 8.592201213621133427e-01 7.068602599945231768e-01 9.418349867841454559e-01 1.228870400012191499e+00 7.207591468576415306e-01 7.157886373472657215e-01 1.057963703624712704e+00 7.274515489387809453e-01 7.676739444461549988e-01 1.104772445572119066e+00 5.206070940674435432e-01 6.057612975480041184e-01 7.466149078866897160e-01 6.249716848315035600e-01 1.221801059369874265e+00 6.275735096096772825e-01 7.194781953362118232e-01 6.918791486511031152e-01 7.087128811793348415e-01 6.806257240530655395e-01 1.012853212147781790e+00 5.322601389806111971e-01
1.140806000380052865e+00 5.147331091833755590e-01 7.792188764444121230e-01 5.985325132718078978e-01 6.144687177714217574e-01 1.238722810254454965e+00 8.297071064431142950e-01 6.913027675116767412e-01 5.208432714471745717e-01 1.003782893982531510e+00 1.143855781447535858e+00 8.863740281785174036e-01 7.238342429637574238e-01 8.951338429528242768e-01 1.208037591444200531e+00 7.190637592318497306e-01 7.418363881027261186e-01 1.099652930228132153e+00 7.227582849308358259e-01 7.718584940107603432e-01 1.099084960920754472e+00 5.094505491693982480e-01 6.061518833918826399e-01 7.665268797846495064e-01 6.154452370537950578e-01 1.159812306990052999e+00 6.270497445815825799e-01 7.236938425615608850e-01 7.388841763340524560e-01 7.079586778954448656e-01 6.739580484341033406e-01 9.736789098500575612e-01 5.359175603923709286e-01
1.150504921002196479e+00 5.194330380832204996e-01 7.829584313603453749e-01 5.986597163411261358e-01 6.087582683691145080e-01 1.235787472663891551e+00 8.794353747117181763e-01 7.111445611468351080e-01 4.995901742905664022e-01 9.920010704277598679e-01 1.156842173890379133e+00 8.945225425251704943e-01 7.193555910096548489e-01 8.967039320405860714e-01 1.223817401676294603e+00 7.273768720165707524e-01 7.712507185090816675e-01 1.113807297863650403e+00 7.094259121269579360e-01 7.828313598080803848e-01 1.118001286996307186e+00 5.050058649777704467e-01 6.148074226625310779e-01 7.865417962091101334e-01 6.147269027754255211e-01 1.144019291847636399e+00 6.491908958076998415e-01 7.281259534807278389e-01 7.613004173714061906e-01 7.159706257508327010e-01 6.525864716083040751e-01 9.690467469537373812e-01 5.419398226168026245e-01
1.146789909965626908e+00 5.243755749159798585e-01 7.814317211913014427e-01 6.049771715897964697e-01 6.026446941272396440e-01 1.223501984230205064e+00 9.274744644545989125e-01 7.518011090997198664e-01 4.864511461864025055e-01 9.890149704582239520e-01 1.161110547088201495e+00 8.930134798698822207e-01 7.130532146104759939e-01 9.103472235895087028e-01 1.241281305749921460e+00 7.485235252895406921e-01 7.934409808013964671e-01 1.105259115585803364e+00 7.017943343094105169e-01 7.819362874574650180e-01 1.134163182909248890e+00 4.971757591751251315e-01 6.211195232430073432e-01 8.104699417412863927e-01 5.985959968090848182e-01 1.135924198097963966e+00 6.523793615044881644e-01 7.363399886612780332e-01 7.835908501458812569e-01 7.332290374712566727e-01 6.535246719173796182e-01 9.687508478278202828e-01 5.465875987490754762e-01
1.143370305740610160e+00 5.195674985091041087e-01 7.812319849934058480e-01 6.032891441635704899e-01 5.963544370591307153e-01 1.201881279058333307e+00 9.756227254637798163e-01 7.796563098561983818e-01 4.616899177881875760e-01 9.918378689402899129e-01 1.174563341678390493e+00 8.958983905692963212e-01 7.018553032652870005e-01 9.289623605035308707e-01 1.268985693865762876e+00 7.816987895484684978e-01 8.172204498807192907e-01 1.101252822262170694e+00 6.900734785390009174e-01 7.748574353293389283e-01 1.167898370467475466e+00 4.902279584055594941e-01 6.246442860844572120e-01 8.135398733570099461e-01 5.799808246455951943e-01 1.140288459541006105e+00 6.466580940033688218e-01 7.441246673609831497e-01 8.060096477532883164e-01 7.374044965285104780e-01 6.552590513036274933e-01 9.796138417618804883e-01 5.505898352798536122e-01
1.138460865029993219e+00 5.126803809758706532e-01 7.807874594786060607e-01 5.977976116976635446e-01 5.965008232578272729e-01 1.171530515292081853e+00 1.026070647976980332e+00 7.948766825034745409e-01 4.248821438455688826e-01 1.002207045954678133e+00 1.196314762272179477e+00 8.981368440127500685e-01 7.034699749527760781e-01 9.522278837608666446e-01 1.300118030166690364e+00 8.149515462022233203e-01 8.351562189337350395e-01 1.101239720661803423e+00 6.743196145784732254e-01 7.625712478745021450e-01 1.214878203443443327e+00 4.867668980945579205e-01 6.231621118006512861e-01 8.083978055111673555e-01 5.596124070527161987e-01 1.149868561055009897e+00 6.484111034401605078e-01 7.432287646235928857e-01 8.274811710854870217e-01 7.339332393141621003e-01 6.529708868688733903e-01 9.992987360919434181e-01 5.525314549377281503e-01
