# Supplementary material for: Molecular mechanisms of native ligand selectivity in catecholamine G protein-coupled receptors
Source: Nat Commun. 2026 Apr 23;17:4112. doi: 10.1038/s41467-026-71361-8 (PMC13150006; doi:10.1038/s41467-026-71361-8)
Supplement: Supplementary file 8 — Source Data 2 [file 41467_2026_71361_MOESM8_ESM.zip › SourceData/FigS15/strings4apo_WT/string139.txt]

8.907468250784592589e-01 4.949635836528399335e-01 8.483069601500281554e-01 6.351511339931236177e-01 6.339996650768449094e-01 1.072157551318772883e+00 8.415290289873744722e-01 6.626106879937812000e-01 5.539139273810191888e-01 1.480503884127145842e+00 1.047088815326949085e+00 8.496521689205648320e-01 8.457517473392808238e-01 1.213344435469935867e+00 1.536154406068494849e+00 7.329434851890843650e-01 7.357085464004391451e-01 9.586202516617341463e-01 6.672218765158423048e-01 8.179856754066339164e-01 1.230905994243974400e+00 4.987153447169695442e-01 6.187688370737187693e-01 7.865589773154693098e-01 5.540836636279617977e-01 1.801616481241348211e+00 6.047163526708390080e-01 7.247542715009860359e-01 6.539189056959107127e-01 7.256985605311124798e-01 6.876240389148378096e-01 1.437887768234842989e+00 5.286679570462086142e-01
8.877647811269655520e-01 5.008273125969403550e-01 8.284431608864006868e-01 6.441488443469822744e-01 6.320346843941428983e-01 1.064804129721906856e+00 8.100843457155382232e-01 6.700638692123647155e-01 5.534492301737973241e-01 1.451181627117855921e+00 1.030781991406803044e+00 8.324209469940161421e-01 8.098941828204024862e-01 1.163240153615969996e+00 1.500927652821254288e+00 7.339346324996184334e-01 7.370865285959715685e-01 9.262813240172723672e-01 6.763383765353860877e-01 7.962012604472921140e-01 1.215742519894461582e+00 5.146997294299200387e-01 6.158950400983106421e-01 7.763820263200336136e-01 5.391375951473134087e-01 1.767096048235239802e+00 6.226679676900295224e-01 7.196680928682263056e-01 6.729744174872910323e-01 7.219116815572281798e-01 6.742889017876999569e-01 1.422162592076003929e+00 5.287874811312072154e-01
8.895494171782334369e-01 5.028061486338264441e-01 8.029827607056613248e-01 6.488923845697385229e-01 6.379674857183397219e-01 1.075384239117601615e+00 7.903472104138243859e-01 6.740849097148499114e-01 5.594085066663641026e-01 1.427578218946606636e+00 1.020860460166284511e+00 8.215967223340544523e-01 7.593811067381603941e-01 1.123146849538014802e+00 1.479866364145429047e+00 7.252056496166661148e-01 7.519696549208125802e-01 9.107958686676858040e-01 7.015004642565715320e-01 8.021822919695174026e-01 1.216713862050777362e+00 5.214846820586342968e-01 6.082816364162763056e-01 7.759211340407717872e-01 5.268468706397095858e-01 1.721499796283954442e+00 6.167508311366010076e-01 7.180572599614911677e-01 6.783666804185043420e-01 7.108007829555216261e-01 6.840076037116619156e-01 1.396356319700688520e+00 5.269709009602419059e-01
8.769436176772729130e-01 5.027478619619336619e-01 7.979422120625574433e-01 6.420019337763891443e-01 6.390199246713833547e-01 1.052833626821489066e+00 8.068473945253434865e-01 6.657971865234877384e-01 6.026121516662731326e-01 1.415097278756378252e+00 1.013586522573878934e+00 8.083833375092521756e-01 7.424144163011597852e-01 1.119082597849063943e+00 1.461770708776998440e+00 7.173476004339192080e-01 7.549003104205057602e-01 9.157658478906827160e-01 7.138171724023463227e-01 8.172213586773301452e-01 1.203742217529939040e+00 5.074753600135265552e-01 6.076237528615127115e-01 7.538448727014105399e-01 5.433718813906707190e-01 1.692926896024601557e+00 5.923806159886572109e-01 7.154580625916192593e-01 6.636021879047235839e-01 7.024406430521723532e-01 7.115024624164528744e-01 1.366823676917036323e+00 5.317504050817930539e-01
8.499079484461381506e-01 5.024251394204301002e-01 7.991963578881647878e-01 6.264182549156782631e-01 6.271992754686632754e-01 1.026324968973605367e+00 8.211203992356337356e-01 6.552592298587284203e-01 6.364631777855817019e-01 1.419861443667421730e+00 1.001724139209605235e+00 8.036935446701932717e-01 7.329421617185652993e-01 1.113764368861270393e+00 1.448131307952169156e+00 7.210856560284617522e-01 7.321267885050447566e-01 9.114590053146914839e-01 7.228071579833276195e-01 8.134751032783039681e-01 1.197416186896409052e+00 5.146836552256147668e-01 6.137190584735957577e-01 6.957130379509139928e-01 5.831491592191616613e-01 1.690614968436662036e+00 5.880405883342495477e-01 7.169286295696979394e-01 6.555545675371980963e-01 7.022418377638469655e-01 7.161031615204053180e-01 1.365935315493117308e+00 5.250566881016217602e-01
8.202537604203973265e-01 5.113306113789924945e-01 7.970964950295290619e-01 6.236631017577887182e-01 6.157484518463673950e-01 9.861750826261659331e-01 8.188591519098717963e-01 6.661341589489538917e-01 6.357429829263921972e-01 1.447560020669641290e+00 9.877281039420044984e-01 8.003209888079381162e-01 7.109270847053367204e-01 1.117069872777333162e+00 1.440600894550492228e+00 7.127844217292572671e-01 7.265594832583968099e-01 8.847218701356716064e-01 7.392069779164081034e-01 8.013119467964893161e-01 1.210169662605410812e+00 5.103353293132798507e-01 6.125807898003102769e-01 7.138195572796900423e-01 6.040505486405814972e-01 1.690159228926147339e+00 5.870738034762594815e-01 7.052807486558004824e-01 6.486983015802825214e-01 6.920323804192749506e-01 6.931555811781344723e-01 1.380463547742456498e+00 5.248755241074003486e-01
7.964672232625462645e-01 5.194304047468346619e-01 8.089686354817074987e-01 6.120941453917517761e-01 6.137200319723474795e-01 9.496566544732636395e-01 8.178755699391797584e-01 6.526635152801916195e-01 6.088843934985342932e-01 1.459634221587274183e+00 9.757999546520494949e-01 7.925118572988280041e-01 7.038248988157228547e-01 1.104340664156611584e+00 1.412644407911535671e+00 7.125958529670639585e-01 7.340550193246144772e-01 8.540471419063756509e-01 7.436443718623763077e-01 7.962140625151711282e-01 1.199499352174708600e+00 5.157331144081050978e-01 6.168999400868527827e-01 7.820702801714948249e-01 6.109657203570687534e-01 1.674609197511676584e+00 5.819653080781690413e-01 7.019091230698386585e-01 6.279966339311666701e-01 6.799986971001783509e-01 6.955749472458483407e-01 1.377965588509157513e+00 5.322013295030856295e-01
8.338454410746676260e-01 5.188998938606165234e-01 8.195723202673586005e-01 6.097971406516712323e-01 6.123304066738772811e-01 9.695005751436447383e-01 8.251814214545099002e-01 6.631806058108942192e-01 6.056017582906664254e-01 1.395877904993352736e+00 9.822596797450630079e-01 7.914207406029294400e-01 7.065235240551203111e-01 1.081165214574165923e+00 1.363038937030599307e+00 7.140647138447395736e-01 7.229269303376886224e-01 8.713531670917885608e-01 7.345922741645289911e-01 7.998271236510305915e-01 1.142970022523171814e+00 5.220920984885231153e-01 6.139593951063143651e-01 7.321885170440378676e-01 6.069791560068528158e-01 1.620645934928313325e+00 6.014125401592014253e-01 7.001577678009028860e-01 6.541840040032660397e-01 7.012135862677837395e-01 7.042267285879501015e-01 1.317106518037733931e+00 5.249410168609001115e-01
8.952250377523462976e-01 5.190137864008881330e-01 8.397836280750524685e-01 6.004840471794475887e-01 6.106202447355537632e-01 1.022734778014116719e+00 8.282276647544748460e-01 6.743658214877030765e-01 5.980879532568097456e-01 1.370285989075575861e+00 1.018026941138188368e+00 8.198464501298076135e-01 7.227855130465714595e-01 1.086266187010506590e+00 1.364546513126359217e+00 7.108832102091405813e-01 7.121016565789060060e-01 9.148212056152504879e-01 7.299095415322965907e-01 7.842334190853261777e-01 1.140797995733778825e+00 5.280707735796360547e-01 6.088750113624273874e-01 7.061805410781821779e-01 6.008834182251286959e-01 1.605702596248414160e+00 6.221468206476648000e-01 6.926229890720150273e-01 6.697575294280192493e-01 7.138630343484081431e-01 6.965479123987975418e-01 1.300128572552837758e+00 5.188501771255933370e-01
9.716166330577038490e-01 5.182746124423879275e-01 8.449895191955302254e-01 5.935744594414300579e-01 6.111008782799330907e-01 1.093632156390663690e+00 8.224544707442378311e-01 6.839797461067895767e-01 5.786566296397070985e-01 1.323977727809622085e+00 1.051339514491225202e+00 8.295334908396807538e-01 7.083285806329235879e-01 1.071026366329163926e+00 1.347811785737846213e+00 7.125997817230291798e-01 7.000989250018099241e-01 9.507799998772026306e-01 7.409564948138125384e-01 7.653174035881402659e-01 1.142384010778063175e+00 5.397366450815594963e-01 6.069454795211584042e-01 7.092993572153361015e-01 5.968367097600808524e-01 1.535550871612721524e+00 6.438157923770374547e-01 7.012552904241093898e-01 6.658783910429206809e-01 7.056547139173711125e-01 6.794676835044459740e-01 1.246878220800718085e+00 5.195697212443716184e-01
1.020218699814385177e+00 5.170170120156116766e-01 8.217730528533934153e-01 5.958738193568686725e-01 6.114627337102078730e-01 1.138374086526629858e+00 8.154189538039572360e-01 6.850107543785536324e-01 5.672083925805277982e-01 1.242743600703928752e+00 1.064759229654065553e+00 8.128152281200535789e-01 6.833458906989716697e-01 1.019976830558698033e+00 1.292085327860446275e+00 7.182722105511109012e-01 7.028214873544159635e-01 9.588779890562593167e-01 7.516975791317946909e-01 7.716561949667410936e-01 1.117212475148785966e+00 5.383818535053092047e-01 6.069019427213607765e-01 7.166286238968221367e-01 6.009731114080051340e-01 1.420209428728876233e+00 6.489797695644999864e-01 7.172213397643171229e-01 6.576824810614712025e-01 6.933291694145310435e-01 6.698353413055967431e-01 1.157282032374542524e+00 5.259160685514446820e-01
1.065884299800375246e+00 5.158114649091299908e-01 7.984210009428304167e-01 5.907265909516009605e-01 6.120783395151838668e-01 1.181041269576470043e+00 8.150906840437714962e-01 6.724973966383989143e-01 5.623680366041204914e-01 1.140484996988678112e+00 1.089538361362342833e+00 8.182067288130007165e-01 6.957932395766867062e-01 9.626953565225936371e-01 1.230689523808660590e+00 7.209929347707004776e-01 7.178626161697744257e-01 9.835175448069948256e-01 7.470389060486345434e-01 7.892730155952313309e-01 1.081990392117989641e+00 5.251372982576011372e-01 6.047387399777852668e-01 7.214756728234762440e-01 6.096860088493180063e-01 1.303941133382971351e+00 6.407495926776145545e-01 7.241958700122795856e-01 6.675158072205971127e-01 6.921467836994881218e-01 6.747486775096934730e-01 1.064005522032443363e+00 5.313454613977053320e-01
1.108692008267812446e+00 5.155406799368901227e-01 7.890448993297846103e-01 5.807792540134305570e-01 6.160826328763531201e-01 1.215285836539442110e+00 8.160532722246952586e-01 6.573303747228775862e-01 5.539801856481314513e-01 1.037008731705169051e+00 1.107565233952038541e+00 8.483665972335138195e-01 7.264973986021363572e-01 9.241522331513551958e-01 1.183922561371018256e+00 7.179758127217371610e-01 7.241780603873761990e-01 1.036800890627173066e+00 7.425119980518505303e-01 7.873274512404762060e-01 1.045386273223413820e+00 5.172348241397314306e-01 6.014546211099187634e-01 7.373090269127668961e-01 6.131955363654415514e-01 1.197132608797967457e+00 6.275744426051501623e-01 7.271337458841158341e-01 7.020021885301145348e-01 6.892521174896062419e-01 6.919795791378166028e-01 9.735259686043544747e-01 5.342980849354522777e-01
1.150516898304046354e+00 5.244108669728455574e-01 7.920419019623379242e-01 5.789493545619155412e-01 6.120859168712826648e-01 1.225900945870614933e+00 8.383606887962945509e-01 6.720102838087127495e-01 5.290482087421807256e-01 9.994305296507360881e-01 1.140502452131987310e+00 8.718460280817079688e-01 7.133132103943936597e-01 9.089429216756358398e-01 1.217907573966090062e+00 7.174759315160016415e-01 7.301135576764090640e-01 1.084436645366717800e+00 7.333954172564959295e-01 7.713420406928358508e-01 1.091079182357801880e+00 5.144554245915647916e-01 6.028181169039026344e-01 7.666204145670171277e-01 6.257202999773495700e-01 1.147297530894218154e+00 6.263235007520919773e-01 7.256552361998781508e-01 7.168329916985818340e-01 7.006261318528355098e-01 6.705965584398085877e-01 9.552248835459056231e-01 5.349020023752019126e-01
1.157026022982110103e+00 5.268297934707473207e-01 7.943796566916511148e-01 5.882823086835770043e-01 6.058512419233201829e-01 1.220755777515706519e+00 8.818626720876103775e-01 7.126910661358903942e-01 5.142412156536448897e-01 9.983653021921454762e-01 1.154209677831512071e+00 8.749681569038553208e-01 7.014418777466725485e-01 9.134293087546507817e-01 1.240315698379389708e+00 7.313422336685260206e-01 7.528783420969847873e-01 1.085993428201370126e+00 7.132331407221944586e-01 7.696972625707713123e-01 1.115344477302265158e+00 5.060028759231091078e-01 6.140753515038229748e-01 7.795497464584729697e-01 6.219894525205429403e-01 1.149659888115661666e+00 6.350385683722736818e-01 7.181986445998297386e-01 7.301268883391501818e-01 7.134830012838658808e-01 6.571980905083804059e-01 9.673329288539587179e-01 5.352102815414120363e-01
1.155988559345685784e+00 5.236958855148513559e-01 7.925921708067085181e-01 5.979498021579878753e-01 6.003819422761909053e-01 1.209153400264802336e+00 9.306129098070854422e-01 7.567662689507488327e-01 4.969797517303878864e-01 9.846981255180518033e-01 1.163402296155346960e+00 8.800230133275029898e-01 7.044188811892024837e-01 9.194069782310339001e-01 1.246687798935370406e+00 7.533692660944503183e-01 7.797577794737273749e-01 1.088548322828529313e+00 6.900470250858840027e-01 7.685170843345962011e-01 1.125190508213570917e+00 4.959582111687387274e-01 6.231523029558008187e-01 7.866085883799466272e-01 6.054512680177450701e-01 1.144079071223623956e+00 6.438204769570466945e-01 7.160871738826063426e-01 7.564370568552385432e-01 7.223902620891333726e-01 6.574318378670324092e-01 9.655413727667222501e-01 5.398832641146602551e-01
1.148806984946955989e+00 5.176997794652261620e-01 7.871567607450893345e-01 6.013424648405397699e-01 5.967670816565221470e-01 1.188820020376658126e+00 9.805960130964533894e-01 7.874873326651157246e-01 4.663045069253626274e-01 9.853469346569260212e-01 1.178625156977777033e+00 8.873401734117846162e-01 7.072859952992960331e-01 9.335636211559459330e-01 1.267191501292780798e+00 7.834476955424244382e-01 8.070778654073844649e-01 1.094164216056447758e+00 6.741895302284864888e-01 7.657756672922809704e-01 1.160642859023761853e+00 4.897023229104847664e-01 6.252621272228522376e-01 7.934605836502454101e-01 5.822458861666119923e-01 1.144159360859211993e+00 6.498650479118225354e-01 7.262516681830086807e-01 7.906376471942967443e-01 7.296444525077798726e-01 6.574971401749765132e-01 9.756944387631666382e-01 5.473274409309726307e-01
1.138460865029993219e+00 5.126803809758706532e-01 7.807874594786060607e-01 5.977976116976635446e-01 5.965008232578272729e-01 1.171530515292081853e+00 1.026070647976980332e+00 7.948766825034745409e-01 4.248821438455688826e-01 1.002207045954678133e+00 1.196314762272179477e+00 8.981368440127500685e-01 7.034699749527760781e-01 9.522278837608666446e-01 1.300118030166690364e+00 8.149515462022233203e-01 8.351562189337350395e-01 1.101239720661803423e+00 6.743196145784732254e-01 7.625712478745021450e-01 1.214878203443443327e+00 4.867668980945579205e-01 6.231621118006512861e-01 8.083978055111673555e-01 5.596124070527161987e-01 1.149868561055009897e+00 6.484111034401605078e-01 7.432287646235928857e-01 8.274811710854870217e-01 7.339332393141621003e-01 6.529708868688733903e-01 9.992987360919434181e-01 5.525314549377281503e-01
