# Supplementary material for: Molecular mechanisms of native ligand selectivity in catecholamine G protein-coupled receptors
Source: Nat Commun. 2026 Apr 23;17:4112. doi: 10.1038/s41467-026-71361-8 (PMC13150006; doi:10.1038/s41467-026-71361-8)
Supplement: Supplementary file 8 — Source Data 2 [file 41467_2026_71361_MOESM8_ESM.zip › SourceData/FigS15/strings4apo_WT/string111.txt]

8.907468250784592589e-01 4.949635836528399335e-01 8.483069601500281554e-01 6.351511339931236177e-01 6.339996650768449094e-01 1.072157551318772883e+00 8.415290289873744722e-01 6.626106879937812000e-01 5.539139273810191888e-01 1.480503884127145842e+00 1.047088815326949085e+00 8.496521689205648320e-01 8.457517473392808238e-01 1.213344435469935867e+00 1.536154406068494849e+00 7.329434851890843650e-01 7.357085464004391451e-01 9.586202516617341463e-01 6.672218765158423048e-01 8.179856754066339164e-01 1.230905994243974400e+00 4.987153447169695442e-01 6.187688370737187693e-01 7.865589773154693098e-01 5.540836636279617977e-01 1.801616481241348211e+00 6.047163526708390080e-01 7.247542715009860359e-01 6.539189056959107127e-01 7.256985605311124798e-01 6.876240389148378096e-01 1.437887768234842989e+00 5.286679570462086142e-01
8.705202838059737935e-01 4.936147931237451214e-01 8.056519569904706524e-01 6.467904999376548059e-01 6.248550497691225392e-01 1.060814658420815793e+00 8.158246068926030548e-01 6.766574201098651820e-01 5.573423845194673820e-01 1.442865153442013160e+00 1.016719177601668855e+00 8.241071587544290811e-01 8.294851402161802501e-01 1.163488799813656493e+00 1.499519401984149569e+00 7.280550894553708963e-01 7.265427787732614551e-01 9.182699369749716123e-01 6.778888740216085784e-01 8.091450607240843196e-01 1.204534350520200414e+00 5.077395374898879821e-01 6.103005393449022487e-01 7.801953922095539173e-01 5.490210940992197308e-01 1.766937295431318944e+00 6.112713729970022936e-01 7.269203626803011353e-01 6.679604498965339143e-01 7.193016074773151969e-01 6.968578460486150039e-01 1.413551962058463118e+00 5.309106734117747806e-01
8.540558105122479926e-01 4.931096031408603308e-01 7.681001896578608656e-01 6.507399520457086695e-01 6.402318641541823174e-01 1.051809690562089283e+00 8.001183910283964362e-01 6.884894828451489923e-01 5.788711514881262898e-01 1.389807908550686921e+00 9.978274996739575631e-01 8.028021970040116750e-01 8.123495571332880472e-01 1.131913033893497289e+00 1.469279890523084164e+00 7.294594045111824077e-01 7.277291835327497349e-01 9.101699813084132007e-01 7.007596916679629251e-01 8.105861654592684262e-01 1.173146661583432726e+00 5.234113234645018098e-01 6.089280803205725512e-01 7.755880558374956824e-01 5.455150025875948883e-01 1.740970050442080863e+00 6.166491001675800110e-01 7.335117330563059035e-01 6.764145513997575909e-01 7.020575090578143884e-01 7.035648979650435120e-01 1.388708231859469677e+00 5.418956963606789135e-01
8.355488295897187667e-01 5.038079553348920880e-01 7.724366676179134084e-01 6.545064727483682621e-01 6.538333438657188967e-01 1.008491906838161922e+00 7.942981715000498877e-01 6.918113579218732045e-01 6.173204554027807989e-01 1.401810543168734657e+00 9.889586518846938956e-01 7.785484971074161376e-01 7.884751221952066569e-01 1.131797867021653303e+00 1.465524006522778810e+00 7.171590831229542884e-01 7.377310189388317507e-01 9.166688094882019522e-01 7.211527128928930663e-01 8.038441821625129657e-01 1.182269522465106082e+00 5.304017099670916835e-01 6.101344955745281462e-01 7.469490977679963395e-01 5.491936737757742160e-01 1.721594224251449257e+00 6.163347200579321061e-01 7.276735342368161330e-01 6.848596731442595509e-01 6.798543297507699812e-01 7.195986126367269753e-01 1.376977937110753114e+00 5.549740768167793492e-01
8.202051412402517894e-01 5.078045243453520596e-01 7.813598075021466194e-01 6.598777097054958629e-01 6.403005354197629506e-01 9.604763101519581125e-01 7.934184458020794306e-01 6.961908543373599434e-01 6.467785159469234824e-01 1.421124040813918299e+00 9.778663405435036315e-01 7.692650328774490731e-01 7.540609032014856661e-01 1.128433926868236847e+00 1.452150497597388235e+00 7.074716323108305449e-01 7.408376017816160619e-01 8.934858918226413760e-01 7.207695440556578514e-01 7.897759834784540134e-01 1.188258493217644096e+00 5.266466406532829270e-01 6.079281838557653028e-01 6.949639815201998916e-01 5.765322102187708797e-01 1.706747242398507058e+00 6.075074111163412116e-01 7.130405789526234051e-01 6.761734811041915094e-01 6.610836450852568547e-01 7.196658972507676832e-01 1.372560752414745622e+00 5.476074039652868430e-01
8.232123414985826892e-01 5.159569932035475981e-01 7.761310546195966387e-01 6.488940090961443641e-01 6.235852008637845501e-01 9.686274856849450554e-01 7.933418871584804188e-01 6.955893890382516265e-01 6.418658271936845683e-01 1.429277324372874247e+00 9.875770573562197008e-01 7.892037870799387678e-01 7.145867825675135121e-01 1.129474216557019739e+00 1.459127976224500856e+00 7.117665554480389067e-01 7.251300314527202584e-01 8.642008491921567837e-01 7.228749209000655540e-01 7.757071152713364004e-01 1.205750795176621537e+00 5.138373569408869468e-01 6.108115304420391745e-01 6.874269219292105104e-01 6.023654628816790257e-01 1.721005479566262597e+00 6.055298470416099477e-01 7.060507770268260597e-01 6.687412837264778975e-01 6.627699848809701644e-01 6.928215068805095855e-01 1.394826558779682646e+00 5.363373071600788800e-01
8.420491907845227830e-01 5.260878053618438521e-01 8.077722326435776701e-01 6.382058573699791459e-01 6.182499391616558260e-01 1.012965493651753368e+00 8.017472154166368492e-01 6.761192426324222904e-01 6.123920330085497188e-01 1.439352171534616920e+00 1.010759136527420221e+00 8.329156236165088378e-01 6.931476851536938488e-01 1.122116673633008599e+00 1.441417450011055479e+00 7.149963241934343960e-01 7.213162827309391734e-01 8.850652950712100120e-01 7.525137481172563536e-01 7.777940499146365205e-01 1.212938937614024049e+00 5.143311938051571275e-01 6.130720312708762831e-01 7.223704335744638438e-01 6.142258994636585756e-01 1.698556152739252756e+00 5.939855059941524518e-01 7.040973928229842249e-01 6.625466018356157560e-01 6.593327915442092069e-01 7.064887209101758936e-01 1.392755316873854010e+00 5.321005913288571199e-01
9.051438890502022661e-01 5.301756642369038763e-01 8.424026622436828760e-01 6.398538511656026717e-01 6.190823397439977338e-01 1.079212410356278795e+00 8.107427162390103970e-01 6.750041284899025440e-01 5.982976604966236955e-01 1.417772960937516924e+00 1.045796815126171841e+00 8.600181252038193724e-01 6.774185484095355259e-01 1.110912681248849676e+00 1.414153402025980943e+00 7.091888306236533435e-01 7.279609710142816992e-01 9.441633893724317161e-01 7.617281966792718295e-01 7.839400553553480533e-01 1.213739618481745053e+00 5.174357195719169189e-01 6.056050795252055918e-01 6.948824666244201032e-01 6.057459627654624423e-01 1.631784892858194391e+00 5.925819883198654159e-01 6.924671451338132444e-01 6.558236209625523117e-01 6.627100617481899159e-01 7.210786860261867437e-01 1.348136321888148581e+00 5.316933571853761364e-01
9.901752821319604880e-01 5.281829539965484654e-01 8.438198648593467910e-01 6.247028890380975641e-01 6.183255485108284377e-01 1.139663648918481487e+00 8.054691922713279606e-01 6.832676732535463149e-01 5.823103651558230176e-01 1.350511920755061102e+00 1.078448569560589432e+00 8.447227734885838224e-01 6.627508849999896867e-01 1.095209317184819842e+00 1.381383690543078746e+00 7.091228468162478205e-01 7.146396765371013649e-01 9.881318613147127561e-01 7.588919857830185300e-01 7.730626843695369566e-01 1.204490600236197917e+00 5.234083277932113365e-01 6.016834277182309121e-01 6.645290587265461069e-01 6.025810279222900689e-01 1.512526364842117221e+00 6.111092196417859945e-01 6.932121294548495571e-01 6.542599423641917156e-01 6.766691424654079912e-01 6.976109673518562371e-01 1.249475102144566918e+00 5.305462674496251863e-01
1.033705042969197185e+00 5.240382997120074382e-01 8.145214318913601703e-01 6.102448437136096526e-01 6.122016632485542953e-01 1.167757021816149043e+00 8.067558091687021538e-01 6.887947863155254868e-01 5.697596004910114864e-01 1.254980732739260141e+00 1.083995214945632890e+00 8.257473815454430266e-01 6.654286931337174416e-01 1.046290666596067620e+00 1.325505527832035568e+00 7.167624948068705981e-01 7.099843399216959616e-01 9.889842576015507314e-01 7.637729930895083008e-01 7.723708034143164092e-01 1.164810067957009476e+00 5.314796212249821572e-01 6.057483050451196727e-01 6.710611632233651758e-01 6.041107261618282598e-01 1.399071039373978698e+00 6.323133221663292947e-01 7.136159660597491960e-01 6.589762919294400723e-01 6.879705110278215852e-01 6.800805253989538057e-01 1.154241062351670344e+00 5.307721159013729650e-01
1.073984921309057761e+00 5.188844996424309963e-01 7.832356190189383449e-01 6.058657626717126599e-01 6.095845474543187814e-01 1.195238734310559714e+00 8.123323556706579796e-01 6.989198489454979679e-01 5.690212296685219773e-01 1.132168276693231501e+00 1.099058697560352904e+00 8.329795121731691232e-01 6.825827395895078809e-01 9.792785032153300540e-01 1.254675733732953935e+00 7.210368662187900402e-01 7.164737113022501269e-01 1.006586048989848159e+00 7.624172324714091342e-01 7.749058595612126066e-01 1.115671932451373749e+00 5.306529122961641809e-01 6.094785188095906969e-01 6.963629554060688509e-01 6.063911461774625922e-01 1.274204066900733068e+00 6.376242347194442939e-01 7.264491432495571166e-01 6.844466116217602369e-01 6.987244461343378177e-01 6.780545893001949098e-01 1.055692111851614712e+00 5.326873574863373317e-01
1.111805866247419283e+00 5.176509058863953960e-01 7.745414076361115674e-01 5.944665127815815797e-01 6.152008999197462469e-01 1.215881270724418428e+00 8.021397346988633492e-01 6.966813323855699513e-01 5.671047274338075761e-01 1.022712780949389444e+00 1.118341312592942227e+00 8.548854308727733553e-01 7.042880825087325380e-01 9.265364523485776216e-01 1.194719043734156383e+00 7.194671420751237445e-01 7.163560214434889772e-01 1.052898068567474255e+00 7.554223226603056229e-01 7.658638585446995162e-01 1.068621753787595052e+00 5.270871034562236712e-01 6.089994276924330929e-01 7.397757657131117659e-01 6.114894175192308046e-01 1.152855116982396844e+00 6.208511026789337306e-01 7.257062942542668038e-01 7.172305072095165324e-01 7.010209499547331857e-01 6.837775864500276191e-01 9.541465968712651291e-01 5.340996329355545136e-01
1.151441761968713839e+00 5.210809959568049043e-01 7.938466865435648279e-01 5.717069603677882306e-01 6.249840185988064789e-01 1.230537189370885187e+00 7.947102633370202174e-01 6.674706397604324160e-01 5.389774069052454264e-01 9.707086588108333469e-01 1.145968065123129875e+00 8.785425223617706614e-01 7.292622941946634851e-01 8.924986255388082101e-01 1.177131675584102144e+00 7.205454617658639815e-01 7.222206868735691065e-01 1.110478517079541483e+00 7.542498388156887446e-01 7.560304360210710062e-01 1.055216576678159379e+00 5.317335999221606269e-01 6.067642988546930738e-01 7.733604571982175546e-01 6.242312386018287196e-01 1.090877819159024931e+00 6.354306848101817229e-01 7.186038865411262799e-01 7.294670632894992846e-01 6.947827803773451993e-01 6.770240118501958948e-01 8.985579455603354138e-01 5.388186694012606637e-01
1.154305849246790805e+00 5.167354538330184432e-01 7.928955119820174646e-01 5.760500850089450564e-01 6.264803741615153632e-01 1.226895089902909408e+00 8.456125297775864968e-01 6.659351163636901827e-01 5.172383791608676784e-01 1.004337145348825233e+00 1.144273787250602137e+00 8.803561973075733071e-01 7.233252241846436226e-01 9.019379302790302422e-01 1.197844189134855464e+00 7.183832634292809383e-01 7.421064060619990688e-01 1.108583060364864314e+00 7.246630381231166096e-01 7.815797483452397998e-01 1.102154576852795831e+00 5.284405934053411080e-01 6.058224442747807137e-01 7.698069775660085767e-01 6.197855857469376506e-01 1.110129560728368547e+00 6.749320997040336723e-01 7.237993307198218318e-01 7.266405410547374100e-01 7.015624037530348023e-01 6.542820761113804506e-01 9.444866088811664229e-01 5.422435202264936915e-01
1.149696293350357168e+00 5.219998143888469055e-01 7.869049628485103032e-01 5.865870593813480305e-01 6.142001314070649753e-01 1.216533500792717604e+00 8.931207047026329393e-01 6.956636951454518991e-01 4.975693371524992914e-01 1.013952278126627249e+00 1.140890479218015896e+00 8.731684680266285081e-01 7.109260283884654141e-01 8.980455277902883449e-01 1.214537897678809708e+00 7.220944147390088164e-01 7.687019754213662015e-01 1.093958046139957396e+00 7.080962687035839975e-01 7.902556630913752933e-01 1.124325599663799968e+00 5.085049175198996796e-01 6.089886674430281532e-01 8.070812604692094716e-01 6.086306867321522596e-01 1.120213121488558450e+00 6.666492161042248954e-01 7.185735459635235189e-01 7.476693616204891368e-01 7.173321957462799325e-01 6.544647274150393601e-01 9.620751888462004686e-01 5.433335570045554341e-01
1.149486898710548433e+00 5.204457673003461959e-01 7.868882445804745718e-01 5.865941501157483362e-01 6.040133301028263180e-01 1.211196492786444256e+00 9.320490091513787823e-01 7.342500057692042947e-01 4.858457681732004096e-01 9.962983342333083803e-01 1.154682138880585240e+00 8.737265536699388990e-01 6.991822481549325730e-01 9.032610214061852494e-01 1.224281659693048363e+00 7.447880330015050898e-01 7.956816807642337341e-01 1.086974640041587170e+00 6.926318528603704339e-01 7.870672658932130750e-01 1.132718575521858284e+00 4.894739904498646155e-01 6.120826655208206901e-01 8.078326189242598376e-01 5.844833692239516099e-01 1.122761592874279346e+00 6.377746776087752645e-01 7.268628643489308816e-01 7.693727312032816457e-01 7.282425385742069546e-01 6.620669114139390299e-01 9.676083211607545698e-01 5.442906049855864570e-01
1.149065108346252639e+00 5.168424766227044387e-01 7.884579167098412222e-01 5.875388465116403447e-01 5.975585372252280036e-01 1.191419474336631534e+00 9.725781527686426786e-01 7.687655228276105701e-01 4.584091988515430205e-01 9.941116471590534243e-01 1.174578654666354582e+00 8.794784799248426266e-01 7.035652985680755922e-01 9.210462345651331262e-01 1.249071163922359062e+00 7.805591570551366765e-01 8.146323405023088160e-01 1.087012891764919331e+00 6.773542918868157292e-01 7.751167744141878035e-01 1.160980041401533214e+00 4.847520802457160882e-01 6.199275450952900224e-01 8.047147207930125390e-01 5.754809117905721472e-01 1.134987615656478877e+00 6.391922001726111358e-01 7.369151416635695284e-01 7.926268425070323032e-01 7.362643187198518735e-01 6.588594172907275004e-01 9.787677246980315271e-01 5.500979982894501630e-01
1.138460865029993219e+00 5.126803809758706532e-01 7.807874594786060607e-01 5.977976116976635446e-01 5.965008232578272729e-01 1.171530515292081853e+00 1.026070647976980332e+00 7.948766825034745409e-01 4.248821438455688826e-01 1.002207045954678133e+00 1.196314762272179477e+00 8.981368440127500685e-01 7.034699749527760781e-01 9.522278837608666446e-01 1.300118030166690364e+00 8.149515462022233203e-01 8.351562189337350395e-01 1.101239720661803423e+00 6.743196145784732254e-01 7.625712478745021450e-01 1.214878203443443327e+00 4.867668980945579205e-01 6.231621118006512861e-01 8.083978055111673555e-01 5.596124070527161987e-01 1.149868561055009897e+00 6.484111034401605078e-01 7.432287646235928857e-01 8.274811710854870217e-01 7.339332393141621003e-01 6.529708868688733903e-01 9.992987360919434181e-01 5.525314549377281503e-01
