# Supplementary material for: Molecular mechanisms of native ligand selectivity in catecholamine G protein-coupled receptors
Source: Nat Commun. 2026 Apr 23;17:4112. doi: 10.1038/s41467-026-71361-8 (PMC13150006; doi:10.1038/s41467-026-71361-8)
Supplement: Supplementary file 8 — Source Data 2 [file 41467_2026_71361_MOESM8_ESM.zip › SourceData/FigS15/strings4apo_WT/string93.txt]

8.907468250784592589e-01 4.949635836528399335e-01 8.483069601500281554e-01 6.351511339931236177e-01 6.339996650768449094e-01 1.072157551318772883e+00 8.415290289873744722e-01 6.626106879937812000e-01 5.539139273810191888e-01 1.480503884127145842e+00 1.047088815326949085e+00 8.496521689205648320e-01 8.457517473392808238e-01 1.213344435469935867e+00 1.536154406068494849e+00 7.329434851890843650e-01 7.357085464004391451e-01 9.586202516617341463e-01 6.672218765158423048e-01 8.179856754066339164e-01 1.230905994243974400e+00 4.987153447169695442e-01 6.187688370737187693e-01 7.865589773154693098e-01 5.540836636279617977e-01 1.801616481241348211e+00 6.047163526708390080e-01 7.247542715009860359e-01 6.539189056959107127e-01 7.256985605311124798e-01 6.876240389148378096e-01 1.437887768234842989e+00 5.286679570462086142e-01
8.860365504087396316e-01 4.987561231385952421e-01 8.351496331664722828e-01 6.465981759982524224e-01 6.387384647068086174e-01 1.071309394731537967e+00 8.287662099828512208e-01 6.665257666183288521e-01 5.555736621703886158e-01 1.463022989051369516e+00 1.030060531801364032e+00 8.543977885490811053e-01 8.186963657593531174e-01 1.187095176925511586e+00 1.521140348496518691e+00 7.303702553656931107e-01 7.302454251938832464e-01 9.618126477997265278e-01 6.787332364669681484e-01 8.350624802363818544e-01 1.227494654401692475e+00 5.089464271096028058e-01 6.085717530578700352e-01 7.596285565983654786e-01 5.419379920075975132e-01 1.790594653187796759e+00 6.056478379272296486e-01 7.309439902772268960e-01 6.552369724628183123e-01 7.147159138995441419e-01 7.057767264643673988e-01 1.436915851726886739e+00 5.306098675062703718e-01
8.777663091264347184e-01 5.026835390070669707e-01 8.159477196798652354e-01 6.534527222161223836e-01 6.427539664484324122e-01 1.087453539835744776e+00 8.166533514312457331e-01 6.831160177033177572e-01 5.780062252201180195e-01 1.444051519623627211e+00 1.015841018491878023e+00 8.687144682194334333e-01 7.736657225432672647e-01 1.158212419724240272e+00 1.498518216909693557e+00 7.244968855016004072e-01 7.280939190540900441e-01 9.767030778765362076e-01 7.026627175247116552e-01 8.245023145240217843e-01 1.226147503859349674e+00 5.098798024029996823e-01 6.038507015232215114e-01 7.248128222543644972e-01 5.401819542213597281e-01 1.753548688423542945e+00 6.013818993160384707e-01 7.235468264289393048e-01 6.586529824849629566e-01 6.977286273212364165e-01 7.083776590881225577e-01 1.416458207278735504e+00 5.345912219012983746e-01
8.668346136784136347e-01 5.117644516946633360e-01 8.132508428618570040e-01 6.472971692187868831e-01 6.351982762782846237e-01 1.067271220454552472e+00 8.084669195476581471e-01 6.893522466825205974e-01 6.230681493884756561e-01 1.441904923361813751e+00 1.015985713232656851e+00 8.632347297363557326e-01 7.224420050831708018e-01 1.138671057715005208e+00 1.481108791624461407e+00 7.165781329882453532e-01 7.410858190915013965e-01 9.637291792138625857e-01 7.158944286977563243e-01 8.039317669999344051e-01 1.230615822863231790e+00 5.164048565049773609e-01 6.040532489597295607e-01 6.994379273388089402e-01 5.601519521779024791e-01 1.722265886010600378e+00 6.083764852536791556e-01 7.154826498403336066e-01 6.662846600348292236e-01 6.948190379526663074e-01 7.068892502371324493e-01 1.399047976436574414e+00 5.326658470809283452e-01
8.673302635125893501e-01 5.222430641617382685e-01 8.212353602799626895e-01 6.314003873292702851e-01 6.255664064438374306e-01 1.052796107400169046e+00 8.040568192911234924e-01 6.760064344743933473e-01 6.255064529154490405e-01 1.435161229787214499e+00 1.027724324860207039e+00 8.623879154984162021e-01 6.875214145450759817e-01 1.132286308848601042e+00 1.459378555244602360e+00 7.148293566714383207e-01 7.354728069253789746e-01 9.341552145793223794e-01 7.362626114750312478e-01 7.910665292326122255e-01 1.221453032113919202e+00 5.178763541509548984e-01 6.072876727236102834e-01 7.338983438741495391e-01 5.859715660904460943e-01 1.703031860443336321e+00 6.122784716128945037e-01 7.109206686237289352e-01 6.694094926922774524e-01 6.874909138497597993e-01 6.962328532447579210e-01 1.388820165960105379e+00 5.297663294679733070e-01
8.853972330201211882e-01 5.286177059990855298e-01 8.522593711225637803e-01 6.275224005207515887e-01 6.215395558070182513e-01 1.060432979537019316e+00 8.011202933497361123e-01 6.593882387046171578e-01 6.029828758168516156e-01 1.432718950607931419e+00 1.042145100017729753e+00 8.682734905295919070e-01 6.748738533088143310e-01 1.123110197818989908e+00 1.419132245893517386e+00 7.133081470361665177e-01 7.284911453989530994e-01 9.366297855263649996e-01 7.570798669030797123e-01 7.806792445251004020e-01 1.206271576195215411e+00 5.198728096720109937e-01 6.097337195872617466e-01 7.752955221350591453e-01 5.967505283634807478e-01 1.654658063493076092e+00 6.011199565412093104e-01 7.174433558964229407e-01 6.630826163931066164e-01 6.661456692842561145e-01 7.104840743162028627e-01 1.360503605080555456e+00 5.325097830788914077e-01
9.288279931084605368e-01 5.364045064307781940e-01 8.669683515828534581e-01 6.390236374395192875e-01 6.222146261152385893e-01 1.078631080979349788e+00 7.989959194042532964e-01 6.784895674487110284e-01 6.060543204562601760e-01 1.402529851395658556e+00 1.056295560595313709e+00 8.469643845993896081e-01 6.832824983461577295e-01 1.112923607852196239e+00 1.379788258088563424e+00 7.102004397544045000e-01 7.290371200695348053e-01 9.447466424842941857e-01 7.395664939288540962e-01 7.719275764326727352e-01 1.186555927468813110e+00 5.128292768457161088e-01 6.080004053777282591e-01 7.435057482844489307e-01 5.987012868675914978e-01 1.591998372906650916e+00 6.031649414758083472e-01 7.132822248767579643e-01 6.514080772152777143e-01 6.660295323186145033e-01 7.121252672159155139e-01 1.313220366262624950e+00 5.404032970793646307e-01
9.756692350790283630e-01 5.313851904837916251e-01 8.473829391814653444e-01 6.387953920203814917e-01 6.207030374188493571e-01 1.101333665656205829e+00 8.141521199217218729e-01 7.009977406716780823e-01 5.972517648928639122e-01 1.355128253891051182e+00 1.070772217008052252e+00 8.122823872267345147e-01 6.933365170118507281e-01 1.110246231372392423e+00 1.370465242845640308e+00 7.104643630652166530e-01 7.218189750035717278e-01 9.557508527818885380e-01 7.326975846509760082e-01 7.644231807420417413e-01 1.181365104711450176e+00 5.177648679806298171e-01 6.050436193029554710e-01 7.172949684685239191e-01 6.077429834806403752e-01 1.527232026217903549e+00 6.134440887495394845e-01 7.107296786654049292e-01 6.525630648250788646e-01 6.854191228024621996e-01 6.903764946119380630e-01 1.251613629682950313e+00 5.374199019842468283e-01
1.012150762677691995e+00 5.231549773011177074e-01 8.275604371341688248e-01 6.373885614153922408e-01 6.158547868586211615e-01 1.152553301489088966e+00 8.235365489498739366e-01 7.142231143211805744e-01 5.763793157084624585e-01 1.311128369417605910e+00 1.084996566713581245e+00 8.212075910795612055e-01 7.017814596381887204e-01 1.097149488299813402e+00 1.358809513791847001e+00 7.132678320866669974e-01 7.121541140718309348e-01 9.879278965578804916e-01 7.406694115008274348e-01 7.584670280632606065e-01 1.182023169319144973e+00 5.315784264864682473e-01 6.040116184540390565e-01 7.103797547535816159e-01 6.130718432772988002e-01 1.465560337183150708e+00 6.349114925240071372e-01 7.100384743949937905e-01 6.532938994768067165e-01 6.991173817890985465e-01 6.750123446321480980e-01 1.202665712804501075e+00 5.332736288935512325e-01
1.047393644738090934e+00 5.210610926975622892e-01 8.069459078016545384e-01 6.249175550246189870e-01 6.096673048510239390e-01 1.200365806164310989e+00 8.168104420851969305e-01 7.108646780846806790e-01 5.611286733498560553e-01 1.242425755807941457e+00 1.097869269759281563e+00 8.420594649227620687e-01 7.021973779278566363e-01 1.054700341861565915e+00 1.319203798565503627e+00 7.183510063554541247e-01 7.110602982054434751e-01 1.019824907654604429e+00 7.461019990769008903e-01 7.634518087919475171e-01 1.168968199187174317e+00 5.407926297080941636e-01 6.034817108120571483e-01 7.025752192799933349e-01 6.136295755825823539e-01 1.389904045598292948e+00 6.680781680663283595e-01 7.138503377038383224e-01 6.432582770406177763e-01 7.120195088874147205e-01 6.618062348840501041e-01 1.151847023816312321e+00 5.313867744750032651e-01
1.086690388147053321e+00 5.229492914072465526e-01 7.879941796421785494e-01 5.952599017402713244e-01 6.089187909076795302e-01 1.215848375222438271e+00 8.041428843127365056e-01 6.846178633677691971e-01 5.549853213171468402e-01 1.146802075172170809e+00 1.114940375457900368e+00 8.450759449629258180e-01 6.980874377732029235e-01 9.874323276926166848e-01 1.264384506249490059e+00 7.192348674618775917e-01 7.194971448248089763e-01 1.035469642044519967e+00 7.455718739815492269e-01 7.744573882698979617e-01 1.143848480803971723e+00 5.357406408922459340e-01 6.016164420950764757e-01 7.150927429452910156e-01 6.135195414577907513e-01 1.296684313492869611e+00 6.639288628673383208e-01 7.250785950145831604e-01 6.466772534259208616e-01 7.159761039433305552e-01 6.631146580729440076e-01 1.086876762706270094e+00 5.315799499297145791e-01
1.112705654092884355e+00 5.267740609653147610e-01 7.764784026994067112e-01 5.755648778938111665e-01 6.153598837820452028e-01 1.221865372634278302e+00 7.970968035933260198e-01 6.631995713265617098e-01 5.568611844662367805e-01 1.069773973792629285e+00 1.130000693997686767e+00 8.525446955336510868e-01 7.060284113024457575e-01 9.343832435883022702e-01 1.226746668393914996e+00 7.177997495117811599e-01 7.245032702982711070e-01 1.050521232324761689e+00 7.435874758938433304e-01 7.723792098727340072e-01 1.120399001520476112e+00 5.282468897322286638e-01 6.005346788398486790e-01 7.442784559335579031e-01 6.150997302760955465e-01 1.222950176582152881e+00 6.312498279608720342e-01 7.258311790081674042e-01 6.726973121223976948e-01 7.092818532848046420e-01 6.765075051161891784e-01 1.029890127364115449e+00 5.371268967024528385e-01
1.132212475095948800e+00 5.306204241391316856e-01 7.730474841540853070e-01 5.803406684043026509e-01 6.246076765797797803e-01 1.228206232644484253e+00 8.100078264254667593e-01 6.634904214177708148e-01 5.471739300807773043e-01 9.995716245141810230e-01 1.138289733079832500e+00 8.708697281356190256e-01 7.232520343413395558e-01 8.919609282622240620e-01 1.190890089914658612e+00 7.232764198807161149e-01 7.343886747135545123e-01 1.076646821917206731e+00 7.337707811362603749e-01 7.694045265842938131e-01 1.086070258925783349e+00 5.311182552297354365e-01 6.023623299067485393e-01 7.624208249111952274e-01 6.194717599239656369e-01 1.154450255430085726e+00 6.363345708958485503e-01 7.193531507169463879e-01 7.152051648154317265e-01 7.010651025855195728e-01 6.716345830319987442e-01 9.703939487702998301e-01 5.440839355448428005e-01
1.144260953915170465e+00 5.280008846559882674e-01 7.825366683803343104e-01 5.948253804986800564e-01 6.225455070938969993e-01 1.222622671718273990e+00 8.498144198995952747e-01 6.861198911326620298e-01 5.201204057399073655e-01 9.969698943655460610e-01 1.146319703523817735e+00 8.782054075503422652e-01 7.235610991989818164e-01 8.947753756593025409e-01 1.201565419535493007e+00 7.293255351245869766e-01 7.524707417884737293e-01 1.088773617623412404e+00 7.144064816471585866e-01 7.758935767681320872e-01 1.098429546454581462e+00 5.267637411883774323e-01 6.090869151377674706e-01 7.659714172142788602e-01 6.183254374443816204e-01 1.143052330380359916e+00 6.745410724037963490e-01 7.237044683668459877e-01 7.432870660735402257e-01 7.046164967017597425e-01 6.524764101676918671e-01 9.680229791919466864e-01 5.425424808875579652e-01
1.144160401522222203e+00 5.297775180166147679e-01 7.817558633817757174e-01 5.959661424136377672e-01 6.134592226081765354e-01 1.215760888112684235e+00 8.937126685160505790e-01 7.128420030728728207e-01 5.025067388907693555e-01 1.006014695212271270e+00 1.155135088533524534e+00 8.794444903131760638e-01 7.150914841600221061e-01 9.126336983340345155e-01 1.228196995847944173e+00 7.384173798375474052e-01 7.697526153856023567e-01 1.087996973609866469e+00 7.026978326441616352e-01 7.746942271052839057e-01 1.127054190523851585e+00 5.112002021114199213e-01 6.168758409664747422e-01 7.901994922846566904e-01 6.092430868760975171e-01 1.149896019228550781e+00 6.763997259613190316e-01 7.260951077588672087e-01 7.603094882281428157e-01 7.206519884378169705e-01 6.463825516627106360e-01 9.818203002187518846e-01 5.413839048050512748e-01
1.140433274586160062e+00 5.298296071080431657e-01 7.798921751129462843e-01 6.006749459552149784e-01 6.043489264664537730e-01 1.208094119380531462e+00 9.417025705757843257e-01 7.500482223873726761e-01 4.841201083854339005e-01 9.939635223825133981e-01 1.163063516187512914e+00 8.823562309492498645e-01 7.063584052339799690e-01 9.189314549120483067e-01 1.236092923526508125e+00 7.574490184793419845e-01 7.950658022475272091e-01 1.083480575005389523e+00 6.909045056188866107e-01 7.745062346831753652e-01 1.135699157557708894e+00 4.982145240008248877e-01 6.211237872359903767e-01 8.093061432992835202e-01 5.936394981904202783e-01 1.144044913193692503e+00 6.569188071525631223e-01 7.312581738910274298e-01 7.828648402469688961e-01 7.317203762338079231e-01 6.490698124350882114e-01 9.802073900127526995e-01 5.418567693869176249e-01
1.138891436167711380e+00 5.214370073772536252e-01 7.801679495524824759e-01 6.032125773788487022e-01 5.976253953864042456e-01 1.191582260050631170e+00 9.855102647296891671e-01 7.845989333438365687e-01 4.582296883103677554e-01 9.910182915588257035e-01 1.177926688268930322e+00 8.902069136654198189e-01 7.027834441525306897e-01 9.266468821560386315e-01 1.255631125916002899e+00 7.862706610316281264e-01 8.170022013096889246e-01 1.088942805805241498e+00 6.798108828801844306e-01 7.687742227406104689e-01 1.164005471404239378e+00 4.918571782211327292e-01 6.235814045972511988e-01 8.122222632012274790e-01 5.780623813550488377e-01 1.137740289430970053e+00 6.468343226911530408e-01 7.382004987221784109e-01 8.069796736694976325e-01 7.347342218272905345e-01 6.527334772285471320e-01 9.813838867902237029e-01 5.460740181238207258e-01
1.138460865029993219e+00 5.126803809758706532e-01 7.807874594786060607e-01 5.977976116976635446e-01 5.965008232578272729e-01 1.171530515292081853e+00 1.026070647976980332e+00 7.948766825034745409e-01 4.248821438455688826e-01 1.002207045954678133e+00 1.196314762272179477e+00 8.981368440127500685e-01 7.034699749527760781e-01 9.522278837608666446e-01 1.300118030166690364e+00 8.149515462022233203e-01 8.351562189337350395e-01 1.101239720661803423e+00 6.743196145784732254e-01 7.625712478745021450e-01 1.214878203443443327e+00 4.867668980945579205e-01 6.231621118006512861e-01 8.083978055111673555e-01 5.596124070527161987e-01 1.149868561055009897e+00 6.484111034401605078e-01 7.432287646235928857e-01 8.274811710854870217e-01 7.339332393141621003e-01 6.529708868688733903e-01 9.992987360919434181e-01 5.525314549377281503e-01
