# Supplementary material for: Molecular mechanisms of native ligand selectivity in catecholamine G protein-coupled receptors
Source: Nat Commun. 2026 Apr 23;17:4112. doi: 10.1038/s41467-026-71361-8 (PMC13150006; doi:10.1038/s41467-026-71361-8)
Supplement: Supplementary file 8 — Source Data 2 [file 41467_2026_71361_MOESM8_ESM.zip › SourceData/FigS15/strings4apo_WT/string87.txt]

8.907468250784592589e-01 4.949635836528399335e-01 8.483069601500281554e-01 6.351511339931236177e-01 6.339996650768449094e-01 1.072157551318772883e+00 8.415290289873744722e-01 6.626106879937812000e-01 5.539139273810191888e-01 1.480503884127145842e+00 1.047088815326949085e+00 8.496521689205648320e-01 8.457517473392808238e-01 1.213344435469935867e+00 1.536154406068494849e+00 7.329434851890843650e-01 7.357085464004391451e-01 9.586202516617341463e-01 6.672218765158423048e-01 8.179856754066339164e-01 1.230905994243974400e+00 4.987153447169695442e-01 6.187688370737187693e-01 7.865589773154693098e-01 5.540836636279617977e-01 1.801616481241348211e+00 6.047163526708390080e-01 7.247542715009860359e-01 6.539189056959107127e-01 7.256985605311124798e-01 6.876240389148378096e-01 1.437887768234842989e+00 5.286679570462086142e-01
9.009378924480617723e-01 5.063686215348436326e-01 8.410790313147245012e-01 6.385175245133007937e-01 6.492066440951225204e-01 1.111958247346316764e+00 8.168149638092669917e-01 6.697795143742957258e-01 5.668150761306742780e-01 1.451081742883923997e+00 1.037997734021496088e+00 8.838142089713131311e-01 8.051778179044936090e-01 1.160071283076729909e+00 1.519101118710428189e+00 7.353427355287159850e-01 7.655249139901014743e-01 9.910517948543979827e-01 6.817126869842319303e-01 8.781560140298303452e-01 1.231242862204945165e+00 5.073935054510926301e-01 6.114327278777262897e-01 7.375813161404018992e-01 5.517462977385040324e-01 1.786090142431359773e+00 6.144364371806888547e-01 7.327292006287052795e-01 6.679077086102885863e-01 7.196222148300490673e-01 7.019256986218052052e-01 1.437693207195624101e+00 5.321880128904700191e-01
8.819472665235559283e-01 5.116673949021014467e-01 8.123334752585594787e-01 6.467238901667790030e-01 6.683882544921353475e-01 1.093617342218266009e+00 8.067799769147772082e-01 6.882657063105258599e-01 5.900881876328226694e-01 1.408828493446156571e+00 1.007368673445115714e+00 8.668805573897143679e-01 7.774404447151528341e-01 1.106918693280493526e+00 1.472349964561507463e+00 7.251169586421487567e-01 7.368372632689625945e-01 9.853204862727722446e-01 6.975777243326757304e-01 8.240274593418945859e-01 1.197757942970990808e+00 5.088754706318034948e-01 6.018706898094000612e-01 7.067076475990795581e-01 5.465184878478642760e-01 1.740218257571098048e+00 6.014055523205998899e-01 7.231199147693068152e-01 6.678160118779860044e-01 7.044429149368374166e-01 7.133216610358512622e-01 1.401167225240967262e+00 5.315150163670776529e-01
8.348207123592479295e-01 5.062302563433621616e-01 7.799419950691450776e-01 6.406518819067046344e-01 6.391522735534438393e-01 1.034241470202608149e+00 8.043361612643790126e-01 6.874159516061097985e-01 6.346440317197723502e-01 1.431492425950434910e+00 1.006511647747248883e+00 8.272477431562418326e-01 7.362829830493901051e-01 1.123492910037512393e+00 1.486310325882106875e+00 7.090061517209201858e-01 7.323858522532989968e-01 9.241393092296199541e-01 7.202152706538513804e-01 8.005196122834015160e-01 1.225800497658021904e+00 5.096060648599493037e-01 5.998408073770093996e-01 6.925055986118844320e-01 5.598113317540790446e-01 1.748755415401402447e+00 6.022657639720355727e-01 7.210435635751609729e-01 6.735551036575169181e-01 6.922250590041253426e-01 7.221987603799933098e-01 1.418720000641037871e+00 5.302444153929217752e-01
8.324713169416493308e-01 5.119334252170089083e-01 7.867990363649318697e-01 6.224465167757966544e-01 6.178095567166048685e-01 9.922120518647702392e-01 8.046118232362706735e-01 6.783475656938582343e-01 6.441736798596084945e-01 1.441917119475276232e+00 1.000922403612286349e+00 8.054889984693150984e-01 7.063294970944971052e-01 1.131472053430193414e+00 1.468891500722416810e+00 7.089217904154958561e-01 7.211848894668660970e-01 8.580336021494787691e-01 7.368207797655731417e-01 7.793701681972168283e-01 1.219208766581532766e+00 5.231507968760779059e-01 6.047932900092259922e-01 6.758527355895868061e-01 5.919593037830650495e-01 1.737422752961272909e+00 6.193886949923492757e-01 7.009428076629848903e-01 6.603969151821318384e-01 6.908874158375187813e-01 7.003098625048975734e-01 1.414349113902490407e+00 5.316917068541144875e-01
8.481714255413029813e-01 5.228232145539677411e-01 8.246330782896800216e-01 6.161539209284513374e-01 6.199789947186604699e-01 1.017899694896755358e+00 8.062785866531529955e-01 6.658005531780540887e-01 6.203022434391251005e-01 1.440538095498279159e+00 1.017761286958195566e+00 8.508853287335056415e-01 7.003082887404951107e-01 1.107312652740660042e+00 1.440446792972473355e+00 7.101763724054084292e-01 7.118463760808201313e-01 8.977719517489820555e-01 7.688749807906897216e-01 7.633957191255497099e-01 1.207946626654881506e+00 5.267855719789943381e-01 6.070115745475198610e-01 7.294976310603568104e-01 6.036167119184929764e-01 1.705075704866037434e+00 6.040407053472226506e-01 7.054940170334604854e-01 6.561391689300122287e-01 6.690983195673643191e-01 7.051527764149885247e-01 1.394349251493162578e+00 5.326804436034794366e-01
8.886615561746809000e-01 5.327626067954409628e-01 8.567231569430534543e-01 6.283757039023296631e-01 6.254395777528138911e-01 1.095905469377407737e+00 7.999659512886996282e-01 6.655397842413488529e-01 6.035966296777437456e-01 1.417762613377917091e+00 1.051773854198334357e+00 9.052613977293856307e-01 6.894479690985334530e-01 1.087031403517987993e+00 1.402252284531615656e+00 7.151190008188880176e-01 7.257196496483675485e-01 9.719307469587855630e-01 7.697428842190801035e-01 7.656447079276114120e-01 1.199561460709184235e+00 5.147355143516086917e-01 6.069113381863808776e-01 7.507613670186483734e-01 6.039717692332864374e-01 1.640469734879711261e+00 5.904643045736136520e-01 7.146308145404555168e-01 6.538283651469796176e-01 6.638068983410191359e-01 7.236019720069081229e-01 1.354330153954443006e+00 5.342553076663514311e-01
9.562125654339466152e-01 5.338753523497999920e-01 8.666721111452366788e-01 6.451055518838971770e-01 6.235191394497564543e-01 1.140960103346216004e+00 7.949765084093269873e-01 6.891276551900081815e-01 6.173092555918288094e-01 1.386563710945263317e+00 1.080932111318697597e+00 8.868349215083408676e-01 6.837251751117564558e-01 1.113275412514619811e+00 1.381845146333238183e+00 7.169206068853659630e-01 7.300953335740590910e-01 1.002786332063316799e+00 7.422905073163663658e-01 7.680519844674914554e-01 1.198534813888148198e+00 5.054331276462018518e-01 6.058009523619445336e-01 6.785610468121422434e-01 6.050368137856532158e-01 1.560465088599661154e+00 5.999941206028771568e-01 6.907117611180735306e-01 6.522550906713262542e-01 6.837586496964477289e-01 7.075833196714054196e-01 1.292033177608719718e+00 5.374865904796213290e-01
1.000568473836986438e+00 5.179331484811294795e-01 8.640257033762643868e-01 6.381403813465272856e-01 6.173473292443197868e-01 1.130825996536795497e+00 8.161397062590585172e-01 6.962970838127178208e-01 5.852285999830453278e-01 1.349347324659420977e+00 1.080338854928305947e+00 8.351231123261838585e-01 7.134638740553430614e-01 1.117411679486280951e+00 1.369713443216330262e+00 7.134719531400124382e-01 7.130847525190213698e-01 1.019101410157696952e+00 7.513585142416485674e-01 7.639016088019594530e-01 1.179857096681488304e+00 5.174873561664077304e-01 6.070742314564382403e-01 6.656146055364112746e-01 6.079805279561626419e-01 1.479519584960743428e+00 6.044855500508067303e-01 6.830289717452010523e-01 6.721957411086295631e-01 6.807599001530839633e-01 6.798923703532820939e-01 1.205352410373268235e+00 5.424788742845250145e-01
1.033564526748027346e+00 5.102161664278590525e-01 8.291595547238153063e-01 6.460135272190324907e-01 6.102695147445953427e-01 1.199497511552699347e+00 8.173595325388470778e-01 7.232741343352957486e-01 5.699893631560020157e-01 1.317767644618862422e+00 1.094774565086764628e+00 8.444807808335508259e-01 7.044617509496651220e-01 1.093114003863637107e+00 1.362715629322279964e+00 7.233841192268428699e-01 7.015691618468873347e-01 1.015215236175125879e+00 7.442585986397872722e-01 7.698934520469185028e-01 1.207022821909339516e+00 5.358632056381147368e-01 6.163722301878434839e-01 6.751498997647223943e-01 6.003813519584698666e-01 1.438238674105412285e+00 6.508150555641283308e-01 6.955492460724697068e-01 6.577619371054395092e-01 6.980483807880464298e-01 6.707199782772311769e-01 1.197692552298171176e+00 5.421841735419179464e-01
1.046300933415098111e+00 5.103111040501977502e-01 8.040110161561369040e-01 6.169694006647433726e-01 6.063926546387583549e-01 1.189910961428522151e+00 8.202593018999582153e-01 7.091247250535747115e-01 5.586264849058084625e-01 1.249716823435518265e+00 1.097113407867745360e+00 8.221338481945186238e-01 6.990475267110783930e-01 1.038640084258364737e+00 1.309358546648279553e+00 7.420750121960694168e-01 7.091661829708424403e-01 9.998506326453326931e-01 7.381842364657325017e-01 7.959285647916611861e-01 1.169924973395682688e+00 5.441965450984863617e-01 6.224259898150521497e-01 6.869227712908428929e-01 5.922074860249912920e-01 1.391432002710272453e+00 6.922843304774191076e-01 7.114434540711290778e-01 6.193419966739303062e-01 7.146384684709634616e-01 6.468222891702830601e-01 1.159373168657261699e+00 5.381951585095834378e-01
1.071399975023524576e+00 5.141658618602853448e-01 7.814832318690748680e-01 5.825076770537733761e-01 6.138383383944803207e-01 1.195042595920132733e+00 7.967552028533464448e-01 6.909569178499503916e-01 5.584748200050012601e-01 1.165735116007205807e+00 1.114417873065479458e+00 8.206612887267890066e-01 6.993516340185563784e-01 1.002047923760733594e+00 1.278803801384943206e+00 7.337012739590708099e-01 7.040615504814002890e-01 1.014893030500928273e+00 7.244566379191132999e-01 7.729773534702806259e-01 1.148818620415007485e+00 5.350378014156145223e-01 6.138301168579016753e-01 7.312474144993720282e-01 6.050485274805181835e-01 1.325622313557683896e+00 6.494469779825023936e-01 7.150869473391361364e-01 6.433418371975810901e-01 7.144165134698600150e-01 6.691961939538687565e-01 1.105165798019588141e+00 5.397039993477106279e-01
1.099879439456541430e+00 5.159127497408666496e-01 7.700581228681475654e-01 5.678664243112621079e-01 6.187429705370163235e-01 1.214958046184559048e+00 7.694102807776330710e-01 6.766281168570779103e-01 5.620808259532522611e-01 1.069026706588652509e+00 1.118041625635580960e+00 8.457043736206824036e-01 7.137196982082669727e-01 9.337869720729409240e-01 1.216294967082325762e+00 7.197967003701514210e-01 7.086324224819910977e-01 1.051457985080338720e+00 7.381987198579974541e-01 7.479754308954353892e-01 1.103741896196980266e+00 5.251032820140933977e-01 6.052168329738984998e-01 7.586137654535282104e-01 6.061533886026609919e-01 1.224033445037469026e+00 6.139033240043870743e-01 7.200279508108379245e-01 6.729580984028155077e-01 7.149151367751288566e-01 6.943687582694414440e-01 1.021707095850235225e+00 5.360461611153009009e-01
1.142151887935900945e+00 5.140374500173207073e-01 7.852549052765216420e-01 5.930295501516595902e-01 6.174576330210873598e-01 1.235635276396246596e+00 8.117266825601382463e-01 6.688248652871007227e-01 5.268986067005232421e-01 9.974654891077113783e-01 1.140508622237939029e+00 8.769865877297078338e-01 7.298917189157352325e-01 8.848981212230715432e-01 1.180790062011475960e+00 7.144507632178292988e-01 7.394808538543803378e-01 1.088576667183861701e+00 7.157511118915209636e-01 7.781210200968932122e-01 1.081212284689124115e+00 5.126314469500036219e-01 6.015719131003768316e-01 7.601068030385862428e-01 6.164365181278329553e-01 1.161666321158320025e+00 6.179903347171383787e-01 7.264910653551595043e-01 7.196974275912823016e-01 6.980978819536626245e-01 6.704257952138563681e-01 9.781632808913063304e-01 5.341187037110943781e-01
1.156225931774736093e+00 5.185957929621174411e-01 7.888176040903195352e-01 5.791705489276957053e-01 6.167326897553572218e-01 1.226749057501162588e+00 8.501660023283790224e-01 6.706703811369506552e-01 4.947425064280152607e-01 1.000150608366716432e+00 1.158097605655624251e+00 8.758531729573137969e-01 7.178838200383184098e-01 8.972040564540074703e-01 1.215730235699907569e+00 7.236741062804650237e-01 7.680994474720571619e-01 1.103363154394403134e+00 7.052775342078012599e-01 7.881593827562278776e-01 1.116263281909251281e+00 5.140979495004444066e-01 6.146080466417807031e-01 7.812260995066391267e-01 6.176644259745739385e-01 1.155022199399269311e+00 6.563615593675290460e-01 7.231311147721758426e-01 7.404659575689638285e-01 6.917837178176901025e-01 6.463726441844737103e-01 9.735015950635683701e-01 5.421355872605655435e-01
1.138656449659710690e+00 5.260720161866796474e-01 7.737597181707096539e-01 5.886620053273285968e-01 6.099628478314483848e-01 1.222523232400955839e+00 9.116481604612389766e-01 7.257848665402559796e-01 4.989268391926845458e-01 9.767045077877732906e-01 1.142999777882500512e+00 8.791813775831999189e-01 7.143823623178913174e-01 8.985647766050336438e-01 1.203448912613579447e+00 7.325021960323437886e-01 7.961233990164939822e-01 1.095612548387557172e+00 7.088396904323244208e-01 7.898318374753325877e-01 1.100131667309258487e+00 5.041433721451192840e-01 6.128610443820921017e-01 8.178302154995580331e-01 5.986014025123942428e-01 1.120329331586198851e+00 6.644857017535916732e-01 7.382012429734345904e-01 7.636391462152716247e-01 7.194660536197893252e-01 6.547118018770656800e-01 9.496032999883314840e-01 5.478986680396806808e-01
1.141447951059215038e+00 5.201863853584840491e-01 7.799202933816187233e-01 5.911215189689608129e-01 5.980481973282983921e-01 1.203952787139618952e+00 9.723466225782174677e-01 7.671206156528325160e-01 4.658606240770905571e-01 9.793639908680691342e-01 1.167005061576193325e+00 8.910169631287671033e-01 6.939725959370011132e-01 9.208516115043936523e-01 1.241513592088617113e+00 7.704881131672582928e-01 8.214150215362785445e-01 1.094645030746954184e+00 6.985926663360324529e-01 7.792144391821304028e-01 1.144324320765772285e+00 4.910412374801697566e-01 6.212017629345444325e-01 8.098450914527264288e-01 5.815750684733266285e-01 1.124685820901536015e+00 6.467956661031409871e-01 7.485111898511842554e-01 7.921391781719268055e-01 7.331803443424271816e-01 6.580754589483095440e-01 9.644165451090610519e-01 5.488655036024912004e-01
1.138460865029993219e+00 5.126803809758706532e-01 7.807874594786060607e-01 5.977976116976635446e-01 5.965008232578272729e-01 1.171530515292081853e+00 1.026070647976980332e+00 7.948766825034745409e-01 4.248821438455688826e-01 1.002207045954678133e+00 1.196314762272179477e+00 8.981368440127500685e-01 7.034699749527760781e-01 9.522278837608666446e-01 1.300118030166690364e+00 8.149515462022233203e-01 8.351562189337350395e-01 1.101239720661803423e+00 6.743196145784732254e-01 7.625712478745021450e-01 1.214878203443443327e+00 4.867668980945579205e-01 6.231621118006512861e-01 8.083978055111673555e-01 5.596124070527161987e-01 1.149868561055009897e+00 6.484111034401605078e-01 7.432287646235928857e-01 8.274811710854870217e-01 7.339332393141621003e-01 6.529708868688733903e-01 9.992987360919434181e-01 5.525314549377281503e-01
