# Supplementary material for: Molecular mechanisms of native ligand selectivity in catecholamine G protein-coupled receptors
Source: Nat Commun. 2026 Apr 23;17:4112. doi: 10.1038/s41467-026-71361-8 (PMC13150006; doi:10.1038/s41467-026-71361-8)
Supplement: Supplementary file 8 — Source Data 2 [file 41467_2026_71361_MOESM8_ESM.zip › SourceData/FigS15/strings4apo_WT/string105.txt]

8.907468250784592589e-01 4.949635836528399335e-01 8.483069601500281554e-01 6.351511339931236177e-01 6.339996650768449094e-01 1.072157551318772883e+00 8.415290289873744722e-01 6.626106879937812000e-01 5.539139273810191888e-01 1.480503884127145842e+00 1.047088815326949085e+00 8.496521689205648320e-01 8.457517473392808238e-01 1.213344435469935867e+00 1.536154406068494849e+00 7.329434851890843650e-01 7.357085464004391451e-01 9.586202516617341463e-01 6.672218765158423048e-01 8.179856754066339164e-01 1.230905994243974400e+00 4.987153447169695442e-01 6.187688370737187693e-01 7.865589773154693098e-01 5.540836636279617977e-01 1.801616481241348211e+00 6.047163526708390080e-01 7.247542715009860359e-01 6.539189056959107127e-01 7.256985605311124798e-01 6.876240389148378096e-01 1.437887768234842989e+00 5.286679570462086142e-01
8.555367102572611904e-01 5.009172254433537086e-01 8.073262436988599688e-01 6.387750929816407020e-01 6.475478384093311668e-01 1.047330899986134156e+00 8.245589199178189332e-01 6.727700156844286239e-01 5.510239769663349829e-01 1.466431885922609979e+00 1.010798424847149546e+00 8.206530615238938342e-01 8.293614450200441635e-01 1.183436923670198482e+00 1.514342150084512673e+00 7.326074116527984126e-01 7.464611093110116169e-01 9.168798289209997288e-01 6.778084239223545193e-01 8.198269465968959224e-01 1.221718237412625863e+00 5.115072692108062480e-01 6.135944928443003432e-01 7.670761118223734520e-01 5.569444339153685197e-01 1.783559039383358247e+00 6.173548433360895871e-01 7.233914581972965552e-01 6.588356261914327661e-01 7.125174069330014737e-01 6.927762123860338184e-01 1.433694746823687582e+00 5.280630604252655180e-01
8.353046177545955242e-01 4.964662543449137044e-01 7.721282162527639548e-01 6.436544828394415996e-01 6.647718461335314633e-01 1.055541902631726314e+00 8.074673061730687218e-01 6.840584694085226625e-01 5.654225198617054415e-01 1.415900380099266664e+00 9.757862909266924456e-01 8.249664788545576499e-01 8.057373394466385008e-01 1.133428450839521817e+00 1.467835565861104641e+00 7.278962726853137610e-01 7.597878807064712969e-01 9.234721779873318326e-01 6.863534721981893183e-01 8.290302760078729349e-01 1.182347740620895538e+00 5.161453004286385982e-01 6.102918102232645081e-01 7.724947497354062165e-01 5.415081509174762830e-01 1.753975416442788093e+00 6.116218255139594939e-01 7.242580450308107043e-01 6.699415748237010915e-01 6.959524793169581391e-01 7.000269159844220157e-01 1.409742404164800567e+00 5.327658089492700588e-01
8.147295051458671722e-01 4.998922835911746576e-01 7.640655615823830349e-01 6.486474296922469795e-01 6.674179234563411001e-01 1.007532243256153315e+00 7.958244072246977163e-01 6.896582827436890106e-01 6.124893785393532575e-01 1.401478188195328878e+00 9.587087230809363536e-01 8.001050090504923107e-01 7.740802329474196775e-01 1.124573762656139397e+00 1.443381753218992758e+00 7.148321701221467261e-01 7.609508888739212606e-01 9.273274111047292712e-01 7.062986370555327520e-01 8.062189719982696401e-01 1.169061617508642570e+00 5.152300971315614264e-01 6.090810419777412665e-01 7.506225582119940842e-01 5.445320382162227579e-01 1.722892094167613131e+00 6.092181456390288741e-01 7.221659818744878834e-01 6.782795174813825989e-01 6.764905205494978757e-01 7.264663061977468805e-01 1.383719120135617153e+00 5.356906002163094316e-01
8.190938352810568368e-01 5.080993835749266774e-01 7.731604040754342932e-01 6.470906150086996877e-01 6.479206575665907852e-01 9.963739693229953787e-01 7.964226495577982901e-01 6.955946501171013097e-01 6.317240792557606843e-01 1.429090671138255386e+00 9.757652392599511781e-01 8.016495843954646316e-01 7.396535830080086527e-01 1.141266779926733310e+00 1.470216219645047007e+00 7.109363628223897003e-01 7.435823225893107846e-01 9.174948449268871542e-01 7.149432976160281505e-01 7.880091777922788587e-01 1.205951195329960202e+00 5.197152558911514175e-01 6.092425933711879127e-01 7.076339391826298453e-01 5.751367569535228430e-01 1.729720320598973071e+00 6.141149537249307455e-01 7.237693517926319098e-01 6.699386369680664366e-01 6.662527066073148374e-01 7.177318059199726541e-01 1.395264357841508485e+00 5.355840393453644710e-01
8.077527163518276598e-01 5.139047809332705219e-01 7.679157168099761677e-01 6.347745294985334130e-01 6.270529346972281148e-01 9.757776432493566743e-01 8.021273946321247905e-01 6.917860756547900003e-01 6.214394548642103722e-01 1.437998576342703672e+00 9.729078861426586622e-01 7.939847193002441683e-01 6.889495351909663556e-01 1.138428912583039576e+00 1.468888429075559721e+00 7.096967809419071349e-01 7.229525198359536553e-01 8.706178563575135421e-01 7.296584232463211306e-01 7.765362042032059042e-01 1.216974737017439745e+00 5.145695913919092757e-01 6.097329082599143302e-01 7.077941112628980402e-01 5.972820047110303232e-01 1.716176124137419379e+00 6.127732957083067422e-01 7.110721219904988510e-01 6.554211530276823350e-01 6.679990017332322338e-01 6.898659443150872983e-01 1.390658367955785124e+00 5.335305344952311346e-01
8.208751400922374986e-01 5.177529425070923619e-01 8.037070666621859427e-01 6.270860522281493932e-01 6.156026030355772338e-01 9.939610991994136668e-01 8.054432882366397983e-01 6.752756457564023096e-01 5.888120971158017358e-01 1.425865988387982952e+00 9.782636412188869812e-01 8.135989319356096150e-01 6.930413016708230067e-01 1.108149282730763296e+00 1.417650361079215493e+00 7.037865082688106177e-01 7.268789489954405880e-01 8.818059680307329673e-01 7.539594152211879230e-01 7.752173852151509337e-01 1.183644059265795523e+00 5.156064335458140357e-01 6.054091291942570452e-01 7.277612297969047184e-01 6.020068074123475776e-01 1.660523973168569256e+00 6.044051126588000367e-01 7.015592954709501949e-01 6.403602752347802296e-01 6.682446576189854381e-01 7.029322585579769189e-01 1.349469294429892496e+00 5.319757285390824819e-01
8.960662571786421893e-01 5.236968540199475886e-01 8.341242080616524390e-01 6.250676774337566854e-01 6.135968517454351012e-01 1.059078736642825369e+00 8.057076880450483314e-01 6.748523082877957435e-01 5.820271941451311548e-01 1.388296883828914474e+00 1.019606986904973089e+00 8.291494970755599603e-01 7.337274931896127228e-01 1.106483014895213834e+00 1.396337536838252902e+00 7.047963542539942283e-01 7.167196750013518081e-01 9.367501379318484700e-01 7.573144832892668710e-01 7.655839271334706764e-01 1.165053667555688399e+00 5.186981987830033836e-01 6.056608386538047117e-01 6.980506163792694618e-01 6.015231959695624964e-01 1.602995281885573498e+00 6.114538465194916395e-01 6.898053593937807371e-01 6.524431392406159214e-01 6.722187448717753533e-01 7.017608199696312443e-01 1.295033932732347459e+00 5.334802509760276923e-01
9.863160505523246302e-01 5.227412954304581083e-01 8.447862610736808220e-01 6.139439395809377364e-01 6.153073449740393830e-01 1.126757031474598492e+00 8.018740692872753373e-01 6.827555832626455157e-01 5.724165837823955716e-01 1.337184064024812935e+00 1.072370307993433691e+00 8.209565598899485339e-01 7.407839982119778233e-01 1.100766316149691670e+00 1.383576372593820603e+00 7.120530102177873299e-01 6.996572950448530781e-01 9.824412813985282655e-01 7.576109083876891859e-01 7.505630887870985424e-01 1.166718887212909950e+00 5.264186415127939389e-01 6.075624911157764263e-01 6.843005053489492617e-01 6.015304199730651113e-01 1.519057741962151820e+00 6.364507525285936218e-01 6.891474518295669371e-01 6.634458749341310968e-01 6.758830592382645275e-01 6.915489665254258567e-01 1.223282166372293034e+00 5.367093040792303427e-01
1.023730498540298406e+00 5.198348569917766726e-01 8.257855476724231814e-01 6.052950333116889903e-01 6.146968451789170951e-01 1.157113214128908885e+00 7.994925279606507340e-01 6.925058963935565304e-01 5.683938555268233106e-01 1.292776811190881059e+00 1.092583216454522388e+00 8.103747202203780420e-01 6.967515064402680647e-01 1.058899661538601489e+00 1.354567083746812450e+00 7.202046370005751319e-01 7.000902085530058550e-01 9.872020629810048797e-01 7.565951849322770650e-01 7.613639666080401769e-01 1.175165493867454725e+00 5.361495192418673783e-01 6.106304817938199569e-01 7.024496173924906772e-01 6.027204419162712767e-01 1.446395033370006633e+00 6.710473414248354640e-01 7.094600435591879029e-01 6.645471527867949924e-01 6.867244865020163402e-01 6.775288862826066572e-01 1.180969447045620679e+00 5.402430434391054526e-01
1.056314876589399487e+00 5.178825199032456306e-01 7.934979024981601015e-01 5.896977958386511176e-01 6.161149405532972967e-01 1.180824974185064047e+00 7.957944801119689604e-01 6.907904059211650294e-01 5.645499843250332273e-01 1.200033946088462367e+00 1.104406762290215838e+00 8.104650727143283273e-01 6.905277629373717252e-01 9.926137601774018826e-01 1.292789852578211995e+00 7.230768085188730154e-01 7.062020392614283271e-01 9.915155314757179150e-01 7.541699464760136529e-01 7.712149972306689971e-01 1.146097329038983759e+00 5.437127372612301501e-01 6.123268559217316387e-01 7.257141448433515052e-01 6.082617095594120560e-01 1.346079939528954439e+00 6.819362584701773589e-01 7.231801787789462477e-01 6.771505618878129740e-01 6.971710500033017066e-01 6.606652593660552464e-01 1.109993802635907745e+00 5.414285049687436180e-01
1.083442623839564467e+00 5.167205534678820378e-01 7.824691401711740824e-01 5.783529558784681335e-01 6.201755268084774286e-01 1.181460256078260551e+00 7.910162906642080882e-01 6.807169452005594756e-01 5.628119925441041893e-01 1.121863019172629983e+00 1.112210278804509844e+00 8.095716812281524843e-01 7.085373504183232196e-01 9.571712509207110919e-01 1.247225280820163595e+00 7.137674977030563639e-01 7.022966914514762182e-01 1.006999872326924228e+00 7.421479760496376699e-01 7.618506333342104364e-01 1.114590208681558003e+00 5.307953600988704057e-01 6.060057747367038061e-01 7.440855132239554415e-01 6.103985232476382139e-01 1.264612958981416346e+00 6.475107245828054525e-01 7.188930243141454790e-01 6.935909590541098346e-01 6.950126454305900481e-01 6.814748063575751802e-01 1.043438872606621048e+00 5.379906167212868962e-01
1.121080334800518052e+00 5.169566221678112417e-01 7.785859041380305268e-01 5.750123183750606159e-01 6.239316371457340749e-01 1.214225582341613041e+00 7.975529938756193982e-01 6.733811966753364686e-01 5.475586475802941555e-01 1.023948571290996590e+00 1.129061210716477470e+00 8.510440499245388590e-01 7.182996308591125256e-01 8.994245016819890637e-01 1.197511335412631439e+00 7.126580883624660245e-01 7.209029711485359648e-01 1.056882724160618237e+00 7.308322893614606075e-01 7.567065357360609479e-01 1.081911729101602049e+00 5.251719792609444992e-01 6.057233602597725808e-01 7.603140244504744683e-01 6.134301285884069532e-01 1.177450442905042749e+00 6.442162626310172779e-01 7.159677461945106458e-01 7.219243118075699961e-01 6.897369265701497332e-01 6.912848057096856458e-01 9.787709380862397168e-01 5.410941928247884336e-01
1.139467269286174922e+00 5.189115826925223551e-01 7.799317415157518418e-01 5.830629016604020887e-01 6.220826919190788340e-01 1.223898589946261106e+00 8.291237408118447005e-01 6.726400512233958739e-01 5.227131946137408836e-01 9.858807275050291974e-01 1.137001004973015039e+00 8.719124130697023523e-01 7.178011861688852191e-01 8.849861467317260422e-01 1.188173038645134572e+00 7.239745520815414892e-01 7.503244245389762979e-01 1.083859033961201090e+00 7.176873560479526404e-01 7.714138690882377247e-01 1.077729702917215926e+00 5.247525451851866585e-01 6.130687877532979835e-01 7.692375155447231938e-01 6.166805297240385286e-01 1.132694844930665301e+00 6.734372515300113271e-01 7.289572250848386226e-01 7.425457617135631239e-01 6.943529688206850903e-01 6.657943818196055963e-01 9.472655200209192383e-01 5.435503331366010604e-01
1.142224954111464408e+00 5.186146512665996688e-01 7.817838442269787746e-01 5.859194263883944487e-01 6.182987578802352502e-01 1.214784164305233283e+00 8.769814143515884952e-01 7.033906162355171299e-01 5.021127917067869095e-01 1.002809009661584927e+00 1.142107409032485643e+00 8.739948460739045411e-01 7.245008624199469338e-01 9.071389599297510209e-01 1.218607832943580771e+00 7.305379303136124713e-01 7.713231605961881066e-01 1.091835994494969375e+00 7.022243318941328027e-01 7.773609268442531750e-01 1.108375253524941595e+00 5.096988394529775590e-01 6.164879894588553011e-01 8.030781116380886209e-01 6.016492354176838919e-01 1.139722325925397683e+00 6.782104675616580369e-01 7.289499783673687450e-01 7.651620862533276002e-01 7.114970201046268983e-01 6.530348880385768995e-01 9.584813456561753764e-01 5.395455364134758014e-01
1.144084291730269376e+00 5.125949928967901137e-01 7.856975277452801221e-01 5.931500093502453108e-01 6.140965036246488484e-01 1.206435918145841502e+00 9.306286394989453647e-01 7.482057189495618932e-01 4.865749301202573762e-01 1.000554579597242366e+00 1.150999155395006079e+00 8.788386842595914406e-01 7.249327184250263789e-01 9.182318675403968733e-01 1.232866215220159711e+00 7.472815634424192499e-01 7.929608439564527211e-01 1.093495358025724951e+00 6.922890564931761803e-01 7.770884968993369002e-01 1.126542867225963418e+00 4.979630944997840425e-01 6.170656350178308491e-01 8.094496754979808584e-01 5.829875106278984420e-01 1.140570787763261817e+00 6.588617464763100173e-01 7.301559865557978313e-01 7.843431845246975342e-01 7.296123972345391895e-01 6.577373929464068736e-01 9.672664494044138639e-01 5.429136659462290293e-01
1.141866685065765719e+00 5.106896096835256138e-01 7.845750896314416245e-01 5.993568389301189292e-01 6.078056034274632591e-01 1.189810140006034800e+00 9.774717145427589404e-01 7.821405021663530022e-01 4.628780871590867374e-01 1.004240409051749827e+00 1.170278329263137351e+00 8.853339388968466395e-01 7.125912863720642587e-01 9.311571379672981541e-01 1.260105941653022033e+00 7.775627664436619568e-01 8.135576093319911717e-01 1.093234691875187847e+00 6.828709053746268021e-01 7.734713952111295088e-01 1.166149102350096500e+00 4.949463493617924925e-01 6.214079692648046827e-01 8.081586818289429042e-01 5.732743973503223733e-01 1.143813975616572609e+00 6.560730433630448388e-01 7.346001789209317678e-01 8.028624604966441147e-01 7.389645033511685890e-01 6.533662693475446037e-01 9.839694160821937929e-01 5.494879999084244515e-01
1.138460865029993219e+00 5.126803809758706532e-01 7.807874594786060607e-01 5.977976116976635446e-01 5.965008232578272729e-01 1.171530515292081853e+00 1.026070647976980332e+00 7.948766825034745409e-01 4.248821438455688826e-01 1.002207045954678133e+00 1.196314762272179477e+00 8.981368440127500685e-01 7.034699749527760781e-01 9.522278837608666446e-01 1.300118030166690364e+00 8.149515462022233203e-01 8.351562189337350395e-01 1.101239720661803423e+00 6.743196145784732254e-01 7.625712478745021450e-01 1.214878203443443327e+00 4.867668980945579205e-01 6.231621118006512861e-01 8.083978055111673555e-01 5.596124070527161987e-01 1.149868561055009897e+00 6.484111034401605078e-01 7.432287646235928857e-01 8.274811710854870217e-01 7.339332393141621003e-01 6.529708868688733903e-01 9.992987360919434181e-01 5.525314549377281503e-01
