# Supplementary material for: Molecular mechanisms of native ligand selectivity in catecholamine G protein-coupled receptors
Source: Nat Commun. 2026 Apr 23;17:4112. doi: 10.1038/s41467-026-71361-8 (PMC13150006; doi:10.1038/s41467-026-71361-8)
Supplement: Supplementary file 8 — Source Data 2 [file 41467_2026_71361_MOESM8_ESM.zip › SourceData/FigS15/strings4apo_WT/string78.txt]

8.907468250784592589e-01 4.949635836528399335e-01 8.483069601500281554e-01 6.351511339931236177e-01 6.339996650768449094e-01 1.072157551318772883e+00 8.415290289873744722e-01 6.626106879937812000e-01 5.539139273810191888e-01 1.480503884127145842e+00 1.047088815326949085e+00 8.496521689205648320e-01 8.457517473392808238e-01 1.213344435469935867e+00 1.536154406068494849e+00 7.329434851890843650e-01 7.357085464004391451e-01 9.586202516617341463e-01 6.672218765158423048e-01 8.179856754066339164e-01 1.230905994243974400e+00 4.987153447169695442e-01 6.187688370737187693e-01 7.865589773154693098e-01 5.540836636279617977e-01 1.801616481241348211e+00 6.047163526708390080e-01 7.247542715009860359e-01 6.539189056959107127e-01 7.256985605311124798e-01 6.876240389148378096e-01 1.437887768234842989e+00 5.286679570462086142e-01
8.959779140257354557e-01 5.080576400856019470e-01 8.404302375441327078e-01 6.419187821722766030e-01 6.443495695999870154e-01 1.112596106992500777e+00 8.175000919564870960e-01 6.565027031022774295e-01 5.550521428827324133e-01 1.456142099091416009e+00 1.029809371826106545e+00 8.837917499367125007e-01 8.132215423777375829e-01 1.163834792926782491e+00 1.505453411965320898e+00 7.361183067966816651e-01 7.378477869093181818e-01 9.721837340117955861e-01 6.760498666129918233e-01 8.410060709221705011e-01 1.217167420751962270e+00 5.101673318256382261e-01 6.149885474387792872e-01 7.480053745749680738e-01 5.458963509979098960e-01 1.770871330613733363e+00 6.139535038806495093e-01 7.291399045867348327e-01 6.605897963851727894e-01 7.220515339203352756e-01 6.905804060818190315e-01 1.422770399447022882e+00 5.317378051204456613e-01
8.948399887312604717e-01 5.097207127159438800e-01 8.119945247631594754e-01 6.499613364556839912e-01 6.341755540538865921e-01 1.130235943611858751e+00 8.101517922316663345e-01 6.800783750922558824e-01 5.684043657230313240e-01 1.405069074634852644e+00 1.017378060715007138e+00 8.896731616892463723e-01 7.771785628083028863e-01 1.118177517987242631e+00 1.466091676575475011e+00 7.228682228487756101e-01 7.595222578407707648e-01 9.676461826732922766e-01 6.858859057245521029e-01 8.234549916100037947e-01 1.191495779297631952e+00 5.106170265106627637e-01 6.078632485321205925e-01 7.242837514542609378e-01 5.391845469799172452e-01 1.734770017987513402e+00 6.062081184804801737e-01 7.284491622066613381e-01 6.715995753004256885e-01 7.027390470245071796e-01 6.975270465888345761e-01 1.397157174282133152e+00 5.313887393251234270e-01
8.609338359794866946e-01 5.081562936024439647e-01 7.841718003303719264e-01 6.518400018493791803e-01 6.277498436187705089e-01 1.083820768154824643e+00 8.083810081970744799e-01 6.908021954775549478e-01 6.038523712434933355e-01 1.381975521885741909e+00 1.003967447164088256e+00 8.503859787826647532e-01 7.495280031123705555e-01 1.095843492647119222e+00 1.428281614919755471e+00 7.157813711762525122e-01 7.490304612009458518e-01 9.428630041521641747e-01 7.024281945988498643e-01 7.954784455671244370e-01 1.171790196972527731e+00 5.061248478220122804e-01 6.048498161175550614e-01 7.166868364652436707e-01 5.496693071742690950e-01 1.680744038896112791e+00 6.005506669288933619e-01 7.204531171313972582e-01 6.798956696305684666e-01 6.871477355416407695e-01 7.146520030180356642e-01 1.354148363430576651e+00 5.281439343751882509e-01
8.155012711048867935e-01 5.025477629275468816e-01 7.636396673395937640e-01 6.458341506641480656e-01 6.230556966057403390e-01 1.007067581857534755e+00 8.073438935230927704e-01 6.872184123176556803e-01 6.393493737861704052e-01 1.409051182628078269e+00 9.870438123697571342e-01 7.985417016324444228e-01 7.270470467992750097e-01 1.102022271835522149e+00 1.439114762798321179e+00 7.186915467188218498e-01 7.308324058879374086e-01 8.871110308462351046e-01 7.162536146739252318e-01 7.824512199964894776e-01 1.189485803826053179e+00 5.110962087348104310e-01 6.085367474420523282e-01 6.977701139734248104e-01 5.635243928550769388e-01 1.688219742319971406e+00 6.144557782713969685e-01 7.105599475237431850e-01 6.680066105367474805e-01 6.866964307801362022e-01 7.186586156788904445e-01 1.365047397211027080e+00 5.275857611354261012e-01
8.127596366404541417e-01 5.021535868254176638e-01 7.707053724003846140e-01 6.264816824995204092e-01 6.184924712291258730e-01 9.983452863461954596e-01 8.009273849079527885e-01 6.727066334679306925e-01 6.429716847297008986e-01 1.463221511930245189e+00 1.002895593295490606e+00 8.021974552611564890e-01 7.105223904009932978e-01 1.140927588932682868e+00 1.489578898133228524e+00 7.159325629378635591e-01 7.147179838408490582e-01 8.673950033685343675e-01 7.427457409789528509e-01 7.742077614686972975e-01 1.244756183188733711e+00 5.222930699152125156e-01 6.112021450463674954e-01 7.009397542393990266e-01 5.866389116796764114e-01 1.736222717665670601e+00 6.148847913402174514e-01 7.028316109266051770e-01 6.608174615640001193e-01 6.840356801831993794e-01 7.067913955431943673e-01 1.418464936038755120e+00 5.308979065305780010e-01
8.429531554063323107e-01 5.114862266973200233e-01 8.008263802069268689e-01 6.183108977830180653e-01 6.163452790906076562e-01 1.047007370183094199e+00 7.908986648414499943e-01 6.615995051774856694e-01 6.217173489884979531e-01 1.460751773473454307e+00 1.031285863209473019e+00 8.419222828241255119e-01 6.910126913751805100e-01 1.144840948610758913e+00 1.472008995168216261e+00 7.121965417925328889e-01 7.081603131898999148e-01 8.941307192220716571e-01 7.620940160414059195e-01 7.632296318461392337e-01 1.245687955693190352e+00 5.238207911050707377e-01 6.101695406446447922e-01 7.407639744040183105e-01 6.025060341455470425e-01 1.710236731635703000e+00 5.922890483630919300e-01 7.090817787551154661e-01 6.587087526277048966e-01 6.738260714770863968e-01 7.032672227301519641e-01 1.408797227225635273e+00 5.344071866221710154e-01
8.932901245375746146e-01 5.234253410335942824e-01 8.384691617178549050e-01 6.289801932023512121e-01 6.166665346597317576e-01 1.096573248934742395e+00 7.912627089372422651e-01 6.713508325885669814e-01 6.116836454511077603e-01 1.422416829941143268e+00 1.057688768342566421e+00 8.668338257336444252e-01 6.880189152663611640e-01 1.124723243219587721e+00 1.417531125483861842e+00 7.129796021632702763e-01 7.078599252739359304e-01 9.351639628731475140e-01 7.521464300026590166e-01 7.578754152393555321e-01 1.212965502275879182e+00 5.153040141580433886e-01 6.090193009581651440e-01 7.479409164084520611e-01 6.061150275738599325e-01 1.635577301267942874e+00 5.812435518816525537e-01 7.065256720624333298e-01 6.528382654442239641e-01 6.786865375547804780e-01 6.996618138351183847e-01 1.351920852410858132e+00 5.386159872108947644e-01
9.593977390516109649e-01 5.288280055355428777e-01 8.584218541918348100e-01 6.429951310620439786e-01 6.170685641155086998e-01 1.145460403277201111e+00 8.020221407627019516e-01 6.982065448295921017e-01 6.056718696035536809e-01 1.374619907385392192e+00 1.083056099646374282e+00 8.719895895220484139e-01 6.973621216167145143e-01 1.107409982700249484e+00 1.380275452176001227e+00 7.118754537959995909e-01 7.049278891743349096e-01 9.780827155904705528e-01 7.338323446950392182e-01 7.545547553328587620e-01 1.190736049897692883e+00 5.093684036633797652e-01 6.080769614036405368e-01 7.091206952188473522e-01 6.056109663479813943e-01 1.556409094505206703e+00 5.940802572058666575e-01 6.896361449019849932e-01 6.577417020671463277e-01 6.905806343987002105e-01 6.895886952569332262e-01 1.285785277900632462e+00 5.422507005899548371e-01
1.024827425304335016e+00 5.259471023871270523e-01 8.539075195737712010e-01 6.413378673949886588e-01 6.148302889059078513e-01 1.188145719209666717e+00 8.109129623870904302e-01 7.167172145073508194e-01 5.862312506005631363e-01 1.314266245609321260e+00 1.100341090140101619e+00 8.590896138991003239e-01 6.942989631642387804e-01 1.074728675076654483e+00 1.337148092125658438e+00 7.173735777409174785e-01 7.002182707646761317e-01 1.006804225076546322e+00 7.299316080866018464e-01 7.568602612242645300e-01 1.175322542014846539e+00 5.184760199239241141e-01 6.122395039068987410e-01 6.657658485527172543e-01 6.002923733738279033e-01 1.454183699888991876e+00 6.385692361157313535e-01 6.829320862973425887e-01 6.642884243827718027e-01 6.986778550192827009e-01 6.670537840558222742e-01 1.206705726918885668e+00 5.421536037930175800e-01
1.063160116338941252e+00 5.193645744843228274e-01 8.377516527537101076e-01 6.185198716310817968e-01 6.156849339885761552e-01 1.199789252614073876e+00 8.097785996765451966e-01 7.056681546074374811e-01 5.751325693253507287e-01 1.252205647743855010e+00 1.108883242281489823e+00 8.405914311400420891e-01 6.984346105661304316e-01 1.030201651106791738e+00 1.291626423944770341e+00 7.239301068025598695e-01 7.027739646640356330e-01 1.019690066167390885e+00 7.339968091529049943e-01 7.686419096172014687e-01 1.157710999275005870e+00 5.298988784158340515e-01 6.143670731714836464e-01 6.658729890235367543e-01 5.995895212291786347e-01 1.365235568220299900e+00 6.711660286783220908e-01 6.974621323342535817e-01 6.630640184139784399e-01 7.021178289139845541e-01 6.530353852212227306e-01 1.139124943113035027e+00 5.368298809385394499e-01
1.097822199599923776e+00 5.167860162326629592e-01 8.208557956187262361e-01 5.948596334110686223e-01 6.203838481685342021e-01 1.216706393833952848e+00 8.057284982545452889e-01 6.889485285215941612e-01 5.719140431453391127e-01 1.159034449695324431e+00 1.124874255555850855e+00 8.467822659666666141e-01 7.065582426538540295e-01 9.769192391103378448e-01 1.246571805323163806e+00 7.223456854437539931e-01 7.124761485846163866e-01 1.041012838533402096e+00 7.359404358810204272e-01 7.759726248990578279e-01 1.124931090109881904e+00 5.296616720377415044e-01 6.102177903615922938e-01 7.104578606989351286e-01 6.063671538861939991e-01 1.286643342968385451e+00 6.575615947920973037e-01 7.111221416535099538e-01 6.673479632824154129e-01 7.049364047475177308e-01 6.602196995537732427e-01 1.072542483090082266e+00 5.319372127788826177e-01
1.123551256147103050e+00 5.158484816691852881e-01 7.998776393423365771e-01 5.872837397217589572e-01 6.228399284905180577e-01 1.237613667405338402e+00 8.113704510882835397e-01 6.839971262376426386e-01 5.612627414688287075e-01 1.056782841663840511e+00 1.138133894202834284e+00 8.702791154002915697e-01 7.215967345061811145e-01 9.246645914743278905e-01 1.210731764580936565e+00 7.176540603348789960e-01 7.276016478937855636e-01 1.069051973029925051e+00 7.314372280768253187e-01 7.731976133485432001e-01 1.086920605118338656e+00 5.209043046192619597e-01 6.057010850233930377e-01 7.631860867141390115e-01 6.093043398998172488e-01 1.219513603849491368e+00 6.279850223120027053e-01 7.173180037490952676e-01 6.844157378818870319e-01 7.088903569681467287e-01 6.750433055609106336e-01 1.008948739535361350e+00 5.325132705476149919e-01
1.140769244848181208e+00 5.098001674601713162e-01 7.800817620143473130e-01 5.946365645268526512e-01 6.200952837357676106e-01 1.231203344467116878e+00 8.381516135033312276e-01 6.855263723809272847e-01 5.258737084575226817e-01 9.986348965958420365e-01 1.146538924730543529e+00 8.822797245803800648e-01 7.474326244192170954e-01 8.939328490951086170e-01 1.209410209037497186e+00 7.193771914112160326e-01 7.410611754702456366e-01 1.099914977492134627e+00 7.110258014842555374e-01 7.647571925385462377e-01 1.085100056467861007e+00 5.171555739794864159e-01 6.071332235620375828e-01 7.817423705552941637e-01 6.145208874052400239e-01 1.164307984649487704e+00 6.402876847820809791e-01 7.223268819806016872e-01 7.203676340170144243e-01 7.113114743363507797e-01 6.747651459754246961e-01 9.602276120751263022e-01 5.425684123487115595e-01
1.150129678635648744e+00 5.172326831324085550e-01 7.855597498688380309e-01 5.949235352926600662e-01 6.159337352820484224e-01 1.220879716655398184e+00 8.774583379285639806e-01 7.020975200131797100e-01 5.076566156975025335e-01 1.009586569029209180e+00 1.160944403214925202e+00 8.815829790763166640e-01 7.182578998968667250e-01 9.087088701170408234e-01 1.229496372361794432e+00 7.353677141211272250e-01 7.574238873487245671e-01 1.105429909059858717e+00 7.054760012184795315e-01 7.717857013342951378e-01 1.127802716065263500e+00 5.201005002802272514e-01 6.172824029173226146e-01 7.900164823542474846e-01 6.129780889208157335e-01 1.147168184702753058e+00 6.765112577908052316e-01 7.256678261571245514e-01 7.434105537143063103e-01 7.201401759772450006e-01 6.545890502015830892e-01 9.755937336258316828e-01 5.455431769412739662e-01
1.146343687553297519e+00 5.201366607128516950e-01 7.838666835888739026e-01 6.024821319602700065e-01 6.068591429609592192e-01 1.209738668786117355e+00 9.355886312227266188e-01 7.433076053316057807e-01 4.960417061650987391e-01 9.987741378403789394e-01 1.161904937990512865e+00 8.784159333667904690e-01 7.208559284918182319e-01 9.170767024181176730e-01 1.229331542682579714e+00 7.548630108122978966e-01 7.889797845468659032e-01 1.096371273088021070e+00 6.987168693411657250e-01 7.807661518985922200e-01 1.133039424821329133e+00 5.096207185886050262e-01 6.229847432430124510e-01 8.119382620785520199e-01 5.911595068817474541e-01 1.135805104067319382e+00 6.766792930474088141e-01 7.348244905470947552e-01 7.654238094007644877e-01 7.313051066578836190e-01 6.506503284273882359e-01 9.758473904971092239e-01 5.444750054676174011e-01
1.142537854925148810e+00 5.149933580021138768e-01 7.823101721218472804e-01 6.009187850858245250e-01 5.950872405454786795e-01 1.184887627290549084e+00 9.847650261990702480e-01 7.773382083375132146e-01 4.661742296260226737e-01 1.000379760644214189e+00 1.171571055517044213e+00 8.796409799077207214e-01 7.183883817413113659e-01 9.336607729370123288e-01 1.259238296250892564e+00 7.864360461916868328e-01 8.126140763488749474e-01 1.091298824227244557e+00 6.862918158462043561e-01 7.760056508444955758e-01 1.165381348439610942e+00 5.002657149437425010e-01 6.262002476851742383e-01 8.105989242517578353e-01 5.741173305720846942e-01 1.142436732540463851e+00 6.618821783564164951e-01 7.432439689659999793e-01 7.936458678294178171e-01 7.365871461763469075e-01 6.532414612359274120e-01 9.807302675840424699e-01 5.479129088091212463e-01
1.138460865029993219e+00 5.126803809758706532e-01 7.807874594786060607e-01 5.977976116976635446e-01 5.965008232578272729e-01 1.171530515292081853e+00 1.026070647976980332e+00 7.948766825034745409e-01 4.248821438455688826e-01 1.002207045954678133e+00 1.196314762272179477e+00 8.981368440127500685e-01 7.034699749527760781e-01 9.522278837608666446e-01 1.300118030166690364e+00 8.149515462022233203e-01 8.351562189337350395e-01 1.101239720661803423e+00 6.743196145784732254e-01 7.625712478745021450e-01 1.214878203443443327e+00 4.867668980945579205e-01 6.231621118006512861e-01 8.083978055111673555e-01 5.596124070527161987e-01 1.149868561055009897e+00 6.484111034401605078e-01 7.432287646235928857e-01 8.274811710854870217e-01 7.339332393141621003e-01 6.529708868688733903e-01 9.992987360919434181e-01 5.525314549377281503e-01
